# Supplementary material for: Predictive modeling of signal-responsive cis-elements in human red blood cell precursors
Source: Nucleic Acids Res. 2026 May 21;54(10):gkag505. doi: 10.1093/nar/gkag505 (PMC13191290; doi:10.1093/nar/gkag505)
Supplement: gkag505_Supplemental_Files [file gkag505_supplemental_files.zip › Table S1.xlsx]

## Sheet: Lentiviral Infections
KRE	sgRNA-F	sgRNA-R
sgControl	GAGTAGTCCAATAACATATA	TATATGTTATTGGACTACTC
Enhancer Control(SSX2IP Intronic region)	TATGAACCGAGTCCCACTTG	CAAGTGGGACTCGGTTCATA
sgEGR1	GGATGACAGCGATAGAACCC	GGGTTCTATCGCTGTCATCC
BCL11A-KRE	CAATCACAGGAACCTGCAGG	CCTGCAGGTTCCTGTGATTG
NAB2-KRE	TTCTTGAGGGAGGAGCTCGG	CCGAGCTCCTCCCTCAAGAA
DUSP5-KRE	CTGGTGGAGATGACTTCATT	AATGAAGTCATCTCCACCAG

## Sheet: Nucleofections
Nucleofections	sgRNA
Enhancer Control(SSX2IP Intronic region)	TATGAACCGAGTCCCACTTG
SPRED2-KRE-1	ATGTGGGAAATATCAGTTCG
SPRED2-KRE-2	GACACGTCCAATATTCACAA
qPCR Validation	Sequence
SPRED1_CUT1_F	ATATCAGTTCGGGGAGGTGC
SPRED1_CUT1_R	ACCGTCATTCGGTTCAGCAT
SPRED1_CUT2_F	GGGCGATGTTGAGCTAGAGTT
SPRED1_CUT2_R	AAGCTAAAACTTAAACCGGAATGCT

## Sheet: Gene Primers
Oligo	Sequence
EGR1_F	CACCTGACCGCAGAGTCTTTT
EGR1_R	GAGTGGTTTGGCTGGGGTAA
SPRED1_F	TTTATCCGTGGAGAGCGACT
SPRED1_R	ATCAGCAGGACTTTGAAACGTA
DUSP5_F	CCTCATCAGCCAGTGTGGAA
DUSP5_R	CTCGCACTTGGATGCATGGT
MXI1_F	ACGCTTAAAAGTTCTGATTCCAC
MXI1_R	TTCCAAATTCTCGAGCTGGT
SPRED2_F	TTTCTCATCCATGGTGAACGAC
SPRED2_R	CCTATTATCGACCTTCCAGTG
NAB2_F	CAAGTAGCCCGAGAGAGCAC
NAB2_R	GTGACTCTGTTCTCCAACCTCT
BCL11A_F	TGCCCCGCAGGGTATTTGTAA
BCL11A_R	ATGCACTGGTGAATGGCTGT
SMNDC1-F	AGTTTTGCTTCTACTCAACCTAC
SMNDC1-R	GCCATAACCAGCAAAGGTGA
STAT6-F	ACATCAGCACCCTTGAGAGC
STAT6-R	GGAAAGGCATTGGCAAGTGG
NEMP1-F	CGTGCCAGCCAACAATTCTG
NEMP1-R	CCTGGGTGACTCGAACCAAT
