# Supplementary material for: Predictive modeling of signal-responsive cis-elements in human red blood cell precursors
Source: Nucleic Acids Res. 2026 May 21;54(10):gkag505. doi: 10.1093/nar/gkag505 (PMC13191290; doi:10.1093/nar/gkag505)
Supplement: gkag505_Supplemental_Files [file gkag505_supplemental_files.zip › Table S10.xlsx]

## Sheet: HUDEP2(+SCF) Differential Genes
Genes	baseMean	log2FoldChange	lfcSE	stat	pvalue	padj
ICAM3	426.346	-0.0135219	0.116123	-0.116445	0.9073	0.99455
TENT5A	623.172	0.183515	0.118247	1.55197	0.12067	0.598776
C2orf49	1045.91	-0.0918429	0.145879	-0.629585	0.528966	0.941217
CFAP119	120.001	-0.182685	0.21321	-0.856833	0.391537	0.892602
DNALI1	16.6121	-0.403305	0.550883	-0.732106	0.464104	NA
TMX1	1935.06	0.0541906	0.100058	0.541593	0.588099	0.951734
LOC101927550	53.7952	0.289904	0.334043	0.867864	0.385469	0.890813
MGAT5B	4.73387	-1.80963	2.02338	-0.894361	0.371129	NA
LOC105377459	2.90922	0.702016	2.78732	0.251861	0.801149	NA
KIF21A	1186.15	-0.0137833	0.102314	-0.134716	0.892837	0.993843
ZNF136	323.042	-0.093765	0.136087	-0.68901	0.490817	0.926641
FANCE	1006.28	-0.121569	0.0841309	-1.445	0.148457	0.653168
AIDA	1629.69	-0.0458142	0.10041	-0.456269	0.648196	0.965828
CAPS	85.6917	-0.337887	0.241527	-1.39896	0.161824	0.682691
GPSM1	12.542	0.213723	1.10399	0.193591	0.846496	NA
MRPS25	2399.27	-0.149747	0.0859503	-1.74225	0.0814647	0.500713
EEF1A1P16	40.5058	-0.254053	0.368881	-0.688711	0.491005	0.926641
LOC107985594	4.02282	-0.711091	1.67056	-0.425662	0.670354	NA
CCDC85C	591.383	-0.27157	0.207429	-1.30922	0.190459	0.721609
CDR2	453.208	0.438977	0.201291	2.18081	0.0291974	0.291966
BTN2A1	341.936	0.34426	0.148732	2.31463	0.0206329	0.238194
MIR6789	5.29892	0.102796	0.927309	0.110854	0.911732	NA
GDAP1	338.548	-0.00155357	0.135562	-0.0114601	0.990856	0.999938
PTEN	2110.25	-0.0966595	0.0767336	-1.25968	0.207786	0.744249
UAP1L1	249.488	-0.103838	0.446087	-0.232775	0.815936	0.986628
LIME1	403.332	-0.0786992	0.113765	-0.691769	0.489082	0.926641
TNIP2	890.32	-0.0197896	0.115094	-0.171943	0.863482	0.993843
LOC102724591	9.54762	-0.596886	0.729302	-0.818434	0.413109	NA
USP17L7	3.09576	-1.63887	1.36027	-1.20481	0.228277	NA
ZBTB21	299.021	0.506149	0.150387	3.36564	0.000763676	0.0233196
SPTB	46808.1	-0.0310755	0.0563663	-0.551313	0.581419	0.951734
FCF1P2	8.25597	-0.846809	0.912697	-0.927809	0.353507	NA
ZNF708	528.724	0.0328618	0.11958	0.274811	0.783462	0.979897
LOC100129184	4.95601	-0.0554675	0.987277	-0.0561823	0.955197	NA
URM1	1191.92	0.176095	0.0760855	2.31444	0.0206435	0.238194
DUOX1	8.74008	-0.421074	1.52552	-0.276021	0.782532	NA
TCHP	1141.12	-0.0346606	0.0895324	-0.387129	0.698661	0.967824
SLC25A22	213.026	0.371036	0.170171	2.18037	0.0292298	0.291966
TNFAIP8	134.952	-0.0445509	0.218551	-0.203847	0.838473	0.990304
PIEZO1	9669.58	-0.0831916	0.0783781	-1.06141	0.288502	0.830092
CXorf65	4.48532	-0.3769	2.13001	-0.176948	0.859549	NA
CCDC159	226.429	-0.259138	0.148106	-1.74968	0.0801737	0.497856
OSGEPL1	294.779	0.0234695	0.176189	0.133206	0.89403	0.993843
CRAMP1	1753.2	-0.160954	0.0916682	-1.75583	0.0791167	0.495476
CASP6	1283.86	0.0158497	0.145875	0.108652	0.913478	0.995167
NISCH	2582.05	0.0280529	0.0646211	0.434113	0.664206	0.966577
GGT1	118.416	-0.0656724	0.229725	-0.285874	0.774975	0.978711
PRDM11	894.105	0.249059	0.08912	2.79464	0.00519569	0.0954191
CCDC92	34.4949	-0.0474873	0.524085	-0.09061	0.927803	0.997252
PPP4R3B	4244.67	0.0476215	0.0715633	0.665445	0.505766	0.931509
SLC7A11-AS1	7.26938	0.748181	0.803981	0.930595	0.352063	NA
WWP1	1708.49	0.198958	0.0648979	3.06571	0.00217156	0.0514898
PSMA3	2030.57	0.10563	0.0893358	1.18239	0.23705	0.782493
CSTF1	1412.93	0.156606	0.0711803	2.20013	0.027798	0.282982
ZMYND10	111.683	-0.255198	0.213844	-1.19338	0.232719	0.778217
DNMT3L	7.4838	-1.18e-05	1.54691	-7.63e-06	0.999994	NA
SOX12	1333.68	-0.0241892	0.120219	-0.201209	0.840535	0.990304
HNRNPA1P39	20.8893	0.205457	0.542133	0.378978	0.704704	NA
PCM1	20840.1	-0.00467476	0.0592905	-0.078845	0.937156	0.998608
NUP85	1945.54	-0.033261	0.0749766	-0.443619	0.657318	0.966577
SYS1	632.366	0.0677874	0.131334	0.516145	0.606	0.956
PTMAP10	31.2648	0.370063	0.445589	0.830502	0.406255	0.89707
NRL	107.464	-0.26142	0.287564	-0.909084	0.363306	0.878357
TMEM63A	642.478	-0.194121	0.113888	-1.70449	0.0882889	0.520973
ITGA4	18755.1	-0.0610748	0.0845146	-0.722654	0.469893	0.91672
MEGF10	1.49993	3.90908	3.75201	1.04186	0.297475	NA
RPS24P2	12.3545	-0.845404	0.687458	-1.22976	0.218789	NA
SLC25A26	346.437	0.0116933	0.167778	0.0696949	0.944437	0.998699
IQCH-AS1	49.7792	0.17523	0.333106	0.526049	0.598854	0.954408
LOC107984338	25.0198	-0.670664	0.612158	-1.09557	0.273266	NA
LOC105377945	1.94931	-4.53438	2.63612	-1.7201	0.0854146	NA
AKNA	60.4495	0.123125	0.330745	0.372268	0.709694	0.968165
KLHL21	1170.23	-0.49616	0.10393	-4.77399	1.81e-06	0.000153378
LOC100421293	1.67859	-0.789442	1.99677	-0.39536	0.692577	NA
RPL27P4	183.364	-0.0345723	0.223477	-0.154702	0.877056	0.993843
ST8SIA4	379.887	-0.123052	0.148664	-0.827719	0.40783	0.897488
GFER	754.032	0.0536634	0.116701	0.459838	0.645632	0.965155
BCLAF1	9676.11	0.0411294	0.0637889	0.644773	0.519074	0.938268
LOC107985207	4.17124	1.15435	1.27375	0.906264	0.364796	NA
CDC45	1825.69	0.18732	0.0619302	3.02469	0.00248889	0.0568243
ZNF391	177.834	-0.252984	0.204794	-1.23531	0.216715	0.756594
TFB2M	340.438	0.0604858	0.143943	0.420207	0.674334	0.966577
LOC105375740	25.8379	0.225941	0.496362	0.455194	0.648969	NA
ABHD11-AS1	4.55141	-0.138013	1.68584	-0.0818661	0.934753	NA
SLC37A1	195.146	0.375301	0.202316	1.85502	0.0635935	0.446811
CHCHD6	166.862	0.0075589	0.200705	0.0376618	0.969957	0.998699
TXNP6	3.46138	-0.111192	1.18814	-0.0935854	0.925439	NA
CALR	29501	0.0497708	0.0387048	1.28591	0.198475	0.73389
PALLD	54.1457	-0.0131533	0.331025	-0.0397352	0.968304	0.998699
PROB1	35.4607	0.335608	0.439577	0.763479	0.445178	0.911315
CASD1	171.99	0.269981	0.189631	1.42372	0.154528	0.667469
PCYOX1	811.823	-0.0197755	0.097494	-0.202838	0.839262	0.990304
RPL21P19	13.6312	0.0831986	0.772257	0.107734	0.914206	NA
BAZ2A	5241.39	0.0988837	0.0785025	1.25963	0.207804	0.744249
SNORD13	30.7139	-0.229819	0.400953	-0.573183	0.566521	0.949939
ZNF157	1.85695	-1.07241	1.97876	-0.541962	0.587845	NA
SLCO4C1	121.609	0.187213	0.23178	0.807721	0.419251	0.90324
EIF4A1P6	1.79604	0.00330385	1.95876	0.00168671	0.998654	NA
YIPF5	1123.54	0.00765361	0.0827439	0.0924975	0.926303	0.996931
GOLGA8M	1.84418	-0.542869	2.02687	-0.267836	0.788826	NA
ZNF614	549.062	0.221801	0.135339	1.63885	0.101245	0.557439
KLHL41	8.90706	-0.405222	0.732093	-0.553511	0.579913	NA
RSL24D1P8	2.49895	-0.115581	1.87679	-0.0615843	0.950894	NA
LOC105378480	17.6508	-0.0838522	0.56243	-0.149089	0.881483	NA
HMGB3P27	21.6255	-0.4157	0.572543	-0.726058	0.467803	NA
SNORD27	26.9282	0.0102465	0.507955	0.020172	0.983906	NA
MCPH1-DT	214.741	-0.0770811	0.159724	-0.482589	0.629388	0.963952
DSE	96.0155	-0.141131	0.259361	-0.54415	0.586338	0.951734
LOC107985007	15.5085	-0.277179	0.531818	-0.521191	0.602234	NA
DNAJC1	805.21	-0.164285	0.0832163	-1.97419	0.0483603	0.387836
SAMD10	141.359	0.195798	0.253991	0.770886	0.440774	0.910445
AMY2B	43.7666	-0.658786	0.326111	-2.02013	0.0433698	0.365304
LOC105374445	21.1762	0.32103	0.461884	0.695044	0.487028	NA
RPL12P27	4.61872	0.1582	0.973172	0.162562	0.870864	NA
ZGLP1	57	-0.598195	0.298601	-2.00332	0.0451425	0.373794
CSPG4BP	1.85189	-1.64395	2.02103	-0.81342	0.415978	NA
DENND1B	570.234	0.164346	0.119911	1.37057	0.17051	0.695261
SLC9A3R2	99.1003	0.0529746	0.318728	0.166207	0.867994	0.993843
PPP2R1A	6658.54	0.0420012	0.0582589	0.720941	0.470946	0.917591
HADHAP1	2.54043	0.890326	1.61243	0.552164	0.580836	NA
ASCC3	3572.79	-0.0107553	0.0941805	-0.114199	0.90908	0.99455
SMYD4	732.061	-0.0554279	0.0870786	-0.636527	0.524433	0.938579
GPR108	1407.86	-0.0294675	0.0800854	-0.367951	0.71291	0.968567
AGAP13P	10.3356	0.189591	1.06096	0.178697	0.858175	NA
LOC101927919	18.7653	0.501981	0.541248	0.92745	0.353693	NA
UBTD2	8.54679	-0.421104	0.79736	-0.528122	0.597414	NA
BCL2L1	1446.37	0.0389998	0.0669324	0.582675	0.560112	0.947078
KATNA1	2631.42	-0.0115104	0.123889	-0.0929084	0.925976	0.996931
LINC02576	4.55058	-0.557065	1.08927	-0.511411	0.609063	NA
RPL12P33	3.12341	0.539827	1.18972	0.453744	0.650013	NA
SLC43A1	3735.31	-0.113212	0.0583446	-1.9404	0.052331	0.401974
LOC105374080	2.61562	-2.26039	2.17704	-1.03828	0.299139	NA
FTO-IT1	3.75668	0.646876	1.24718	0.518673	0.603989	NA
SORT1	370.31	0.214365	0.131854	1.62578	0.103997	0.564031
GCSAM	43.8739	0.0601328	0.326018	0.184446	0.853663	0.993321
E2F3	1717.66	0.343631	0.0883343	3.89012	0.000100194	0.00454977
TMEM171	7.58528	1.35276	1.02776	1.31622	0.188099	NA
RPL7P37	5.64053	-0.705317	1.01038	-0.698072	0.485132	NA
USP22	9077.15	0.154941	0.0601258	2.57695	0.00996768	0.14568
MAPK7	425.163	0.254868	0.109231	2.3333	0.0196325	0.231194
CYP4F12	574.13	-0.249082	0.137618	-1.80995	0.0703037	0.466141
APBB1	50.6168	-0.217027	0.343516	-0.63178	0.52753	0.940181
ARPC5L	1005.07	0.481327	0.0808423	5.9539	2.62e-09	4.33e-07
LOC100419845	9.40725	0.253232	1.18711	0.213319	0.831078	NA
ZNF234	405.896	-0.141755	0.124454	-1.13901	0.2547	0.799575
VN1R95P	6.93587	1.30305	0.904577	1.44051	0.149724	NA
TRNP1	10.8933	-0.632626	0.754346	-0.838642	0.40167	NA
KAT8	988.204	-0.112418	0.100342	-1.12035	0.262567	0.808166
ENOSF1	2194.26	-0.0376753	0.0710265	-0.530439	0.595807	0.9535
LOC105374897	15.8589	-0.221654	0.577384	-0.383893	0.701057	NA
PNPT1	1700.45	0.00885546	0.0683627	0.129536	0.896933	0.993843
LOC105374997	359.924	-0.253465	0.132103	-1.91869	0.0550241	0.415628
B3GALNT1	28.4373	-0.0285025	0.631378	-0.0451434	0.963993	NA
LOC105377700	3.68104	-5.45184	2.31249	-2.35756	0.0183954	NA
RPL36A	15169	-0.0606995	0.138685	-0.437679	0.661619	0.966577
ZC3H11A	2703.84	-0.00437793	0.0734213	-0.0596275	0.952452	0.998699
PROSER1	3414.41	0.0996063	0.0515761	1.93125	0.0534525	0.407987
CBWD5	64.4158	0.092691	0.317366	0.292063	0.770238	0.978053
RPL21P45	8.01674	-0.811373	0.764489	-1.06133	0.288541	NA
GAPDHP42	6.48131	-0.461761	0.958464	-0.481772	0.629968	NA
PLEKHA4	354.511	-0.0816654	0.136624	-0.597738	0.550015	0.94593
SCAPER	85.418	0.103726	0.282316	0.367413	0.713311	0.968567
TNS2	33.5966	-0.16847	0.429984	-0.391805	0.695203	0.966868
DVL2	1660.47	0.0533785	0.0647967	0.823783	0.410063	0.898705
NOP10	1523.5	0.130121	0.0715077	1.81968	0.0688077	0.461946
LOC100289561	11.8444	-0.00178985	0.667766	-0.00268035	0.997861	NA
HPGDS	69.5355	0.301652	0.397154	0.759533	0.447534	0.91182
CLDN11	3.51192	0.300546	1.78349	0.168516	0.866177	NA
LOC105379163	28.8468	-0.110135	0.418834	-0.262955	0.792585	NA
MIR933	3.09174	-0.891504	1.2761	-0.698618	0.484791	NA
CNEP1R1	269.614	0.145385	0.154725	0.939636	0.347404	0.869483
MRPL10	1438.31	-0.105506	0.0683011	-1.54473	0.122413	0.601044
BAZ2B	1658.07	0.128064	0.0895362	1.4303	0.15263	0.661593
EHBP1-AS1	27.3744	0.00462406	0.449925	0.0102774	0.9918	NA
MTRNR2L9	3.55748	-1.56277	1.34993	-1.15767	0.247001	NA
RNF138P1	1.74969	-2.26416	2.37001	-0.955336	0.339408	NA
TMEM179B	465.28	0.174177	0.139614	1.24756	0.212191	0.75046
MMAA	119.866	-0.197258	0.23715	-0.831786	0.40553	0.896384
TXK	54.8492	-0.371092	0.334391	-1.10975	0.267105	0.812307
PCDHB@	16.8899	0.00094127	0.657402	0.0014318	0.998858	NA
FAM124B	330.153	0.260476	0.141525	1.8405	0.0656946	0.452906
SOD1-DT	3.25262	-0.167742	2.19203	-0.0765237	0.939	NA
PDC	4.07013	-0.285223	2.13573	-0.133548	0.89376	NA
ZNF222	152.059	-0.612474	0.183251	-3.34226	0.000830986	0.0248207
MIR3064	139.626	0.00195129	0.206246	0.00946099	0.992451	0.999938
LOC105375655	9.02748	-0.150433	0.765711	-0.196462	0.844248	NA
PPRC1	1379.13	0.8364	0.111683	7.48906	6.94e-14	2.94e-11
GNPTAB	3147.9	0.108301	0.0607086	1.78394	0.0744328	0.479064
LOC105371038	8.75892	-0.422325	1.53123	-0.275808	0.782696	NA
NEU3	1157.76	0.102313	0.0769055	1.33037	0.183396	0.712949
STAR	153.133	0.355631	0.331302	1.07343	0.283076	0.824506
PPIP5K2	9206.2	-0.0533751	0.0873647	-0.610946	0.541236	0.945219
ZNF302	1167.64	-0.207179	0.0829467	-2.49774	0.0124989	0.170522
UBE2F	1771.06	0.0708403	0.109222	0.648593	0.516602	0.936494
LOC107984224	11.7718	-1.07594	0.676988	-1.58931	0.111991	NA
LAMP3	46.2741	0.36076	0.40014	0.901585	0.367277	0.881113
RNU6-195P	2.18444	-0.917597	1.45958	-0.628672	0.529564	NA
LOC107986073	9.63244	0.416486	0.72749	0.572497	0.566985	NA
ZNF345	275.342	-0.546492	0.147904	-3.6949	0.00021997	0.00862088
RHPN1	392.789	-0.334327	0.215024	-1.55484	0.119984	0.598482
CLMP	2.09443	0.512734	2.31046	0.221919	0.824377	NA
LOC100507002	3.12235	1.01343	2.13985	0.473599	0.635786	NA
NDUFV2P1	19.7374	-1.64879	2.21399	-0.744714	0.456445	NA
C11orf24	502.828	0.449591	0.11933	3.76764	0.000164801	0.00687471
MIF4GD-DT	68.9038	0.0469975	0.285686	0.164508	0.869331	0.993843
USP49	1566	-0.096516	0.0714587	-1.35065	0.176806	0.706308
ENHO	2.59678	0.204391	2.24544	0.0910249	0.927473	NA
RBBP6	4382.49	0.173427	0.0654459	2.64993	0.00805087	0.127508
ZNF227	1211.06	-0.181195	0.0923411	-1.96224	0.0497351	0.392585
GPR68	99.9953	-0.0501183	0.232167	-0.215872	0.829088	0.98939
LOC105372480	76.4416	0.223616	0.330229	0.677154	0.498308	0.929522
REX1BD	1280.32	-0.109265	0.106258	-1.0283	0.303811	0.84306
SOWAHC	3.98069	1.16832	1.38328	0.844602	0.398333	NA
NDUFAF6	700.442	-0.124723	0.123139	-1.01286	0.311125	0.845385
LINC02321	6.77208	-0.0741089	1.21204	-0.061144	0.951244	NA
SMIM12	966.203	0.283569	0.0919659	3.08341	0.00204642	0.0492823
ZKSCAN8P1	20.0061	-0.262614	0.627828	-0.418291	0.675735	NA
LOC105370365	2.25686	-0.451749	2.31963	-0.19475	0.845588	NA
CHMP4BP1	8.22286	0.217074	0.765469	0.283583	0.77673	NA
FLT3LG	271.584	-0.32814	0.148521	-2.20938	0.0271484	0.279572
RBM48	560.556	-0.262986	0.109659	-2.39822	0.0164752	0.205206
LOC100422292	3.22001	-1.01997	1.40712	-0.724866	0.468534	NA
PDZK1	13.8758	0.075194	0.698629	0.107631	0.914289	NA
SLC25A5P1	9.29273	-1.10293	1.12512	-0.980276	0.32695	NA
LOC101927708	1.97787	4.30755	2.66071	1.61895	0.105459	NA
MAP4K1	15.3276	-0.490551	0.697977	-0.702818	0.482169	NA
TP53INP2	1072.99	0.177264	0.18284	0.969504	0.332294	0.858874
ACSBG2	13.9489	-0.936194	1.05068	-0.891037	0.372909	NA
DUSP6	256.968	2.39855	0.214873	11.1626	6.21e-29	7.64e-26
H1-6	2.81047	-0.0508926	1.43104	-0.0355634	0.97163	NA
FLNA	21916.7	0.101869	0.0953373	1.06851	0.28529	0.82626
EXOSC2	920.167	0.227129	0.0789558	2.87667	0.00401901	0.0795145
TMEM242	1057.01	-0.0555543	0.099811	-0.556595	0.577804	0.951472
LOC284620	3.00855	-0.577757	1.26039	-0.458396	0.646668	NA
MYH15	2.30235	0.29506	2.88828	0.102158	0.918631	NA
SUCLG1	2194.1	0.0535632	0.087469	0.612367	0.540295	0.945219
RGPD4	2.8323	4.82618	3.21503	1.50113	0.133322	NA
UCP3	69.0372	0.135619	0.263801	0.514097	0.607184	0.956605
LINC01160	18.8852	-0.247054	0.575967	-0.428938	0.667968	NA
COG8	1197.36	0.0999953	0.0758603	1.31815	0.187453	0.718188
NBAS	8582.83	-0.0767435	0.0689985	-1.11225	0.266031	0.811042
SON	20430.6	0.107003	0.0708004	1.51134	0.130702	0.619336
ABCC4	3524.05	-0.0457231	0.0591315	-0.773245	0.439377	0.910112
MCL1	4774.89	0.912236	0.0499012	18.2809	1.18e-74	1.45e-70
POM121L2	19.1332	-0.0272425	0.539755	-0.0504719	0.959746	NA
ZNF253	87.6787	0.0986861	0.337133	0.292721	0.769735	0.977742
PLAAT3	6.08516	-0.187906	1.56736	-0.119887	0.904572	NA
SPRED1	116.845	0.956998	0.29928	3.19767	0.00138544	0.0363522
TPT1P6	2.14178	0.422851	1.42049	0.297679	0.765948	NA
LOC105377795	3.52449	0.3466	1.756	0.19738	0.84353	NA
ATP6V1C1	4079.84	0.0440692	0.0521729	0.844676	0.398292	0.894476
CCDC96	72.0071	0.0396904	0.295434	0.134346	0.893129	0.993843
KPNA4	3706.47	0.00379531	0.0589751	0.0643544	0.948688	0.998699
ALKBH7	1009.46	-0.222736	0.143459	-1.55261	0.120516	0.598482
PPARGC1B	79.5763	0.0461672	0.319552	0.144475	0.885126	0.993843
IL27RA	858.064	0.150912	0.0866171	1.74229	0.0814571	0.500713
ARMC10P1	106.405	-0.218248	0.217995	-1.00116	0.31675	0.846726
KIF9	110.393	-0.134142	0.215943	-0.621189	0.534475	0.944232
ELOCP2	14.9893	0.0356943	0.568851	0.062748	0.949967	NA
HNRNPR	10374	-0.00516192	0.0564882	-0.0913806	0.92719	0.997029
RPS3AP47	47.0807	0.0744212	0.358761	0.207439	0.835667	0.990152
ZNF311	14.126	0.7542	0.626462	1.2039	0.228626	NA
URB1-AS1	174.402	-0.153676	0.189453	-0.811154	0.417277	0.902808
LOC107985400	4.73367	-0.984948	2.62241	-0.375589	0.707223	NA
SCRN2	442.003	-0.130229	0.113008	-1.15239	0.24916	0.794039
CAMK1D	279.173	0.160738	0.188781	0.851451	0.394519	0.893848
PKD1L1	206.668	0.184499	0.167216	1.10335	0.269874	0.814187
ADD2	35065.7	-0.00517897	0.0694505	-0.0745706	0.940556	0.998608
SLC35A2	533.675	0.15036	0.116553	1.29006	0.197029	0.731195
SPNS2	97.7711	0.00673594	0.240476	0.0280109	0.977653	0.999834
LOC731075	10.5616	-0.380554	0.675504	-0.563364	0.573187	NA
SEPTIN11	3936	0.0322918	0.0552629	0.584331	0.558998	0.947026
RALY-AS1	31.5708	-0.153083	0.403274	-0.379601	0.704241	0.967824
LOC105371630	3.92781	1.70907	1.75243	0.975257	0.329433	NA
SNORD4B	2.63298	0.123278	1.23103	0.100143	0.920231	NA
ANKRD53	41.0162	-0.215963	0.450099	-0.479811	0.631361	0.964179
CMTR1	3344.92	-0.010906	0.0708238	-0.153988	0.877619	0.993843
LOC286437	107.332	-0.234221	0.237367	-0.986746	0.323767	0.852617
MASTL	1026.46	0.217584	0.0876336	2.48289	0.0130322	0.174131
KRT222	2.24496	-0.206573	2.89268	-0.0714125	0.943069	NA
ROPN1L	2.56792	0.979508	2.22408	0.44041	0.65964	NA
C6orf201	31.7808	-0.635642	0.452969	-1.40328	0.160534	0.681574
IFIH1	864.074	-0.113811	0.0996904	-1.14164	0.253602	0.797775
MIR425	10.2878	-0.15073	0.745055	-0.202307	0.839677	NA
ZNF566-AS1	15.489	0.395603	0.570279	0.693701	0.48787	NA
AGAP5	12.9406	-0.601764	1.51534	-0.397115	0.691283	NA
MRS2P2	5.19475	-0.547425	1.02748	-0.532783	0.594184	NA
NPIPB11	51.4631	-0.563405	0.408081	-1.38062	0.167395	0.691264
PMS2P12	2.04276	-1.26389	1.60736	-0.786316	0.431682	NA
DCAF16	2526.56	-0.118868	0.0714065	-1.66467	0.0959794	0.541875
OPTN	4652.46	-0.0967178	0.0648579	-1.49123	0.135902	0.629145
FAM20A	10.5869	-0.569593	0.711073	-0.801033	0.423113	NA
LRRC39	13.2903	-0.61981	1.04141	-0.595162	0.551735	NA
BZW1-AS1	37.6012	0.375161	0.398758	0.940825	0.346795	0.868779
SNRK-AS1	2.29413	3.44875	1.80935	1.90607	0.0566414	NA
VN2R19P	1.82855	0.0292271	1.94006	0.015065	0.98798	NA
RPL39	4870.98	-0.0188096	0.125582	-0.149779	0.880939	0.993843
LOC107986714	4.14689	-1.23202	1.24371	-0.990606	0.321878	NA
ZNF543	274.099	0.0718991	0.173156	0.415226	0.677976	0.966577
FAT1	422.576	-0.0280316	0.214717	-0.130551	0.896131	0.993843
MIR6821	2.18461	1.63088	1.65503	0.985412	0.324422	NA
MRPL47	1486.01	0.0787723	0.102081	0.771665	0.440313	0.910445
DNAAF5	2916.43	0.0277063	0.0720307	0.384646	0.7005	0.967824
TRIM58	4613.33	0.0445807	0.0615213	0.724638	0.468674	0.915622
SELENBP1	4062.16	-0.201316	0.116324	-1.73065	0.0835143	0.508021
LOC100130691	41.1601	-0.123737	0.351572	-0.351953	0.724873	0.97017
CYCS	1952.93	0.243672	0.0769447	3.16685	0.00154102	0.0391813
COX15	2066.28	-0.00913687	0.0941121	-0.0970849	0.922659	0.996426
RPL21P39	5.45899	-0.977397	0.903831	-1.08139	0.279522	NA
ZSWIM6	498.71	0.0868968	0.108103	0.803833	0.421493	0.903426
LOC101928462	2.22689	4.47672	3.40002	1.31668	0.187947	NA
SCARNA22	42.473	-0.393977	0.376315	-1.04693	0.29513	0.836836
SPDYE22P	7.04085	-1.19369	0.859644	-1.38859	0.164957	NA
RPL31	20598.3	-0.0624598	0.116752	-0.534977	0.592665	0.952288
LOC107986099	14.8037	0.0348358	0.596038	0.0584457	0.953394	NA
TGOLN2	2794.47	0.212511	0.0646913	3.285	0.00101982	0.0289169
TBC1D16	12.0227	-0.393608	0.654829	-0.601085	0.547783	NA
UHRF2	1653.02	-0.106153	0.0886285	-1.19773	0.231021	0.776571
KNL1	5032.8	-0.0183038	0.081601	-0.224309	0.822517	0.98837
UQCRFS1	2532.77	0.0265848	0.0656035	0.405235	0.685305	0.966799
TMEM88	5.10063	-1.85426	1.50038	-1.23586	0.216511	NA
RPL35AP5	2.25915	-2.63327	2.23972	-1.17572	0.239708	NA
LOC107986222	12.0468	0.114273	0.651772	0.175326	0.860823	NA
EIF5	5937.64	-0.205133	0.0784378	-2.61523	0.00891674	0.13553
LOC107985000	22.2519	0.124267	0.449855	0.276237	0.782366	NA
CMTM3	52.4576	0.312999	0.337226	0.928158	0.353326	0.870302
ANKRD36BP2	924.617	-0.0989525	0.13379	-0.739612	0.459535	0.911906
SHCBP1	2886.15	0.0898017	0.0606663	1.48026	0.138805	0.633993
PPM1B	1509.61	0.153519	0.0668798	2.29544	0.0217076	0.246207
DIS3L	1558.46	-0.00243285	0.0975019	-0.0249518	0.980093	0.999938
RPS29P5	8.10278	0.0360498	0.768957	0.0468814	0.962608	NA
EIF3EP4	2.22825	2.32464	2.25533	1.03073	0.302667	NA
ZNF526	1250.76	-0.0520109	0.0797362	-0.652286	0.514216	0.935911
ARPC2	3204.9	0.068231	0.0566719	1.20397	0.228603	0.775411
NOL9	1333.11	-0.102516	0.0918055	-1.11667	0.264135	0.809148
ATXN7L3-AS1	72.6202	-0.17305	0.267285	-0.647436	0.51735	0.936771
TTLL7	97.8724	0.157899	0.361265	0.437073	0.662058	0.966577
NKPD1	25.9298	-0.105058	0.479081	-0.219291	0.826423	NA
CDC42SE1	1390.14	0.438258	0.0926723	4.72911	2.26e-06	0.000188778
CA2	9600.21	0.136581	0.0569606	2.39782	0.0164928	0.205218
MLLT3	3061.63	-0.0747289	0.146719	-0.509334	0.610518	0.957735
LEO1	1547.13	-0.0651912	0.0908299	-0.717728	0.472925	0.918584
SPAG1	46.9764	0.0439535	0.37876	0.116046	0.907616	0.99455
EXOSC3	929.41	0.227256	0.10047	2.26193	0.0237015	0.261728
SIRT2	1835.43	0.0211533	0.0604755	0.349783	0.726502	0.970393
POGK	777.516	0.318014	0.115329	2.75746	0.00582528	0.103592
LOC105370364	24.8606	-0.124199	0.463824	-0.267772	0.788875	NA
DUSP5	34.8554	1.3632	0.403268	3.38039	0.000723836	0.022312
ANKRD13B	91.3487	0.0827473	0.310462	0.26653	0.789831	0.981898
PTPN6	411.811	-0.11611	0.182512	-0.636181	0.524658	0.938643
ZNF324	677.609	0.0957953	0.0987421	0.970157	0.331968	0.858466
RNU4-2	8.19452	-0.475333	1.06493	-0.44635	0.655345	NA
TBC1D10B	2236.97	0.129465	0.0682879	1.89587	0.0579775	0.428568
PLPP1	4.73957	0.0679086	1.2386	0.0548268	0.956276	NA
PDHX	907.671	0.0125344	0.109267	0.114713	0.908673	0.99455
FAM186A	3.37168	-0.800601	1.69108	-0.473427	0.635909	NA
MKRN3	2.99043	-0.236393	1.18684	-0.199178	0.842123	NA
SPAG8	50.7434	-0.0597923	0.405235	-0.14755	0.882698	0.993843
TFAP2E	14.3621	0.426669	0.600342	0.71071	0.477264	NA
LMBR1	950.7	0.053487	0.087574	0.610763	0.541356	0.945219
DOCK2	1398.17	0.0770642	0.0923292	0.834668	0.403905	0.896223
MMP24-AS1-EDEM2	12.4319	0.731873	3.54873	0.206235	0.836607	NA
ABCB6	3491.75	-0.0321013	0.0544323	-0.589748	0.55536	0.946922
MIR4517	9.60241	-0.246085	0.729788	-0.337201	0.735965	NA
CCT8	12960.8	0.0290482	0.0738027	0.393592	0.693882	0.966868
CHMP3-AS1	24.2314	-0.884302	0.529541	-1.66994	0.0949311	NA
PYGO1	462.341	0.0173083	0.125498	0.137917	0.890306	0.993843
LOC105369663	8.87195	-0.760011	1.0881	-0.698473	0.484881	NA
ESR2	54.4621	-0.307277	0.338437	-0.907931	0.363914	0.878449
LOC112268256	66.3238	-0.32527	0.286419	-1.13564	0.256106	0.801114
COLGALT1	3169.87	0.019461	0.0582886	0.333872	0.738476	0.972552
HEATR6-DT	6.2072	0.254599	1.57746	0.161398	0.87178	NA
PPP1CA	5993.31	-0.0208874	0.052538	-0.397568	0.690949	0.966868
ZCRB1	1226.48	-0.0601005	0.0788169	-0.762533	0.445742	0.911458
DUSP23	283.729	0.187728	0.151432	1.23968	0.215093	0.754756
ROBO2	50.4154	0.0990458	0.384053	0.257896	0.796487	0.983024
ZNF148	1593.58	-0.106326	0.0849951	-1.25097	0.210945	0.748527
LONRF3	454.745	0.192332	0.150844	1.27504	0.202294	0.739188
RPL12P19	4.94458	-0.0421656	0.944453	-0.0446455	0.96439	NA
SMC5	2551.98	-0.00666281	0.0641985	-0.103784	0.91734	0.996426
JPT2	2794.63	0.191176	0.056068	3.40972	0.000650286	0.0204143
SPN	12814.8	0.271561	0.0397429	6.83295	8.32e-12	2.33e-09
GPS2P1	18.3045	0.253672	0.521265	0.486647	0.626509	NA
LOC729218	874.212	-0.398637	0.120509	-3.30795	0.000939803	0.0272123
AP4B1-AS1	74.1987	0.980245	0.582634	1.68244	0.0924838	0.533643
FAM104A	2513.19	0.0739315	0.05341	1.38423	0.166289	0.688776
LOC105370928	3.17531	1.83078	1.71772	1.06582	0.286506	NA
PP2D1	12.3492	0.157625	0.815152	0.193368	0.847	NA
ZNF440	236.711	-0.041037	0.199924	-0.205263	0.837367	0.990304
CSNK1D	3594.34	-0.0132251	0.0607896	-0.217556	0.827775	0.989091
LOC107984403	108.454	-0.353544	0.237224	-1.49034	0.136135	0.629145
ADAM9	795.939	0.187625	0.184594	1.01642	0.30943	0.845385
LINC00339	197.166	0.000765666	0.183231	0.0041787	0.996666	0.999938
PKDREJ	45.2356	-0.172596	0.418755	-0.412165	0.680219	0.966799
APLP2	17425.3	-0.00205205	0.0777481	-0.0263936	0.978943	0.999938
G3BP1P1	12.6392	-0.811261	0.656034	-1.23661	0.21623	NA
TTLL6	1.65671	0.31711	2.05894	0.154016	0.877597	NA
CDK20	107.204	0.224639	0.243232	0.923561	0.355715	0.872359
WFS1	46.7027	0.323443	0.416925	0.775781	0.437878	0.909847
GPR183	3.09113	0.525959	1.39068	0.378203	0.70528	NA
RNF32-AS1	26.3321	0.0952856	0.43812	0.217487	0.827828	NA
RRN3P2	31.8127	-0.598373	0.392934	-1.52283	0.127801	0.615062
TYK2	6359.49	-0.073672	0.0715865	-1.02913	0.303	0.843
CLASP2	2169.61	0.0139079	0.0654482	0.212502	0.831715	0.989401
SEC22B	1268.66	0.032533	0.0896324	0.36296	0.716635	0.969024
CRISP2	50.144	-0.143829	0.403555	-0.356404	0.721538	0.969033
JMJD7	118.612	-0.172978	0.213496	-0.810221	0.417813	0.902851
S100A6	28013.2	-0.0352175	0.050462	-0.697901	0.485239	0.925647
UBAP2L	8635.75	0.0645651	0.0466704	1.38343	0.166534	0.689463
PIK3R3	1634.99	0.0822356	0.109974	0.747775	0.454596	0.91182
SRSF8	1153.92	0.141759	0.0763224	1.85737	0.0632587	0.446138
SYCE1L	11.0261	-1.8446	0.968128	-1.90533	0.0567371	NA
SCART1	15.9133	-0.0435314	0.704957	-0.0617504	0.950762	NA
CCDC59	1443.96	0.0644379	0.0929122	0.693536	0.487974	0.926641
ZNF304	850.18	0.076889	0.106337	0.723072	0.469636	0.916482
MRPL22	1527.9	-0.0293997	0.113399	-0.259259	0.795435	0.983024
PSME2	905.972	-0.0835029	0.0887095	-0.941307	0.346547	0.868734
PABPC3	127.536	0.0353449	0.249562	0.141628	0.887374	0.993843
NPM1P5	11.3231	0.223255	0.627587	0.355736	0.722038	NA
EEF2KMT	238.368	0.183778	0.154981	1.18581	0.235697	0.781434
ZNF731P	126.805	-0.0285837	0.24868	-0.114942	0.908491	0.99455
FAM168B	1910.96	0.388832	0.073708	5.27531	1.33e-07	1.48e-05
LOC105370032	1.79622	4.16997	2.71625	1.5352	0.124736	NA
SRPK1	4440.16	0.00693702	0.0702343	0.0987697	0.921321	0.996426
EIF2S2P4	22.6919	-0.47003	0.48604	-0.96706	0.333514	NA
DCP1A	1828.38	0.182144	0.0961817	1.89375	0.0582583	0.428793
WASH4P	43.63	-0.301408	0.322697	-0.934029	0.350289	0.869706
USP8	3062.59	-0.0248253	0.0667335	-0.372006	0.709888	0.968165
PHKB	2453.08	-0.046186	0.0699054	-0.660693	0.508809	0.932454
DNAJB6P1	5.35154	-0.421965	0.9277	-0.454851	0.649216	NA
SNORD157	2.7021	-0.96975	1.29434	-0.749226	0.453721	NA
RNF169	1179.51	-0.26404	0.0952505	-2.77206	0.00557031	0.100363
UBE2N	1450.85	0.0923214	0.0708681	1.30272	0.19267	0.725297
MIR3685	2.65015	0.113399	1.31394	0.0863048	0.931224	NA
RBBP8	1936.32	0.113062	0.073672	1.53466	0.124866	0.607354
ZNF449	253.116	-0.0363004	0.139089	-0.260988	0.794102	0.983024
KRT18P62	1.56923	1.69395	2.43731	0.695005	0.487052	NA
CC2D1B	583.777	0.0776182	0.134036	0.579084	0.562533	0.948292
MAP3K2	972.485	0.0708742	0.117276	0.604337	0.545619	0.945814
MTFP1	827.032	0.106561	0.0943139	1.12986	0.258535	0.804231
PAM	944.821	0.0256892	0.109575	0.234443	0.814641	0.986628
MTCO1P53	5.4563	-0.822164	1.00675	-0.816649	0.414129	NA
PKP2	1.49993	3.90908	3.75201	1.04186	0.297475	NA
SREK1IP1	1011.54	-0.00424886	0.101602	-0.0418188	0.966643	0.998699
LNPK	1543.89	-0.0608353	0.0875583	-0.694798	0.487182	0.926625
PA2G4P5	2.96993	0.0764447	1.16968	0.0653553	0.947891	NA
CAPZA1	6223.41	0.0327064	0.0807152	0.405207	0.685325	0.966799
DENR	1847.29	0.0630877	0.0779807	0.809016	0.418506	0.90324
SSX2IP	2652.27	0.185459	0.0635526	2.9182	0.00352054	0.0728131
TRIP6	2420.84	0.108995	0.079708	1.36743	0.171492	0.697186
ARRB2	1605.84	-0.0504862	0.0637337	-0.792142	0.428278	0.905244
LOC729867	19.3412	0.241375	0.5061	0.476932	0.633411	NA
SEC14L1P1	61.1427	0.1208	0.314543	0.384048	0.700943	0.967824
LOC105369961	2.48513	-0.829127	2.25675	-0.367398	0.713322	NA
MTERF3	572.888	0.0540559	0.122606	0.44089	0.659292	0.966577
HSPB1P2	6.30085	-0.405122	0.96486	-0.419876	0.674576	NA
KIAA0930	2556.48	0.0232727	0.0655799	0.354875	0.722683	0.969618
KCND1	26.8542	0.0332084	0.482667	0.068802	0.945147	NA
CFAP57	9.17541	-0.292216	0.773775	-0.377649	0.705691	NA
ARHGEF12	5280.85	-0.0227678	0.0698946	-0.325745	0.744617	0.97321
RYR2	74.4148	0.0140762	0.334662	0.0420611	0.96645	0.998699
LOC101929718	44.261	-0.481364	0.353904	-1.36016	0.173781	0.701163
RWDD4	488.655	0.130583	0.110969	1.17676	0.239291	0.785676
RPS2P4	5.14997	-1.45855	1.02564	-1.42209	0.155001	NA
ST7-OT3	2.99483	-0.253128	1.16917	-0.216502	0.828596	NA
BCL11B	8.89106	-0.630669	0.721969	-0.87354	0.382369	NA
IQSEC2	93.2983	0.115571	0.272063	0.424793	0.670988	0.966577
RPL23P8	6.84628	-0.204825	0.922022	-0.222147	0.824199	NA
ZNF687	1628.68	0.051835	0.0682718	0.759244	0.447707	0.91182
RRH	1.68621	4.07677	2.76259	1.4757	0.140023	NA
PLK4	2713.94	0.0241572	0.0642448	0.376017	0.706904	0.968041
TSPAN14-AS1	5.86228	0.706937	1.23857	0.570767	0.568158	NA
SNORD17	96.0897	-0.241366	0.249432	-0.96766	0.333214	0.859401
CRYZL2P-SEC16B	2.24776	1.01085	2.89683	0.34895	0.727127	NA
LOC105372581	4.68972	0.27165	1.27349	0.213312	0.831084	NA
MTND4P23	3.25376	0.0859771	1.40537	0.0611775	0.951218	NA
TSTD2	524.035	0.0550119	0.0994833	0.552976	0.58028	0.951734
SEC11A	2281.42	0.0309098	0.0959238	0.322233	0.747276	0.973944
SH3BP1	551.379	0.0713124	0.103654	0.687985	0.491462	0.926641
PCDHG@	104.046	-0.0673587	0.309033	-0.217966	0.827455	0.989091
GLI4	277.059	-0.219164	0.194647	-1.12596	0.260184	0.805683
TP73	97.88	-0.120627	0.254722	-0.473563	0.635811	0.964437
RP1L1	9.58024	0.044881	0.702848	0.0638559	0.949085	NA
LOC107985414	11.505	0.00792771	0.690328	0.011484	0.990837	NA
PAICSP1	1299.71	-0.0301704	0.0885321	-0.340784	0.733266	0.971444
TFCP2	1688.05	0.175583	0.0670621	2.61822	0.00883891	0.134618
PMS2P7	32.4526	0.052431	0.392567	0.133559	0.893751	0.993843
B3GAT3P1	10.4467	-0.532959	0.662969	-0.803897	0.421456	NA
RAB33B-AS1	56.1419	-0.310132	0.336217	-0.922415	0.356312	0.873064
LOC105375798	9.19115	-1.84768	1.00348	-1.84128	0.0655808	NA
GLIPR1	18.3932	-0.519089	0.711662	-0.729404	0.465755	NA
GSTA8P	1.80509	0.035918	1.63686	0.0219432	0.982493	NA
COPG1	3988.88	0.00906811	0.0526271	0.172309	0.863195	0.993843
SMAP1	2512.69	-0.107064	0.0635953	-1.68353	0.0922733	0.533106
RASA4DP	17.0167	1.56119	1.35746	1.15008	0.250112	NA
LINC00863	183.523	0.193995	0.196856	0.985468	0.324394	0.853683
KNTC1	3310.62	-0.0258938	0.0898314	-0.288249	0.773156	0.978454
TMEM198B	592.027	-0.161855	0.15325	-1.05615	0.290899	0.831933
SNCAIP	6.61189	0.339762	0.86251	0.393922	0.693638	NA
ZMIZ2	1456.3	-0.163658	0.117109	-1.39748	0.162268	0.682691
RPS2P26	3.47135	-0.0948697	1.11052	-0.0854279	0.931921	NA
CCSER2	165.089	0.0907512	0.186642	0.486231	0.626803	0.962919
LUZP1	577.871	0.412884	0.129585	3.18619	0.00144158	0.037269
USP32P2	16.5955	-0.0888994	0.673073	-0.13208	0.894921	NA
SNORA18	19.8085	-0.178083	0.510492	-0.348846	0.727205	NA
BDH1	1.99526	4.31949	2.64048	1.63587	0.101866	NA
LINC00629	12.9903	-0.244697	0.600163	-0.407718	0.683481	NA
RNF207-AS1	5.89626	0.225701	1.24363	0.181485	0.855987	NA
EPHX3	1.67439	-0.296784	3.05172	-0.0972513	0.922527	NA
CLDN3	134.785	-0.141052	0.235163	-0.599806	0.548636	0.945814
GTPBP3	574.735	0.266585	0.122687	2.17289	0.0297888	0.295868
AGA	337.761	-0.0991175	0.135518	-0.731397	0.464537	0.913485
STK11IP	818.785	0.0316779	0.110354	0.287058	0.774068	0.978711
DOK1	338.821	0.213305	0.139773	1.52608	0.12699	0.612568
THAP5	616.984	-0.0564168	0.0946338	-0.596159	0.551069	0.94593
COMMD7	463.78	0.12348	0.132807	0.929765	0.352493	0.869706
RPUSD2	462.492	0.519048	0.120603	4.30379	1.68e-05	0.00108176
LINC01063	3.08277	2.28743	1.66109	1.37706	0.168494	NA
SCN8A	1.6661	-0.707161	3.04901	-0.231932	0.816591	NA
TMC6	5726.88	-0.0427599	0.0461489	-0.926564	0.354153	0.871453
LOC105373311	40.5757	0.24117	0.374567	0.643864	0.519664	0.938273
COMTD1	402.062	-0.260692	0.132449	-1.96824	0.0490408	0.389997
SLC25A30	21.3819	-0.0419834	0.456957	-0.0918761	0.926797	NA
ATP6V0D1	3261.73	0.0275611	0.0564383	0.48834	0.625309	0.962122
STPG1	304.462	0.11797	0.140522	0.839509	0.401184	0.896223
ANGPT2	5.32098	-0.915695	0.953316	-0.960536	0.336785	NA
DNAJC7	3156.31	0.0179957	0.0561616	0.320427	0.748644	0.974239
LOC100996361	2.48464	0.0115614	1.87741	0.00615815	0.995	NA
KIAA0895L	431.519	-0.111458	0.148761	-0.74924	0.453713	0.91182
RPL37P2	6.50384	0.499731	0.826718	0.604476	0.545527	NA
RPL15P2	25.7519	0.0376176	0.456471	0.0824097	0.934321	NA
COX11	1364.37	-0.182043	0.0730555	-2.49184	0.0127082	0.171563
LOXL2	3.27747	0.0677576	1.7134	0.0395456	0.968455	NA
LOC105372553	22.4426	0.382698	0.477505	0.801454	0.422869	NA
LOC107985147	25.0472	-0.0340721	0.421701	-0.0807969	0.935604	NA
GATAD2A	5211.71	0.0530891	0.0977355	0.543192	0.586998	0.951734
ACSF2	95.036	-0.347138	0.281907	-1.23139	0.218176	0.758754
PSMA4	4355.41	0.0469961	0.0916393	0.512838	0.608065	0.95713
FPR3	10.7387	-1.21967	0.738276	-1.65205	0.0985241	NA
CERS1	16.6901	-0.385488	0.660538	-0.583596	0.559492	NA
TBC1D19	173.591	-0.227418	0.176873	-1.28577	0.198523	0.73389
CHIC1	186.629	0.144341	0.168051	0.858913	0.390388	0.892122
RPL36AP26	4.11668	0.100615	1.03376	0.0973292	0.922465	NA
ZNF252P-AS1	16.5293	-0.889449	0.577827	-1.5393	0.123731	NA
LOC105375435	6.04909	0.837724	1.21936	0.687017	0.492072	NA
SEPTIN2	8033.5	0.0487367	0.0577173	0.844404	0.398443	0.894476
OSTC	1132.19	0.13286	0.139289	0.953845	0.340162	0.864814
SLC2A3	8.21935	2.69157	1.29048	2.08572	0.037004	NA
PEX2	1479.54	0.029337	0.107627	0.272581	0.785176	0.980025
APC2	157.761	0.0603416	0.245165	0.246127	0.805584	0.984468
CILK1	2156.99	-0.014411	0.0918962	-0.156818	0.875388	0.993843
RPL32P3	121.446	-0.428097	0.201296	-2.12671	0.0334444	0.317812
LOC728715	99.8362	-0.561847	0.249285	-2.25384	0.0242064	0.264551
RNF215	178.313	0.04961	0.187279	0.264899	0.791087	0.981977
ZBTB7B	2715.62	0.0638179	0.0997164	0.639995	0.522176	0.938424
LOC105374988	2.67609	0.474396	2.23696	0.212071	0.832051	NA
SRP19	926.454	0.211368	0.0987841	2.13969	0.0324	0.311
EPB42	10594.2	-0.0737752	0.042838	-1.72219	0.0850356	0.512211
NDST1	85.8905	0.17388	0.38543	0.451133	0.651893	0.966577
ZNF783	345.112	0.368632	0.165562	2.22655	0.0259771	0.273694
C5	32.1389	-0.146292	0.406745	-0.359665	0.719098	0.969033
EPHB4	4907.42	-0.0190408	0.0838991	-0.226949	0.820463	0.987314
ZNF506	32.6682	0.295213	0.398544	0.740729	0.458858	0.91182
LOC643454	3.36574	-0.54825	1.14901	-0.477151	0.633254	NA
SLC45A4	551.183	0.0501637	0.115314	0.435019	0.663549	0.966577
PLP2	4235	0.0456368	0.0525634	0.868225	0.385271	0.890691
GTF2H3	1155.95	0.183812	0.103106	1.78275	0.0746272	0.479813
MIR5001	2.68422	-2.27566	1.64025	-1.38738	0.165325	NA
ZNF736	1.9091	0.817911	2.3456	0.3487	0.727314	NA
BRPF3	3589.34	-0.0315412	0.0686712	-0.459307	0.646014	0.965275
BAIAP2L2	61.0592	-0.454363	0.345533	-1.31496	0.188522	0.720071
NAALADL1	12.6095	-0.017722	0.609992	-0.0290529	0.976822	NA
KDM4D	61.5342	-0.390143	0.291397	-1.33887	0.180613	0.711218
ALG13	853.579	0.0149117	0.102641	0.14528	0.88449	0.993843
NCDN	1101.04	0.200382	0.116025	1.72706	0.0841571	0.509795
RBM43	642.117	-0.303544	0.122383	-2.48029	0.0131276	0.175025
GSTA9P	1.71779	-0.890293	2.06976	-0.430144	0.667	NA
NR2C2AP	496.068	0.300067	0.11429	2.62549	0.00865232	0.132928
RPL13AP6	21.9756	-0.0444964	0.478551	-0.0929815	0.925918	NA
ZNF568	214.987	-0.0266111	0.171535	-0.155135	0.876715	0.993843
ZWINT	4141.78	0.0358679	0.0561295	0.63902	0.52281	0.938424
LINC01356	3.94906	-2.48086	2.03261	-1.22053	0.222265	NA
NOL10	1512.99	0.056303	0.0750135	0.750571	0.452911	0.91182
RPS25P2	2.49829	0.394631	1.95242	0.202124	0.83982	NA
ZFAND6P1	1.69391	-0.806429	1.97613	-0.408086	0.683211	NA
POR	589.432	-0.0839011	0.114996	-0.729598	0.465636	0.913498
CLCN4	3039.57	0.11249	0.0923728	1.21778	0.223306	0.765674
NLRC3	12.5733	-0.164445	0.647654	-0.253909	0.799566	NA
GNB3	16.3247	-0.0793173	0.553088	-0.143408	0.885968	NA
YES1	357.233	0.0564258	0.137983	0.408932	0.68259	0.966799
ZNF684	78.3072	0.193085	0.241356	0.800001	0.42371	0.903693
LOC100421309	1.72838	-2.24954	1.95289	-1.1519	0.249361	NA
NARS2	408.456	0.0686821	0.160062	0.429098	0.667852	0.966577
ATAD3A	1582.45	-0.0056845	0.0793349	-0.071652	0.942879	0.998608
EDEM1	620.127	0.27927	0.09743	2.86636	0.00415217	0.0813133
RPLP0P9	24.7928	-0.188529	0.436316	-0.432094	0.665673	NA
PMCH	12.785	-0.324818	0.628128	-0.51712	0.605072	NA
PLEKHG2	252.673	0.139804	0.237195	0.589405	0.555589	0.946922
SNUPN	696.421	0.0905045	0.119654	0.756386	0.449418	0.91182
ZNF496	1260.63	-0.0142161	0.0968581	-0.146772	0.883312	0.993843
SUCLG2	1922.98	0.0122801	0.0977401	0.12564	0.900017	0.993985
RPL21P120	22.7919	-0.102943	0.506273	-0.203335	0.838873	NA
LOC105375785	1.53621	3.94216	2.82852	1.39372	0.163403	NA
RPL37A	22518.6	-0.147577	0.112665	-1.30987	0.19024	0.721223
ND4	368346	-0.282427	0.0699615	-4.0369	5.42e-05	0.00263451
SEC14L4	2125.41	0.0234912	0.0800855	0.293327	0.769272	0.977673
NRROS	650.04	0.650373	0.100051	6.50041	8.01e-11	1.75e-08
NGDN	883.635	0.0700728	0.0881778	0.794676	0.426802	0.905047
HNRNPCP1	98.5551	-0.202823	0.230959	-0.878177	0.379847	0.886277
WIPF2	1660.71	0.215584	0.110374	1.95321	0.0507948	0.395871
WDR36	1319.77	0.1022	0.0716926	1.42553	0.154004	0.666376
SVIP	2220.23	0.0229654	0.0714448	0.321443	0.747875	0.974006
CADM4	22.9644	-0.557068	0.472135	-1.17989	0.238044	NA
LOC107984356	1.96463	-4.54493	2.62143	-1.73376	0.0829613	NA
LOC105371225	2.09073	0.508818	2.31062	0.220208	0.825709	NA
LINC02939	16.7494	-0.965298	0.54695	-1.76487	0.0775851	NA
MAST2	1197.33	0.0580804	0.100322	0.57894	0.56263	0.948325
MIR6758	5.24428	0.48462	0.946774	0.511864	0.608746	NA
KRT18P34	2.87834	0.414421	1.78247	0.232498	0.816151	NA
TPGS2	8044.95	-0.0375476	0.0851927	-0.440737	0.659404	0.966577
ACTL10	33.6663	-0.359661	0.401856	-0.895001	0.370786	0.883716
HNRNPA1P45	2.83744	-0.403195	1.25849	-0.320381	0.74868	NA
MIS18A	2532.55	0.0368143	0.0548661	0.670985	0.50223	0.929699
ARMT1	870.542	0.030447	0.0841631	0.361761	0.71753	0.969024
H1-4	68.1324	-0.443278	0.30525	-1.45218	0.146451	0.648683
SYT7	2.49059	4.6384	2.50738	1.8499	0.0643286	NA
LOC105369177	5.91581	0.8387	1.1322	0.740773	0.458831	NA
C17orf80	990.395	0.112978	0.0861069	1.31206	0.189498	0.720633
OSGEP	971.16	-0.0143712	0.0981071	-0.146485	0.883539	0.993843
UHRF1BP1L	1115.19	0.0332417	0.105462	0.3152	0.75261	0.974948
IRAK3	895.692	-0.00267933	0.152769	-0.0175384	0.986007	0.999938
LINC02695	2.37901	1.72993	1.76228	0.981639	0.326278	NA
SOX6	337.884	-0.0116685	0.28319	-0.0412038	0.967133	0.998699
ATE1	870.528	0.0408329	0.088926	0.459178	0.646106	0.965276
PRKAG2	304.516	0.0639924	0.131153	0.487923	0.625604	0.962427
VARS1	10.3209	0.40763	3.46443	0.117661	0.906336	NA
BYSL	1110.61	0.381976	0.10135	3.76886	0.000163992	0.00686425
THNSL1	246.289	0.204342	0.166885	1.22445	0.220783	0.763646
ADCY6	1.82558	0.00734036	2.02519	0.00362453	0.997108	NA
PDZK1P1	3.03545	-0.0542897	2.76728	-0.0196185	0.984348	NA
GTF2H4	96.4166	-0.156697	0.261354	-0.599557	0.548802	0.945814
FKTN	480.59	-0.0957844	0.116796	-0.820099	0.41216	0.900155
IFT27	230.275	0.0784698	0.206519	0.379964	0.703973	0.967824
LOC727978	13.2424	-0.0773064	0.665643	-0.116138	0.907543	NA
TIMM23B	129.67	-0.00435463	0.230402	-0.0189002	0.984921	0.999938
LOC100131626	5.25582	0.127934	1.20387	0.106269	0.915369	NA
PEX11A	106.614	-0.292295	0.253342	-1.15376	0.248599	0.794039
MINPP1	7243.29	0.137746	0.0619426	2.22377	0.0261642	0.274616
TXNIP	8679.07	-0.6573	0.095475	-6.88453	5.8e-12	1.66e-09
FKBP9	193.391	0.175548	0.22395	0.783872	0.433115	0.907432
RPS14	16257.9	-0.041831	0.0960161	-0.435667	0.663078	0.966577
HMGN1P18	51.2585	-0.604654	0.357701	-1.69039	0.0909538	0.529131
C2orf16	40.2056	-0.0618946	0.462683	-0.133773	0.893582	0.993843
APOOL	1091.39	-0.0072963	0.0814077	-0.0896267	0.928584	0.997395
HEXA	2076.61	-0.0321596	0.0655332	-0.490737	0.624	0.962
KRR1P1	5.93722	1.36362	1.10027	1.23936	0.215214	NA
ZNF671	413.218	-0.180675	0.126025	-1.43365	0.151671	0.660236
PA2G4P1	9.91557	-0.497428	0.69665	-0.714029	0.47521	NA
LOC100421490	10.957	-0.0724281	0.63377	-0.114281	0.909015	NA
MRPL35P3	3.38765	-1.14028	1.19039	-0.957903	0.338112	NA
KISS1R	56.3623	-0.208243	0.492624	-0.422723	0.672497	0.966577
UBXN2A	634.078	0.247951	0.0956701	2.59173	0.00954935	0.141379
RPL26P32	33.6069	-0.0817539	0.44907	-0.182052	0.855542	0.99379
TLX3	125.311	0.512873	0.259845	1.97376	0.0484086	0.387836
RPS4XP1	4.01718	-0.497636	1.12216	-0.443462	0.657432	NA
IFTAP	562.793	-0.155668	0.128346	-1.21288	0.225176	0.769732
PHF11	302.725	-0.100562	0.133492	-0.753318	0.451259	0.91182
DNAJB13	17.5112	-0.220328	0.559524	-0.393778	0.693745	NA
LONP2	2657.02	0.0253697	0.0639856	0.39649	0.691743	0.966868
DIP2A	1626.52	-0.026815	0.137332	-0.195257	0.845191	0.991931
ADGRG1	1497.84	0.0114102	0.0713623	0.159891	0.872967	0.993843
NPM2	3.25963	-0.781402	2.73275	-0.28594	0.774924	NA
ZNRD1ASP	63.136	-0.103789	0.309562	-0.335276	0.737417	0.972397
CENPUP2	1.70782	-0.25734	1.99091	-0.129258	0.897153	NA
ZNF419	292.491	-0.463462	0.140575	-3.2969	0.000977594	0.0280426
EXD2	626.043	-0.062219	0.109952	-0.565875	0.571478	0.950546
DICER1	1595.11	0.212468	0.100411	2.11599	0.0343455	0.321656
HDAC1	3966.66	0.0361587	0.0473531	0.763598	0.445107	0.911315
UBR7	3.76301	0.912508	2.11512	0.431421	0.666162	NA
VPS11	2269.58	-0.0161413	0.0596143	-0.270762	0.786574	0.981005
CPEB4	2418.7	0.339547	0.103747	3.27284	0.00106473	0.0299829
SMIM29	375.354	0.0672096	0.165451	0.406221	0.684581	0.966799
LINC01126	25.2736	-1.43224	0.50254	-2.85001	0.00437173	NA
RGS19	126.458	0.380628	0.197455	1.92767	0.053896	0.409663
POM121B	24.5393	0.333666	0.448	0.744788	0.4564	NA
RPL12P16	24.939	-1.13673	0.849944	-1.33741	0.181088	NA
C2orf49-DT	225.234	-0.215827	0.151099	-1.42839	0.15318	0.663512
KRT18P59	1.91344	0.739403	1.91705	0.385698	0.69972	NA
PSMG3	980.407	0.14092	0.0945583	1.4903	0.136146	0.629145
FAM221B	1.88805	-4.48907	3.49853	-1.28313	0.199446	NA
LOC105371505	10.3259	0.302146	1.13351	0.266558	0.78981	NA
ACP2	841.09	0.123108	0.0813642	1.51305	0.130266	0.618725
LOC105375741	17.7295	0.362857	0.561772	0.645916	0.518334	NA
TADA1	601.834	-0.00837579	0.11143	-0.0751665	0.940082	0.998608
HOMER1	68.0686	0.111445	0.330587	0.337113	0.736032	0.972171
UBALD2	2094.82	-0.3069	0.0677259	-4.5315	5.86e-06	0.000442158
LOC105373043	7.91904	-0.36625	0.905702	-0.404382	0.685932	NA
REPIN1	3320.34	0.0791651	0.102638	0.771305	0.440526	0.910445
WASH2P	340.528	-0.382761	0.137476	-2.78421	0.00536587	0.097393
NPPC	5.87044	-1.96448	1.44507	-1.35944	0.174008	NA
LOC651337	8.04358	-0.418664	1.14101	-0.366924	0.713675	NA
HMGB2P1	17.028	0.0872346	0.642151	0.135847	0.891942	NA
LOC112268193	2.54985	-0.0644297	1.845	-0.0349212	0.972143	NA
THAP10	84.5295	-0.0193146	0.268937	-0.0718185	0.942746	0.998608
TCEAL3	264.542	0.0298681	0.212578	0.140504	0.888262	0.993843
TRMT6	456.908	0.45899	0.144518	3.17601	0.00149	0.0384
OSBP	2738.7	0.0188049	0.0534511	0.351815	0.724977	0.97017
MSH2	3482.08	-0.00486933	0.072702	-0.0669767	0.9466	0.998699
UNC119	157.813	-0.127513	0.286872	-0.444493	0.656686	0.966577
BOD1	138.368	-0.0677759	0.210148	-0.322516	0.747062	0.973944
RPS6KB1	1280.23	0.0814458	0.07279	1.11891	0.263177	0.808234
LOC442603	19.1751	-0.220121	0.505058	-0.435832	0.662958	NA
LOC107984960	5.62803	-0.0781208	0.904937	-0.0863273	0.931206	NA
RNA28SN2	20.1865	0.322923	0.669998	0.481975	0.629823	NA
ARAF	2519.64	0.0430894	0.05448	0.79092	0.428991	0.905516
STT3B	4168.39	-0.0315772	0.0699731	-0.451276	0.65179	0.966577
SNORD89	1.70625	-0.846128	1.62477	-0.520769	0.602528	NA
TMED4	1041.53	-0.0343152	0.0819742	-0.418609	0.675502	0.966577
NAXE	793.529	0.00958091	0.0986519	0.0971184	0.922632	0.996426
TEX21P	6.89161	-1.04616	1.11525	-0.938051	0.348218	NA
BORCS8	596.177	0.155753	0.107334	1.4511	0.146752	0.649546
SDF4	3052.48	0.00393631	0.0653596	0.0602254	0.951976	0.998699
SLC43A2	18.0269	-0.0588574	0.5077	-0.115929	0.907709	NA
P2RX6	12.3787	0.374114	0.634493	0.589627	0.55544	NA
AMER2	2.93478	0.741995	1.22596	0.605236	0.545022	NA
RPS27P16	2.01971	-0.731166	1.68707	-0.433394	0.664729	NA
WNT2B	19.6968	-0.19979	0.491042	-0.40687	0.684103	NA
CAVIN1	2928.29	0.296636	0.107979	2.74715	0.00601	0.105
NAMPT	1149.47	-0.00313656	0.101518	-0.0308966	0.975352	0.999401
GABPB1-AS1	163.693	-0.0999566	0.350205	-0.285423	0.77532	0.978711
NFKBIA	368.467	0.182341	0.136269	1.3381	0.180865	0.711218
LOC153893	8.27867	-0.540448	0.74808	-0.722447	0.470019	NA
GTF3C2-AS2	33.917	0.533807	0.452086	1.18076	0.237697	0.783367
ECE1	2590.22	0.00406122	0.102229	0.0397268	0.968311	0.998699
RNVU1-22	10.5134	-0.724991	0.696284	-1.04123	0.297769	NA
COX20	1591.97	0.10154	0.0613378	1.65543	0.0978373	0.54786
KCNK1	857.1	-0.0954865	0.0878207	-1.08729	0.276909	0.821964
SNORD141B	4.07899	0.588297	1.04165	0.564775	0.572227	NA
IGF2R	10376.9	0.0160145	0.0733543	0.218317	0.827182	0.989091
LINC00570	27.0483	-0.446771	0.495761	-0.901182	0.367492	NA
PALM	68.7045	-0.1169	0.302549	-0.386384	0.699212	0.967824
MEX3A	11.5188	0.0133062	0.736378	0.0180698	0.985583	NA
MTCP1	54.9957	0.547603	0.324967	1.6851	0.0919688	0.531814
CCDC90B	957.907	0.0151129	0.10745	0.14065	0.888146	0.993843
PHPT1	1022.82	-0.0955035	0.0747471	-1.27769	0.201359	0.738138
CSP2	2.28486	0.196606	1.52195	0.129181	0.897215	NA
LATS2	426.78	0.251564	0.176565	1.42476	0.154225	0.667099
NCKAP5L	73.2502	0.0420243	0.319707	0.131446	0.895422	0.993843
SLCO5A1	175.011	-0.422344	0.370712	-1.13928	0.254588	0.799456
C4orf46P3	9.61833	-0.303333	0.763827	-0.397123	0.691277	NA
TMEM161B-DT	58.3113	0.107301	0.27827	0.385601	0.699792	0.967824
TPBG	5.379	0.574539	1.27815	0.44951	0.653064	NA
PLGRKT	235.295	0.161598	0.185504	0.87113	0.383683	0.888689
TSR1	3024.2	0.187679	0.0566368	3.31372	0.000920625	0.0269101
RNU1-103P	2.52488	-0.41827	1.54166	-0.271311	0.786152	NA
MAGEH1	88.9507	-0.220772	0.240862	-0.916592	0.359356	0.874998
CHERP	3832.38	-0.00507264	0.0621709	-0.0815919	0.934971	0.998608
ASB13	301.176	0.156817	0.207566	0.755503	0.449947	0.91182
TRAPPC6B	1869.2	-0.0387349	0.0635483	-0.609534	0.542171	0.945219
LOC399975	11.9404	0.0636132	0.663496	0.0958758	0.923619	NA
MKNK2	15315.6	-0.082509	0.0650774	-1.26786	0.204848	0.740063
TMEM259	3856.62	-0.111241	0.112995	-0.984476	0.324881	0.853683
ZFP3	8.17293	-0.290907	0.751791	-0.386952	0.698792	NA
RPE	1182.02	-0.0327536	0.104595	-0.313146	0.75417	0.975388
ASIC4	584.102	-0.251902	0.0993016	-2.53674	0.0111889	0.157182
FRA10AC1	1064.5	-0.0599783	0.104084	-0.576247	0.564448	0.949242
FBXL14	353.663	0.388629	0.168243	2.30992	0.0208925	0.240283
MFSD14C	61.1512	-0.130783	0.310647	-0.421002	0.673753	0.966577
MLC1	8020.12	0.114088	0.113487	1.00529	0.314756	0.845385
LOC105369381	126.803	-0.613691	0.214124	-2.86606	0.00415619	0.0813133
PROX2	23.8658	-0.214759	0.469088	-0.457823	0.647079	NA
SLC35E1P1	38.4424	0.208135	0.354373	0.587333	0.55698	0.946922
SRD5A1	319.114	0.0299097	0.136304	0.219433	0.826313	0.989091
LOC105377016	4.82636	0.756831	1.29498	0.584435	0.558927	NA
URB2	580.315	0.560475	0.111347	5.03359	4.81e-07	4.82e-05
LOC100129034	85.1289	-0.451824	0.293449	-1.5397	0.123634	0.604682
MTFMT	262.856	0.108801	0.138571	0.785166	0.432356	0.907382
DAPK1	1449.16	0.0459964	0.151588	0.30343	0.761562	0.975706
GAB1	2217	0.100261	0.102298	0.980086	0.327044	0.855388
FBXO8	597.913	-0.0933425	0.109931	-0.849099	0.395826	0.893932
SRRM1	5873.17	0.0515813	0.0618195	0.834386	0.404063	0.896345
RGS6	80.8526	-0.2307	0.428598	-0.538266	0.590393	0.951953
PPFIA4	34.726	0.142006	0.496554	0.285983	0.774891	0.978711
SURF2	408.804	-0.0637148	0.143812	-0.443041	0.657736	0.966577
RMI2	754.925	-0.126412	0.0995649	-1.26964	0.204212	0.74
PAAF1	676.517	-0.107681	0.0947043	-1.13703	0.255527	0.800539
RPL10AP1	5.15063	-1.04188	1.00557	-1.0361	0.300155	NA
CHMP1B2P	718.042	-0.140073	0.12003	-1.16698	0.243218	0.789928
RPL13AP23	8.92069	-0.292485	0.782169	-0.373941	0.708449	NA
FGF11	15.3084	0.282814	0.553118	0.511309	0.609135	NA
MIR631	1.83558	-0.461357	1.73783	-0.265478	0.790641	NA
BIVM	1063.1	-0.0464359	0.0807699	-0.574917	0.565348	0.949708
PPIAL4G	1.67251	-0.263887	1.54004	-0.171351	0.863948	NA
RPL39P5	2.2265	-1.43305	1.53128	-0.935855	0.349348	NA
F2R	81.5076	0.627154	0.29114	2.15413	0.0312297	0.304768
DEGS1	752.093	0.32402	0.147299	2.19975	0.0278244	0.282982
GTF2H2	4.43516	-1.42832	2.0488	-0.69715	0.485709	NA
AGTPBP1	1688.1	-0.0448096	0.0734257	-0.610272	0.541682	0.945219
ZNF563	9.15214	-0.191486	0.690042	-0.2775	0.781396	NA
HAUS6	1837.04	0.0215915	0.07548	0.286056	0.774835	0.978711
SNORD134	2.07001	0.987381	1.85684	0.531754	0.594896	NA
PEX13	539.419	0.160723	0.108479	1.4816	0.138446	0.633576
RPL22P1	8.99258	0.203406	0.897191	0.226714	0.820646	NA
GPALPP1	1078.36	0.0872676	0.079239	1.10132	0.270757	0.815568
RPP38-DT	13.0912	-0.791317	1.00686	-0.785929	0.431909	NA
PRDM10-DT	12.3488	-0.60479	0.609384	-0.992461	0.320973	NA
MIR4263	1.993	-0.253222	1.51175	-0.167503	0.866975	NA
IER5L	60.181	-0.552416	0.413359	-1.33641	0.181417	0.711218
TMPO-AS1	237.075	0.0777795	0.166098	0.468276	0.639587	0.964437
IL12RB2	1047.67	0.107771	0.134645	0.80041	0.423473	0.903693
PKM	945.134	0.153503	0.660883	0.232269	0.816329	0.986628
PIGC	734.591	0.0317322	0.103641	0.306174	0.759472	0.975435
HNRNPKP4	174.368	-0.0800424	0.168904	-0.473894	0.635575	0.964437
USH2A	1.84371	-1.06101	2.35637	-0.450273	0.652514	NA
RPL41P1	8.5084	-0.312796	0.764107	-0.409361	0.682274	NA
CAMTA1-DT	5.48931	-1.14165	1.25532	-0.909449	0.363113	NA
H2AC12	70.7626	-0.763565	0.27991	-2.7279	0.00637392	0.109856
RPS26P11	2.00722	-0.231629	1.90662	-0.121487	0.903305	NA
RPL26L1-AS1	5.91511	-0.34404	1.28049	-0.268678	0.788178	NA
CFAP54	20.1481	0.00727157	0.542203	0.0134112	0.9893	NA
ATP5F1D	4419.12	-0.253404	0.155914	-1.62528	0.104103	0.564273
RNA5SP265	1.91276	-1.64286	1.64848	-0.996595	0.318961	NA
LOC105372824	66.9729	-0.128211	0.322335	-0.397756	0.69081	0.966868
EIF4G2	15878.2	0.373206	0.0469289	7.95258	1.83e-15	9.37e-13
TBCA	2336.39	0.0418661	0.0806083	0.519377	0.603498	0.955829
TJAP1	1762.79	0.0777101	0.106015	0.733013	0.463551	0.913216
OBI1	881.355	0.428595	0.0904279	4.73964	2.14e-06	0.000180462
ANO9	28.6099	-0.641049	0.480324	-1.33462	0.182002	NA
LOC401261	135.576	-0.684625	0.237249	-2.88569	0.0039056	0.0782774
HNRNPA1P14	10.5779	0.0276378	0.660418	0.041849	0.966619	NA
COQ3	698.419	0.0267364	0.0947591	0.282151	0.777828	0.978711
DPM1	1365.81	0.0769299	0.0935283	0.822531	0.410775	0.899282
DNAJB11	1716.56	0.185407	0.0660202	2.80835	0.00497968	0.0931306
UTY	933.454	0.0611188	0.0964328	0.633796	0.526214	0.93958
RIN3	832.492	0.0506919	0.133385	0.380042	0.703914	0.967824
LHFPL2	1936.76	-0.514716	0.212144	-2.42626	0.0152555	0.194544
H2AC8	71.6676	-0.627306	0.282528	-2.22034	0.026396	0.275746
TIMM23B-AGAP6	240.563	0.0646047	0.221993	0.291022	0.771035	0.978123
LIX1-AS1	5.7757	0.409411	1.65851	0.246854	0.805021	NA
RAB27A	868.251	0.118489	0.102475	1.15627	0.247569	0.794039
PEPD	2816.1	-0.0132178	0.0537031	-0.246127	0.805584	0.984468
MIR1207	3.55689	-0.38394	1.16404	-0.329835	0.741525	NA
SUMO2P8	3.10243	-0.576418	1.74968	-0.329442	0.741822	NA
CRELD1	212.655	0.0746919	0.167019	0.447207	0.654726	0.966577
PDE4DIP	151.792	0.083085	0.189913	0.43749	0.661756	0.966577
SIRT1	1222.77	-0.00897003	0.0748504	-0.11984	0.90461	0.99455
ND1	151368	-0.191587	0.0805179	-2.37944	0.017339	0.212948
PRAF2	779.221	-0.100349	0.098919	-1.01446	0.310364	0.845385
CTSE	419.988	-0.281007	0.272188	-1.0324	0.301885	0.842402
EFCAB5	3.45891	-1.16065	1.21856	-0.952475	0.340856	NA
MDP1	136.693	-0.0349259	0.203171	-0.171904	0.863513	0.993843
MRPL27	856.099	-0.0168544	0.100618	-0.167509	0.86697	0.993843
KCNA7	7.94848	0.549166	0.77337	0.710095	0.477645	NA
ZNF497-AS1	12.0179	-0.488405	0.709035	-0.688832	0.490929	NA
SLC46A1	3.70295	-0.935607	2.69853	-0.34671	0.728809	NA
CTBP2	4679.61	0.0264192	0.0513118	0.514876	0.606639	0.9566
EID2B	119.218	-0.483108	0.220845	-2.18754	0.0287029	0.289286
FBN2	8.71089	2.01133	1.38543	1.45177	0.146566	NA
MTA1	3172.91	-0.113856	0.0698393	-1.63026	0.103047	0.561601
XRCC5	17689.6	0.0140268	0.0713437	0.196609	0.844133	0.99178
IKBIP	409.054	0.0274419	0.149295	0.18381	0.854162	0.993454
C9orf129	1.93525	1.30908	1.8584	0.704411	0.481177	NA
CDC42EP2	15.5462	0.280715	0.603856	0.46487	0.642025	NA
LOC107984673	3.07721	-0.95853	2.7556	-0.347848	0.727954	NA
SNORD88B	29.4098	0.215439	0.464754	0.463555	0.642966	NA
MALINC1	52.1006	-0.343675	0.316888	-1.08453	0.27813	0.821964
LOC652549	11.5469	-0.593093	0.674639	-0.879127	0.379333	NA
GYPA	7010.85	-0.240952	0.134272	-1.79451	0.0727323	0.472568
TBC1D30	65.033	0.102568	0.297604	0.344644	0.730362	0.970778
SF3A1	8947.17	0.0155131	0.0598447	0.259223	0.795463	0.983024
STAM2	796.399	0.119859	0.09183	1.30523	0.191815	0.723329
LOC112268021	3.63837	0.032635	1.32319	0.0246639	0.980323	NA
SUV39H1	903.248	0.206827	0.087121	2.37402	0.0175956	0.214517
EMG1	1072.29	0.227048	0.0859736	2.6409	0.00826864	0.129623
SNHG7	868.501	-0.368428	0.101223	-3.63976	0.00027289	0.0103012
ZNF516	87.4295	-0.0463904	0.308485	-0.150381	0.880464	0.993843
TRMT44	298.828	-0.07556	0.145622	-0.518877	0.603847	0.955829
GLTPD2	12.2743	-0.76541	0.825383	-0.927338	0.353751	NA
CDC42BPG	492.598	0.196712	0.116684	1.68585	0.0918243	0.53151
MARCHF6	7105.1	-0.0877545	0.045224	-1.94044	0.0523263	0.401974
MTMR14	1514.14	0.021042	0.0658602	0.319494	0.749352	0.974276
ECE1-AS1	2.38484	1.16188	2.23202	0.520553	0.602678	NA
RPL12P35	2.67645	-0.612341	1.34649	-0.454768	0.649276	NA
CSNK1E	1274.08	0.14668	0.107691	1.36204	0.173185	0.700214
BCAS1	3.23925	3.03187	1.62463	1.86619	0.062015	NA
NOP58	4430.95	0.108257	0.0711199	1.52218	0.127964	0.615487
RIC8B	591.572	-0.0479402	0.0973284	-0.492561	0.622323	0.96124
CEP162	1259.24	-0.0555577	0.0739649	-0.751136	0.452571	0.91182
PRPF8	48.9664	-0.285241	0.31399	-0.908437	0.363647	0.878383
TRA2A	3403.01	0.0758493	0.081576	0.929799	0.352475	0.869706
PPM1A	2789.81	-0.0748149	0.051714	-1.4467	0.14798	0.652314
ATP6AP2	1775.95	0.00701349	0.0829237	0.0845777	0.932597	0.998608
C2orf88	350.069	0.491513	0.121618	4.04146	5.31e-05	0.00260436
THOC2	4108.85	-6.57e-06	0.0842548	-7.79e-05	0.999938	0.999938
INAFM1	353.932	-0.258971	0.224972	-1.15112	0.249681	0.794039
BEND6	3.44785	0.433373	1.52206	0.284728	0.775852	NA
INPP5A	171.768	0.120438	0.186083	0.647227	0.517485	0.936771
HIGD1AP14	2.42647	-1.59707	1.83616	-0.869784	0.384419	NA
BRIP1	1104.63	0.0551477	0.0845561	0.652203	0.51427	0.935911
ZNF214	51.1306	-0.188138	0.307533	-0.611763	0.540694	0.945219
AK1	954.645	-0.12429	0.181304	-0.685532	0.493008	0.927386
CIB1	1574.35	0.0450258	0.0945883	0.476019	0.634061	0.964437
MRPS30-DT	15.8833	-0.370161	0.611294	-0.605537	0.544822	NA
PCBP1	11656.9	0.0557679	0.0480143	1.16148	0.245445	0.793303
SLF1	1132.9	0.0734245	0.0896275	0.819218	0.413	0.901
CCNK	2695.42	0.0828296	0.0655359	1.26388	0.206272	0.742365
LINC02605	15.3254	-0.732352	0.609535	-1.20149	0.22956	NA
SH3GL1P2	8.3962	-0.0738003	0.763661	-0.0966402	0.923012	NA
YEATS2-AS1	13.9336	-0.459136	0.780301	-0.588409	0.556258	NA
KDM4A	2451.16	0.125953	0.0655732	1.9208	0.0547567	0.413904
KIF28P	20.8984	-0.193793	0.537699	-0.360411	0.71854	NA
RANBP1	4596.51	-0.00686689	0.0742356	-0.0925013	0.9263	0.996931
EIF4E2	3530.54	0.0817892	0.0575185	1.42196	0.155037	0.668497
EPN2	1116.97	0.145726	0.0787519	1.85044	0.0642495	0.448992
ZNF675	519.931	-0.0737454	0.118038	-0.62476	0.532129	0.943535
NUDT9P1	3.37551	-0.538974	1.13309	-0.475667	0.634312	NA
TPTEP1	313.171	0.0503502	0.155893	0.322979	0.746711	0.973809
PLEKHM2	3251.02	0.00988485	0.0682727	0.144785	0.884881	0.993843
HNRNPA1P28	9.66123	-0.49117	0.799924	-0.614021	0.539202	NA
YTHDC2	2130.06	-0.126974	0.0697979	-1.81916	0.0688864	0.461971
UQCRH	4487.63	0.0160623	0.0846496	0.18975	0.849505	0.992168
LOC101926984	3.1204	-0.0869472	1.3886	-0.0626151	0.950073	NA
TAGAP	4.50321	2.06056	1.45271	1.41842	0.156069	NA
RPL36AP16	7.25086	-0.714138	0.782293	-0.912877	0.361307	NA
PLCD1	58.6949	-0.322585	0.427369	-0.754817	0.450359	0.91182
GLRX3	1813.29	0.0306917	0.0899374	0.341257	0.73291	0.971323
TMEM87A	810.072	-0.0667597	0.0930228	-0.717671	0.47296	0.918584
SPRYD7	321.065	0.286272	0.140521	2.03721	0.0416286	0.356843
LOC100533644	6.6692	-1.07587	0.83638	-1.28634	0.198	NA
PI4KB	2859.68	0.139275	0.0571548	2.43681	0.0148174	0.190338
ZMYND19P1	2.36181	-0.658801	1.30394	-0.505238	0.613392	NA
ZFHX4	3.43393	-1.3881	2.12291	-0.653867	0.513197	NA
MARVELD1	579.887	0.0877392	0.138668	0.632726	0.526913	0.940146
P4HTM	359.31	-0.122871	0.138854	-0.884892	0.376215	0.88624
CKAP2L	2780.42	0.0486086	0.0556975	0.872725	0.382813	0.888307
ALG11	1740.52	0.0141064	0.101858	0.138492	0.889852	0.993843
LOC644936	4.67417	-0.428089	1.00913	-0.424217	0.671407	NA
DLST	3500.01	0.0266149	0.0665179	0.400117	0.689071	0.966868
MTF1	958.29	0.448672	0.0923684	4.85742	1.19e-06	0.00010605
MRPL54	1378.88	0.0343641	0.0780186	0.440461	0.659603	0.966577
CHD4	20925.6	0.0483095	0.0516715	0.934936	0.349822	0.869706
C17orf75	610.658	-0.0154344	0.102035	-0.151265	0.879766	0.993843
SKA3	1279.46	0.0521915	0.0699016	0.746642	0.45528	0.91182
TMEM81	38.3374	0.394484	0.390816	1.00939	0.312789	0.845385
ACTG1P25	9.39862	0.474752	1.03896	0.456947	0.647709	NA
BBLN	693.652	-0.167438	0.112263	-1.49149	0.135834	0.629145
NPM1P12	4.54308	-0.395415	1.20557	-0.327991	0.742919	NA
WDR89	416.36	0.100556	0.129207	0.778262	0.436415	0.909847
LOC93622	573.852	-0.268692	0.0949145	-2.83089	0.00464192	0.0888308
ANKAR	85.6873	0.00953928	0.233067	0.0409293	0.967352	0.998699
ZGRF1	1723.83	-0.0278522	0.0731356	-0.38083	0.70333	0.967824
RAP1GAP2	29.8382	0.0495946	0.448814	0.110502	0.912012	NA
PHKG1	10.9672	0.412456	0.634283	0.650271	0.515517	NA
RN7SL1	345.724	0.130931	0.568364	0.230364	0.817809	0.986628
KRT18P31	8.50946	0.543832	0.792259	0.686432	0.492441	NA
MTRFR	739.222	-0.0493828	0.127783	-0.386457	0.699158	0.967824
ACP3	211.96	-0.00455461	0.155026	-0.0293796	0.976562	0.999548
PI4K2A	2398.72	-0.0448234	0.0749352	-0.598162	0.549732	0.94593
TNFAIP1	681.048	0.0297868	0.0893992	0.333188	0.738992	0.972552
STXBP1	68.7821	-0.0236473	0.268849	-0.0879576	0.92991	0.997638
KIAA1143	1213.36	0.0121218	0.0763271	0.158814	0.873816	0.993843
TRR-CCT3-1	2.03528	-0.76869	1.62505	-0.473025	0.636195	NA
PRKAR2B	4292.65	-0.0656323	0.148482	-0.442021	0.658474	0.966577
SCAMP2	1590.73	0.0730198	0.0645993	1.13035	0.258329	0.804197
MTO1	1704.26	0.0839818	0.0651518	1.28902	0.197392	0.731878
STK24-AS1	9.89184	-0.40955	0.76361	-0.536334	0.591728	NA
RBM20	6.37733	0.125586	0.88697	0.14159	0.887404	NA
ZDHHC16	711.985	-0.0160047	0.0909833	-0.175908	0.860367	0.993843
RN7SKP150	2.70417	-0.970939	1.29453	-0.75003	0.453237	NA
CLCN7	2878.07	-0.0801626	0.122968	-0.651898	0.514467	0.935911
RAB43	69.8084	0.212533	0.258873	0.820992	0.411651	0.89969
ILK	1856.43	0.0117977	0.0692595	0.170341	0.864742	0.993843
RPL10P12	5.8666	-0.499824	0.968312	-0.51618	0.605728	NA
MAZ	12082	-0.0265917	0.0666836	-0.398774	0.69006	0.966868
E4F1	1083.33	-0.16302	0.104989	-1.55274	0.120485	0.598482
DHX40	2048.88	-0.0894133	0.0859409	-1.0404	0.298152	0.838689
BRD1	1764.69	-0.0753761	0.101069	-0.745788	0.455796	0.91182
RPL29P17	2.99368	-0.251369	1.18689	-0.211788	0.832273	NA
SHARPIN	2686.84	-0.155369	0.0554153	-2.80372	0.00505172	0.0938877
PTK6	6.50507	-0.402129	1.60415	-0.25068	0.802062	NA
KRT8P46	4.56714	0.170711	1.03125	0.165538	0.86852	NA
LOC107987192	2.03525	-0.749143	1.67562	-0.447085	0.654814	NA
CCNO	7.46085	0.387649	0.904352	0.428649	0.668179	NA
ETFDH	1083.05	0.0121169	0.0969773	0.124946	0.900567	0.993985
LOC107987042	1.61096	0.413955	2.43642	0.169903	0.865086	NA
ZMPSTE24	923.973	0.181373	0.0854795	2.12182	0.0338525	0.318995
SEMA3G	21.782	-0.487884	0.517023	-0.94364	0.345354	NA
PPM1F	421.451	0.00346286	0.117481	0.029476	0.976485	0.999548
BCOR	4193.36	0.249031	0.0792208	3.1435	0.0016694	0.0413353
RPL5P28	1.6023	1.7448	2.42224	0.720326	0.471324	NA
TOB2P1	91.6932	-0.472028	0.230534	-2.04755	0.0406	0.351
ESD	3111.36	-0.00476553	0.0880865	-0.0541006	0.956855	0.998699
PEG3	327.541	0.0302171	0.260849	0.115841	0.907778	0.99455
PHIP	7104.66	-0.0189947	0.0682863	-0.278162	0.780888	0.978711
BAG3	2549.86	-0.0868634	0.0856559	-1.0141	0.310537	0.845385
CT45B1P	3.34384	-0.252202	1.13698	-0.221817	0.824456	NA
RFT1	1294.37	0.0174351	0.165788	0.105165	0.916245	0.996102
RCN3	19.0642	0.334966	0.538812	0.621675	0.534155	NA
CENPX	801.736	-0.0630893	0.102929	-0.612938	0.539917	0.945219
SCAMP5	8.30006	0.929643	1.06622	0.871903	0.383261	NA
LOC107986859	76.1329	-0.344826	0.270316	-1.27564	0.202083	0.739188
CCDC169	148.541	0.00334894	0.183627	0.0182377	0.985449	0.999938
EIF2S2P3	9.21476	-0.494053	0.728692	-0.677999	0.497772	NA
LOC729033	6.80231	0.096132	0.868537	0.110683	0.911868	NA
SLC37A3	328.483	0.166289	0.166421	0.999207	0.317694	0.847824
LOC105378841	4.57322	-3.18456	1.46332	-2.17625	0.0295363	NA
EXOSC1	967.486	-0.05973	0.0969961	-0.615798	0.538028	0.945219
FBXL19	834.841	0.0592724	0.118985	0.498149	0.618379	0.960985
LINC01409	7.72916	-0.364877	0.874416	-0.417281	0.676473	NA
SLC7A5P1	47.1959	-0.288443	1.44233	-0.199984	0.841493	0.990475
XRCC2	822.486	0.0340917	0.1388	0.245617	0.805979	0.984523
MIIP	513.561	-0.200648	0.103319	-1.94202	0.0521343	0.401875
MAP3K3	1272.22	0.164237	0.0834503	1.96808	0.0490586	0.389997
RPS24P8	21.7339	-0.295605	0.460773	-0.641541	0.521171	NA
PGGT1B	828.211	0.0605289	0.0864721	0.699982	0.483939	0.925326
CACNA1C-AS1	38.0261	0.257536	0.369451	0.697077	0.485755	0.92618
TRIB2	756.599	-0.0942364	0.195968	-0.480875	0.630605	0.964123
MTG1	1183.87	-0.012763	0.0844928	-0.151054	0.879933	0.993843
PPFIA3	316.445	-0.0456444	0.143428	-0.318239	0.750304	0.974285
TAB1	1978.15	-0.0631802	0.066392	-0.951623	0.341288	0.865768
DDX56	1526.68	0.0768189	0.0746928	1.02847	0.303731	0.84306
TNS3	4295.01	0.0609139	0.0546432	1.11476	0.264955	0.810272
AMN	2.07612	-0.23413	2.94367	-0.0795365	0.936606	NA
RBM15B	2275.84	0.217898	0.0883631	2.46594	0.0136654	0.179857
LOC107985303	41.0895	-0.448019	0.358338	-1.25027	0.211202	0.748624
LOC102724946	1.69012	-0.299648	2.51595	-0.119099	0.905197	NA
PSMD2	8440.25	0.0543915	0.050129	1.08503	0.277908	0.821964
FUT6	4.93261	-1.60119	1.29934	-1.23231	0.217834	NA
VEZF1P1	2.71394	-0.95594	1.44523	-0.661443	0.508328	NA
ALG10	646.719	-0.0843617	0.12363	-0.68237	0.495005	0.927679
VN2R12P	4.8513	-0.358722	0.965909	-0.371383	0.710352	NA
AFF4	2725.54	0.272736	0.0885911	3.07859	0.00207982	0.0498914
ZNF582	115.219	0.190033	0.210653	0.902116	0.366995	0.881046
MYL6	10867.1	0.00391546	0.0830069	0.0471703	0.962378	0.998699
FUCA1	568.371	-0.0219912	0.100987	-0.217763	0.827614	0.989091
ACYP2	52.636	0.297512	0.317047	0.938384	0.348047	0.869483
MFHAS1	8145.34	-0.0822946	0.071086	-1.15768	0.246996	0.794039
HERPUD2-AS1	200.709	-0.145015	0.194817	-0.744364	0.456656	0.91182
GID4	1001.99	-0.150689	0.0973542	-1.54785	0.12166	0.599577
MSANTD4	480.048	0.135617	0.110529	1.22698	0.219829	0.762679
ADD1	10095.7	0.0547547	0.0544082	1.00637	0.314238	0.845385
RPL23P6	10.985	-0.165554	0.669071	-0.247438	0.804569	NA
PEA15	653.487	0.174925	0.126353	1.38442	0.16623	0.688776
LDHA	9874.79	0.0749629	0.0453031	1.6547	0.0979857	0.54786
MYL12BP1	6.75358	0.10951	0.793092	0.138079	0.890178	NA
PCDHGA10	6.98115	2.18161	1.16521	1.8723	0.0611658	NA
ZNF431	376.316	-0.270223	0.150209	-1.79897	0.0720231	0.469854
SYS1-DBNDD2	115.717	-0.239413	3.72657	-0.064245	NA	NA
PPIAP31	29.3977	-0.0430875	0.417702	-0.103154	0.917841	NA
MIR378H	1.69209	-0.834622	1.57083	-0.531324	0.595194	NA
AMACR	188.774	-0.146439	0.165875	-0.882823	0.377332	0.88624
LOC729086	2.51502	-0.442876	1.50894	-0.293501	0.769139	NA
MIR3613	1.69301	-0.833276	1.57089	-0.530449	0.5958	NA
HMG20A	1487.32	-0.0676374	0.0868495	-0.778789	0.436104	0.909847
BRPF3-AS1	14.5038	-0.0338613	0.597219	-0.0566983	0.954786	NA
LOC102723462	12.9786	0.54176	0.734831	0.737259	0.460965	NA
C19orf44	277.924	-0.144882	0.139221	-1.04066	0.298033	0.838689
EIF3M	6042.23	-0.0249541	0.0908363	-0.274715	0.783535	0.979897
SNORD22	78.8301	0.21521	0.259501	0.829322	0.406922	0.897475
FAM72B	260.791	-0.0663429	0.166899	-0.397503	0.690997	0.966868
UBE2I	3912.28	0.0703906	0.0616073	1.14257	0.253218	0.797775
TNFRSF14	4.36991	-0.522798	2.122	-0.246371	0.805395	NA
PTPN7	3407.26	0.246072	0.0644978	3.8152	0.000136074	0.00583458
RASGEF1B	74.9006	-0.785331	0.311543	-2.52078	0.0117096	0.16264
BTN3A1	265.199	-0.244486	0.19015	-1.28575	0.198531	0.73389
RNH1	79.6983	0.347801	0.267846	1.29851	0.194112	0.727436
CLINT1	3269.9	0.00941294	0.0510152	0.184513	0.853611	0.993321
PSENEN	1121.94	0.0414038	0.0912275	0.453852	0.649935	0.966577
EPHX2	292.684	-0.0640547	0.161391	-0.396891	0.691448	0.966868
LEMD3	1311.4	-0.0959507	0.0831073	-1.15454	0.248279	0.794039
GLOD4	1595.1	0.0391784	0.0802264	0.488348	0.625303	0.962122
RPS2P32	106.096	-0.0378577	0.235716	-0.160607	0.872403	0.993843
LOC102725228	102.373	-0.365	0.219186	-1.66525	0.0958629	0.541875
EMD	2278	-0.0208502	0.0648652	-0.32144	0.747877	0.974006
TTC12	523.932	0.0123769	0.101955	0.121397	0.903377	0.99445
ZSWIM4	185.115	0.110665	0.162328	0.681734	0.495407	0.927755
TPM3P8	3.73485	0.391118	1.12222	0.348523	0.727447	NA
CRTC1	593.302	-0.137597	0.189619	-0.725649	0.468054	0.91484
GPR19	90.2713	-0.238881	0.236779	-1.00888	0.313035	0.845385
TMEM54	25.2653	0.0965132	0.578019	0.166972	0.867392	NA
TRAIP	635.325	-0.0800973	0.109408	-0.732101	0.464107	0.91323
MTMR6	1119.74	0.0795136	0.0887082	0.89635	0.370066	0.883248
NDUFB4P6	1.62369	1.02925	2.08144	0.49449	0.62096	NA
TJP1P1	7.53663	-0.700982	0.880748	-0.795894	0.426094	NA
OR2AT4	2.00561	1.52332	2.94218	0.517753	0.60463	NA
CELSR2	1217.58	0.0807011	0.08718	0.925684	0.35461	0.871721
LOC112268318	5.7868	-0.587911	1.02893	-0.571379	0.567743	NA
TLE5	6578.19	-0.0181263	0.0590577	-0.306925	0.758901	0.975435
CES2	1082.17	0.115879	0.0999845	1.15897	0.246466	0.793632
TBCE	1294.77	0.0561094	0.0987278	0.568324	0.569815	0.950395
FLJ32255	284.436	-0.249089	0.14924	-1.66905	0.0951081	0.54085
LRRCC1	2711.92	-0.0700193	0.0802088	-0.872963	0.382683	0.888307
ZNF385A	71.7159	-0.0546826	0.278383	-0.196429	0.844274	0.991782
LOC102724057	11.5563	-1.58137	0.792592	-1.99519	0.0460219	NA
FARS2	760.292	-0.0239251	0.119744	-0.199802	0.841635	0.990547
USP17L2	1.64513	-0.260827	1.9895	-0.131102	0.895694	NA
MAGI2	43.1983	0.0821992	0.499806	0.164462	0.869367	0.993843
MIS18A-AS1	30.0433	-0.794475	0.439517	-1.80761	0.0706671	0.46704
TPTE2	2.3798	-1.55044	1.58841	-0.976097	0.329016	NA
PPFIBP1	34.9679	0.325525	0.429497	0.75792	0.448499	0.91182
APOBEC3A	5.56417	-0.473715	1.25	-0.378971	0.704709	NA
TNIP1	2812.09	-0.022938	0.0608146	-0.377179	0.706041	0.967824
NUDT7	199.226	0.000205415	0.174079	0.00118001	0.999058	0.999938
C19orf53	2677.55	-0.0563719	0.0638309	-0.883144	0.377158	0.88624
AMPD2	1199.07	-0.0740394	0.126628	-0.584702	0.558748	0.947026
RHOV	14.2311	-0.589442	0.602612	-0.978145	0.328003	NA
RPL12P15	5.66891	-0.249196	0.90945	-0.274008	0.784079	NA
ITGAL	8.90402	-0.0228249	0.750426	-0.0304159	0.975735	NA
ZFP62	1320.73	-0.1837	0.0809333	-2.26977	0.0232214	0.257675
ABHD14A	278.939	-0.10108	0.138981	-0.727294	0.467	0.914471
GDF15	312.273	0.00856699	0.275552	0.0310902	0.975198	0.999401
ZNF221	143.718	-0.0459594	0.236478	-0.19435	0.845902	0.991931
SET	10200.3	0.0609107	0.0536872	1.13455	0.256564	0.801747
SEC16A	4360.02	0.151123	0.0912618	1.65593	0.0977	0.548
PSMD9	2432.12	0.0153373	0.0644549	0.237954	0.811916	0.985836
SLC25A21	3496.39	-0.0435352	0.0808421	-0.538522	0.590217	0.951953
ZNF763	46.8981	-0.336512	0.319818	-1.0522	0.292708	0.834391
GUSBP4	66.6088	-0.417815	0.276032	-1.51365	0.130115	0.618725
MIR3193	1.70881	-1.48091	1.74443	-0.848941	0.395914	NA
KCNQ4	167.426	-0.135414	0.16992	-0.796928	0.425493	0.903821
PAQR4	1188.25	0.321292	0.107076	3.0006	0.00269452	0.0602887
SLC27A2	854.634	0.118615	0.0820044	1.44645	0.148051	0.652314
FUBP1	7374.93	0.0474256	0.0607058	0.781238	0.434663	0.908276
JUND	3873.78	0.34855	0.255985	1.3616	0.173323	0.700214
EIF5AP2	32.9826	-0.121231	0.44021	-0.275395	0.783013	0.979864
BCRP1	1.64438	4.04274	2.7632	1.46306	0.143451	NA
LTN1	2377.76	0.120865	0.0669739	1.80465	0.0711288	0.468245
XYLB	232.082	-0.279195	0.182573	-1.52922	0.126209	0.610277
MIRLET7I	1.63252	0.34784	1.72794	0.201303	0.840462	NA
CBLL1	3930.68	-0.0113488	0.0751993	-0.150916	0.880042	0.993843
INPP4A	1050.97	0.103132	0.112319	0.918203	0.358513	0.874478
RNU4-25P	3.90986	-0.632659	1.16311	-0.543937	0.586485	NA
TMEM50B	10.098	0.788609	1.5338	0.514153	0.607145	NA
GMIP	757.212	-0.006054	0.0929168	-0.0651551	0.948051	0.998699
ZSCAN5A	298.208	-0.0212949	0.138852	-0.153364	0.878111	0.993843
UBXN4	4183.38	-0.00650279	0.0492589	-0.132012	0.894974	0.993843
LOC105376410	3.12333	0.531012	1.76573	0.300732	0.763619	NA
SNORD104	48.1183	-0.25084	0.313402	-0.800379	0.423491	0.903693
ACYP1	165.667	0.110124	0.185975	0.592148	0.553752	0.94677
TSPOAP1	90.1406	-0.142502	0.242002	-0.588848	0.555963	0.946922
PER3	787.181	0.0464588	0.113777	0.40833	0.683031	0.966799
SKAP2	1443.63	0.0852917	0.0719003	1.18625	0.235524	0.781434
RPS2P11	5.14845	0.0313215	0.928225	0.0337434	0.973082	NA
MT2A	1159.97	-0.141376	0.767701	-0.184155	0.853892	0.99336
RPL35P1	13.7746	-0.788405	0.583756	-1.35057	0.176832	NA
SUMO2P17	5.32118	-0.217885	1.11204	-0.195933	0.844663	NA
OGFRP1	1.9725	4.30434	2.0212	2.1296	0.0332045	NA
AIMP1	1758.29	-0.0502585	0.0718242	-0.699743	0.484088	0.925326
KIAA1217	43.7583	-0.119357	0.399375	-0.298859	0.765048	0.977047
CPEB1-AS1	68.5559	-0.271335	0.324748	-0.835523	0.403423	0.896223
LOC121725057	6.40994	6.00421	2.77777	2.16152	0.0306554	NA
UEVLD	395.979	-0.137974	0.128101	-1.07707	0.28145	0.822929
KLHDC1	20.7695	0.218067	0.499733	0.436367	0.66257	NA
WDR76	2706.57	-0.0415277	0.0604521	-0.686952	0.492113	0.927134
ZC2HC1A	203.552	-0.200507	0.248713	-0.806179	0.420139	0.903426
MRPS22	2036.53	-0.0177679	0.0918274	-0.193492	0.846574	0.991995
KYNU	5.70441	-0.115873	1.20141	-0.0964472	0.923165	NA
TBC1D8	25.7965	-0.155139	0.418406	-0.370786	0.710797	NA
RN7SKP106	2.80204	0.286335	1.23882	0.231136	0.817209	NA
OXNAD1	690.053	0.0603475	0.104837	0.575632	0.564864	0.949522
CIAO3	727.503	-0.00711851	0.105569	-0.0674297	0.94624	0.998699
LRRC58	1326.04	0.0774065	0.0820215	0.943734	0.345305	0.867969
RPS19P7	7.32288	0.602092	0.840161	0.716638	0.473597	NA
MIR6739	1.9674	0.239669	1.42416	0.168288	0.866357	NA
PTGER3	71.65	0.160988	0.366147	0.439682	0.660168	0.966577
C16orf96	16.1818	-1.61398	1.04746	-1.54085	0.123354	NA
WDR97	60.8117	-0.796718	0.327605	-2.43195	0.015018	0.192311
WDR62	2700.66	-0.104925	0.141408	-0.742005	0.458084	0.91182
LOC105374376	4.39392	0.527026	1.1481	0.459044	0.646203	NA
MIR564	2.57201	-0.831299	1.31577	-0.631798	0.527519	NA
SUCLG2P2	20.349	-0.184489	0.52717	-0.349962	0.726368	NA
LOC105372632	2.09981	-0.0188043	2.3665	-0.00794601	0.99366	NA
HMG20B	2560.71	-0.167323	0.0887063	-1.88626	0.0592602	0.431257
LSM14A	12.6307	0.764588	1.02016	0.74948	0.453568	NA
MFGE8	450.155	-0.028833	0.287071	-0.100439	0.919996	0.996426
RND1	34.4513	-0.207915	0.408049	-0.509534	0.610378	0.957735
TXNDC16	1345.54	-0.102814	0.0676524	-1.51975	0.128575	0.616139
LEF1	2.23312	-4.72601	2.55239	-1.8516	0.0640829	NA
PLA2G4C	7.98756	-0.293024	1.54395	-0.189788	0.849475	NA
TMOD3	3131.06	-0.0328857	0.0630142	-0.521877	0.601756	0.95504
LOC728739	6.41582	0.421825	0.888935	0.474528	0.635123	NA
C1orf52	614.763	-0.0170693	0.109485	-0.155906	0.876107	0.993843
NT5M	411.435	-0.0788511	0.140072	-0.562932	0.573481	0.950546
ZC3H4	5330.67	-0.249144	0.0943162	-2.64158	0.00825196	0.129526
FAM20B	3722.03	0.131823	0.0922163	1.4295	0.152862	0.662364
BTF3P8	2.1851	-0.471072	1.43463	-0.328358	0.742641	NA
CD52	334.089	0.0479276	0.616406	0.0777534	0.938024	0.998608
HNRNPA1P40	2.21484	-0.936188	1.42624	-0.656405	0.511564	NA
RN7SKP285	3.14733	0.19488	1.24682	0.156301	0.875796	NA
ANKRD49P1	3.33852	1.45121	1.30554	1.11158	0.26632	NA
NIPBL	6449.27	0.0319445	0.073787	0.432929	0.665067	0.966577
LOC105376392	9.11173	-0.784565	0.700892	-1.11938	0.262978	NA
SNCA	696.27	-0.0978735	0.159421	-0.613932	0.53926	0.945219
CCNA2	7345.86	-0.0938913	0.0421471	-2.22771	0.0259001	0.27335
RN7SL262P	5.11056	-0.83541	0.968017	-0.863012	0.388131	NA
DEXI	1544.6	-0.0937625	0.0927547	-1.01086	0.312081	0.845385
ZNF445	1468.97	-0.00893384	0.0891958	-0.10016	0.920217	0.996426
LPIN3	192.781	0.149532	0.272732	0.548275	0.583503	0.951734
INTS6P1	2.26205	1.66131	1.73147	0.959478	0.337318	NA
NLK	883.369	0.00924219	0.0796621	0.116017	0.907639	0.99455
RPS20P4	2.52442	0.940419	1.84331	0.51018	0.609925	NA
MOCS1	4.56706	0.00940862	1.67266	0.00562495	0.995512	NA
BOC	8.44727	-0.288516	1.14398	-0.252204	0.800883	NA
H2AZP1	5.25271	-0.90195	0.922459	-0.977767	0.32819	NA
ATXN2L	6681.17	0.00296079	0.103009	0.0287431	0.97707	0.999653
PXMP2	388.159	0.0354756	0.114971	0.30856	0.758	0.975435
TCAM1P	217.905	0.0758721	0.18873	0.402015	0.687673	0.966868
EEF1A1P30	8.07511	-0.500885	0.781164	-0.641203	0.521391	NA
CENPL	782.934	0.0201183	0.0857231	0.234689	0.81445	0.986628
LOC105373194	2.9315	4.87424	2.40468	2.02699	0.0426639	NA
LOC105378119	6.25336	-0.637819	0.909398	-0.701365	0.483076	NA
ZNF341	189.691	-0.250657	0.176004	-1.42415	0.154402	0.667338
STIP1P3	1.80209	0.0359792	1.53608	0.0234227	0.981313	NA
SNORD14D	7.00445	1.32686	0.851336	1.55856	0.119101	NA
ZNF592	1887.82	0.0848099	0.0797309	1.0637	0.287464	0.829238
NBPF26	40.5827	0.159456	0.340565	0.468209	0.639635	0.964437
RACGAP1	5636.21	0.0111493	0.0575136	0.193855	0.846289	0.991995
ZXDA	69.7768	-0.0816027	0.271417	-0.300654	0.763679	0.976547
LINC01588	39.5967	-0.557893	0.367557	-1.51784	0.129054	0.616755
FAM161B	239.188	-0.0240929	0.166862	-0.144388	0.885194	0.993843
MBOAT2	6568.17	-0.102272	0.0991777	-1.0312	0.302447	0.84249
KLHL35	742.828	-0.00997861	0.105883	-0.0942418	0.924917	0.996931
FTO	1131.81	-0.03096	0.0927456	-0.333816	0.738518	0.972552
PRKY	244.643	-0.0929069	0.160719	-0.57807	0.563217	0.948535
SYNE2	64.5399	0.142278	0.286146	0.497223	0.619032	0.960985
CMAS	1416.41	0.142045	0.137444	1.03347	0.301385	0.841959
AKR1E2	250.357	-0.0603094	0.190257	-0.316989	0.751252	0.974513
ALS2	3350.87	0.0719966	0.274498	0.262284	0.793102	0.982971
IP6K1	2949.81	0.00954684	0.0765905	0.124648	0.900802	0.993985
SC5D	711.16	-0.0102904	0.0937052	-0.109817	0.912555	0.995029
RPL9P11	8.06423	1.16252	1.13472	1.0245	0.305599	NA
POU3F1	11.6404	-0.301239	0.735877	-0.40936	0.682275	NA
TMEM134	198.55	0.163921	0.176971	0.926258	0.354312	0.87151
ADGRA3	21.0121	0.45401	0.513864	0.883522	0.376954	NA
MAP3K11	2066.69	0.0892055	0.0908156	0.982271	0.325966	0.854608
EFTUD2	5532.21	0.0580523	0.0494724	1.17343	0.240624	0.786894
FOXJ3	1629.52	-0.152179	0.0781895	-1.94628	0.0516207	0.399525
GYPC	11323.3	-0.0619376	0.0691152	-0.896151	0.370172	0.883331
ACCS	240.067	-0.180795	0.228479	-0.791298	0.42877	0.905361
LOC105370515	4.22176	0.436032	1.25595	0.347173	0.728462	NA
WDR11	2365.86	-0.0649928	0.0686826	-0.946277	0.344007	0.867668
PEAK1	3178.33	-0.0189569	0.0792854	-0.239097	0.81103	0.985732
PTMAP11	12.5491	0.117025	0.704047	0.166218	0.867986	NA
PSMD3	6243.14	0.0318038	0.0672851	0.472673	0.636447	0.964437
FCSK	591.59	-0.148655	0.101445	-1.46537	0.142819	0.641669
GCNT1	399.768	0.117322	0.149386	0.785363	0.432241	0.907382
EWSR1	12027.1	0.0716775	0.0463064	1.5479	0.121647	0.599577
ECD	1532.03	0.0362668	0.0627346	0.578099	0.563197	0.948535
C22orf46	1327.41	0.0136732	0.095598	0.143029	0.886268	0.993843
TELO2	1430.61	-0.082232	0.113795	-0.722631	0.469906	0.91672
NEPRO	1464.95	-0.0326925	0.0724151	-0.451459	0.651659	0.966577
LOC112267956	5.08174	-0.633119	0.929139	-0.681404	0.495616	NA
LOC122539212	91.7854	0.190797	0.252053	0.756971	0.449067	0.91182
TOMM70	3236.92	-0.00158225	0.0693407	-0.0228185	0.981795	0.999938
MTCO2P12	184.373	-0.165737	0.225119	-0.736221	0.461596	0.912526
ZNF205	216.944	-0.175518	0.150157	-1.16889	0.242447	0.789211
PLPP6	383.619	-0.396645	0.118308	-3.35263	0.000800462	0.0242623
ZNF724	298.978	0.170583	0.137551	1.24015	0.21492	0.754756
CTRL	7.48038	2.82794	1.25067	2.26113	0.0237509	NA
VIPAS39	1287.32	-0.113304	0.10814	-1.04775	0.294752	0.836682
SEC24D	710.788	0.0826778	0.088568	0.933495	0.350564	0.869706
PEX19	1558.68	0.167041	0.0954692	1.74969	0.0801722	0.497856
SCARB2	1648.74	-0.0759648	0.0764178	-0.994072	0.320188	0.8497
DDN	176.693	-0.159592	0.238942	-0.66791	0.504191	0.931019
SNORA44	3.57969	-0.655145	1.16997	-0.55997	0.5755	NA
TRAF3IP3	16.1342	0.161265	0.541169	0.297995	0.765707	NA
HNRNPA3P5	14.9494	-0.711094	0.578163	-1.22992	0.218727	NA
AMMECR1L	509.355	0.499233	0.14229	3.50857	0.000450528	0.0156174
ZNF701	795.763	-0.104162	0.0877099	-1.18758	0.235	0.781174
OGG1	724.503	0.0260946	0.0866715	0.301075	0.763357	0.976393
LOC107984492	3.11875	0.227464	1.38858	0.163811	0.86988	NA
TRO	37.6265	-0.486797	0.532633	-0.913944	0.360747	0.876129
FAM86C1P	198.562	0.14072	0.214493	0.656058	0.511787	0.934587
EMC9	244.658	0.034437	0.139893	0.246166	0.805554	0.984468
LOC107986862	15.4531	-0.0269268	0.551512	-0.0488235	0.96106	NA
GAS5	2462.22	-0.200454	0.107114	-1.8714	0.0612893	0.438963
RPL13AP18	4.40963	0.725505	1.31379	0.552224	0.580795	NA
CNPY3-GNMT	4.44994	-5.72439	2.18391	-2.62117	0.00876298	NA
MYSM1	1951.6	-0.103925	0.0776235	-1.33883	0.180625	0.711218
LOC732229	21.9214	-0.0786692	0.523034	-0.150409	0.880442	NA
ENTPD5	961.798	0.115133	0.0769269	1.49666	0.134482	0.628355
CMBL	2238.64	-0.000686245	0.119197	-0.00575723	0.995406	0.999938
LOC105377224	52.103	-0.62819	0.421369	-1.49083	0.136006	0.629145
DNAJC25	235.962	0.147891	0.154278	0.958599	0.337761	0.863775
PDE7A	1172.33	0.078168	0.0799089	0.978213	0.327969	0.85579
RPL21P53	6.45055	-0.029245	0.833816	-0.0350736	0.972021	NA
WDTC1	3872.7	0.0463872	0.0585371	0.792441	0.428103	0.905244
NHLRC1	281.926	-0.133922	0.171998	-0.778626	0.4362	0.909847
RPS3AP38	7.3866	-0.648543	0.984578	-0.658701	0.510088	NA
GNAO1	4.0025	-1.38845	1.60773	-0.863609	0.387803	NA
ATP6	168925	-0.248067	0.071309	-3.47876	0.000503731	0.0169125
BIN3-IT1	11.6312	-0.296252	0.71095	-0.416699	0.676898	NA
TNFSF13	385.539	-0.0522699	0.174304	-0.299877	0.764271	0.976749
PPM1K	748.946	-0.0469115	0.113166	-0.414538	0.67848	0.966577
DAGLA	13.8974	0.346416	0.582603	0.594601	0.55211	NA
TTC19	1326.86	-0.0285634	0.0907065	-0.314899	0.752838	0.974948
SNORD3A	104.197	-0.601888	0.247469	-2.43218	0.0150083	0.192311
LINC02482	11.5063	-0.6855	0.775469	-0.883981	0.376706	NA
NSFL1C	1845.92	0.0227564	0.0658153	0.345762	0.729522	0.970393
EPS15-AS1	96.5505	-0.396948	0.224517	-1.76801	0.0770589	0.487907
CDADC1	346.438	-0.0502074	0.123309	-0.407169	0.683884	0.966799
OR2W3	360.899	-0.0573566	0.145002	-0.395558	0.692431	0.966868
RPS26P31	2.25898	1.04372	1.53668	0.679207	0.497007	NA
CACHD1	14.1126	0.708924	0.694393	1.02093	0.307289	NA
LOC102723313	6.10294	-0.170204	0.891114	-0.191002	0.848524	NA
PANX1	292.167	0.73546	0.262782	2.79874	0.0051302	0.094651
LOC101927045	149.138	-0.206618	0.182069	-1.13483	0.256446	0.801582
MYO1F	53.089	-0.00600301	0.475276	-0.0126306	0.989923	0.999938
EEF1A1P12	127.54	-0.179357	0.212602	-0.843628	0.398877	0.894476
ND6	65322.3	-0.241261	0.0868274	-2.77863	0.00545891	0.0989358
PRKX	1130.7	-0.00538443	0.0739602	-0.0728018	0.941964	0.998608
ZRANB1	991.331	0.0475011	0.0858711	0.553167	0.580149	0.951734
PARG	801.713	-0.122314	0.0886685	-1.37945	0.167756	0.691827
GHRLOS	24.9161	0.169156	0.477649	0.354143	0.723231	NA
ZNF473	1037.02	0.077906	0.0781358	0.997059	0.318736	0.849659
MIR6727	4.75457	0.241635	1.0476	0.230655	0.817583	NA
DSN1	1775.62	-0.0166038	0.0684789	-0.242466	0.808419	0.985285
MANF	400.535	0.310662	0.129361	2.40151	0.0163276	0.204195
AHI1	652.14	0.00187497	0.0926116	0.0202455	0.983848	0.999938
LOC399900	37.9362	-0.532739	0.365964	-1.45571	0.145472	0.646274
RNA5SP424	3.75035	0.65565	1.0745	0.61019	0.541736	NA
CAV2	151.357	0.413787	0.225819	1.83239	0.0668935	0.456139
MED7	401.736	-0.117201	0.126077	-0.929599	0.352579	0.869706
KLF10	1781.4	0.74198	0.131991	5.62143	1.89e-08	2.81e-06
VSIG10L	118.912	-0.118836	0.25192	-0.471721	0.637126	0.964437
LOC112268092	9.3674	-0.348711	0.83728	-0.416481	0.677058	NA
CHD7	3007.85	-0.00185466	0.118224	-0.0156878	0.987483	0.999938
EPS15	5654.78	-0.0184321	0.0737064	-0.250075	0.80253	0.98356
CFAP44	193.962	0.181529	0.213343	0.850881	0.394836	0.893848
UBA52P5	4.04057	0.827772	1.06772	0.775268	0.438181	NA
STX17-DT	4.64598	2.1167	1.46524	1.44461	0.148568	NA
LOC100289580	15.8319	-0.983467	0.587932	-1.67276	0.0943752	NA
LOC100421404	29.076	-0.203503	0.434927	-0.467901	0.639856	NA
PEAR1	95.5161	0.0590494	0.292731	0.201719	0.840136	0.990304
LOC105374809	451.606	0.0446163	0.116945	0.381517	0.70282	0.967824
LOC641708	3.24701	-1.73393	1.38806	-1.24918	0.2116	NA
MGA	4702.23	-0.0147288	0.0817536	-0.180161	0.857026	0.993843
NSMAF	1246.53	0.0889456	0.0772697	1.15111	0.249689	0.794039
LOC100505715	19.2366	0.131046	0.514398	0.254756	0.798912	NA
LOC105372092	70.474	0.0619281	0.321034	0.192902	0.847036	0.992032
MIR635	7.2032	0.915709	0.91344	1.00248	0.31611	NA
DNAJC19	772.455	-0.0255458	0.128458	-0.198865	0.842368	0.99104
RBMS2	45.3374	-0.429743	0.347033	-1.23834	0.215591	0.755204
ROGDI	2329.9	-0.122591	0.0807346	-1.51844	0.128904	0.616707
RHBDL2	4.85783	-5.85055	1.68934	-3.46322	0.000533748	NA
GPRC5B	136.611	0.677624	0.410455	1.65091	0.0987574	0.549503
RPL15P17	4.42612	-0.682688	1.10896	-0.615613	0.53815	NA
GASAL1	56.8542	-0.215772	0.311539	-0.692601	0.48856	0.926641
CTPS2	936.66	-0.0850168	0.0836322	-1.01656	0.309364	0.845385
RPA2	3524.82	0.037496	0.0630403	0.594794	0.551981	0.9463
MICA-AS1	11.7013	-1.18373	1.03462	-1.14412	0.252572	NA
ATP6AP1	2200.65	0.016922	0.0719046	0.23534	0.813945	0.986628
CASK	179.487	0.369816	0.18854	1.96147	0.0498243	0.393037
DDA1	1404.89	0.234183	0.0776389	3.01631	0.00255873	0.0580954
DDX19A	1099.4	0.18618	0.0827721	2.24931	0.0244929	0.264941
RN7SL181P	4.02033	-0.507262	1.17104	-0.433171	0.66489	NA
ITCH	2369.53	-0.114908	0.066383	-1.73098	0.0834546	0.507909
PDK1	598.281	-0.190891	0.115664	-1.65039	0.0988624	0.549503
EEF1A1P7	22.1761	-0.0732426	0.450103	-0.162724	0.870736	NA
POLA2	1595.88	0.0926308	0.0660871	1.40165	0.161021	0.682342
LOC102723665	69.8497	-0.0368297	0.25991	-0.141702	0.887316	0.993843
MTMR12	3586.12	0.068993	0.081042	0.851324	0.394589	0.893848
CRYM	50.615	-0.154392	0.503623	-0.306562	0.759177	0.975435
ERI2	1492.45	-0.0362657	0.0874645	-0.414634	0.67841	0.966577
EEF1AKMT1	91.5338	-0.142176	0.243697	-0.583412	0.559616	0.947026
SEC22C	3986.33	0.232654	0.0747641	3.11184	0.00185923	0.0453962
ANPEP	1890.6	0.078886	0.487429	0.161841	0.871431	0.993843
CDCA3	1588.64	-0.0865171	0.0722534	-1.19741	0.231146	0.776571
CDKN2A	10195.4	-0.0917735	0.0839255	-1.09351	0.274169	0.819733
LOC100132773	4.3876	0.531984	1.00647	0.528565	0.597107	NA
SELENOKP1	2.97484	-0.270498	1.41349	-0.191368	0.848237	NA
PARP11	605.311	0.0839202	0.110332	0.760618	0.446885	0.91182
SCARNA27	12.486	0.642179	0.600299	1.06977	0.284725	NA
FTH1P8	171.397	-0.029322	0.173647	-0.16886	0.865907	0.993843
PUM1	2927.36	-0.33319	0.0747447	-4.45771	8.28e-06	0.000592699
OLFM2	4.5763	1.20708	1.60526	0.751951	0.452081	NA
PHF7	941.174	-0.0973217	0.090558	-1.07469	0.282514	0.823541
RABGGTB	910.762	-0.119724	0.10828	-1.10569	0.268861	0.813271
DNAJC10	1838.92	-0.0197263	0.0828048	-0.238227	0.811705	0.985836
RPS19P1	12.57	-0.737085	0.721868	-1.02108	0.307216	NA
MGRN1	1344.89	0.075918	0.122866	0.617894	0.536645	0.945219
MELTF	158.764	0.0928922	0.206688	0.449431	0.653121	0.966577
DPY19L3	1069.71	0.168155	0.0797081	2.10964	0.0348897	0.32453
ARSB	477.442	0.00912092	0.162575	0.056103	0.95526	0.998699
RPL7P19	10.5042	0.402579	0.659589	0.610349	0.541631	NA
LOC101928096	14.6553	0.546375	0.555993	0.982702	0.325754	NA
TDGP1	9.08809	0.121629	0.754528	0.161198	0.871937	NA
PTCD1	529.997	-0.314161	0.593069	-0.529721	0.596305	0.9535
GORASP1	1104.63	0.042773	0.0732938	0.583583	0.559501	0.947026
CCDC74B	2.05969	-4.6145	3.42296	-1.3481	0.177626	NA
RPL8P5	11.447	-1.6493	0.694507	-2.37477	0.0175597	NA
GEMIN2	361.789	-0.0379767	0.167507	-0.226718	0.820643	0.987314
PDZD8	5153.08	0.106885	0.0686328	1.55734	0.11939	0.59797
PURA	1260.22	0.0454534	0.0961963	0.472507	0.636565	0.964437
LOC105371816	319.041	-0.600192	0.208374	-2.88037	0.00397	0.0788586
AKAP11	1655.79	0.190602	0.0702144	2.71457	0.00663616	0.112641
ADCY5	6.55783	0.347189	0.885704	0.391991	0.695065	NA
OGN	6.1361	-0.745987	0.955901	-0.780402	0.435154	NA
SLC35D2	273.288	-0.167469	0.17192	-0.974112	0.330001	0.856569
LOC653712	45.0294	-0.340002	0.328886	-1.0338	0.301231	0.841724
CTDSP2	5880.54	-0.115112	0.0540556	-2.12951	0.0332121	0.316741
RBMS1P1	24.6332	-0.685072	0.452859	-1.51277	0.130338	NA
AATF	3.51853	5.13818	2.31977	2.21495	0.0267635	NA
HDHD5	140.497	0.238457	0.190725	1.25027	0.211203	0.748624
ZNF202	397.68	0.470627	0.136303	3.4528	0.000554808	0.0179199
F10	3.94246	-0.887345	1.08007	-0.821561	0.411327	NA
FTH1P15	59.1979	0.344268	0.327776	1.05031	0.293574	0.835696
JMJD1C-AS1	8.98704	-0.745934	0.73018	-1.02157	0.306982	NA
ZNF547	144.352	-0.0433851	0.22266	-0.194849	0.845511	0.991931
SMCHD1	2212.68	-0.00695942	0.0752836	-0.0924427	0.926346	0.996931
NDUFAF3	1394.84	-0.0533121	0.113776	-0.46857	0.639377	0.964437
LDHAP4	233.035	0.244257	0.16526	1.47801	0.139405	0.635141
TLN1	31445.4	-0.014702	0.0708466	-0.207519	0.835605	0.990152
LOC105379409	6.15373	-1.40638	0.941546	-1.4937	0.135255	NA
CCDC80	2.1133	0.060888	2.32956	0.0261371	0.979148	NA
CCDC88A	5216.71	0.0958911	0.0719763	1.33226	0.182775	0.712949
RNF123	5933.78	-0.0807433	0.0862395	-0.936268	0.349135	0.869706
FTLP14	55.8587	0.0454199	0.326437	0.139138	0.889341	0.993843
RAD51C	637.62	0.0364694	0.118075	0.308865	0.757424	0.975435
EEF1A1P19	172.85	-0.252647	0.171389	-1.47412	0.14045	0.63549
KRBA2	289.174	0.0236165	0.153638	0.153715	0.877834	0.993843
UBE2D2	2265.96	0.101296	0.0845805	1.19763	0.231063	0.776571
ATP5MGP7	4.828	-0.144711	1.02578	-0.141074	0.887812	NA
COL4A6	10.4701	-0.159655	1.51276	-0.105539	0.915948	NA
LOC107985373	2.32392	0.132646	1.96768	0.0674125	0.946253	NA
KCTD9	1570.84	0.056451	0.0747105	0.755596	0.449891	0.91182
SLC16A9	23.7225	0.152295	0.863549	0.176359	0.860012	NA
ABHD1	8.10024	-1.37996	1.16703	-1.18245	0.237026	NA
ST3GAL3	390.565	-0.100818	0.147051	-0.685593	0.49297	0.927386
SLC44A5	5.30306	-0.9266	0.967305	-0.957919	0.338104	NA
IFI35	202.724	0.145637	0.170426	0.854546	0.392802	0.893108
SLC37A4	1550.55	-0.000592595	0.0720632	-0.00822326	0.993439	0.999938
RPL13AP8	18.7654	-0.352074	0.493191	-0.713871	0.475307	NA
ZDHHC14	2556.93	0.0162118	0.110893	0.146193	0.883769	0.993843
NUP35	441.726	0.259757	0.117506	2.21058	0.0270647	0.279572
PWWP3A	1735.49	0.0024113	0.1262	0.019107	0.984756	0.999938
SLC12A2	290.342	0.195118	0.140436	1.38937	0.16472	0.686816
FKBP7	48.4353	0.332695	0.326845	1.0179	0.308727	0.845385
RPS10P8	72.8888	-0.0406354	0.305896	-0.13284	0.89432	0.993843
LOC101926994	9.67932	-1.08477	1.13399	-0.956594	0.339	NA
SCAF1	4216.56	0.0202522	0.0998686	0.202788	0.839301	0.990304
LOC107985131	3.68312	-0.269984	1.13696	-0.237462	0.812298	NA
GATA1	8588.95	-0.0655939	0.0661446	-0.991674	0.321357	0.850884
ELOC	1411.33	0.130826	0.0808941	1.61725	0.105824	0.566867
LOC105373510	1.60817	-0.199215	3.07054	-0.0648793	0.94827	NA
ADCY3	850.893	0.0686611	0.109099	0.629347	0.529122	0.941358
KLF1	20441.3	-0.130088	0.0707826	-1.83785	0.0660838	0.453929
RNPS1P1	29.871	-0.503123	0.404749	-1.24305	0.213849	NA
RPS26P2	3.88107	-0.384574	1.18143	-0.325515	0.744791	NA
LOC105374890	2.45462	0.28505	2.26115	0.126064	0.899681	NA
DLAT	1737.13	0.108773	0.08189	1.32828	0.184087	0.713953
TDRD7	255.603	0.170443	0.197689	0.862181	0.388588	0.892109
SOCS2-AS1	19.9136	0.60095	0.518842	1.15825	0.246762	NA
LOC102724416	115.809	-0.880742	0.228751	-3.85021	0.000118014	0.00518673
KLHL2P1	1.95056	-1.69539	2.01916	-0.839653	0.401103	NA
OR2A7	6.88965	-0.443293	0.822312	-0.539082	0.58983	NA
LRRK2	3.29985	5.04634	3.11582	1.61959	0.10532	NA
KLF3	7863.45	-0.00386416	0.0527069	-0.073314	0.941556	0.998608
DLSTP1	107.783	-0.0439983	0.284953	-0.154406	0.87729	0.993843
G2E3	1212.23	0.00919684	0.0811236	0.113368	0.909739	0.99455
NFYC	1418.26	-0.029211	0.0673927	-0.433445	0.664692	0.966577
RPS5P4	2.09431	-1.25649	1.66221	-0.755912	0.449702	NA
LOC653631	3.12405	-0.878806	1.53584	-0.572198	0.567188	NA
RPS20P34	1.55392	1.73642	2.12621	0.816672	0.414116	NA
B4GALNT1	14.1559	0.097867	0.639246	0.153098	0.878321	NA
PC	1116.38	-0.0441882	0.0993945	-0.444574	0.656628	0.966577
VDAC1P1	27.9768	-0.0245925	0.411671	-0.0597381	0.952364	NA
TBC1D10A	262.536	0.259568	0.184122	1.40976	0.158611	0.676792
FTH1P4	13.7578	-0.264884	0.681277	-0.388805	0.697421	NA
ZBED3	460.199	0.145939	0.161245	0.905076	0.365425	0.880369
ARHGEF1	2636.37	-0.0750183	0.0836272	-0.897056	0.369689	0.882946
LINC00294	7.5789	0.821715	1.02298	0.803253	0.421829	NA
C1orf159	392.567	-0.188551	0.162698	-1.1589	0.246496	0.793632
GPR137B	95.2379	0.415828	0.314664	1.3215	0.186335	0.717421
ZCCHC2	780.39	0.392776	0.114494	3.43056	0.000602348	0.0190928
LOC107984041	8.56176	-1.8827	0.848597	-2.2186	0.0265138	NA
TUBGCP2	4290.54	-0.020788	0.0576188	-0.360786	0.718259	0.969024
SPAG16	431.233	-0.116338	0.118346	-0.983036	0.32559	0.85449
PTGES3P2	5.10405	-0.633277	0.954132	-0.663721	0.506869	NA
VASH1-AS1	48.4422	0.194367	0.323169	0.601442	0.547546	0.945814
RASAL1	31.708	0.222369	0.60402	0.368149	0.712762	0.968567
TMEM248	2221.33	0.023024	0.0643002	0.358071	0.72029	0.969033
UNC13A	7.93557	-0.921442	0.802972	-1.14754	0.251159	NA
SEMA3B	8.64206	0.582179	0.818508	0.711268	0.476918	NA
LOC102723922	3.78443	0.621709	1.68906	0.368079	0.712814	NA
TIGD6	311.982	0.106192	0.151981	0.698722	0.484726	0.925401
CARD16	16.9883	-0.222204	0.596968	-0.37222	0.709729	NA
C5orf34	284.711	-0.088903	0.142338	-0.624593	0.532238	0.943535
TLE1	2624.29	-0.112248	0.0915315	-1.22633	0.220073	0.762878
LOC100420693	4.64995	-0.441845	1.02966	-0.429119	0.667837	NA
MYO15A	3.33688	5.06286	1.7377	2.91354	0.0035736	NA
LOC107984895	48.2598	-0.0747855	0.344756	-0.216923	0.828268	0.989195
PTMA	47502.9	0.097777	0.0669205	1.46109	0.14399	0.642982
NT5DC3	124.711	0.131845	0.32323	0.407897	0.683349	0.966799
CLTB	1267.16	-0.0376018	0.0981842	-0.382972	0.701741	0.967824
IRAIN	4.97496	-0.964911	0.965071	-0.999834	0.317391	NA
LOC100507250	48.0358	0.247152	0.387287	0.638163	0.523367	0.938424
ORAI1	220.324	0.187611	0.197292	0.95093	0.34164	0.866255
EPHX1	1860.81	0.0210148	0.0982522	0.213886	0.830636	0.989401
NKX3-1	90.93	0.563125	0.414423	1.35882	0.174204	0.701891
STX11	30.0726	0.61091	0.63426	0.963186	0.335454	0.861246
NOP53	13459.9	-0.159737	0.0701377	-2.27748	0.0227579	0.254496
ANKRD20A8P	16.6846	-0.203039	0.604352	-0.335961	0.7369	NA
LOC105372902	13.0781	-0.739216	0.595079	-1.24221	0.214157	NA
LOC105373174	6.56693	0.19747	0.987468	0.199976	0.841499	NA
FAM218A	8.04081	-0.473063	0.790295	-0.598591	0.549446	NA
THAP2	87.82	0.00132657	0.252708	0.00524942	0.995812	0.999938
ASF1A	3222.47	-0.0985953	0.0771082	-1.27866	0.201016	0.737804
CRYBB1	27.4818	-0.429415	0.444898	-0.965199	0.334445	NA
ERCC2	1424.82	0.046283	0.0792915	0.583707	0.559418	0.947026
IDS2	16.5376	-0.246561	0.614692	-0.401112	0.688338	NA
TMX2	2097.17	0.130162	0.0586632	2.2188	0.0265003	0.276367
TTC1	1672.53	0.0274404	0.0862026	0.318325	0.750239	0.974285
CDC42P5	1.90876	-1.65991	1.98377	-0.836745	0.402736	NA
RN7SL146P	3.17598	-0.0962303	1.19799	-0.0803264	0.935978	NA
STIP1P2	2.1611	0.00406605	1.61337	0.00252022	0.997989	NA
NAT1	478.935	0.107874	0.116836	0.923299	0.355851	0.872505
P2RX2	12.8592	0.241063	0.687676	0.350547	0.725928	NA
ITPR2	1190.27	0.0340981	0.0943126	0.361543	0.717693	0.969024
ZNF8	1072.57	-0.0538979	0.086535	-0.622845	0.533386	0.943759
RNA5SP203	11.2986	-0.165898	0.626738	-0.264701	0.79124	NA
ZNF501	50.3824	-0.192373	0.313823	-0.613	0.539877	0.945219
RPSAP8	16.3073	-0.2551	0.560885	-0.454817	0.649241	NA
LONRF2	164.785	0.221274	0.184633	1.19845	0.23074	0.776571
LOC112268219	70.1865	0.183161	0.25857	0.708363	0.47872	0.922225
EIF1AY	1741.32	-0.0662932	0.102696	-0.645532	0.518583	0.937655
ANK2	7.41034	0.21925	0.783172	0.279951	0.779515	NA
CLCN2	221.243	-0.213892	0.153277	-1.39546	0.162877	0.683383
LOC107986153	7.33192	0.609747	0.835651	0.729667	0.465594	NA
DPP3P2	9.52144	-0.580669	0.819794	-0.708311	0.478752	NA
NADK2	5071.81	-0.162063	0.121789	-1.33069	0.183292	0.712949
PCNPP1	11.4939	0.441351	0.684114	0.645143	0.518835	NA
HSDL2	1795.22	-0.0849033	0.0910129	-0.932871	0.350886	0.869706
RPS12P3	9.89512	0.237281	0.708845	0.334743	0.737819	NA
ANKRD20A14P	3.19566	-0.111294	1.26975	-0.0876503	0.930155	NA
ITGA2B	666.315	0.101996	0.266155	0.383219	0.701558	0.967824
COL9A3	3.40963	-0.611676	2.72038	-0.22485	0.822096	NA
TNIK	1347.49	0.0784565	0.101907	0.769884	0.441369	0.910445
LOC105372282	38.3341	-0.340096	0.357803	-0.950513	0.341851	0.86627
KLF15	72.9838	-0.129553	0.259943	-0.49839	0.618209	0.960985
CNTF	9.98758	6.64359	3.91083	1.69877	0.089363	NA
TUBGCP3	1618.07	0.0867633	0.0696139	1.24635	0.212636	0.750845
LINC02603	32.3709	0.237049	0.41834	0.566642	0.570958	0.950546
LOC100422669	1.64344	0.360742	1.72867	0.208682	0.834697	NA
LOC105374902	23.6371	-0.302974	0.569647	-0.531863	0.594821	NA
DCTN3	1739.22	-0.0744951	0.066975	-1.11228	0.266016	0.811042
MED17	487.025	0.233014	0.155944	1.49421	0.13512	0.628645
CACNG8	8.99587	0.398989	1.04385	0.382229	0.702291	NA
COX6CP1	5.55601	1.07582	1.08906	0.987844	0.323229	NA
ACSM4	6.92886	-0.268276	1.54634	-0.173491	0.862266	NA
ZCCHC7	1122	-0.109212	0.126973	-0.860124	0.389721	0.892122
NQO2-AS1	11.6696	-0.844127	0.753482	-1.1203	0.262585	NA
FGF2	4.73326	0.300842	1.30985	0.229676	0.818343	NA
NOPCHAP1	241.308	0.000852483	0.148576	0.00573769	0.995422	0.999938
VTA1	2729.73	0.00358983	0.0682518	0.0525968	0.958053	0.998699
UFSP1	16.3205	0.857629	0.54409	1.57626	0.114965	NA
OGFOD3	756.263	-0.0177088	0.110251	-0.160623	0.87239	0.993843
N4BP2L2	1730.97	0.079597	0.0867321	0.917734	0.358758	0.874478
RPL7AP31	6.51852	0.273338	1.05496	0.259098	0.79556	NA
LZTS2	806.002	-0.0877527	0.130791	-0.670937	0.502261	0.929699
LOC100287467	5.78078	0.344559	0.895821	0.38463	0.700512	NA
RBAK-RBAKDN	4.56209	-0.629649	2.63539	-0.23892	0.811167	NA
RPL7L1P6	3.76386	-1.06127	1.32398	-0.801572	0.422801	NA
RBM14	4497.36	0.118172	0.0482717	2.44805	0.0143632	0.186449
LOC107985258	2.74523	-1.40704	2.18999	-0.642489	0.520556	NA
RIMOC1	732.598	0.154013	0.150889	1.0207	0.307395	0.845385
UTP14A	1122.64	0.038418	0.0938013	0.409568	0.682123	0.966799
RPL32P32	4.55158	0.190379	1.24044	0.153478	0.878022	NA
PLEKHM3	413.343	0.0946682	0.140049	0.675965	0.499063	0.929556
PPP1R10	4.74979	0.877498	1.68486	0.520813	0.602497	NA
CEP83	806.543	-0.110089	0.0934313	-1.17828	0.238683	0.784918
RNU6-312P	9.21208	0.047286	0.794581	0.0595106	0.952545	NA
ABHD3	153.863	0.135297	0.191971	0.704777	0.480949	0.923476
RNA5SP217	2.69577	1.46189	1.32868	1.10026	0.271219	NA
TPR	15587.1	-0.0411128	0.0560618	-0.733348	0.463346	0.913216
RPL7AP45	2.00764	-0.299259	1.9999	-0.149637	0.881051	NA
KLLN	28.242	-0.331095	0.397136	-0.833707	0.404446	NA
BPHL	279.999	0.100278	0.167275	0.599484	0.54885	0.945814
TTF1	1041	-0.027438	0.0760191	-0.360936	0.718147	0.969024
DDX60L	799.962	-0.0656855	0.152956	-0.429441	0.667602	0.966577
EDDM13	6.7088	-0.275087	0.964548	-0.285197	0.775493	NA
PHACTR2P1	3.21343	-0.701908	1.13945	-0.616006	0.53789	NA
RIOK2	889.369	0.177432	0.130249	1.36226	0.173117	0.700214
OXSM	391.165	-0.10065	0.130789	-0.769557	0.441563	0.910445
LOC112268278	2.87647	1.53687	2.16491	0.709902	0.477765	NA
CCDC186	941.664	-0.0452259	0.100442	-0.45027	0.652515	0.966577
MAILR	13.2772	-0.0898576	0.59684	-0.150556	0.880326	NA
WDR48	2965.44	-0.139017	0.0668949	-2.07814	0.0376965	0.337868
DHRS3	38.497	-0.386072	0.55064	-0.701132	0.483221	0.925095
POLD2	5159.43	0.0735904	0.0491294	1.49789	0.134162	0.628234
ELAVL1	4172.55	0.0886909	0.0514973	1.72224	0.0850253	0.512211
EYS	3.79373	0.150964	1.67121	0.090332	0.928023	NA
H4C8	33.2506	-0.403605	0.405488	-0.995356	0.319563	0.8497
TEX38	1.86323	2.02649	2.35987	0.858731	0.390489	NA
ATP5F1E	4820.22	-0.0978817	0.107656	-0.909209	0.36324	0.878357
PDCD6-AHRR	48.0474	0.0664395	0.426354	0.155832	0.876165	0.993843
GHITM	7866.84	0.000702333	0.0546023	0.0128627	0.989737	0.999938
POLR3A	1468.38	0.0947728	0.0686316	1.38089	0.167312	0.691153
SLC25A10	966.136	0.00227448	0.0764122	0.0297659	0.976254	0.999548
CCNL1	2952.59	0.239986	0.0568955	4.21802	2.46e-05	0.00144836
IL2RG	68.3962	0.0396685	0.273563	0.145007	0.884705	0.993843
ERGIC3	5326.65	0.0525101	0.0685363	0.766165	0.443578	0.911268
TRIM17	26.4091	-0.816739	0.487944	-1.67384	0.0941623	NA
LOC105370035	4.30114	-1.30899	1.23712	-1.05809	0.290015	NA
ARHGAP33	1145.23	-0.202808	0.170909	-1.18664	0.235368	0.781434
DNMT1	15532.4	-0.00927448	0.0463646	-0.200033	0.841454	0.990475
UBE2V2	2251.59	-0.0179472	0.0946583	-0.1896	0.849623	0.992168
PLCL1	26.8873	0.0548289	0.41433	0.132331	0.894722	NA
SOX11	7.24224	0.0220942	0.855248	0.0258337	0.97939	NA
LOC105375513	10.3884	0.00697691	1.10023	0.00634134	0.99494	NA
SEPTIN3	13.5197	0.735397	0.659206	1.11558	0.264602	NA
MPV17	729.231	0.0126399	0.0904933	0.139678	0.888915	0.993843
FBRSL1	588.466	-0.0291463	0.193016	-0.151004	0.879972	0.993843
MORF4L2-AS1	28.6185	-0.332929	0.395734	-0.841294	0.400184	NA
PTPN22	108.593	0.0636728	0.292908	0.217381	0.827911	0.989091
ZNF436	498.796	-0.427674	0.123674	-3.45807	0.000544068	0.0177472
EIF4A1	28915.9	0.1274	0.0702479	1.81358	0.0697422	0.464419
LOC107986401	1.70012	-0.282964	2.45387	-0.115313	0.908197	NA
LTO1	619.365	0.0447243	0.110425	0.405018	0.685464	0.966799
SLC26A1	163.166	-0.371283	0.227632	-1.63106	0.102877	0.560922
SMPD4	3506.54	0.0379577	0.0697638	0.544088	0.586381	0.951734
VDAC1	2276.42	0.0891541	0.0649358	1.37296	0.169766	0.694573
NECTIN1-DT	13.6167	-0.426922	0.572233	-0.746063	0.455629	NA
GPM6B	15.1832	-0.0705954	0.633335	-0.111466	0.911247	NA
LOC344967	1.94563	-1.72606	2.94821	-0.585462	0.558237	NA
MKRN4P	27.306	-0.21278	0.520719	-0.408628	0.682813	NA
SLC25A12	490.066	-0.0752192	0.120111	-0.626246	0.531154	0.943336
NUTM2G	33.5075	-0.0205652	0.397658	-0.0517158	0.958755	0.998699
PIGA	531.263	0.276944	0.120944	2.28985	0.0220301	0.249032
EIF4EBP1	2239.09	-0.0603962	0.0752831	-0.802254	0.422406	0.903693
LINC01465	28.3058	-0.0555747	0.410582	-0.135356	0.892331	NA
ATXN3	1226.14	-0.0327216	0.0859911	-0.380523	0.703558	0.967824
FBXO30	1553.34	-0.0788588	0.0679673	-1.16025	0.245949	0.793632
POLR2G	1182.08	0.0771243	0.1052	0.733124	0.463483	0.913216
INSIG1	2468.81	0.0193507	0.0644619	0.300188	0.764034	0.976547
CPNE9	4.43815	1.14235	1.57743	0.724183	0.468953	NA
NFATC2	3889.18	-0.0521359	0.084572	-0.616468	0.537586	0.945219
LINC00205	482.88	-0.038075	0.136096	-0.279766	0.779657	0.978711
TOMM20	4646.03	-0.00265913	0.0800757	-0.0332077	0.973509	0.999249
ZFP2	3.66431	0.929813	1.42847	0.650917	0.5151	NA
RBMS3	1.70581	-1.4829	1.94972	-0.760571	0.446914	NA
CANX	15400.6	0.0311681	0.0444048	0.701908	0.482737	0.925074
BOLA2-SMG1P6	53.9546	0.628037	0.317971	1.97514	0.0482527	0.387836
STPG3	28.2755	-0.95689	0.488275	-1.95974	0.0500264	NA
LOC283683	1.7497	4.12861	3.60785	1.14434	0.252482	NA
ZNF775-AS1	21.0484	-0.0113681	0.530312	-0.0214367	0.982897	NA
LOC105370532	26.6903	-0.130317	0.45007	-0.28955	0.772161	NA
LOC112268179	13.7436	-0.279228	0.632978	-0.441134	0.659116	NA
OR2A4	18.2429	0.0950436	0.605323	0.157013	0.875235	NA
CHD1L	2989.78	0.0383998	0.0570911	0.672606	0.501198	0.929556
LRRC4	611.66	-0.0235179	0.104811	-0.224383	0.822459	0.98837
IL16	9.58666	-0.551418	1.18681	-0.464622	0.642202	NA
LOC107984777	7.33874	0.48246	0.80178	0.601737	0.54735	NA
MAST3	1219.61	-0.0921395	0.114642	-0.803718	0.42156	0.903426
DNM1P46	77.2391	-0.159095	0.242731	-0.655437	0.512187	0.934778
ICE1	2535.7	0.0286556	0.0612606	0.467766	0.639952	0.964437
AFG3L1P	686.256	-0.0490632	0.149309	-0.328601	0.742458	0.973023
HR	93.0765	-0.118681	0.367148	-0.323251	0.746506	0.973809
CCDC28A	1422.84	0.0232534	0.0751601	0.309385	0.757029	0.975435
ZNF850	731.538	0.183056	0.112879	1.6217	0.104868	0.565309
STRA6LP	47.521	-0.574118	0.438926	-1.30801	0.190871	0.721923
SH2B3	1590.05	0.334071	0.118151	2.8275	0.00469129	0.089105
KLF16	2338.89	0.477539	0.112768	4.23469	2.29e-05	0.00137386
N4BP2L1	423.15	-0.0800079	0.201973	-0.396132	0.692008	0.966868
ZBTB6	407.631	-0.0956281	0.129084	-0.740819	0.458803	0.91182
DCAF11	6273.34	-0.0984288	0.082865	-1.18782	0.234904	0.781174
LOC107986023	25.3926	-1.01956	0.424141	-2.40383	0.0162244	NA
OMG	2.20311	-0.543064	2.90557	-0.186905	0.851735	NA
ZNF767P	278.698	-0.346522	0.155118	-2.23393	0.0254875	0.270586
RNA18SP3	79.9234	-0.123001	0.356401	-0.345119	0.73	0.971
YME1L1	6766.85	0.0154157	0.0465837	0.330925	0.740701	0.972552
FNBP1	18.6945	-0.0721697	0.547028	-0.131931	0.895039	NA
EPN2-IT1	11.3491	-0.339441	0.659402	-0.514771	0.606713	NA
LOC100422441	1.74739	-1.5177	2.04678	-0.741509	0.458	NA
SLC20A1	2211.88	0.214865	0.0844627	2.5439	0.0109623	0.155238
DHRS7B	424.709	0.198568	0.120891	1.64255	0.100477	0.554222
CPEB2	396.349	-0.00745775	0.160899	-0.0463505	0.963031	0.998699
TAMALIN-AS1	4.02783	-0.528564	1.37911	-0.383263	0.701525	NA
SDAD1P1	331.227	-0.26478	0.151957	-1.74246	0.0814277	0.500713
PMFBP1	14.4618	0.688836	1.00252	0.687105	0.492016	NA
BAHCC1	8.99614	2.13026	1.36178	1.56432	0.117741	NA
EPB41L3	54.7586	0.0505248	0.66825	0.0756077	0.939731	0.998608
MMRN2	1.8225	4.19009	2.06907	2.0251	0.0428566	NA
BOK	344.296	0.177779	0.254003	0.699909	0.483984	0.925326
IARS1	11242.6	0.00859525	0.0476462	0.180398	0.85684	0.993843
LOC105374903	9.98852	-0.87935	0.694649	-1.26589	0.205552	NA
FBXO45	964.234	0.459232	0.0820128	5.59952	2.15e-08	3.11e-06
TMSB10	6525.68	-0.00953452	0.0471086	-0.202395	0.839608	0.990304
CCDC144CP	9.57193	-0.600204	0.686386	-0.874441	0.381878	NA
PARP4P3	3.81336	0.118709	1.09345	0.108564	0.913548	NA
POGLUT3	57.3385	0.282997	0.625094	0.452726	0.650746	0.966577
RPSAP56	1.55952	1.79208	2.00198	0.895152	0.370706	NA
PMS2P2	13.1318	1.23308	0.995006	1.23927	0.215245	NA
CENATAC	237.188	-0.110884	0.214432	-0.517104	0.605083	0.956327
RAB26	37.5037	-0.632774	0.423674	-1.49354	0.135296	0.628645
ZNF672	1716.76	0.172831	0.076109	2.27084	0.0231566	0.257189
AIRN	1.89353	-2.33163	2.3723	-0.982855	0.325679	NA
ZC3H12A-DT	16.8766	0.348851	0.515874	0.676232	0.498893	NA
UBAC1	6789.05	-0.00272816	0.0679922	-0.0401246	0.967994	0.998699
LINC01764	4.77934	1.71245	2.01989	0.847794	0.396553	NA
GDPGP1	102.324	0.144327	0.24196	0.596493	0.550846	0.94593
PKP4-AS1	25.3153	-0.830761	0.555032	-1.49678	0.13445	NA
TRNV	326.434	-0.346806	0.20029	-1.73152	0.0833595	0.507613
MED11	368.521	-0.0585756	0.13104	-0.447007	0.65487	0.966577
MIR194-2HG	5.47702	0.280965	1.28367	0.218877	0.826746	NA
DERPC	1848.88	0.184059	0.14416	1.27677	0.201685	0.73889
LOC107984311	16.9126	0.0380687	0.540547	0.0704262	0.943854	NA
RLIMP3	1.71699	-2.23383	2.03242	-1.0991	0.271725	NA
DPP8	1560.21	0.0673212	0.0766574	0.878209	0.37983	0.886277
MORN4	285.396	-0.140339	0.142921	-0.981936	0.326131	0.854636
PRNCR1	6.12018	-0.17023	0.892947	-0.190638	0.848809	NA
AK2P1	2.15268	-0.070934	1.95277	-0.0363248	0.971023	NA
CPO	22.257	0.64056	0.500717	1.27929	0.200797	NA
RPP25	424.076	0.380882	0.13808	2.75842	0.00580817	0.103587
ARHGAP11A	10.3986	-0.877762	1.07708	-0.814945	0.415104	NA
PTGES3L	31.5973	0.00615141	0.418401	0.0147022	0.98827	0.999938
SNORA2B	9.09822	-0.573987	0.742984	-0.772544	0.439793	NA
ATMIN	1499.21	0.170058	0.076089	2.23498	0.0254186	0.270356
SLC25A17	790.424	0.183612	0.0934241	1.96536	0.0493724	0.391227
HSPA5-DT	2.7244	1.55137	2.21991	0.698843	0.48465	NA
CCS	1478.71	-0.152172	0.0753844	-2.01862	0.0435272	0.366379
RPL7AP22	4.44705	-0.934177	1.04914	-0.89042	0.37324	NA
LOC105374571	5.78993	-0.174824	0.983822	-0.177699	0.85896	NA
HMMR	5478.58	-0.172417	0.0817567	-2.10891	0.0349526	0.324869
GOLM1	2874.81	-0.00190264	0.0744127	-0.0255687	0.979601	0.999938
NDUFB7	3250.8	-0.133474	0.0674348	-1.9793	0.0477817	0.386335
RBFA	670.944	0.108869	0.13264	0.820786	0.411768	0.89969
TPPP	225.528	0.11231	0.228264	0.492021	0.622705	0.96124
TBCC	1202.88	-0.143994	0.0817758	-1.76084	0.0782651	0.49265
POC1B	825.602	-0.0977367	0.0960031	-1.01806	0.308651	0.845385
BAIAP2-DT	344.093	0.198681	0.166331	1.19449	0.232287	0.777407
SREBF2-AS1	152.022	-0.624211	0.249148	-2.50539	0.0122318	0.16856
LRIG2	825.941	-0.230648	0.0867217	-2.65964	0.00782246	0.125506
RHOXF1-AS1	1.69972	4.08758	2.74789	1.48753	0.137	NA
TMEM273	17.4318	0.19759	0.857112	0.23053	0.81768	NA
PDE3B	1181.84	0.0590538	0.105432	0.560114	0.575401	0.951221
LHPP	290.495	-0.105433	0.152022	-0.693538	0.487972	0.926641
RPL32P2	4.7058	1.22668	1.2815	0.957218	0.338457	NA
POLR2D	1751.4	0.253335	0.0735729	3.44332	0.000574616	0.0185111
PSMD4	4507.39	0.0398101	0.0750552	0.530411	0.595827	0.9535
LOC105376825	96.1379	-0.0881194	0.228853	-0.385049	0.700201	0.967824
AHR	308.949	0.156829	0.155436	1.00896	0.312994	0.845385
H3C1	66.9198	-0.377291	0.340275	-1.10878	0.267524	0.812366
NTAN1	20.2768	-0.365262	0.47135	-0.774928	0.438382	NA
TM9SF1	814.898	0.165299	0.0935496	1.76696	0.0772344	0.488159
CTBP2P4	1.64163	-0.197524	2.05721	-0.0960156	0.923508	NA
MYO19	33.6103	-0.168842	0.427889	-0.394594	0.693143	0.966868
LOC653503	26.7479	-0.442844	0.460263	-0.962156	0.335971	NA
SMARCE1	4995.61	-0.0181355	0.0593668	-0.305481	0.76	0.975435
OSBPL2	1403.2	0.0958034	0.0712184	1.34521	0.178559	0.708135
CHCHD2	5522.86	0.0446206	0.0542977	0.821776	0.411204	0.89969
CATIP	19.1228	-0.276143	0.728217	-0.379205	0.704536	NA
TAF1A-AS1	12.166	0.0267508	0.65738	0.0406931	0.967541	NA
POM121L10P	3.17712	-0.72169	1.71648	-0.420448	0.674158	NA
IPCEF1	4.66523	-1.08182	1.62371	-0.666263	0.505243	NA
TTC32	183.989	0.00501461	0.18293	0.0274127	0.978131	0.999938
NAPRT	4.44162	0.217555	2.65025	0.0820884	0.934576	NA
CRACR2B	35.0621	0.353753	0.377026	0.938274	0.348103	0.869483
RPL35	17632.6	-0.159506	0.0898942	-1.77437	0.0760014	0.483846
DRC3	66.7554	-0.153207	0.267843	-0.572003	0.56732	0.950317
H1-0	439.322	0.0737686	0.126636	0.582524	0.560214	0.947078
TMEM121	111.115	0.115078	0.210259	0.547312	0.584164	0.951734
EIF4EBP2	4396.76	0.0440199	0.0517754	0.85021	0.395208	0.893849
PPCDC	488.353	-0.199333	0.120584	-1.65306	0.0983188	0.548961
NPM1P25	3.79087	-1.34211	1.25841	-1.06651	0.286191	NA
FAM53B-AS1	1.75115	1.2436	2.36732	0.525319	0.599361	NA
PLEK2	2791.18	0.0456901	0.0696628	0.655874	0.511905	0.934587
TSR3	1061.92	-0.123963	0.125519	-0.987606	0.323345	0.852388
EGFL6	49.8871	-0.243794	0.352839	-0.690948	0.489598	0.926641
HLA-K	33.6622	0.192872	0.389019	0.495791	0.620042	0.960985
LDHAP2	8.59278	0.492217	1.05106	0.468304	0.639567	NA
PMP22	758.864	0.0448231	0.109469	0.409461	0.682202	0.966799
LOC105374889	4.15244	0.117866	1.31103	0.0899036	0.928364	NA
UBE2E1	1637.64	0.020011	0.079304	0.252332	0.800784	0.983024
GLT8D2	13.6373	-0.601572	0.793325	-0.758292	0.448276	NA
MIR144	9.90526	-1.16456	0.726151	-1.60375	0.10877	NA
ARFGEF2	2717.33	-0.0831992	0.0773451	-1.07569	0.282067	0.822929
CYP2U1	4.75977	0.259959	1.64598	0.157936	0.874507	NA
RNU6-29P	1.586	1.73171	1.9993	0.866161	0.386402	NA
YDJC	496.675	0.289047	0.115349	2.50585	0.0122159	0.168552
SUPT4H1	2953.23	-0.0390303	0.0728883	-0.535481	0.592317	0.952273
RPLP0P10	4.5878	0.384725	0.959187	0.401095	0.68835	NA
PPP4R3B-DT	9.41585	-1.17788	0.716972	-1.64286	0.100412	NA
PPIAL4A	2.78381	0.5895	1.51626	0.388786	0.697435	NA
SNORD18C	6.47398	0.110798	0.885195	0.125168	0.900391	NA
FUCA2	2060.39	0.135298	0.105892	1.2777	0.201355	0.738138
UBE2CP1	6.77344	-0.842037	0.906796	-0.928585	0.353104	NA
NAGPA	551.125	-0.151371	0.0987596	-1.53273	0.125343	0.608704
SNORD37	3.90639	-0.618134	1.08989	-0.567155	0.570609	NA
DEDD	1100.81	0.0930154	0.0741484	1.25445	0.209679	0.747265
LOC102724859	19.1474	-0.395953	0.528703	-0.748914	0.453909	NA
PGLYRP4	18.4216	-0.257983	0.580962	-0.444062	0.656998	NA
PRUNE2	11.6086	-0.434464	1.12344	-0.386725	0.69896	NA
STMP1	1636.21	-0.11505	0.0714925	-1.60926	0.10756	0.570388
GMNN	2692.23	0.130782	0.0623687	2.09691	0.0360012	0.329311
PKDCC	86.5452	0.439148	0.285956	1.53572	0.124607	0.606811
VN1R108P	5.80805	0.576199	0.916427	0.628745	0.529516	NA
CALM2	7912.31	0.065655	0.0754998	0.869605	0.384516	0.889446
RPL7AP39	8.34522	-0.467645	0.765815	-0.61065	0.541431	NA
LOC729291	131.695	-0.231531	0.190922	-1.2127	0.225244	0.769746
ABCA2	404.287	-0.18119	0.300085	-0.603794	0.545981	0.945814
TTLL13	12.1242	0.147844	0.626679	0.235917	0.813497	NA
KIF23-AS1	15.806	-0.150582	0.546865	-0.275355	0.783043	NA
EIF1	7324.61	0.255819	0.0498207	5.13479	2.82e-07	2.97e-05
ATP11A-AS1	2.54743	-1.26576	1.76443	-0.71738	0.47314	NA
RNU6-516P	1.87853	-0.507918	1.53446	-0.331007	0.740639	NA
PPIAP29	47.9038	-0.333188	0.328413	-1.01454	0.310326	0.845385
CCT6P1	87.7588	0.143547	0.23495	0.610968	0.541221	0.945219
ZNF500	495.147	-0.231829	0.100867	-2.29836	0.0215415	0.245199
SCAANT1	3.00131	0.0796777	1.20305	0.0662299	0.947195	NA
ELP2	1927.25	0.0114637	0.093471	0.122644	0.902389	0.99445
TNPO2	4338.14	0.0247605	0.0615696	0.402154	0.68757	0.966868
ST13P18	2.62349	0.162171	1.39279	0.116437	0.907306	NA
LOC105376220	94.9529	-0.0645327	0.24224	-0.2664	0.789931	0.981898
RN7SL381P	15.338	-0.231613	0.618526	-0.374459	0.708063	NA
SNHG32	3.78939	-1.06198	1.15888	-0.916385	0.359465	NA
ATP2C2	5.22484	0.349174	1.61768	0.215848	0.829106	NA
ST3GAL1	2595.86	0.202461	0.0886366	2.28416	0.0223619	0.251541
NDUFB4P8	1.76228	-1.44413	2.01969	-0.715023	0.474595	NA
ADRB2	7.15098	0.100121	0.821227	0.121917	0.902965	NA
RNY5P8	1.72205	-1.49203	1.70252	-0.876365	0.380832	NA
FOXK2	1416.58	0.0555227	0.0867772	0.63983	0.522283	0.938424
CENPA	952.038	-0.109367	0.0904828	-1.20871	0.226774	0.771973
SSBP3P1	23.6894	-0.0986791	0.460876	-0.214112	0.83046	NA
RN7SL192P	3.65167	0.246682	1.41629	0.174175	0.861728	NA
NIF3L1	949.821	-0.0069487	0.0888994	-0.0781637	0.937698	0.998608
NDUFA10	4229.02	-0.00951456	0.056136	-0.169491	0.86541	0.993843
LINC02427	4.19894	0.0821805	1.66208	0.0494443	0.960565	NA
CHFR	1889.52	-0.0678104	0.0909274	-0.745764	0.45581	0.91182
ATXN2-AS	4.50187	-0.794338	1.26243	-0.629216	0.529208	NA
VDAC2P5	6.12548	-1.24534	0.969455	-1.28458	0.198939	NA
CALML4	29.9001	0.0583645	0.399649	0.14604	0.88389	0.993843
POP4	1525.09	0.0452485	0.0873764	0.517857	0.604558	0.956327
LOC100129697	25.8312	0.591718	0.444885	1.33005	0.183503	NA
ALG6	412.689	0.116345	0.119138	0.976555	0.328789	0.85579
GSTCD	646.627	0.0471395	0.162657	0.289809	0.771963	0.978123
PPIAP3	3.43993	0.450402	1.32068	0.341038	0.733075	NA
CHMP3	1773.85	0.0504683	0.0593857	0.849839	0.395415	0.893932
MRPS18AP1	34.0945	0.0986283	0.431556	0.228541	0.819226	0.987017
MTIF3	1124.9	-0.0416361	0.0746046	-0.558091	0.576782	0.951472
WASF3	38.6408	0.409786	0.380224	1.07775	0.281	0.823
CCDC152	158.463	-0.100086	0.272132	-0.367784	0.713034	0.968567
AP5M1	1552.81	0.0290736	0.071083	0.40901	0.682533	0.966799
LOC100421840	4.50113	-0.317312	1.14023	-0.278288	0.780791	NA
TOB1-AS1	56.773	0.0186519	0.297437	0.0627089	0.949998	0.998699
SLC9A3	240.657	-0.255936	0.272882	-0.937901	0.348296	0.869483
STXBP5L	5.97593	-0.0924469	0.850594	-0.108685	0.913452	NA
CASP3	2856.89	0.0189381	0.0782223	0.242106	0.808698	0.985285
HBA2	132177	-0.136987	0.0828006	-1.65442	0.0980421	0.54786
KRT8P42	3.97128	0.230818	1.04634	0.220597	0.825406	NA
HMOX1	430.565	-0.0103058	0.611391	-0.0168563	0.986551	0.999938
MTRF1	467.256	-0.0886645	0.118588	-0.747671	0.454659	0.91182
RASSF1	1253.7	0.159979	0.088674	1.80413	0.0712115	0.468245
CENPS	591.825	0.0688668	0.134682	0.511328	0.609122	0.957596
HDHD2	957.338	-0.00394925	0.121341	-0.0325469	0.974036	0.999332
TMED10P1	27.8057	-0.559886	0.54645	-1.02459	0.305558	NA
MSL3	1728.14	-0.0110675	0.0676444	-0.163613	0.870035	0.993843
LOC646665	4.45841	-0.931602	1.12252	-0.829923	0.406582	NA
CEP72	559.802	-0.29866	0.117487	-2.54207	0.0110198	0.155516
RNU4-82P	3.50319	-0.387795	1.14536	-0.33858	0.735	NA
COX6CP2	4.24967	-0.816973	1.05658	-0.773221	0.439392	NA
ERGIC1	1693.81	0.153264	0.0702882	2.18051	0.02922	0.291966
LOC112268235	113.83	0.188705	0.231363	0.815624	0.414715	0.901727
DAAM1	2088.17	-0.0675333	0.122911	-0.549451	0.582696	0.951734
TTC38	1299.7	-0.0351991	0.0872971	-0.40321	0.686794	0.966868
EXOC3-AS1	90.5123	-0.0767085	0.236732	-0.32403	0.745915	0.973809
RPS10P15	14.3292	-0.625853	0.568491	-1.1009	0.27094	NA
CYRIB	1861.84	-0.000860604	0.0767733	-0.0112097	0.991056	0.999938
DUSP16	236.947	0.149469	0.232486	0.642917	0.520278	0.938359
TLR1	12.8252	-0.551947	0.657069	-0.840014	0.400901	NA
DSTN	2081.96	-0.122688	0.0874469	-1.403	0.160618	0.681574
EEF1A1P3	4.44131	-1.16824	1.00554	-1.1618	0.245319	NA
P2RX5-TAX1BP3	358.691	0.831766	0.294175	2.82745	0.00469203	0.089105
PIGAP1	57.3447	-0.512457	0.357866	-1.43198	0.15215	0.661009
EEF1A1P13	316.85	-0.215877	0.148608	-1.45266	0.146317	0.648391
LOC105374063	1.58645	1.712	2.47019	0.693064	0.48827	NA
LRR1	1018.4	0.200134	0.0812173	2.46418	0.0137327	0.18055
NTN1	8.93133	-0.234054	0.772837	-0.302851	0.762004	NA
ANGPTL6	114.367	-0.214833	0.246783	-0.870533	0.384009	0.88915
H2BC6	28.7609	-0.685176	0.423138	-1.61927	0.105388	NA
B4GALT6	5.7531	0.178187	1.16267	0.153257	0.878196	NA
ZNF680	266.381	0.063926	0.146767	0.435562	0.663155	0.966577
ITPKA	4.38689	0.980607	1.58366	0.619205	0.535782	NA
SIGLEC6	54.4541	0.155344	0.697906	0.222585	0.823858	0.988624
ACTR10	1361.05	0.0137373	0.0897935	0.152988	0.878408	0.993843
XPC	1950.39	-0.0481926	0.0807868	-0.59654	0.550815	0.94593
COPS9	509.958	0.0390678	0.10839	0.360439	0.718519	0.969024
SLC2A13	332.608	-0.0585004	0.148947	-0.39276	0.694497	0.966868
NDUFV2-AS1	8.14357	0.231492	1.09211	0.211967	0.832132	NA
ZNF410	1301.12	0.114252	0.0734272	1.556	0.119709	0.598222
RPL10P8	1.77837	0.572453	1.63559	0.349998	0.72634	NA
LOC100420353	6.04855	-2.21958	1.07262	-2.06931	0.0385173	NA
MORN2	242.259	0.104917	0.174245	0.602124	0.547092	0.945814
PDE3A	306.213	0.0420397	0.177854	0.236372	0.813144	0.986335
GOLM2P1	8.11861	-0.487942	1.12381	-0.434184	0.664155	NA
SRSF3	12234.8	0.0227834	0.0455622	0.50005	0.61704	0.960963
MAP2K4	950.007	-0.0553339	0.0861949	-0.641962	0.520898	0.938424
NAPEPLD	9.65198	0.0974033	0.738762	0.131847	0.895106	NA
AGAP6	83.7236	-1.11653	0.558048	-2.00079	0.0454156	0.374336
DRC7	11.224	-0.705531	0.716983	-0.984028	0.325102	NA
ARL4D	52.0126	0.141588	0.412267	0.343438	0.731	0.971
TXNP4	3.23927	-0.672252	1.43779	-0.467561	0.640099	NA
NANOS1	62.0505	0.372574	0.300288	1.24072	0.214709	0.754541
OTUD3	747.373	0.0764666	0.112343	0.680654	0.496091	0.928067
SNORA47	2.01979	-0.716339	1.89383	-0.378248	0.705246	NA
LOC100422495	45.4337	-0.0682369	0.485407	-0.140577	0.888204	0.993843
GTPBP8	714.335	-0.178168	0.109042	-1.63393	0.102274	0.559163
BIRC6	4441.42	0.0592367	0.0821293	0.721262	0.470748	0.917591
LOC105371592	29.9546	-0.752874	0.437567	-1.72059	0.0853249	0.513041
GFOD1	170.769	-0.150756	0.245387	-0.614361	0.538977	0.945219
MAX	741.199	0.214418	0.0952869	2.25024	0.0244337	0.264941
ZNF706	1629.56	0.0492497	0.0715547	0.688281	0.491276	0.926641
LARP1B	1076.09	0.096914	0.0839601	1.15429	0.248383	0.794039
LOC145783	136.732	-0.166629	0.196735	-0.846975	0.397009	0.894476
ZCWPW1	1165.16	0.0117679	0.0931919	0.126276	0.899514	0.993985
LOC441862	3.40572	1.08956	1.18748	0.917543	0.358858	NA
ERICH6	9.12251	-1.58094	1.0191	-1.55131	0.120826	NA
GPX4	3640.41	-0.0855065	0.0917817	-0.931629	0.351528	0.869706
ROPN1B	3.07631	-0.0511768	1.58034	-0.0323833	0.974166	NA
CENPN-AS1	14.7672	0.427118	0.641499	0.665812	0.505531	NA
RMDN2	229.369	0.0359308	0.161921	0.221903	0.82439	0.988624
RPL17P36	11.4368	-0.257892	0.704625	-0.365999	0.714366	NA
ZBTB48	553.477	-0.0545413	0.110336	-0.494321	0.621079	0.960985
ZNF681	5.61624	-0.0590366	0.906062	-0.0651573	0.948049	NA
IGF2BP3	1968.78	0.0257876	0.0636471	0.405165	0.685	0.967
HSPB11	455.966	0.111553	0.133546	0.835314	0.403541	0.896223
LAMA2	8.56953	0.337348	1.53224	0.220166	0.825742	NA
LOC105378629	5.90431	-0.373636	1.29751	-0.287963	0.773375	NA
VASP	3128.6	0.160916	0.0588242	2.73555	0.0062276	0.107787
GCN1	10479.4	-0.00411925	0.06623	-0.0621961	0.950407	0.998699
SLC35E3	655.382	-0.127133	0.0963018	-1.32015	0.186786	0.717693
ANKLE2	1762.34	0.0504592	0.10108	0.499201	0.617638	0.960985
CNPPD1	2551.31	-9.46e-05	0.0665843	-0.00142115	0.998866	0.999938
RNASEH2C	1412.92	-0.0760239	0.0687138	-1.10638	0.26856	0.813271
GJA1	8.12396	-0.0729849	0.773881	-0.0943102	0.924863	NA
SNORA29	4.81723	-0.733007	1.12037	-0.654258	0.512946	NA
LGALS8-AS1	13.11	-0.463309	0.584342	-0.792872	0.427852	NA
PILRA	2.65446	-0.623871	2.23311	-0.279374	0.779958	NA
RPL21P56	1.93975	-2.44331	1.91857	-1.2735	0.202839	NA
ZNF558	847.353	0.165971	0.0910392	1.82307	0.0682921	0.459487
EPX	9.12598	0.672869	1.08515	0.620073	0.53521	NA
ANAPC13	576.132	0.244721	0.117706	2.07909	0.0376093	0.337578
MGAT2	2130.56	0.10547	0.088607	1.19031	0.233925	0.780261
JMJD4	230.444	-0.0378764	0.287784	-0.131614	0.89529	0.993843
SNORA2A	9.06277	-0.294196	0.829186	-0.3548	0.722739	NA
ALMS1-IT1	31.0887	-0.0519502	0.401235	-0.129476	0.896981	0.993843
FA2H	19.0778	-0.42401	0.566619	-0.748316	0.454269	NA
IKZF1	4946.74	-0.0214378	0.0604457	-0.354662	0.722843	0.969621
HSPD1P5	4.25107	-0.829382	1.08443	-0.76481	0.444385	NA
ALPK1	4.99845	-0.0549837	0.935179	-0.0587948	0.953116	NA
PABPC4-AS1	2.56695	0.836466	2.25114	0.371575	0.710209	NA
ANAPC2	1326.9	-0.0186973	0.0896163	-0.208638	0.834731	0.98984
SLC10A5	5.96948	0.207155	1.0467	0.197912	0.843114	NA
KTI12	194.312	0.826992	0.33157	2.49417	0.0126253	0.171502
CYB5D1	659.841	0.0628062	0.119557	0.525325	0.599357	0.954408
ARL6	114.149	0.24109	0.23863	1.01031	0.312347	0.845385
HMMR-AS1	5.58553	-0.497478	1.05064	-0.473501	0.635856	NA
LINC02739	11.4917	-0.363639	0.644106	-0.564564	0.572371	NA
LOC646853	2.95432	0.728259	1.7587	0.414089	0.678809	NA
C15orf62	46.0476	-0.158213	0.34515	-0.458389	0.646673	0.965655
LOC401127	3.31937	1.79895	1.6243	1.10753	0.268066	NA
MKLN1-AS	161.763	0.0189961	0.203307	0.0934352	0.925558	0.996931
MICE	19.2742	-0.341894	0.526722	-0.649097	0.516275	NA
SLC39A10	927.304	-0.096409	0.252292	-0.382132	0.702364	0.967824
STK24	5209.41	-0.0716017	0.0667745	-1.07229	0.283589	0.824517
LOC101929555	6.21265	-0.491077	0.877101	-0.559886	0.575557	NA
LOC107984950	47.233	0.112606	0.336947	0.334196	0.738231	0.972552
PRELID1P6	14.9591	0.722155	0.591705	1.22047	0.222288	NA
FAM66D	2.24342	4.49068	2.54889	1.76182	0.0780996	NA
STX4	777.524	0.0624028	0.0943224	0.661591	0.508234	0.932308
TLCD3B	5.95422	0.301052	1.5754	0.191096	0.848451	NA
FRMD5	16.2986	0.573744	0.596919	0.961176	0.336464	NA
SERINC2	42.7459	0.265981	0.345519	0.769801	0.441418	0.910445
LIN7C	993.613	0.0997488	0.104569	0.9539	0.340134	0.864814
RPS6P25	31.7191	0.126108	0.425667	0.296259	0.767032	0.977132
METTL15P1	56.3659	0.0673279	0.345687	0.194766	0.845576	0.991931
LZIC	822.071	0.0985428	0.111016	0.887647	0.374731	0.885922
C22orf31	27.9358	0.511013	0.493725	1.03501	0.300662	NA
PINX1	486.313	0.0286319	0.112217	0.255148	0.798608	0.983024
PTCH2	35.4289	-0.46155	0.378569	-1.2192	0.222769	0.765614
TAF2	2444.49	0.0724962	0.0682515	1.06219	0.288148	0.829744
RPP38	490.138	0.354918	0.151386	2.34446	0.0190549	0.227219
ZNF491	6.30065	0.608112	0.895648	0.678963	0.497162	NA
LOC107986981	8.24575	-0.557695	0.862564	-0.646555	0.51792	NA
LOC107986829	74.037	0.0889552	0.254783	0.349142	0.726983	0.970393
ZBED6	1291.65	0.264506	0.124319	2.12764	0.0333671	0.317323
ZNF215	45.6032	0.159796	0.364097	0.438883	0.660747	0.966577
LOC101928274	30.969	0.132999	0.40391	0.329278	0.741946	0.972974
ERBIN	4260.41	-0.0181535	0.0530368	-0.342281	0.732139	0.971323
RPL23AP21	2.36946	-1.10974	1.82537	-0.607953	0.543219	NA
LDLRAD3	582.517	0.0812237	0.154486	0.525768	0.59905	0.954408
SMURF1	635.62	0.140371	0.139376	1.00713	0.31387	0.845385
RNF113A	582.902	-0.132667	0.105193	-1.26117	0.207248	0.743038
SDHD	1779.68	-0.0404621	0.0998573	-0.4052	0.685331	0.966799
PSMA1	2996.92	0.00814658	0.0785238	0.103747	0.91737	0.996426
LOC101927330	31.3647	0.319237	0.476857	0.669461	0.503201	0.930628
MTRNR2L8	41.2754	-0.495418	0.373966	-1.32477	0.185248	0.715756
PPP1R16A	3100.57	-0.14681	0.0709197	-2.07009	0.0384441	0.340995
RPS15AP10	22.6976	-0.157535	0.639187	-0.246462	0.805325	NA
[truncated: 17,501 more rows]

## Sheet: CD34(+SCF) Differential Genes
Genes	baseMean	log2FoldChange	lfcSE	stat	pvalue	padj
NUTM2HP	26.2848	-0.704667	1.00958	-0.697981	0.485189	NA
TENT5A	2931.9	0.0744255	0.139401	0.533893	0.593415	0.999964
C2orf49	5632.22	0.0188472	0.112891	0.166951	0.867409	0.999964
CFAP119	109.934	0.0239821	0.357279	0.0671242	0.946483	0.999964
DNALI1	199.078	0.593982	0.195689	3.03534	0.00240263	0.0935256
TMX1	12102.9	0.032939	0.164543	0.200185	0.841336	0.999964
LOC101927550	379.36	-0.0557675	0.249613	-0.223416	0.823212	0.999964
PRKRA	2016.66	0.0666722	0.129305	0.515618	0.606122	0.999964
LOC105376591	90.994	-0.335502	0.324064	-1.0353	0.300531	0.999964
MGAT5B	18.1312	0.0457999	0.695264	0.0658742	0.947478	NA
LOC105377459	506.413	-0.356849	0.312822	-1.14074	0.253977	0.999964
KIF21A	3604.62	-0.0760127	0.110534	-0.687685	0.491651	0.999964
TMEM109-DT	4.1609	-1.61562	2.07203	-0.779731	0.435549	NA
FANCE	1818.62	-0.214408	0.131066	-1.63587	0.101866	0.786784
AIDA	5226.7	-0.0607464	0.0890862	-0.681883	0.495313	0.999964
CAPS	147.974	-0.197909	0.256256	-0.77231	0.439931	0.999964
NIFKP5	8.24004	0.62004	0.988557	0.627217	0.530517	NA
GPSM1	140.272	0.0196823	0.298881	0.0658533	0.947495	0.999964
A1BG-AS1	78.4553	-0.242466	0.336804	-0.719904	0.471584	0.999964
SH3GLB2	5350.25	-0.0526008	0.147919	-0.355605	0.722137	0.999964
MTND2P41	16.9902	-0.492742	0.645882	-0.762898	0.445524	NA
MRPS25	5676.23	0.177049	0.128845	1.37413	0.169402	0.932173
EEF1A1P16	81.4819	-0.104568	0.329657	-0.317203	0.75109	0.999964
ACTR1AP1	5.08062	0.631044	1.02177	0.617597	0.536841	NA
LOC107985594	70.3062	-0.95899	0.407692	-2.35224	0.0186607	0.349713
CCDC85C	2004.21	0.158884	0.162123	0.98002	0.327076	0.999964
SLCO5A1	109.841	3.12662	0.683651	4.57342	4.8e-06	0.00062702
BTN2A1	867.731	0.162689	0.135764	1.19833	0.230789	0.999964
MARK2P3	7.2937	-0.220468	0.892727	-0.24696	0.804939	NA
MIR6789	6.73645	0.399307	0.948652	0.420921	0.673813	NA
TRNN	5356.59	-0.179466	0.148141	-1.21145	0.225722	0.996738
LOC107985361	22.9883	-0.622582	0.526292	-1.18296	0.236826	NA
PTEN	13287	-0.0349755	0.127236	-0.274886	0.783403	0.999964
UAP1L1	493.431	-0.189921	0.177743	-1.06851	0.285288	0.999964
LOC101927636	303.049	-0.195529	0.291311	-0.671202	0.502092	0.999964
LIME1	223.533	-0.070154	0.27567	-0.254485	0.799121	0.999964
TNIP2	2001.98	0.0816827	0.132012	0.61875	0.536081	0.999964
LOC102724591	28.8004	-0.0347625	0.478573	-0.0726378	0.942094	NA
FCER1A	423.566	-0.0364906	0.205467	-0.177598	0.859039	0.999964
USP17L7	34.3665	-0.300141	0.503313	-0.59633	0.550955	NA
RSPH14	7.94706	0.41166	0.901315	0.456733	0.647863	NA
DUSP2	1927	2.87683	0.192216	14.9667	1.21e-50	1.07e-46
SPTB	104571	-0.101324	0.105821	-0.957501	0.338314	0.999964
FCF1P2	4.19148	0.577325	1.19622	0.482626	0.629361	NA
GIPR	251.292	0.0918396	0.174944	0.524965	0.599607	0.999964
RPS27P9	50.7102	-0.149268	0.388443	-0.384274	0.700776	0.999964
MIR374B	48.2427	-0.162859	0.395423	-0.41186	0.680442	0.999964
RPL23AP12	5.15258	-0.49816	1.07871	-0.461812	0.644216	NA
ZNF708	2265.84	0.0548788	0.0999579	0.549019	0.582992	0.999964
LOC100129184	35.7499	0.729618	0.577125	1.26423	0.206147	NA
URM1	6493.32	-0.055712	0.139142	-0.400396	0.688865	0.999964
DUOX1	156.878	-0.10201	0.305725	-0.333665	0.738632	0.999964
LOC101928351	4.3472	0.236021	1.14017	0.207004	0.836007	NA
TCHP	1804.59	-0.0713665	0.112797	-0.632701	0.526929	0.999964
LOC107984269	2.82887	4.9332	1.99385	2.4742	0.0133534	NA
SLC25A22	533.76	0.24479	0.176862	1.38408	0.166334	0.927128
C20orf203	41.4661	0.481956	0.387705	1.2431	0.213831	NA
LOC105372555	2.84884	-1.66514	2.25595	-0.73811	0.460447	NA
TNFAIP8	4326.08	-0.0739682	0.188427	-0.392556	0.694648	0.999964
PIEZO1	17163.8	-0.199923	0.171805	-1.16367	0.244559	0.999964
RNU6-422P	4.96342	-0.590328	1.0526	-0.560827	0.574916	NA
CXorf65	43.1887	0.75662	0.400998	1.88684	0.0591816	NA
LOC442497	2.48755	-0.933334	2.35964	-0.395542	0.692443	NA
CCDC159	479.4	-0.267427	0.229809	-1.16369	0.244549	0.999964
LOC101929692	2.05129	-4.50947	2.74283	-1.64409	0.100157	NA
BEND5	3.99214	0.533947	2.15347	0.247948	0.804175	NA
OSGEPL1	1106.36	0.0158602	0.118721	0.133592	0.893725	0.999964
CRAMP1	4441.21	0.0964535	0.134496	0.717145	0.473284	0.999964
RNU6-196P	3.8781	0.380327	1.35753	0.28016	0.779355	NA
CASP6	2203.87	-0.0351162	0.172912	-0.203086	0.839067	0.999964
NISCH	5922.08	-0.0421565	0.126367	-0.333603	0.738679	0.999964
RPL13AP9	64.7592	0.344911	0.356995	0.966149	0.333969	0.999964
GGT1	1066.03	-0.135795	0.129555	-1.04817	0.294561	0.999964
PRDM11	2210.69	0.141132	0.147841	0.954623	0.339769	0.999964
CCDC92	222.211	0.299984	0.366553	0.818391	0.413134	0.999964
PPP4R3B	18282.1	-0.00123627	0.103445	-0.0119509	0.990465	0.999964
SLC7A11-AS1	487.916	0.539101	0.181049	2.97765	0.00290468	0.106531
WWP1	3615.92	0.131721	0.19246	0.684404	0.49372	0.999964
MEIG1	61.9796	0.0196165	0.33895	0.0578742	0.953849	0.999964
PSMA3	5345.07	0.0580958	0.148161	0.392113	0.694975	0.999964
OR5A1	2.39103	-0.828302	2.93451	-0.282262	0.777742	NA
CSTF1	6672.25	0.120289	0.127067	0.946656	0.343814	0.999964
ZMYND10	275.727	-0.0686057	0.231259	-0.296662	0.766725	0.999964
HNRNPA1P39	203.793	0.00252851	0.255348	0.00990224	0.992099	0.999964
SMUG1-AS1	56.9368	0.946163	0.53925	1.75459	0.079329	0.706432
LOC107987346	288.879	-0.215159	0.16164	-1.3311	0.183157	0.956568
RN7SL825P	7.48134	0.351888	1.03999	0.338356	0.735095	NA
SPNS3	84.4591	-0.279205	0.584559	-0.477633	0.632911	0.999964
PCM1	47292.4	-0.0975398	0.0786722	-1.23983	0.21504	0.987108
NUP85	4867.64	-0.0981358	0.0989462	-0.99181	0.32129	0.999964
RPS13P6	2.45198	-0.891842	2.01933	-0.441653	0.65874	NA
SYS1	2946.92	-0.130942	0.117384	-1.1155	0.264638	0.999964
PTMAP10	4.06559	-0.285698	1.44648	-0.197512	0.843427	NA
LOC107984365	9.79574	0.155943	0.916253	0.170196	0.864856	NA
RN7SL213P	13.7199	-0.456735	0.878962	-0.519631	0.603321	NA
NRL	297.847	-0.624086	0.294109	-2.12196	0.0338412	0.478342
LOC105370321	3.01725	0.886762	2.26703	0.391155	0.695683	NA
SMYD3-AS1	99.8578	0.0379462	0.368083	0.103091	0.91789	0.999964
IPO9	10073.7	-0.00925883	0.0829659	-0.111598	0.911142	0.999964
TMEM63A	2109.32	0.0299072	0.134669	0.22208	0.824252	0.999964
ITGA4	69486.2	-0.104438	0.122181	-0.854784	0.392671	0.999964
PADI6	9.48442	-0.458975	0.813811	-0.563983	0.572766	NA
SUB1P4	10.1888	1.42315	1.09758	1.29663	0.19476	NA
RPS24P2	8.65156	-0.308542	0.938009	-0.328933	0.742206	NA
KCTD9P3	2.73598	-1.25609	1.58921	-0.790389	0.429301	NA
SELENOKP3	6.26221	0.177183	0.982518	0.180336	0.856889	NA
SYT12	11.1688	0.38588	0.799559	0.482616	0.629368	NA
MIR1183	8.30269	-0.664605	0.939335	-0.707527	0.479239	NA
SLC25A26	1951.26	0.0160665	0.122044	0.131645	0.895265	0.999964
TRIM38	3484.2	0.00647709	0.159848	0.0405203	0.967678	0.999964
RPL37AP6	26.4181	0.281779	0.569481	0.494799	0.620742	NA
LOC107984338	313.506	-0.515281	0.271792	-1.89587	0.0579777	0.616506
LOC105377945	186.005	-0.347254	0.26285	-1.32111	0.186465	0.95907
AKNA	300.386	-0.262016	0.264828	-0.989383	0.322476	0.999964
TNFRSF12A	851.66	2.71139	0.254502	10.6537	1.68e-26	4.93e-23
MIR3975	11.9936	0.578166	0.76906	0.751783	0.452182	NA
APOA4	1.59787	-0.398193	3.18831	-0.124891	0.90061	NA
LOC100421293	48.9907	0.545756	0.405614	1.3455	0.178462	0.949178
RPL27P4	30.4698	-0.248386	0.501734	-0.495055	0.620561	NA
RNU6-906P	1.98385	0.465626	1.59837	0.291314	0.770811	NA
HIVEP3	9.29294	-0.0365369	0.850399	-0.0429644	0.96573	NA
ST8SIA4	1466.15	-0.169989	0.17898	-0.949764	0.342232	0.999964
GFER	1752.84	0.112266	0.140344	0.799931	0.423751	0.999964
BCLAF1	29964.7	-0.120564	0.129763	-0.929105	0.352834	0.999964
CDC45	4201.65	-0.0409669	0.124353	-0.32944	0.741823	0.999964
RBMS2P1	15.1466	-0.39047	0.76212	-0.512347	0.608408	NA
RNU4-68P	4.42685	-0.393116	1.1338	-0.346723	0.728799	NA
ZNF391	167.656	0.126049	0.217574	0.57934	0.56236	0.999964
LOC101927354	52.7942	0.115232	0.486201	0.237006	0.812653	0.999964
LOC105375989	42.233	-0.351969	0.404628	-0.869858	0.384378	NA
LOC105375740	665.824	0.102567	0.221418	0.463227	0.643202	0.999964
ABHD11-AS1	20.2165	0.4484	0.62132	0.72169	0.470485	NA
OR14L1P	200.806	0.273229	0.207421	1.31727	0.187747	0.962717
EPHA2-AS1	2.69762	0.448135	2.3123	0.193805	0.846329	NA
LOC107985352	2.85184	-1.65885	2.25877	-0.734403	0.462703	NA
SLC37A1	491.205	-0.0350435	0.19436	-0.180303	0.856915	0.999964
CHCHD6	553.624	-0.110275	0.160889	-0.685409	0.493086	0.999964
FOSL1	750.21	2.56593	0.136492	18.7992	7.67e-79	1.35e-74
MYRF-AS1	4.24699	0.84297	1.69222	0.498145	0.618382	NA
CALR	58699.9	-0.0199258	0.151856	-0.131215	0.895605	0.999964
PALLD	465.532	-0.236207	0.231202	-1.02165	0.306947	0.999964
PROB1	105.714	-0.30417	0.370762	-0.820391	0.411994	0.999964
CASD1	1310.21	0.11699	0.109529	1.06812	0.285468	0.999964
PCYOX1	3242.61	-0.123015	0.117041	-1.05104	0.29324	0.999964
MIR7845	3.07299	0.384453	1.35198	0.284363	0.776132	NA
LOC102724463	54.441	-0.0810284	0.378237	-0.214226	0.830371	0.999964
LOC100420064	13.0373	0.123469	0.852874	0.144768	0.884894	NA
RPL21P19	17.3861	0.251454	0.582088	0.431986	0.665752	NA
BAZ2A	9156.61	0.181003	0.203062	0.891368	0.372732	0.999964
SNORD13	1446.71	0.0500608	0.156126	0.320643	0.748481	0.999964
CLEC5A	32.4581	-0.483916	0.500455	-0.966953	0.333568	NA
RPL7AP24	10.0524	-0.654291	0.790909	-0.827264	0.408087	NA
SLCO4C1	437.267	0.451392	0.212136	2.12785	0.0333498	0.474838
YIPF5	4314.97	0.0544529	0.172028	0.316536	0.751596	0.999964
FABP5P15	8.60766	-0.433234	0.855034	-0.506686	0.612375	NA
GOLGA8M	2.47505	1.33975	1.96308	0.682473	0.49494	NA
ZNF614	2697.47	0.21502	0.142614	1.5077	0.13163	0.865262
KLHL41	72.0501	0.126566	0.332671	0.380455	0.703608	0.999964
RPS20P3	4.10929	0.0129474	1.16884	0.0110772	0.991162	NA
RSL24D1P8	42.883	-0.0133572	0.419236	-0.0318608	0.974583	NA
LOC105378480	358.513	-0.198971	0.219434	-0.906745	0.364542	0.999964
GCSIR	6.39792	-1.0784	1.1621	-0.927973	0.353421	NA
HMGB3P27	68.1488	-0.231852	0.548843	-0.422437	0.672706	0.999964
LOC105375787	2.63497	4.83686	2.55802	1.89086	0.0586435	NA
MCPH1-DT	508.467	-0.29049	0.164839	-1.76227	0.0780245	0.69952
RBMX2P3	23.2336	0.423322	0.548821	0.77133	0.440511	NA
OR10H5	1.88212	4.35086	2.80319	1.55211	0.120636	NA
AMIGO1	102.285	0.0739161	0.279623	0.264342	0.791516	0.999964
SNRPCP4	46.2851	0.74186	0.531105	1.39682	0.162467	0.922446
DSE	1411.5	-0.152563	0.116715	-1.30714	0.191165	0.964706
RNU6-720P	8.3447	-0.377017	0.82706	-0.455852	0.648496	NA
LOC107985007	18.5161	0.17911	0.762142	0.235008	0.814202	NA
DNAJC1	2843.73	-0.0870897	0.137969	-0.631225	0.527893	0.999964
IPMKP1	1.81994	-1.3503	3.09337	-0.436514	0.662464	NA
MRPL42P2	9.65697	1.83532	0.963731	1.90439	0.0568589	NA
GM2AP1	11.9387	0.965886	0.780686	1.23723	0.216003	NA
AMY2B	435.898	-0.313036	0.172269	-1.81714	0.0691957	0.66302
LOC105374445	212.44	-0.172741	0.272926	-0.632923	0.526784	0.999964
RPL12P27	11.4515	-0.450082	0.808113	-0.556954	0.577559	NA
ZGLP1	84.0801	0.411344	0.306682	1.34127	0.179832	0.950678
CSPG4BP	22.5398	-0.243912	0.684181	-0.356502	0.721465	NA
RPL10P2	4.38639	0.67855	1.42485	0.476226	0.633914	NA
DENND1B	3794.48	-0.0804001	0.136094	-0.59077	0.554674	0.999964
RNU6-1061P	2.47998	-2.02153	1.74485	-1.15857	0.246631	NA
SLC9A3R2	116.787	0.00961622	0.261751	0.0367381	0.970694	0.999964
HDDC2	2710.81	0.0475399	0.152896	0.31093	0.755854	0.999964
PPP2R1A	15848.5	-0.0574955	0.0917829	-0.62643	0.531033	0.999964
HADHAP1	7.31487	-0.876309	1.18536	-0.739277	0.459739	NA
ASCC3	24651.2	-0.116251	0.116119	-1.00114	0.316761	0.999964
GPR108	3063.94	-0.1034	0.137921	-0.749706	0.453432	0.999964
AGAP13P	11.9873	1.21432	1.05317	1.15301	0.248906	NA
LOC101927919	58.6497	0.413342	0.338638	1.2206	0.222237	0.994547
SGCZ	1.93445	0.0531303	2.53362	0.0209701	0.983269	NA
LOC105373323	4.67174	-0.761134	1.6801	-0.453028	0.650529	NA
IKBKE	628.119	-0.293538	0.129874	-2.26017	0.0238105	0.398899
CYP3A43	20.7987	1.1401	0.666149	1.71147	0.0869935	NA
ITGA9	2355.31	-0.217497	0.261448	-0.831894	0.405469	0.999964
UBTD2	16.5105	0.577158	0.664017	0.869191	0.384743	NA
LOC400867	3.43987	-5.25995	1.86242	-2.82425	0.00473915	NA
RN7SL498P	11.1271	-0.0291309	0.797604	-0.036523	0.970865	NA
EIF3EP1	2.06926	-1.07607	1.64175	-0.65544	0.512185	NA
CCDC181	137.18	-0.194019	0.305296	-0.63551	0.525096	0.999964
LOC105374804	7.58485	-0.912435	1.32706	-0.68756	0.49173	NA
KATNA1	4591.86	0.0296478	0.137517	0.215593	0.829305	0.999964
RN7SL395P	4.32096	0.965517	1.23778	0.780037	0.435369	NA
RNU7-123P	2.6882	-0.840204	1.42784	-0.588445	0.556234	NA
LINC02576	64.1414	-0.13066	0.314017	-0.416093	0.677342	0.999964
LOC105374116	4.51729	0.569286	1.72366	0.330277	0.741191	NA
LOC105376485	43.618	0.252011	0.406892	0.619355	0.535682	NA
THRAP3P3	11.2695	-1.18931	1.08366	-1.09749	0.272426	NA
LOC107986717	10.7593	-0.0150065	1.13897	-0.0131755	0.989488	NA
LOC105377959	1.81095	-2.10957	3.10098	-0.68029	0.496321	NA
SLC15A3	4.14573	-0.151348	1.73811	-0.0870765	0.930611	NA
B3GALNT1P1	36.1537	0.172586	0.443244	0.38937	0.697003	NA
RPL12P33	2.79114	-1.74909	1.54701	-1.13062	0.258213	NA
LOC100288763	13.3681	-0.555859	0.824769	-0.673957	0.500339	NA
SLC43A1	8008.56	-0.105639	0.173155	-0.610082	0.541807	0.999964
LOC105374080	137.942	-0.419453	0.355036	-1.18144	0.237429	0.999964
FTO-IT1	63.1586	0.068914	0.452179	0.152404	0.878868	0.999964
LINC00671	2.95664	0.740186	1.84496	0.401193	0.688278	NA
LOC107984791	18.6794	-0.52802	0.685121	-0.770697	0.440887	NA
SORT1	2116.67	0.0180224	0.132484	0.136034	0.891794	0.999964
GCSAM	59.0899	-0.113237	0.376581	-0.300697	0.763645	0.999964
RPL21P119	7.41322	0.231811	0.943542	0.245682	0.805928	NA
E2F3	7643.73	0.324117	0.103733	3.12452	0.00178096	0.0751625
TMEM171	8.02998	0.19246	1.20998	0.15906	0.873621	NA
USP22	45924.2	0.00078186	0.0946785	0.00825805	0.993411	0.999964
MIR4659A	27.1015	0.61535	0.525978	1.16992	0.242035	NA
MAPK7	780.156	0.269772	0.193383	1.39501	0.163012	0.922583
CYP4F12	267.793	-0.264141	0.220911	-1.19569	0.231819	0.999964
COX6CP10	22.4958	0.28409	0.601715	0.472134	0.636831	NA
APBB1	177.816	-0.214751	0.227659	-0.943304	0.345525	0.999964
LOC100419845	213.841	-0.250881	0.198943	-1.26107	0.207283	0.978868
ZNF234	1551.81	0.253935	0.110822	2.29138	0.0219417	0.382861
VN1R95P	47.3866	0.154055	0.39941	0.385707	0.699714	0.999964
KAT8	2890.41	-0.148524	0.14247	-1.0425	0.297182	0.999964
ENOSF1	8480.45	0.0702913	0.110034	0.638813	0.522944	0.999964
LOC105374897	1127.23	0.32151	0.319604	1.00596	0.314433	0.999964
PNPT1	3251.32	0.235018	0.12546	1.87324	0.061035	0.630767
RPL23AP67	14.8734	1.12111	0.652253	1.71883	0.0856445	NA
LOC105374997	202.725	-0.0753744	0.209404	-0.359947	0.718887	0.999964
B3GNT6	19.1521	0.765158	0.664242	1.15193	0.249351	NA
LOC105378726	907.419	2.45328	0.295712	8.29619	1.08e-16	1.26e-13
B3GALNT1	47.83	0.422093	0.478188	0.882691	0.377403	0.999964
LOC105369618	75.0747	-0.49228	0.447983	-1.09888	0.27182	0.999964
LINC01910	5.31123	-1.25525	1.66287	-0.754865	0.45033	NA
RPL36A	47813	-0.146919	0.209405	-0.701599	0.482929	0.999964
TDRD6	67.9282	-0.352982	0.452735	-0.779667	0.435587	0.999964
DYNLT3P2	35.6376	-0.357877	0.474775	-0.753782	0.45098	NA
FDX1P2	7.78207	-0.425608	0.883907	-0.481508	0.630156	NA
ZC3H11A	9077.85	0.0760152	0.140681	0.540337	0.588965	0.999964
PLEKHS1	3.52032	-0.656051	2.23635	-0.293358	0.769249	NA
LOC100421246	15.9095	-0.0558606	0.816952	-0.0683768	0.945486	NA
CBWD5	450.247	0.31395	0.142745	2.19937	0.0278516	0.435533
LOC107986289	2.21302	1.3923	2.37263	0.586816	0.557327	NA
RN7SKP179	15.0414	-0.0580572	0.821908	-0.070637	0.943687	NA
GAPDHP42	180.167	-0.252249	0.292573	-0.862176	0.38859	0.999964
PLEKHA4	1127.23	-0.114208	0.161353	-0.707814	0.479061	0.999964
LOC105371840	5.34659	-0.341034	1.62532	-0.209826	0.833803	NA
SCAPER	723.166	-0.0705043	0.120177	-0.586671	0.557425	0.999964
TNS2	238.251	0.324754	0.197782	1.64198	0.100593	0.785711
DVL2	5618.75	-0.0938352	0.115691	-0.811086	0.417316	0.999964
LOC100190922	4.60592	0.371258	1.32936	0.279276	0.780033	NA
NOP10	5637.16	0.108128	0.145335	0.743996	0.456879	0.999964
LOC105373284	164.369	-0.307527	0.283295	-1.08553	0.277685	0.999964
LOC100289561	191.633	-0.239983	0.305091	-0.786593	0.43152	0.999964
HPGDS	2559.4	-0.0268108	0.185547	-0.144496	0.885109	0.999964
RNU6-670P	4.61611	-0.0154431	1.40487	-0.0109926	0.991229	NA
CLDN11	58.9262	-0.224898	0.361722	-0.621742	0.534112	0.999964
KRT223P	1.64402	-2.19944	3.1567	-0.696752	0.485958	NA
LOC105379163	313.553	0.0285178	0.211538	0.134812	0.892761	0.999964
MIR933	28.9201	-0.0545149	0.481634	-0.113187	0.909882	NA
CNEP1R1	1190.92	0.145162	0.158622	0.915147	0.360114	0.999964
MRPL10	5551.27	-0.125904	0.158855	-0.792572	0.428027	0.999964
BAZ2B	12401.8	-0.106766	0.0914328	-1.1677	0.242929	0.999964
EHBP1-AS1	75.1245	-0.588298	0.307031	-1.91608	0.0553543	0.601293
LOC791126	5.57804	-1.46322	1.04444	-1.40097	0.161223	NA
LOC102725035	3.22607	-1.4607	2.19246	-0.666237	0.50526	NA
SHROOM3	2.55205	-1.29669	1.86611	-0.694863	0.487141	NA
MIR3911	2.96672	0.304938	1.29161	0.236091	0.813362	NA
RNF138P1	151.636	0.346234	0.247293	1.4001	0.161485	0.920438
TMEM179B	2128.31	0.0522783	0.138241	0.378168	0.705306	0.999964
MMAA	381.674	0.0222674	0.177081	0.125747	0.899932	0.999964
TXK	1842.57	4e-05	0.22845	0.000175029	0.99986	0.999964
PCDHB@	44.6403	0.101589	0.448614	0.22645	0.820851	NA
MMRN1	126.851	0.229852	0.245759	0.935276	0.349646	0.999964
SNX20	801.212	-0.0706733	0.148167	-0.476984	0.633373	0.999964
TRNR	140.565	0.0991246	0.344425	0.287797	0.773502	0.999964
FAM124B	1497.11	-0.0927453	0.141398	-0.655915	0.511879	0.999964
SOD1-DT	53.2622	-0.637117	0.425047	-1.49893	0.133891	0.867542
RPL32P26	10.2951	-0.275225	0.792366	-0.347345	0.728332	NA
PDC	69.7837	-0.213485	0.362804	-0.588429	0.556244	0.999964
ZNF222	516.761	-0.277718	0.144457	-1.9225	0.0545431	0.59838
MIR3064	215.891	0.174441	0.330049	0.52853	0.597132	0.999964
LOC101928842	3.30055	1.73361	2.16131	0.802112	0.422488	NA
LOC105375655	218.211	0.0935664	0.350604	0.266872	0.789567	0.999964
RNA18SP3	104.09	2.4299	0.671972	3.61607	0.000299105	0.0185141
SLC2A12	114.535	0.173546	0.308108	0.563263	0.573256	0.999964
GNPTAB	20929	-0.060156	0.0981687	-0.612783	0.54002	0.999964
LOC105371038	52.1755	-0.153843	0.369328	-0.416549	0.677008	0.999964
LOC100421197	7.79317	1.12507	0.95447	1.17874	0.238502	NA
LOC105372988	3.98529	-1.97548	1.35414	-1.45885	0.144607	NA
KCNC4-DT	2.91799	0.19227	2.81413	0.068323	0.945528	NA
SNORD13P3	1.70063	-0.643038	1.72347	-0.373107	0.709069	NA
NEU3	5105.29	0.198848	0.103082	1.92903	0.0537277	0.5954
LOC107985708	5.59717	-2.84675	1.52312	-1.86903	0.0616191	NA
STAR	545.443	-0.129924	0.149151	-0.871088	0.383706	0.999964
PPIP5K2	29354.7	0.0500432	0.0968863	0.516515	0.605495	0.999964
FAM91A1	5216.31	0.273749	0.123407	2.21826	0.0265372	0.424042
ZNF302	2439.36	-0.139036	0.10642	-1.30648	0.19139	0.964706
UBE2F	6273.25	0.0699395	0.124104	0.563557	0.573056	0.999964
ZNF556	5.31116	-0.602867	1.68652	-0.357462	0.720746	NA
LOC107984224	74.9013	-0.25841	0.407765	-0.633723	0.526261	0.999964
LAMP3	202.743	0.0424845	0.22903	0.185497	0.852839	0.999964
RNU6-195P	3.71558	-1.32663	1.46136	-0.907807	0.36398	NA
LOC107986073	272.504	0.362307	0.285898	1.26726	0.205062	0.975959
ZNF345	923.902	-0.379366	0.132732	-2.85813	0.00426148	0.136437
LOC105376231	2.89669	-1.67859	2.24678	-0.747107	0.454999	NA
RHPN1	92.4774	-0.34033	0.305519	-1.11394	0.265305	0.999964
RGS13	10.0936	-0.501014	0.834742	-0.600202	0.548372	NA
CLMP	239.451	-0.233232	0.187191	-1.24596	0.212779	0.985722
LOC100507002	11.9389	0.0705411	0.780511	0.0903782	0.927987	NA
PDE4DIPP8	3.87264	-0.505705	1.48253	-0.341109	0.733022	NA
NDUFV2P1	204.464	0.205275	0.230814	0.889349	0.373816	0.999964
C11orf24	1040.69	0.480653	0.161205	2.98162	0.0028673	0.106042
MIF4GD-DT	271.124	-0.232792	0.2144	-1.08578	0.277575	0.999964
USP49	2581.33	0.0617067	0.155294	0.397354	0.691106	0.999964
ENHO	3.49639	-1.06507	1.84587	-0.577004	0.563937	NA
RBBP6	8819.82	0.0917817	0.176946	0.5187	0.60397	0.999964
LOC105372272	11.5784	0.155614	0.74147	0.209872	0.833768	NA
CIAO2AP1	3.63348	0.156325	2.73084	0.0572444	0.954351	NA
ZNF227	3782.07	-0.153564	0.12781	-1.2015	0.229556	0.999964
LOC107986648	8.56374	-1.06885	0.827875	-1.29108	0.196677	NA
GPR68	855.107	0.0155151	0.172399	0.0899957	0.928291	0.999964
LOC105372480	240.897	0.0933689	0.258873	0.360674	0.718343	0.999964
RPS17P13	63.9077	0.0013284	0.385684	0.00344428	0.997252	0.999964
HSPB3	6.33345	-0.789729	1.2994	-0.607763	0.543345	NA
LOC101929259	8.86781	-0.706577	0.942319	-0.749828	0.453358	NA
LOC105374839	2.27712	-0.668003	2.40132	-0.278181	0.780873	NA
REX1BD	943.816	0.0358026	0.139804	0.256091	0.797881	0.999964
EGR3	119.522	2.40972	0.36147	6.66643	2.62e-11	1.49e-08
LOC107987119	35.1375	-0.712476	0.433616	-1.6431	0.100361	NA
NDUFAF6	3283.94	-0.0152814	0.126671	-0.120639	0.903977	0.999964
LINC02321	46.2293	0.166755	0.403802	0.412963	0.679634	0.999964
LOC105370547	1.79746	0.444157	3.12098	0.142313	0.886832	NA
ZRSR2P1	1.81023	-0.80685	1.68998	-0.477432	0.633054	NA
ADAMTS1	7.71243	-0.22417	1.58466	-0.141462	0.887505	NA
SMIM12	3572.56	0.19555	0.106014	1.84457	0.0651006	0.64628
ZKSCAN8P1	300.876	-0.517995	0.243436	-2.12785	0.0333492	0.474838
RN7SKP241	3.78997	0.875721	1.19692	0.731644	0.464386	NA
RHOXF2	13.3163	-0.222086	0.694578	-0.319743	0.749163	NA
LOC105370365	68.8315	0.154944	0.392329	0.394935	0.692891	0.999964
CHMP4BP1	232.736	0.276156	0.245818	1.12342	0.26126	0.999964
FLT3LG	292.325	-0.166247	0.170491	-0.975107	0.329507	0.999964
ATAD3B	1847.38	0.114375	0.117245	0.975522	0.329301	0.999964
RBM48	2705.98	-0.194266	0.114592	-1.69528	0.0900219	0.748602
OLR1	9.99218	0.092141	1.17513	0.0784093	0.937502	NA
LOC107986141	12.3814	0.285754	1.17131	0.243961	0.807261	NA
MIR4502	5.93666	-0.449712	1.02122	-0.440368	0.65967	NA
LOC100422292	51.8877	0.130992	0.35024	0.374006	0.7084	0.999964
COMP	3.58962	-0.457613	1.91375	-0.239119	0.811013	NA
MGRN1	2118.8	0.138596	0.211122	0.656474	0.511519	0.999964
SLC25A5P1	18.1344	-0.126422	0.580505	-0.21778	0.827601	NA
ST13P16	9.4138	1.90713	0.967343	1.97152	0.0486647	NA
LOC101927708	78.9125	-0.119641	0.360694	-0.331696	0.740119	0.999964
LOC107984567	35.2699	0.303775	0.4943	0.614557	0.538847	NA
MAP4K1	113.156	0.0445418	0.251756	0.176925	0.859568	0.999964
ID2B	5.56227	0.514483	1.1103	0.463373	0.643097	NA
TP53INP2	1294.83	0.273774	0.263341	1.03962	0.298518	0.999964
ACSBG2	81.7585	-0.551957	0.354296	-1.5579	0.119257	0.840098
EGR1	5449.32	2.40435	0.232643	10.3349	4.9e-25	1.08e-21
LOC646970	4.58238	0.018375	1.58988	0.0115574	0.990779	NA
H1-6	520.403	-0.629178	0.219601	-2.86509	0.00416885	0.134109
FLNA	124380	-0.136411	0.190613	-0.715647	0.474209	0.999964
EXOSC2	3654.13	0.110643	0.126335	0.875793	0.381143	0.999964
LOC107987048	2.15909	-1.42337	2.37537	-0.599222	0.549025	NA
TMEM242	1643.23	0.0517569	0.149024	0.347306	0.728361	0.999964
WBP1LP6	7.76035	0.214787	1.13376	0.189447	0.849742	NA
LOC284620	25.5501	0.644249	0.528978	1.21791	0.223257	NA
LOC100419565	31.462	0.323601	0.475554	0.680473	0.496205	NA
TIGD6	1204.43	-0.0362165	0.165491	-0.218843	0.826773	0.999964
LOC107986135	12.2901	-0.200034	0.843473	-0.237155	0.812537	NA
MYH15	843.652	0.106115	0.18396	0.576837	0.56405	0.999964
OR51B5	16.5939	-1.12737	0.728273	-1.548	0.121622	NA
SUCLG1	5403.15	-0.0551433	0.149578	-0.368659	0.712382	0.999964
RGPD4	6.13026	0.622911	1.63883	0.380095	0.703875	NA
LOC283045	2.18546	-0.135776	2.47091	-0.0549496	0.956179	NA
UCP3	174.34	0.0114002	0.25285	0.0450866	0.964038	0.999964
LINC01160	51.7364	-0.315354	0.405023	-0.778608	0.436211	0.999964
COG8	4612.94	0.0330028	0.115803	0.284991	0.775651	0.999964
RNY4P17	22.4595	-0.796334	0.562608	-1.41543	0.156942	NA
NBAS	66413.5	-0.137006	0.108637	-1.26113	0.207262	0.978868
NEURL3	13.8513	-0.636132	0.699324	-0.909638	0.363013	NA
SON	45938.2	0.138967	0.184761	0.752146	0.451963	0.999964
ABCC4	35526.3	-0.00447901	0.0940101	-0.0476439	0.962	0.999964
LOC105377362	4.2501	-0.180414	1.41903	-0.127139	0.898831	NA
MIR101-1	4.47252	0.538723	1.11779	0.481955	0.629838	NA
LOC641381	54.3366	0.334726	0.564276	0.593196	0.55305	0.999964
VSIG4	309.45	2.39483	0.293941	8.1473	3.72e-16	4.1e-13
PGAP1	288.53	-0.0152739	0.193111	-0.0790938	0.936958	0.999964
SNORD13D	2.2617	-0.395085	1.76267	-0.224141	0.822648	NA
LOC102724830	4.33307	-2.6289	1.55793	-1.68743	0.0915198	NA
LOC401471	3.72093	0.712964	1.74985	0.407444	0.683682	NA
POM121L2	6.20833	-1.05371	1.1177	-0.942746	0.345811	NA
ZNF253	445.018	-0.0255677	0.155958	-0.163939	0.869779	0.999964
HSPC102	2.88898	0.958388	2.81813	0.340079	0.733797	NA
ZNF444P1	1.97227	-2.24638	2.16462	-1.03777	0.299377	NA
PLAAT3	20.4318	-0.186451	0.539957	-0.345308	0.729863	NA
BTBD16	6.88404	0.173617	1.32955	0.130584	0.896105	NA
CHMP5P1	47.0359	2.35426	0.559901	4.20477	2.61e-05	0.00262719
OR8F1P	16.2936	0.0223027	0.691771	0.0322401	0.974281	NA
LOC646934	2.63185	-0.363142	1.63288	-0.222394	0.824007	NA
TPT1P6	2.27819	-1.80182	1.99053	-0.905196	0.365362	NA
LOC105377795	33.3354	-0.552075	0.477611	-1.15591	0.247719	NA
ATP6V1C1	17208.6	0.0441633	0.124746	0.354026	0.72332	0.999964
RPL7AP15	14.4886	-1.00166	0.669663	-1.49576	0.134716	NA
CCDC96	79.2065	-0.183994	0.32459	-0.566851	0.570816	0.999964
LINC01600	4.39747	-0.871806	2.1125	-0.412689	0.679835	NA
RN7SKP253	7.11491	0.301134	1.12091	0.268651	0.788199	NA
KPNA4	12348.9	0.0784839	0.112076	0.700274	0.483756	0.999964
PPARGC1B	464.881	0.336953	0.311939	1.08019	0.280058	0.999964
ABCA4	33.7155	0.499293	0.706217	0.706997	0.479568	NA
ARMC10P1	572.583	-0.00585397	0.173388	-0.0337623	0.973067	0.999964
KIF9	703.298	0.158652	0.169042	0.938537	0.347969	0.999964
LOC101928960	2.11797	0.670419	2.436	0.275212	0.783153	NA
ELOCP2	3.7283	-0.0957192	1.22866	-0.0779053	0.937903	NA
ERVV-1	1.84307	0.932473	2.57707	0.361835	0.717476	NA
TENM4	5.1645	0.0268787	2.56611	0.0104745	0.991643	NA
HNRNPR	26274.5	-0.102818	0.0959742	-1.07131	0.28403	0.999964
RPS3AP47	203.271	-0.112033	0.234147	-0.478472	0.632314	0.999964
ZNF311	29.879	-0.468071	0.581906	-0.804376	0.42118	NA
URB1-AS1	455.176	-0.039493	0.191093	-0.206669	0.836268	0.999964
RPL5P7	13.9179	-0.352066	0.669891	-0.525557	0.599196	NA
RN7SKP193	7.75855	-0.0440677	0.914682	-0.0481782	0.961574	NA
SMAD9	252.326	-0.17229	0.246721	-0.698319	0.484978	0.999964
LOC107985400	163.572	-0.0581838	0.307919	-0.188958	0.850126	0.999964
SCRN2	1092.01	-0.0621777	0.142734	-0.43562	0.663113	0.999964
LOC105371753	4.51268	-0.355426	1.73037	-0.205404	0.837257	NA
LOC101926887	97.3874	-0.390091	0.297787	-1.30997	0.190206	0.964563
CAMK1D	2712.45	-0.00520796	0.113669	-0.0458167	0.963456	0.999964
PKD1L1	1040.85	0.0775241	0.177516	0.436716	0.662317	0.999964
ADD2	52385	-0.0618395	0.163691	-0.377782	0.705592	0.999964
SLC35A2	2162.39	0.239881	0.115093	2.08424	0.0371386	0.499742
RN7SL566P	12.9928	-0.647643	0.757671	-0.854782	0.392672	NA
OXER1	10.9895	0.338211	1.14547	0.29526	0.767795	NA
MIR4653	2.20934	-0.254819	1.52309	-0.167305	0.86713	NA
LOC731075	196.322	0.1598	0.324675	0.492184	0.62259	0.999964
OR8R1P	1.62643	-1.91073	2.60587	-0.733242	0.463411	NA
MIR545	22.8626	-0.601089	0.565076	-1.06373	0.28745	NA
RALY-AS1	231.793	-0.528198	0.330412	-1.5986	0.109909	0.814321
LOC105371630	28.085	1.46106	0.660245	2.21291	0.0269039	NA
SNORD4B	19.9313	0.294134	0.566668	0.519059	0.60372	NA
ANKRD53	88.2645	-0.0842992	0.342105	-0.246414	0.805362	0.999964
MIR491	9.21093	0.34636	0.829179	0.417714	0.676156	NA
CMTR1	6778.68	-0.124127	0.111273	-1.11552	0.264626	0.999964
RNU4-62P	5.50515	0.482472	1.15974	0.416018	0.677397	NA
LOC286437	186.798	-0.00111524	0.280237	-0.00397962	0.996825	0.999964
LOC100127917	2.70063	-0.699351	1.6455	-0.425008	0.670831	NA
MASTL	3142.52	-0.0153784	0.121519	-0.126552	0.899295	0.999964
ROPN1L	29.8083	0.290994	0.492466	0.590892	0.554593	NA
PPIAP3	9.33389	-0.155867	0.88927	-0.175275	0.860864	NA
IFIH1	2321.83	-0.194184	0.133563	-1.45388	0.145979	0.893697
BATF2	14.7763	-0.281851	0.660775	-0.426546	0.66971	NA
ZNF566-AS1	56.243	-0.364661	0.37108	-0.982701	0.325754	0.999964
OR10X1	151.979	-0.351039	0.361278	-0.97166	0.33122	0.999964
AGAP5	54.1977	-0.0922715	0.510738	-0.180663	0.856632	0.999964
RUSC2	298.521	0.119986	0.186464	0.64348	0.519912	0.999964
MRS2P2	285.555	-0.180627	0.290053	-0.622737	0.533457	0.999964
GNA14	58.891	0.0521782	0.38019	0.137243	0.890839	0.999964
VN2R16P	9.96109	-0.0806349	0.762981	-0.105684	0.915833	NA
LOC100130449	3.18971	-0.798609	2.20959	-0.361429	0.717779	NA
LOC105371566	23.3915	0.562555	0.622355	0.903914	0.366041	NA
NPIPB11	123.53	0.479431	0.384106	1.24818	0.211967	0.983877
PMS2P12	6.49839	-0.875151	0.967967	-0.904112	0.365936	NA
DCAF16	8978.16	-0.0756492	0.0993999	-0.761059	0.446622	0.999964
LOC105369625	2.09336	0.974698	2.06702	0.471546	0.637251	NA
LOC105372494	16.5276	-0.224238	0.676726	-0.331357	0.740375	NA
OPTN	11385.6	-0.0928946	0.173582	-0.535162	0.592538	0.999964
LOC105371843	19.5488	-0.370159	0.699282	-0.529342	0.596568	NA
EGR2	271.354	2.33154	0.343141	6.79471	1.09e-11	7.09e-09
LRRC39	136.605	-0.0662059	0.334028	-0.198204	0.842885	0.999964
FETUB	1.61546	0.745767	3.16455	0.235663	0.813694	NA
BZW1-AS1	39.5395	0.146035	0.46357	0.315023	0.752744	NA
SNRK-AS1	74.0491	-0.289438	0.400265	-0.723115	0.469609	0.999964
ABLIM2	2.48142	0.378148	1.96918	0.192034	0.847716	NA
VN2R19P	10.9185	0.731359	1.09627	0.667137	0.504685	NA
RPL39	38587.9	-0.107329	0.211523	-0.507411	0.611866	0.999964
LOC107986714	39.3032	0.209282	0.451282	0.463749	0.642827	NA
RPL36AP36	5.55928	0.523154	1.03427	0.505822	0.612982	NA
LOC105372850	12.8035	0.646696	0.74985	0.862434	0.388449	NA
RN7SL583P	3.55709	-1.18091	1.47293	-0.801742	0.422702	NA
FAT1	442.752	0.102797	0.214196	0.479919	0.631285	0.999964
MIR6821	14.7914	0.0794496	0.707442	0.112305	0.910581	NA
MRPL47	4198.26	0.00384086	0.162215	0.0236776	0.98111	0.999964
EEF1GP1	3.94322	1.72563	2.17665	0.792793	0.427898	NA
LOC105374719	6.579	-1.11429	1.17892	-0.945178	0.344568	NA
GNB2	11227.1	0.0188864	0.0871211	0.216784	0.828377	0.999964
NMTRQ-TTG2-1	3.55289	1.51537	1.72816	0.87687	0.380557	NA
TMEM212	6.27115	-0.855324	1.22298	-0.699378	0.484316	NA
SELENBP1	3323.77	-0.124291	0.155167	-0.801016	0.423123	0.999964
LOC100130691	513.072	-0.00503346	0.183248	-0.027468	0.978086	0.999964
RN7SL124P	1.85355	-1.37182	2.5991	-0.527806	0.597634	NA
CYCS	8175.69	0.352314	0.160221	2.19893	0.027883	0.435533
COX15	10845.7	-0.100244	0.123511	-0.811622	0.417008	0.999964
RNU7-84P	10.4902	0.124179	0.748879	0.16582	0.868299	NA
CNTNAP3P6	2.42755	-0.851032	2.36915	-0.359214	0.719435	NA
RPL21P39	10.5173	0.435336	0.909291	0.478764	0.632107	NA
MYBPHL	65.6142	-0.2858	0.422681	-0.676159	0.49894	0.999964
SAP18P3	5.89607	0.152807	0.969577	0.157602	0.87477	NA
ATP8A2P3	407.874	-0.264139	0.291999	-0.90459	0.365683	0.999964
ZSWIM6	1628.83	-0.00729192	0.154441	-0.0472148	0.962342	0.999964
LOC101928462	238.904	-0.440917	0.218584	-2.01715	0.0436796	0.539953
SCARNA22	844.972	-0.0794379	0.268142	-0.296253	0.767037	0.999964
SPDYE22P	254.422	-0.277726	0.255651	-1.08635	0.277324	0.999964
ADAMTS6	363.444	-0.0783817	0.167982	-0.466607	0.640781	0.999964
LOC107986099	1.79297	-4.31908	3.61801	-1.19377	0.232566	NA
TGOLN2	13426.6	0.138613	0.136444	1.0159	0.309678	0.999964
TBC1D16	395.645	0.0219874	0.200818	0.109489	0.912815	0.999964
UHRF2	7760.13	-0.231919	0.0852792	-2.71952	0.00653762	0.18297
KNL1	16919.8	0.0038843	0.10463	0.0371243	0.970386	0.999964
CYP4F35P	19.9687	-0.230167	0.581817	-0.395601	0.6924	NA
UQCRFS1	8303.65	0.0553689	0.155058	0.357085	0.721028	0.999964
TMEM88	24.104	0.165441	0.548828	0.301444	0.763076	NA
RPL35AP5	43.4027	0.479199	0.453115	1.05756	0.290254	NA
RNU4-86P	1.59223	-1.18819	2.21274	-0.536976	0.591284	NA
LOC107985000	277.036	0.487882	0.248907	1.9601	0.0499841	0.576992
CMTM3	182.102	0.00342496	0.259903	0.0131778	0.989486	0.999964
ANKRD36BP2	467.419	-0.100668	0.225493	-0.446438	0.655281	0.999964
SHCBP1	6380.68	-0.0263045	0.115428	-0.227887	0.819734	0.999964
PPM1B	5364.17	0.0490705	0.111568	0.439826	0.660063	0.999964
AFAP1L1	153.853	-0.403473	0.294295	-1.37098	0.17038	0.934892
SLX1B-SULT1A4	12.5103	-1.00169	0.735865	-1.36124	0.173437	NA
DIS3L	3082.19	-0.127028	0.110543	-1.14913	0.250501	0.999964
KCNA1	2.25148	4.60252	2.70481	1.70161	0.0888285	NA
RPS29P5	14.1943	-0.526482	0.650754	-0.809034	0.418496	NA
WBP1P2	2.03342	0.429602	2.50483	0.171509	0.863823	NA
EIF3EP4	237.52	0.0160643	0.265495	0.0605071	0.951752	0.999964
ZNF526	3232	0.0468179	0.12733	0.36769	0.713104	0.999964
LINC01039	5.5077	1.11814	1.67227	0.668637	0.503727	NA
BTG1P1	19.4396	-0.438715	0.611306	-0.717667	0.472963	NA
LOC105370922	3.42705	0.59975	2.19943	0.272685	0.785096	NA
ARPC2	10586.2	0.0578786	0.156973	0.368717	0.712339	0.999964
LOC100420832	142.904	0.601733	0.394652	1.52472	0.12733	0.860136
NOL9	7364.38	0.0507746	0.111848	0.453962	0.649856	0.999964
SGCE	40.4066	0.409651	0.566077	0.723666	0.469271	NA
ATXN7L3-AS1	321.826	-0.229857	0.249089	-0.922793	0.356115	0.999964
TTLL7	493.581	0.00995572	0.180263	0.0552289	0.955956	0.999964
LOC101927790	1.71795	-4.26181	2.86865	-1.48565	0.137371	NA
NKPD1	112.29	0.398931	0.267603	1.49076	0.136025	0.87259
GJB3	21.0684	0.017497	0.779713	0.0224403	0.982097	NA
ZNF286A-TBC1D26	56.9285	2.85156	3.73265	0.763952	0.444896	0.999964
RN7SL507P	10.0261	0.0729233	1.01157	0.0720892	0.942531	NA
ATP5MC1P2	8.20566	0.4065	0.91219	0.445631	0.655864	NA
PIFO	205.789	-0.0528129	0.216067	-0.244428	0.8069	0.999964
CDC42SE1	9265.24	0.380668	0.124089	3.06771	0.00215707	0.0859578
LOC105372990	34.1539	0.43961	0.62459	0.703837	0.481534	NA
CA2	27250.4	0.0356795	0.162183	0.219996	0.825874	0.999964
LOC105375833	39.4845	-0.547526	0.484457	-1.13019	0.258398	NA
MLLT3	10961.3	-0.170705	0.146911	-1.16196	0.245251	0.999964
RN7SL36P	7.32728	-0.446138	0.94203	-0.473592	0.635791	NA
BTF3P9	3.66288	0.794346	1.28237	0.619435	0.53563	NA
OR6C74	2.04209	1.6515	2.44697	0.674919	0.499727	NA
LOC102723360	2.20695	-4.6221	2.66994	-1.73116	0.0834228	NA
SPAG1	313.09	-0.110665	0.18459	-0.599516	0.548829	0.999964
EXOSC3	2926.1	0.215687	0.125571	1.71766	0.0858594	0.731713
SIRT2	5170.7	-0.00611608	0.157415	-0.0388531	0.969008	0.999964
LOC105370364	133.243	-0.452353	0.356764	-1.26793	0.204822	0.975502
HHEX	2430.88	2.11609	0.192668	10.9831	4.61e-28	2.03e-24
RNU6-107P	18.3295	-0.0293391	0.672857	-0.0436037	0.96522	NA
RPS15AP33	7.115	0.105926	0.9687	0.109349	0.912926	NA
HERC2P4	87.9649	-0.507128	0.272193	-1.86312	0.0624455	0.638609
LOC105374138	37.7454	-0.603612	0.496913	-1.21472	0.224472	NA
GKN3P	2.59321	0.458037	1.93864	0.236267	0.813226	NA
ANKRD13B	80.6891	-0.176617	0.289759	-0.60953	0.542173	0.999964
PTPN6	3492.46	-0.0557036	0.112959	-0.493133	0.621919	0.999964
HTR6	12.2725	-0.588712	0.67296	-0.87481	0.381677	NA
ZNF324	2664.48	0.242349	0.113663	2.13218	0.032992	0.472029
LOC107987125	22.2006	-0.169362	0.594533	-0.284866	0.775747	NA
RNU4-2	7551.83	-0.108018	0.250149	-0.431815	0.665876	0.999964
LOC102723758	27.3234	1.0609	0.652444	1.62603	0.103942	NA
TBC1D10B	4749.53	0.0889115	0.105345	0.844006	0.398666	0.999964
PLPP1	436.099	-0.0493686	0.258256	-0.191161	0.848399	0.999964
PDHX	4247.07	-0.114213	0.143752	-0.79451	0.426899	0.999964
RPL9P30	14.7071	-0.700587	0.757024	-0.925449	0.354733	NA
FAM186A	33.9526	-0.37737	0.491855	-0.767238	0.44294	NA
LOC105371224	595.238	0.0297103	0.209961	0.141504	0.887472	0.999964
MKRN3	152.115	-0.340914	0.225083	-1.51461	0.129871	0.862638
LOC105375469	32.0831	0.893509	0.559832	1.59603	0.110482	NA
CCT7P1	35.4771	-0.271757	0.463715	-0.586043	0.557847	NA
SPAG8	158.024	-0.288435	0.220566	-1.30771	0.190973	0.964706
LOC100419928	9.215	-0.729367	0.894161	-0.8157	0.414672	NA
TFAP2E	178.919	0.687683	0.303074	2.26903	0.0232664	0.393922
LMBR1	5339.67	-0.0631632	0.134266	-0.470435	0.638045	0.999964
DOCK2	2017.21	-0.140608	0.170606	-0.824168	0.409844	0.999964
RNY4P4	4.08737	1.06179	1.28942	0.823467	0.410243	NA
USP12-AS1	140.733	-0.287666	0.271102	-1.0611	0.288644	0.999964
ARHGEF4	62.3232	0.0698425	0.385697	0.181081	0.856304	0.999964
LOC112267955	26.0688	0.0735696	0.555558	0.132425	0.894648	NA
RNY5P1	3.85455	1.15345	1.20628	0.956197	0.338973	NA
CCT8	24191.8	-0.057944	0.145956	-0.396997	0.69137	0.999964
MIR222HG	1624.26	2.11603	0.262722	8.05427	8e-16	8.3e-13
AOAH	71.5134	0.128757	0.331614	0.388275	0.697813	0.999964
PYGO1	55.9679	0.219555	0.466429	0.470713	0.637845	0.999964
CEBPA	79.2195	0.152549	0.418396	0.364604	0.715407	0.999964
TMEM275	3.9118	3.5303	2.1357	1.65299	0.098332	NA
LOC105369663	313.805	-0.623298	0.229062	-2.72109	0.0065068	0.18249
TDGF1P4	3.49051	1.75997	1.50863	1.1666	0.243372	NA
RNU1-63P	17.6326	-0.489932	0.649739	-0.754046	0.450822	NA
ESR2	258.427	0.100592	0.243967	0.412318	0.680106	0.999964
LOC112268256	278.224	-0.399338	0.167154	-2.38904	0.0168924	0.329764
COLGALT1	6464.06	0.0509995	0.122057	0.417834	0.676068	0.999964
LOC107985375	3.38161	2.18165	2.71351	0.803997	0.421399	NA
HEATR6-DT	18.3755	-0.620169	0.581934	-1.0657	0.286558	NA
PPP1CA	17112.5	-0.00387894	0.128703	-0.0301386	0.975957	0.999964
CDA	4.27593	0.856736	1.68856	0.507378	0.61189	NA
RNU6-988P	4.99021	0.0884768	1.40892	0.0627977	0.949928	NA
ALDOB	92.9773	-0.102303	0.39207	-0.260931	0.794146	0.999964
ZCRB1	3433.27	-0.0814761	0.171829	-0.474171	0.635378	0.999964
DUSP23	627.186	0.0613359	0.179806	0.341124	0.733011	0.999964
ZNF32	574.757	0.0190663	0.158333	0.120419	0.904151	0.999964
ROBO2	5.39024	-0.227859	1.082	-0.210591	0.833207	NA
TOMT	28.7313	0.594958	2.44684	0.243153	NA	NA
ZNF281	5418.07	0.376224	0.127026	2.96179	0.00305859	0.109446
RNY1P9	3.29916	-0.477231	1.9256	-0.247835	0.804262	NA
ZNF148	12559.9	-0.0969126	0.123847	-0.782517	0.433911	0.999964
SPRY2	308.964	2.0497	0.192697	10.6369	2.01e-26	5.06e-23
RPS4XP10	24.8828	-0.283775	0.596342	-0.475859	0.634175	NA
SMC5	10653.7	-0.0823355	0.089471	-0.920247	0.357443	0.999964
HIF3A	17.6274	-0.122598	1.0559	-0.116107	0.907567	NA
JPT2	8150.14	0.204958	0.121368	1.68873	0.0912703	0.750988
SHISAL2A	2.46873	2.70861	2.3287	1.16314	0.244771	NA
SPN	50084.2	0.164633	0.0886085	1.85798	0.063172	0.640608
GPS2P1	5.19761	0.176055	1.03546	0.170026	0.864989	NA
AP4B1-AS1	221.457	0.53261	0.368309	1.4461	0.14815	0.895947
FAM104A	9208.06	0.116303	0.138331	0.84076	0.400482	0.999964
LOC105379499	5.65667	0.269929	2.06256	0.130871	0.895878	NA
LOC105370928	124.005	0.425469	0.470557	0.904181	0.365899	0.999964
PP2D1	216.749	-0.456095	0.320053	-1.42506	0.15414	0.907908
ZNF440	2971.04	0.032154	0.11638	0.276284	0.78233	0.999964
CSNK1D	5686.59	0.0504252	0.112166	0.449559	0.653029	0.999964
MIR3168	2.14476	-0.721677	1.53104	-0.471364	0.637381	NA
LOC107984403	478.487	-0.276005	0.216331	-1.27585	0.202009	0.972301
ADAM9	1082.91	0.122137	0.129529	0.942929	0.345717	0.999964
FRAS1	15.3397	-0.0941317	0.692893	-0.135853	0.891937	NA
LINC00339	1268.92	0.0632205	0.179055	0.353078	0.72403	0.999964
PKDREJ	689.048	-0.087201	0.201607	-0.43253	0.665356	0.999964
APLP2	49013.6	-0.0405573	0.165531	-0.245012	0.806447	0.999964
RNU6-1062P	3.63286	-0.284312	1.20936	-0.235092	0.814137	NA
MYH1	1.73727	4.22982	3.66252	1.15489	0.248135	NA
G3BP1P1	284.441	0.0658925	0.272707	0.241624	0.809072	0.999964
TTLL6	4.08786	-0.841528	1.15983	-0.725562	0.468107	NA
WFS1	2.57054	-0.171032	2.88029	-0.05938	0.952649	NA
GPR183	660.701	0.151855	0.244522	0.621029	0.534581	0.999964
RPL21P9	3.67495	-0.0310285	1.78635	-0.0173698	0.986142	NA
RNF32-AS1	428.133	-0.170932	0.282218	-0.605674	0.544731	0.999964
RRN3P2	709.868	-0.167844	0.20052	-0.83704	0.40257	0.999964
TYK2	8021.43	-0.18257	0.106087	-1.72094	0.0852609	0.729078
TRBJ2-1	2.35412	-0.0523482	1.44676	-0.036183	0.971136	NA
CLASP2	8617.58	-0.0479342	0.119965	-0.399567	0.689476	0.999964
SEC22B	11397.3	-0.0969531	0.165302	-0.586521	0.557526	0.999964
MIR301A	3.88895	0.0118623	1.19058	0.00996349	0.99205	NA
OR6J1	11.9606	1.09574	0.748742	1.46344	0.143347	NA
CRISP2	188.366	0.102953	0.205244	0.501612	0.61594	0.999964
ELF5	16.9684	-0.678257	0.686767	-0.987608	0.323345	NA
JMJD7	405.441	0.047078	0.162862	0.289067	0.77253	0.999964
LOC100505728	36.2378	0.292593	0.465738	0.628235	0.52985	NA
UBAP2L	15108.6	0.064106	0.113006	0.567278	0.570526	0.999964
MVK	1183.07	-0.0582168	0.156218	-0.372663	0.709399	0.999964
DUSP5-DT	12.1061	2.04375	0.988339	2.06786	0.0386532	NA
PIK3R3	7750.67	0.262984	0.119428	2.20203	0.0276635	0.435533
RABL3	2977.78	-0.0717158	0.120971	-0.592836	0.553291	0.999964
LOC105377160	5.42919	-0.510441	1.67124	-0.305426	0.760041	NA
SRSF8	5016.65	0.18091	0.142271	1.27159	0.203519	0.974245
SYCE1L	19.9569	0.264917	0.622614	0.425492	0.670478	NA
RN7SL488P	1.97281	-1.68265	1.87579	-0.897033	0.369701	NA
SNORD13P1	3.85615	-0.694619	1.19404	-0.581736	0.560744	NA
SCART1	227.058	0.0793223	0.292401	0.27128	0.786176	0.999964
LOC105370688	8.38003	-0.48388	0.870514	-0.555855	0.57831	NA
CCDC59	2426.26	0.0724868	0.194837	0.372039	0.709864	0.999964
SNRPGP20	2.72501	-0.00857481	1.71413	-0.00500243	0.996009	NA
ARHGAP17	2094.01	0.222901	0.182945	1.2184	0.223071	0.994925
ZNF304	3170.89	0.138109	0.134579	1.02623	0.304783	0.999964
MRPL22	2694.99	-0.125909	0.138888	-0.906548	0.364646	0.999964
PSME2	4443.52	-0.00392575	0.192338	-0.0204107	0.983716	0.999964
BNIP3P27	8.45266	2.23924	0.992168	2.25691	0.0240135	NA
PABPC3	46.8461	-0.263061	0.382577	-0.687601	0.491704	0.999964
SNORD111	13.4227	-0.0406805	0.65726	-0.061894	0.950647	NA
SLC4A4	5.45316	-0.625118	1.64452	-0.380121	0.703856	NA
NPM1P5	2.2108	1.91273	1.94027	0.985804	0.324229	NA
EEF2KMT	434.256	0.133331	0.16895	0.789174	0.43001	0.999964
SIGLEC28P	4.61815	-0.709562	1.4433	-0.491627	0.622983	NA
ZNF731P	853.34	0.124689	0.221927	0.561847	0.57422	0.999964
LOC102724602	1.71981	2.19365	2.52268	0.869571	0.384535	NA
FAM168B	8711.41	0.254541	0.117186	2.17211	0.0298474	0.451576
LOC105370032	2.31139	-4.68445	2.65602	-1.76371	0.0777804	NA
SRPK1	9929.81	0.0119342	0.100118	0.119201	0.905116	0.999964
MTND2P16	5.24209	-0.231513	1.41274	-0.163875	0.869829	NA
MIR3657	3.78315	0.920786	1.29009	0.713739	0.475388	NA
EIF2S2P4	49.2367	-0.0715099	0.376923	-0.18972	0.849528	0.999964
DCP1A	7508.07	0.0600499	0.103109	0.582392	0.560303	0.999964
TRF-GAA1-4	5.94503	0.0292348	1.01737	0.0287356	0.977075	NA
WASH4P	210.04	-0.119636	0.243503	-0.491315	0.623204	0.999964
USP8	10660.5	-0.069813	0.101823	-0.685632	0.492945	0.999964
PHKB	7598.98	-0.0708818	0.0939314	-0.754613	0.450481	0.999964
GABRB1	24.8955	-0.72974	0.565505	-1.29042	0.196904	NA
DNAJB6P1	21.5355	-0.0281175	0.512951	-0.0548151	0.956286	NA
SNORD157	27.063	-0.156945	0.493575	-0.317976	0.750503	NA
RNF169	9742.33	-0.137312	0.106452	-1.28989	0.197087	0.968586
LOC102723753	68.998	-0.226558	0.333983	-0.67835	0.49755	0.999964
LOC105379549	23.1115	0.690034	0.969337	0.711862	0.47655	NA
RNU6-319P	6.86063	-0.985925	0.934815	-1.05467	0.291574	NA
UBE2N	6865.19	0.148503	0.126705	1.17204	0.241183	0.999964
OR2D3	12.4447	0.0662182	0.729373	0.0907878	0.927661	NA
MIR3685	3.11478	1.06614	1.29658	0.822269	0.410924	NA
RBBP8	4418.14	0.08362	0.116469	0.717956	0.472784	0.999964
ZNF449	727.114	0.0127264	0.132068	0.0963622	0.923233	0.999964
KRT18P62	6.08219	1.07303	1.18451	0.905884	0.364997	NA
CC2D1B	2153.43	0.0117661	0.115214	0.102124	0.918658	0.999964
MAP3K2	8412.77	0.106038	0.10452	1.01453	0.31033	0.999964
PKMP4	1.95432	0.912539	1.75538	0.519854	0.603165	NA
MTFP1	2054.55	0.026853	0.136681	0.196465	0.844246	0.999964
TRS-GCT4-3	33.4679	0.931796	0.542032	1.71908	0.0855997	NA
PAM	2337.45	-0.0861937	0.142769	-0.603727	0.546025	0.999964
LOC105372130	11.107	-0.252153	1.12914	-0.223315	0.823291	NA
TRR-ACG1-2	55.4972	1.23165	0.474179	2.59743	0.00939231	0.230463
PKP2	19.3548	-0.697328	1.01635	-0.686109	0.492644	NA
SREK1IP1	5007.04	-0.0244413	0.135358	-0.180568	0.856707	0.999964
LNPK	5303.39	-0.00616491	0.125875	-0.0489765	0.960938	0.999964
PA2G4P5	2.90205	0.458673	1.60939	0.284998	0.775646	NA
CAPZA1	26051	0.0276678	0.141421	0.195642	0.84489	0.999964
RNU6-1054P	5.00252	-0.297314	1.09329	-0.271943	0.785666	NA
MIR454	4.96847	-0.414049	1.06336	-0.389377	0.696997	NA
DENR	6330.92	0.110663	0.131975	0.83851	0.401744	0.999964
SSX2IP	13467.4	0.206138	0.117123	1.76001	0.0784058	0.699978
TRIP6	3695	0.0471344	0.117793	0.400145	0.68905	0.999964
ARRB2	4209.42	-0.0641876	0.112103	-0.572577	0.566931	0.999964
LOC729867	138.588	0.105668	0.40329	0.262015	0.79331	0.999964
SDC4P	8.52698	-0.132207	0.869779	-0.152001	0.879186	NA
LOC400541	4.95938	0.189832	1.73111	0.109659	0.91268	NA
GUCY2EP	14.8932	-0.670743	0.688928	-0.973604	0.330253	NA
MRRFP1	2.43625	-2.62133	1.93155	-1.35711	0.174747	NA
EGOT	22	-0.0808234	0.782855	-0.103242	0.917771	NA
SEC14L1P1	449.513	-0.0521927	0.170796	-0.305585	0.759921	0.999964
LOC105374780	16.2121	1.05941	1.02252	1.03607	0.300168	NA
HEBP2P1	3.62704	-0.160886	1.61111	-0.0998606	0.920455	NA
LOC105369961	66.8202	-0.187035	0.439777	-0.425295	0.670622	0.999964
MTERF3	1170.02	0.334802	0.117654	2.84565	0.00443208	0.14037
ZFAT-AS1	40.8316	0.490891	0.689941	0.711498	0.476776	NA
HSPB1P2	5.02274	0.60967	1.03262	0.590411	0.554915	NA
KIAA0930	2823.75	0.0621168	0.163199	0.38062	0.703485	0.999964
KCND1	237.684	-0.0320216	0.266204	-0.12029	0.904254	0.999964
MRPS21P9	3.4361	-1.3329	1.25847	-1.05914	0.289534	NA
CFAP57	26.3137	0.478397	0.548649	0.871954	0.383233	NA
ASS1P10	12.7211	0.217051	0.775287	0.279963	0.779506	NA
ARHGEF12	24685.8	0.014544	0.0904156	0.160858	0.872205	0.999964
TSSC4	2644.96	0.2105	0.152587	1.37954	0.167728	0.929077
LOC101929718	78.8447	-0.136974	0.288146	-0.475364	0.634527	0.999964
RWDD4	1559.4	0.0772697	0.170838	0.452299	0.651053	0.999964
RPS2P4	3.84802	-0.585956	1.81825	-0.322264	0.747252	NA
LOC107985065	5.0971	-0.882739	1.2767	-0.691422	0.4893	NA
ST7-OT3	105.283	0.121857	0.390319	0.312199	0.75489	0.999964
BCL11B	6.57166	0.256215	1.22082	0.209871	0.833769	NA
RNA5SP493	5.803	0.237492	1.06496	0.223005	0.823532	NA
IQSEC2	235.223	0.203576	0.237982	0.855426	0.392315	0.999964
RPL23P8	7.90529	-0.496225	1.0107	-0.49097	0.623448	NA
ZNF687	5574.9	-0.102082	0.0948398	-1.07636	0.281766	0.999964
PARVG	180.469	-0.161636	0.264891	-0.610196	0.541732	0.999964
MIX23P3	1.63407	0.489397	2.16366	0.226189	0.821055	NA
PLK4	8354.28	-0.085469	0.104052	-0.821408	0.411414	0.999964
TSPAN14-AS1	29.3726	0.232111	0.553969	0.418997	0.675218	NA
SNORD17	23497.3	-0.0160456	0.266668	-0.0601708	0.95202	0.999964
LOC107984104	2.76237	-0.762357	2.29074	-0.3328	0.739286	NA
CRYZL2P-SEC16B	28.7133	-0.234272	0.545802	-0.429225	0.667759	NA
LOC105372581	61.1783	-0.0644037	0.363383	-0.177233	0.859325	0.999964
MYADM	2251.26	0.317904	0.156455	2.03191	0.0421627	0.53002
VWA3A	25.6271	-0.477551	0.546631	-0.873627	0.382321	NA
RPS29P3	1.57747	0.323986	2.65385	0.122081	0.902835	NA
MS4A4E	18.1546	-0.512304	0.815653	-0.628091	0.529945	NA
MTND4P23	79.5664	-0.217538	0.398808	-0.545469	0.585431	0.999964
UBE2D3-AS1	232.298	0.194633	0.210977	0.922528	0.356253	0.999964
LOC105371087	14.6482	0.800063	0.841706	0.950526	0.341845	NA
CNDP1	23.8422	0.43433	0.5724	0.758788	0.447979	NA
LRFN2	36.1025	-0.532778	0.47304	-1.12628	0.260045	NA
SEC11A	8023.73	-0.0306204	0.167532	-0.182773	0.854976	0.999964
SH3BP1	453.045	-0.0645362	0.223397	-0.288886	0.772669	0.999964
KCTD19	48.1628	0.5154	0.402684	1.27991	0.200576	0.972301
MYOZ1	22.7486	-0.198812	0.533838	-0.37242	0.70958	NA
SNRPEP9	7.26016	-0.635463	0.941958	-0.674619	0.499918	NA
GLI4	263.399	-0.178147	0.194668	-0.91513	0.360123	0.999964
ATP5PO	13331.6	-0.0334389	0.161262	-0.207358	0.83573	0.999964
TP73	343.31	-0.0152044	0.223156	-0.0681335	0.945679	0.999964
RP1L1	8.45212	-0.489777	0.904372	-0.541566	0.588117	NA
LOC107985414	51.6102	0.073461	0.408262	0.179936	0.857203	0.999964
PAICSP1	8745.28	0.082592	0.136649	0.604412	0.54557	0.999964
TFCP2	2645.09	0.162309	0.202694	0.80076	0.423271	0.999964
LOC100128407	12.2153	-0.881372	1.15388	-0.763836	0.444965	NA
TRL-TAG1-1	12.1007	1.25142	0.843536	1.48354	0.13793	NA
PMS2P7	194.209	0.0961678	0.254185	0.378338	0.70518	0.999964
LOC100419741	13.525	0.637534	0.779683	0.817683	0.413538	NA
B3GAT3P1	72.4628	-0.2852	0.364652	-0.782115	0.434147	0.999964
RAB33B-AS1	522.082	-0.317042	0.201156	-1.5761	0.115004	0.830448
LOC105375798	22.7315	0.644039	0.528493	1.21863	0.222984	NA
NPIPB15	14.7025	-0.0395513	0.633544	-0.0624287	0.950221	NA
SNORA36C	4.05354	-1.72329	1.39441	-1.23586	0.21651	NA
GSTA8P	22.4336	-0.896235	0.608551	-1.47274	0.140822	NA
COPG1	13773.2	-0.0562276	0.120752	-0.465646	0.641469	0.999964
SMAP1	4592.68	-0.142069	0.135552	-1.04808	0.2946	0.999964
RN7SL819P	1.58944	-0.670526	1.93076	-0.347286	0.728377	NA
LINC00863	676.068	0.115555	0.152978	0.755365	0.45003	0.999964
KNTC1	18019.9	-0.0760791	0.0938798	-0.810388	0.417717	0.999964
TMEM198B	1708.22	0.0356988	0.120337	0.296658	0.766728	0.999964
LOC101929727	17.3966	0.36983	0.658291	0.561802	0.574251	NA
SNCAIP	23.2823	-0.685442	0.514234	-1.33294	0.182552	NA
UBE2Q2P6	77.184	-1.00342	0.379224	-2.64598	0.00814541	0.209126
ZMIZ2	2250.41	-0.0952221	0.176294	-0.540131	0.589106	0.999964
CLEC18B	41.0922	-0.545258	0.560763	-0.972351	0.330876	NA
RPS2P26	45.5434	0.445493	0.476791	0.934358	0.350119	0.999964
CCSER2	957.944	0.103598	0.192924	0.536989	0.591275	0.999964
LUZP1	4881.88	0.155834	0.15136	1.02956	0.303217	0.999964
LOC100310782	13.432	0.388714	0.933426	0.416438	0.67709	NA
USP32P2	36.0526	-0.261105	0.545222	-0.478896	0.632012	NA
SNORA18	171.965	0.176523	0.240798	0.733076	0.463512	0.999964
TGFBR3	33.4411	-0.108307	0.521932	-0.207511	0.83561	NA
BDH1	107.929	0.0401709	0.259264	0.154942	0.876867	0.999964
RNF207-AS1	3.06004	-0.500667	2.29379	-0.218271	0.827218	NA
RNU6-1281P	9.63079	0.181776	0.850608	0.213702	0.83078	NA
EPHX3	14.5334	-0.277156	0.689281	-0.402095	0.687614	NA
LOC100419052	47.4425	-0.181	0.387419	-0.467195	0.64036	0.999964
CLDN3	21.0956	0.676808	0.532612	1.27073	0.203824	NA
B3GALT2	574.317	0.0148613	0.273821	0.0542738	0.956717	0.999964
RNU6-387P	15.8228	0.244246	0.621145	0.39322	0.694157	NA
GTPBP3	800.722	0.00781959	0.15586	0.0501708	0.959986	0.999964
LOC105377763	34.6179	-0.449279	0.423192	-1.06165	0.288397	NA
AGA	1645.94	0.0195757	0.18329	0.106802	0.914946	0.999964
RPL21P52	8.96761	-1.51433	0.853736	-1.77377	0.0761019	NA
SEPTIN4-AS1	2.84286	-0.0997828	2.83263	-0.0352262	0.971899	NA
STK11IP	2673.87	-0.0886492	0.0963673	-0.919909	0.35762	0.999964
RNU6-293P	1.68178	0.0522465	1.89193	0.0276154	0.977969	NA
DOK1	1385.85	0.0262581	0.109048	0.240794	0.809715	0.999964
THAP5	4337.66	-0.0128434	0.176487	-0.0727726	0.941987	0.999964
RPL5P30	37.7396	-0.0182006	0.469399	-0.0387744	0.96907	NA
MIR3194	2.71205	-0.548668	1.59477	-0.344041	0.730815	NA
BRIX1	3553.89	0.523827	0.177875	2.94491	0.00323048	0.112849
OAZ1	51064.5	-0.0591134	0.135379	-0.436652	0.662364	0.999964
TSIX	10.162	-0.280829	0.912882	-0.307629	0.758365	NA
CCDC91	1071.71	-0.0435941	0.13674	-0.318809	0.749871	0.999964
RPUSD2	1953.38	0.495486	0.164104	3.01934	0.00253329	0.096614
LINC01063	21.8235	0.103735	0.652041	0.159092	0.873596	NA
RNU6-188P	4.02415	-0.77784	1.28654	-0.604599	0.545445	NA
SCN8A	10.1949	-0.162555	1.5247	-0.106614	0.915095	NA
TMC6	9516.52	0.115295	0.135902	0.848365	0.396235	0.999964
RPS2P39	19.6654	0.778467	0.61361	1.26867	0.20456	NA
BSN	832.178	-0.0998147	0.210543	-0.474083	0.635441	0.999964
LINC01004	3638.2	-0.0991297	0.257895	-0.38438	0.700697	0.999964
LOC105373311	883.684	0.345508	0.142368	2.42687	0.0152296	0.312923
LOC105370276	5.69486	-0.268616	1.64349	-0.163442	0.87017	NA
FOXL1	5.05514	-1.05427	1.40647	-0.749584	0.453505	NA
RPL21P58	24.9484	0.441329	0.532105	0.829401	0.406877	NA
COMTD1	330.728	-0.166317	0.181909	-0.914285	0.360567	0.999964
SLC25A30	411.643	-0.00975711	0.155789	-0.0626302	0.950061	0.999964
UNC5C	9.51539	0.355953	0.851735	0.417916	0.676009	NA
PTGS1	7236.98	0.0708756	0.120393	0.588702	0.556061	0.999964
ATP6V0D1	10482.9	0.0182358	0.118717	0.153608	0.877919	0.999964
STPG1	639.835	0.101806	0.164829	0.617647	0.536808	0.999964
PDE6B-AS1	3.04032	5.04106	2.46215	2.04742	0.0406171	NA
BMS1P15	18.4782	0.563025	3.63724	0.154795	0.876983	NA
RGN	1.74678	-1.34051	2.19214	-0.611505	0.540865	NA
ANGPT2	696.638	0.079518	0.30193	0.263365	0.792269	0.999964
DNAJC7	6905.79	-0.0927812	0.116916	-0.793569	0.427446	0.999964
LOC100996361	16.7421	-0.280529	0.676348	-0.41477	0.67831	NA
KIAA0895L	603.621	0.146986	0.174321	0.84319	0.399122	0.999964
DIS3L2	3191.12	-0.205215	0.107147	-1.91527	0.0554585	0.601293
RNA5SP354	4.08263	-0.0858794	1.22145	-0.0703094	0.943947	NA
COL4A2	3.66003	0.00822624	1.2152	0.00676945	0.994599	NA
LOC105373211	15.6215	0.377685	0.699437	0.539984	0.589208	NA
CNTNAP2	4.45688	-0.406698	1.11386	-0.365125	0.715018	NA
RPL15P2	14.0077	-0.752806	3.50989	-0.214482	0.830172	NA
COX11	5018.46	-0.0416505	0.100805	-0.413177	0.679477	0.999964
LOXL2	152.84	0.245985	0.212989	1.15492	0.248124	0.999964
ZNRF2P2	31.8532	-0.231881	0.452657	-0.512266	0.608465	NA
LOC107985147	219.364	0.39207	0.458049	0.855957	0.392022	0.999964
GATAD2A	9652.82	0.0649999	0.13045	0.498275	0.61829	0.999964
ACSF2	910.542	-0.191023	0.223195	-0.85586	0.392075	0.999964
PSMA4	10301.8	-0.0151196	0.156995	-0.0963058	0.923278	0.999964
FPR3	68.8895	0.21632	0.385037	0.561816	0.574241	0.999964
LOC100652999	7.02871	1.91223	1.09186	1.75135	0.0798856	NA
CERS1	38.4889	-0.369283	0.502709	-0.734587	0.462591	NA
TBC1D19	1183.67	-0.18722	0.130952	-1.42968	0.152808	0.904517
LOC442443	4.86499	-0.196587	1.13735	-0.172846	0.862772	NA
CHIC1	1224.51	0.315172	0.14854	2.1218	0.0338542	0.478342
PPM1J-DT	23.7924	-0.919546	0.607872	-1.51273	0.130348	NA
ZNF252P-AS1	140.396	-0.287461	0.257725	-1.11538	0.264689	0.999964
LOC105375435	2.27779	-2.05382	2.35863	-0.870768	0.383881	NA
TSPAN11	101.43	-0.218895	0.476178	-0.459692	0.645737	0.999964
SEPTIN2	27938.8	0.0624024	0.106902	0.583733	0.5594	0.999964
LOC105371683	2.0129	4.44167	2.31214	1.92102	0.0547288	NA
OSTC	6245.98	0.0154172	0.182442	0.0845045	0.932655	0.999964
ENDOU	97.182	-0.764081	0.2714	-2.81533	0.00487275	0.150543
SLC2A3	5912.3	0.472867	0.172957	2.73402	0.00625663	0.178442
LOC100505588	1.62688	-0.31539	3.15996	-0.0998084	0.920496	NA
RPL35AP20	6.63484	0.0421872	0.981983	0.0429612	0.965732	NA
PEX2	4131.41	0.0280084	0.161411	0.173522	0.862242	0.999964
APC2	271.014	-0.174904	0.219107	-0.798259	0.42472	0.999964
CILK1	2039.48	-0.104783	0.133044	-0.787583	0.430941	0.999964
RPL32P3	880.706	-0.240033	0.16871	-1.42276	0.154807	0.908081
LOC105376704	39.0685	0.0540159	0.442191	0.122155	0.902776	NA
GNAI2P2	2.41792	1.1205	2.39399	0.468048	0.63975	NA
LOC728715	191.383	0.029598	0.254115	0.116475	0.907276	0.999964
RNF215	486.124	0.025446	0.176667	0.144034	0.885474	0.999964
ZBTB7B	5202.36	0.067741	0.0840727	0.805743	0.420391	0.999964
LOC105374988	22.2577	-0.308123	0.599793	-0.513715	0.607451	NA
SRP19	2759.67	0.297149	0.115895	2.56394	0.0103492	0.244732
ROR1-AS1	9.26159	1.19414	0.863731	1.38254	0.166806	NA
EPB42	21851.3	-0.0485121	0.216423	-0.224154	0.822638	0.999964
NDST1	803.927	0.00893653	0.271303	0.0329393	0.973723	0.999964
ZNF783	871.635	0.244931	0.127033	1.92809	0.0538434	0.5954
C5	428.443	-0.069773	0.221791	-0.31459	0.753073	0.999964
EPHB4	11291.8	-0.0774817	0.19092	-0.405834	0.684865	0.999964
LOC100505918	9.53662	-0.402543	0.803268	-0.501131	0.616279	NA
ZNF506	393.673	0.405936	0.176369	2.30163	0.0213559	0.376495
LOC643454	4.23948	-0.343923	1.20301	-0.285886	0.774965	NA
SLC45A4	630.817	0.421645	0.181378	2.32467	0.0200894	0.36237
PLP2	13184.3	0.015332	0.129308	0.118569	0.905616	0.999964
GTF2H3	5238.14	0.0769826	0.133378	0.577176	0.563821	0.999964
COX6B1P6	4.74613	0.696417	1.47113	0.473389	0.635935	NA
CYP39A1	5.78521	-2.74219	1.42166	-1.92887	0.053747	NA
MIR5001	2.28603	-0.041738	1.4423	-0.0289384	0.976914	NA
ZNF736	3067.95	0.0931518	0.102893	0.905324	0.365294	0.999964
LOC105369761	29.2976	0.564915	0.635858	0.888429	0.37431	NA
BRPF3	3889.47	0.0791186	0.170741	0.463384	0.643089	0.999964
TMEM243	348.442	0.200599	0.174841	1.14733	0.251247	0.999964
RPL17P41	4.45774	1.11314	1.38929	0.801229	0.422999	NA
RNU7-186P	2.38634	0.77829	1.52543	0.510212	0.609903	NA
THSD1	66.7221	0.201934	0.471428	0.428345	0.6684	0.999964
NAALADL1	48.1195	0.217009	0.389052	0.557789	0.576989	0.999964
KDM4D	174.206	-0.126141	0.212708	-0.593023	0.553165	0.999964
ALG13	3796.14	0.100682	0.152331	0.660945	0.508647	0.999964
RALGAPA2	4095.17	-0.0929506	0.131328	-0.707774	0.479085	0.999964
NCDN	1664.95	0.244435	0.130372	1.8749	0.0608069	0.629537
GSTA9P	9.59239	-0.458292	1.00533	-0.45586	0.64849	NA
NR2C2AP	994.642	0.0587548	0.140795	0.417307	0.676454	0.999964
RPL13AP6	141.107	0.058341	0.328741	0.177468	0.859141	0.999964
ZNF568	1197.26	0.0668584	0.160286	0.41712	0.676591	0.999964
ZWINT	9492.51	0.0130109	0.109483	0.11884	0.905402	0.999964
NOL10	4479.46	-0.00851037	0.106709	-0.0797532	0.936434	0.999964
POU2F2-AS1	3.60788	-0.550303	1.43759	-0.382796	0.701871	NA
RPS25P2	12.287	0.0113795	0.70915	0.0160467	0.987197	NA
ZFAND6P1	2.64668	-0.718542	1.41725	-0.506998	0.612156	NA
CDRT15P9	8.18596	0.922502	0.892445	1.03368	0.301286	NA
ANXA10	2.02613	-1.55063	3.01199	-0.514819	0.606679	NA
CLCN4	14961.1	-0.0170738	0.149516	-0.114194	0.909084	0.999964
NLRC3	358.422	-0.102458	0.202626	-0.505652	0.613101	0.999964
GNB3	43.0834	-0.760142	0.430333	-1.76641	0.0773278	NA
MN1	16.4641	0.125968	0.619894	0.203209	0.838972	NA
RARRES2P2	2.06752	-1.07846	1.64173	-0.656906	0.511242	NA
TRL-TAA4-1	179.561	1.99714	0.415259	4.80937	1.51e-06	0.00026979
VN1R51P	6.75982	-0.193699	0.939363	-0.206202	0.836633	NA
ZNF684	210.503	0.0661973	0.193873	0.341447	0.732767	0.999964
LOC100421309	76.9362	0.337163	0.496533	0.679035	0.497116	0.999964
NARS2	1512.33	-0.00580614	0.123629	-0.0469642	0.962542	0.999964
ATAD3A	2437.7	-0.0506062	0.10145	-0.498832	0.617898	0.999964
EDEM1	4409.17	0.0886192	0.154549	0.573406	0.56637	0.999964
PMCH	390.275	-0.191897	0.30119	-0.637131	0.52404	0.999964
LOC105371529	2.70316	0.452486	2.34474	0.192979	0.846975	NA
PLCB1	138.107	-0.119373	0.2344	-0.509268	0.610564	0.999964
PLEKHG2	645.129	0.101521	0.223174	0.454895	0.649185	0.999964
SNUPN	2098.65	-0.00835654	0.139704	-0.0598161	0.952302	0.999964
BMP10	2.5355	1.22019	2.31453	0.527188	0.598063	NA
ZNF496	3042.53	-0.00227445	0.0929952	-0.0244577	0.980488	0.999964
SUCLG2	6254.91	-0.140153	0.139578	-1.00412	0.315321	0.999964
RPL23AP87	25.6788	0.593124	0.546138	1.08603	0.277464	NA
RPL21P120	10.3565	0.620837	0.752609	0.824913	0.409421	NA
LOC105375785	44.0519	0.508438	0.422168	1.20435	0.228454	NA
FKBP4P1	4.38694	0.225555	1.30031	0.173462	0.862288	NA
RPL37A	98585.2	-0.139484	0.204875	-0.680826	0.495982	0.999964
ND4	62655.5	0.363029	0.551765	0.65794	0.510576	0.999964
SEC14L4	1188.44	-0.155989	0.192072	-0.812138	0.416712	0.999964
LOC105378369	4.02767	1.21364	2.10949	0.575325	0.565071	NA
MIR223HG	761.594	1.96241	0.262129	7.48644	7.08e-14	5.43e-11
NGDN	2553.55	-0.0110539	0.160259	-0.0689749	0.94501	0.999964
HNRNPCP1	285.628	-0.0726115	0.188187	-0.385849	0.699609	0.999964
WIPF2	3553.92	0.257297	0.140465	1.83175	0.0669883	0.653068
SNX18P1Y	8.63003	0.609705	1.21152	0.503258	0.614783	NA
WDR36	7678.08	0.229683	0.145987	1.57331	0.115647	0.831347
SVIP	15271.1	-0.0369265	0.135692	-0.272135	0.785518	0.999964
TRK-CTT1-2	11.8809	0.445525	0.807614	0.551656	0.581184	NA
CADM4	49.3902	-0.481177	0.374252	-1.2857	0.198546	0.969819
MINPP1	53509.8	0.0629423	0.15376	0.409354	0.68228	0.999964
LOC107984356	105.841	0.046813	0.29152	0.160582	0.872423	0.999964
LOC105374768	3.18196	0.337217	1.47495	0.22863	0.819156	NA
LOC105371225	15.721	-0.356299	0.659904	-0.539925	0.589249	NA
LINC02939	492.306	-0.408482	0.194717	-2.09782	0.0359212	0.491229
CNPY1	7.09604	-0.61026	0.946171	-0.644979	0.518941	NA
SLIT3	11.4758	0.522382	0.750491	0.696054	0.486395	NA
XKRX	35.2678	-0.277249	0.544822	-0.50888	0.610836	NA
KRT18P34	42.7997	0.297025	0.411031	0.722634	0.469905	NA
SNORD27	222.363	0.0374264	0.269055	0.139103	0.889368	0.999964
TPGS2	25051.3	-0.0723981	0.112844	-0.641578	0.521147	0.999964
ACTL10	120.432	-0.012128	0.272601	-0.0444898	0.964514	0.999964
HNRNPA1P45	45.7834	0.49766	0.567049	0.87763	0.380144	0.999964
MIS18A	2864.21	-0.0285624	0.158916	-0.179733	0.857362	0.999964
LOC105377724	1.7303	4.22233	2.89922	1.45637	0.145291	NA
SAMD11P1	2.39992	1.36355	1.81451	0.75147	0.45237	NA
ARMT1	2179.46	-0.00130794	0.16182	-0.00808265	0.993551	0.999964
H1-4	72795.1	-0.253131	0.144814	-1.74798	0.0804683	0.710966
SYT7	6.1353	1.23966	1.55298	0.798248	0.424727	NA
LOC105369177	19.1343	-0.214901	0.591423	-0.363363	0.716333	NA
C17orf80	3231.99	0.0573985	0.103048	0.55701	0.577521	0.999964
OSGEP	2440.97	-0.0345364	0.138582	-0.249212	0.803196	0.999964
UHRF1BP1L	7147.35	-0.0902387	0.122089	-0.739123	0.459833	0.999964
IRAK3	1633.57	-1.64e-05	0.107672	-0.000152328	0.999878	0.999964
TBCB	3053.57	0.0234531	0.118236	0.198358	0.842765	0.999964
SOX6	3308.72	-0.140076	0.160333	-0.873657	0.382305	0.999964
ATE1	4328.87	-0.0987748	0.107461	-0.919167	0.358008	0.999964
PRKAG2	195.017	0.123292	0.229659	0.536848	0.591373	0.999964
LOC105374317	8.50891	-0.950167	1.56006	-0.609059	0.542485	NA
VARS1	73.1906	-0.0233507	0.340069	-0.0686644	0.945257	0.999964
SPRED1	1193.18	1.92304	0.246055	7.81549	5.47e-15	4.83e-12
THNSL1	1089.4	0.132778	0.165153	0.803969	0.421415	0.999964
ADCY6	146.702	0.00889798	0.239888	0.0370922	0.970411	0.999964
PDZK1P1	176.79	0.116144	0.317638	0.365649	0.714627	0.999964
FKTN	2204.16	0.0942393	0.118042	0.798356	0.424664	0.999964
LOC100420966	9.22632	-0.389123	3.38067	-0.115102	0.908364	NA
RNU6-1198P	2.65204	0.749683	1.42985	0.52431	0.600063	NA
SERTAD4	2.71424	0.182063	1.87991	0.0968469	0.922848	NA
MTND5P46	1.73367	-0.445728	2.14877	-0.207434	0.835671	NA
IFT27	1018.11	0.0848102	0.129817	0.653306	0.513559	0.999964
LOC727978	85.4591	0.715456	0.403181	1.77453	0.0759761	0.691229
LOC105374117	13.8176	-0.375045	0.745369	-0.503167	0.614847	NA
FMR1-AS1	18.7997	-0.804826	0.588522	-1.36754	0.171457	NA
TIMM23B	944.403	0.287513	0.196441	1.46361	0.1433	0.888249
LOC105370831	52.7777	0.138162	0.405425	0.340783	0.733267	0.999964
LOC100131626	29.6053	0.197591	0.535142	0.36923	0.711956	NA
PEX11A	429.703	-0.13624	0.234679	-0.580538	0.561552	0.999964
TXNIP	60012.8	0.13015	0.211606	0.615057	0.538517	0.999964
LINC02362	32.7992	-0.458762	0.492221	-0.932025	0.351323	NA
FKBP9	913.276	0.0943129	0.140197	0.672716	0.501128	0.999964
RPS14	90741.8	-0.074562	0.175434	-0.425015	0.670826	0.999964
HMGN1P18	125.422	-0.420581	0.305187	-1.37811	0.16817	0.929077
TRR-TCG1-1	8.6266	0.394403	0.897577	0.439408	0.660366	NA
C2orf16	683.335	-0.0903487	0.130854	-0.690456	0.489907	0.999964
CLECL1	110.49	0.0961504	0.419744	0.229069	0.818815	0.999964
FOXD4L3	8.24837	-0.408267	0.869916	-0.469317	0.638843	NA
APOOL	3285.04	0.187434	0.151182	1.23979	0.215053	0.987108
LOC107984547	17.9275	-0.155891	0.632583	-0.246436	0.805345	NA
HEXA	9723.05	-0.0568334	0.155974	-0.364378	0.715576	0.999964
KRR1P1	199.516	0.361361	0.308678	1.17068	0.241729	0.999964
ZNF671	2177.33	-0.144494	0.105718	-1.36679	0.17169	0.937123
PLN	131.529	0.122131	0.308422	0.395986	0.692115	0.999964
PDE7B	18.9174	-0.40933	0.607149	-0.674184	0.500194	NA
CCDC60	7.47775	-0.375543	1.2718	-0.295286	0.767775	NA
PA2G4P1	5.9465	0.0913061	1.10198	0.0828565	0.933966	NA
RN7SL20P	17.363	-0.180288	0.711727	-0.253311	0.800028	NA
LOC107987153	2.9685	5.00822	2.47398	2.02436	0.0429333	NA
MEPCE	8824.19	-0.00467789	0.113409	-0.0412478	0.967098	0.999964
JCAD	8.59704	1.41982	1.0938	1.29806	0.194267	NA
LOC100421490	73.0007	-0.0737815	0.474736	-0.155416	0.876494	0.999964
RPL31P19	52.6917	-0.157265	0.400301	-0.392867	0.694418	0.999964
MRPL35P3	10.3283	0.155012	0.915549	0.16931	0.865553	NA
MIR761	1.81932	-0.248033	1.67828	-0.14779	0.882509	NA
KISS1R	15.036	0.110517	0.647139	0.170778	0.864398	NA
UBXN2A	2753.11	0.152151	0.130977	1.16167	0.24537	0.999964
RPL26P32	8.04833	-0.0496801	0.886405	-0.0560467	0.955305	NA
TLX3	5.03979	0.576556	1.2969	0.444566	0.656633	NA
RPS4XP1	29.1387	0.572334	0.745325	0.767899	0.442547	NA
IFTAP	2509.96	-0.0677308	0.209639	-0.323083	0.746632	0.999964
RPL35AP2	32.1582	0.591623	0.572358	1.03366	0.301296	NA
ADGRL3	5.26986	0.32282	1.39708	0.231068	0.817262	NA
CLSTN2	199.51	0.0527962	0.208328	0.253428	0.799937	0.999964
RN7SL769P	2.87776	0.5528	1.9595	0.282113	0.777857	NA
PHF11	815.218	0.0602508	0.139704	0.431276	0.666268	0.999964
DNAJB13	338.491	0.253269	0.274081	0.924066	0.355452	0.999964
SMIM2	3.66876	-5.35059	1.82025	-2.93948	0.00328761	NA
LOC107985211	17.3681	-0.394249	0.669609	-0.588775	0.556012	NA
LONP2	12637.6	-0.0586195	0.0962071	-0.609305	0.542323	0.999964
DIP2A	4930.33	-0.037102	0.119539	-0.310375	0.756276	0.999964
LINC02798	21.0866	-0.265755	0.581542	-0.456983	0.647684	NA
LOC105378795	53.7264	-0.74731	0.411912	-1.81425	0.0696395	0.664779
DMXL2	531.9	-0.0927029	0.184706	-0.501894	0.615742	0.999964
ASB7	3669.49	-0.211396	0.115561	-1.82931	0.0673538	0.655372
LOC101060066	135.632	-0.427805	0.288939	-1.4806	0.138712	0.882522
NPM2	56.9986	-0.0323503	0.332566	-0.0972747	0.922508	0.999964
ZNRD1ASP	46.0546	-0.0654212	0.447653	-0.146142	0.883809	0.999964
CENPUP2	25.2886	-1.09977	0.584096	-1.88286	0.0597191	NA
ZNF419	1426.16	-0.00714279	0.139615	-0.0511605	0.959198	0.999964
EXD2	2953.66	-0.066726	0.111261	-0.599726	0.548689	0.999964
CICP18	2.07151	-0.230541	2.03208	-0.113451	0.909673	NA
C1GALT1C1L	68.8099	0.0881262	0.3263	0.270077	0.787101	0.999964
DICER1	12041.7	0.255983	0.108746	2.35396	0.0185745	0.349713
HDAC1	13321.1	0.00922447	0.15392	0.0599302	0.952211	0.999964
LOC102723963	3.73226	3.36404	1.65894	2.02782	0.0425783	NA
SYPL2	14.6942	-0.152023	0.677596	-0.224357	0.82248	NA
PSG7	1.98293	-1.52041	3.03254	-0.501367	0.616113	NA
LOC107984667	4.09539	-0.636679	2.14423	-0.296926	0.766523	NA
UBR7	119.983	-0.136257	0.252264	-0.540135	0.589104	0.999964
VPS11	7846.78	-0.0718926	0.104758	-0.686275	0.49254	0.999964
OSM	396.736	1.80872	0.331337	5.45883	4.79e-08	1.32e-05
EEF1DP4	43.5038	-0.247404	0.541755	-0.456673	0.647906	NA
LOC105377295	175.655	-0.296574	0.233444	-1.27043	0.203932	0.974417
TRA-TGC2-1	2.22859	0.791752	2.04921	0.386369	0.699223	NA
SMIM29	792.38	0.194463	0.148344	1.31089	0.189894	0.964563
CXCL2	42.6856	0.324389	0.494661	0.655781	0.511965	NA
LINC01126	487.64	-0.432019	0.23391	-1.84695	0.0647547	0.64628
RGS19	111.94	0.13553	0.35829	0.378268	0.705231	0.999964
SEC1P	39.0502	-0.0564453	0.414072	-0.136317	0.89157	NA
LOC105370002	1.52944	4.05371	2.99814	1.35207	0.176351	NA
LOC105372672	7.54191	-0.634985	0.869345	-0.730418	0.465135	NA
TGIF2-RAB5IF	7.06895	6.25694	2.10667	2.97007	0.00297733	NA
RNU6-1091P	7.5264	-0.312582	0.999295	-0.312803	0.75443	NA
RPL12P16	17.0463	0.691581	0.825123	0.838156	0.401943	NA
CUZD1	25.8798	-0.322332	1.12329	-0.286952	0.774149	NA
C2orf49-DT	597.553	-0.0537173	0.132041	-0.406823	0.684138	0.999964
SNORD42A	9.72053	0.236666	0.803798	0.294434	0.768426	NA
KRT18P59	19.2216	-0.113339	0.54526	-0.207862	0.835336	NA
PSMG3	1881.82	0.0355039	0.162617	0.218329	0.827173	0.999964
FAM221B	55.8615	-0.821896	0.445131	-1.84642	0.064832	0.64628
OARD1	5874.2	-0.180749	0.138643	-1.30371	0.192334	0.964706
ACP2	2047.68	-0.087644	0.120693	-0.726175	0.467731	0.999964
LOC105375741	72.8859	0.049796	0.320066	0.155581	0.876364	0.999964
CDK13-DT	230.094	-0.344295	0.356538	-0.965662	0.334213	0.999964
TADA1	2141.27	0.111153	0.144569	0.768859	0.441977	0.999964
HOMER1	456.719	0.292679	0.168793	1.73395	0.0829267	0.720504
IGSF22	5.98725	2.34943	1.94601	1.2073	0.227315	NA
UBALD2	3479.6	-0.257896	0.0949952	-2.71483	0.00663096	0.184596
LOC105373043	66.6122	-0.353406	0.436933	-0.808833	0.418611	0.999964
ELL2P3	1.7576	-1.55676	2.07576	-0.749971	0.453272	NA
SMLR1	14.0538	-0.900589	0.810034	-1.11179	0.266227	NA
REPIN1	8150.14	0.0721578	0.085244	0.846485	0.397282	0.999964
OR2E1P	1.93924	2.39542	2.47672	0.967174	0.333457	NA
WASH2P	1691.2	-0.245925	0.176471	-1.39358	0.163446	0.922891
FAM135A-AS1	16.785	-0.762559	0.614462	-1.24102	0.214599	NA
LOC651337	83.8337	0.390436	0.35777	1.09131	0.275138	0.999964
HMGB2P1	40.6661	-0.0174067	0.40438	-0.0430454	0.965665	NA
LOC643348	4.64768	-0.885622	1.7102	-0.517846	0.604566	NA
TCEAL3	526.757	-0.112294	0.176189	-0.637349	0.523897	0.999964
PGAM1P7	76.7	1.76371	0.434042	4.06345	4.84e-05	0.00420721
OSBP	8105.71	0.0930883	0.126151	0.737911	0.460568	0.999964
MSH2	12130.2	-0.0420731	0.0984645	-0.427292	0.669166	0.999964
MIR6512	3.48608	-1.01889	1.33043	-0.765833	0.443775	NA
LOC100505736	153.239	0.0847522	0.390416	0.217082	0.828144	0.999964
LOC105371716	77.5034	-0.657227	0.380638	-1.72664	0.0842317	0.726669
UNC119	422.418	-0.331311	0.1773	-1.86864	0.0616723	0.632903
MIR584	6.8372	-0.210375	0.984872	-0.213607	0.830854	NA
BOD1	557.22	0.0634452	0.156929	0.404291	0.685999	0.999964
CD200	4.23638	-1.65189	2.09664	-0.787871	0.430772	NA
RPS6KB1	6168.51	-0.012855	0.101545	-0.126595	0.899261	0.999964
LOC105372725	2.39318	-4.73197	2.62796	-1.80062	0.0717622	NA
LOC442603	284.924	0.0635936	0.324314	0.196087	0.844542	0.999964
LOC107984960	438.609	0.0621266	0.34745	0.178807	0.858089	0.999964
LOC105376304	5.12646	-0.817444	1.37591	-0.594113	0.552436	NA
SMYD4	2160.34	-0.0835646	0.142971	-0.584487	0.558893	0.999964
SLC5A5	9.99105	0.494918	1.19264	0.414978	0.678158	NA
ARAF	6700.86	-0.0340769	0.0795238	-0.428512	0.668279	0.999964
STT3B	21571.1	-0.000655559	0.118486	-0.0055328	0.995585	0.999964
HAVCR1P1	81.887	-0.503192	0.398106	-1.26396	0.206243	0.977289
LOC105375500	21.558	0.457821	0.693687	0.659983	0.509265	NA
HMGB3P17	3.65437	-0.158416	1.51065	-0.104866	0.916482	NA
ZSCAN5B	8.99588	-0.440583	0.873434	-0.504427	0.613962	NA
NAXE	2969.14	0.0586001	0.148929	0.393477	0.693967	0.999964
TEX21P	68.0159	0.293647	0.394148	0.745018	0.456261	0.999964
BORCS8	547.435	-0.199451	0.173737	-1.14801	0.250965	0.999964
SDF4	5882.31	-0.00550392	0.10978	-0.0501358	0.960014	0.999964
LOC105377584	3.38211	-1.98325	2.16692	-0.91524	0.360066	NA
SLC43A2	113.076	-0.358502	0.278095	-1.28914	0.197351	0.968586
LINC02136	1.70508	1.30296	3.14411	0.414412	0.678572	NA
P2RX6	181.115	-0.0609695	0.305281	-0.199716	0.841703	0.999964
OR9A1P	9.36195	-2.03974	0.951233	-2.14431	0.0320079	NA
RASGRP4	59.4797	-0.0798715	0.451243	-0.177003	0.859506	0.999964
AMER2	3.06072	-0.532743	1.49453	-0.356462	0.721495	NA
RPS27P16	111.5	-0.672827	0.364723	-1.84476	0.0650721	0.64628
WNT2B	373.424	1.53358	0.780011	1.9661	0.0492874	0.573788
LOC107985863	10.5278	0.694548	1.13579	0.611514	0.54086	NA
RN7SL44P	3.12682	1.6329	2.18741	0.7465	0.455366	NA
DOCK11	9220.66	-0.112798	0.125543	-0.89848	0.36893	0.999964
CAVIN1	18710.6	0.178213	0.141972	1.25526	0.209383	0.980288
NAMPT	5263.02	-0.0418821	0.151324	-0.276771	0.781956	0.999964
GABPB1-AS1	296.607	0.496778	0.461764	1.07583	0.282005	0.999964
NFKBIA	2247.97	-0.135614	0.138325	-0.980403	0.326887	0.999964
LARS2-AS1	53.9253	0.400115	0.407772	0.981223	0.326483	0.999964
LOC153893	122.625	-0.0359341	0.34107	-0.105357	0.916093	0.999964
GTF3C2-AS2	149.527	0.169372	0.279537	0.605901	0.54458	0.999964
SNORD53B	14.8966	0.68957	0.61877	1.11442	0.265099	NA
ECE1	9989.03	-0.0904609	0.100167	-0.9031	0.366473	0.999964
RNVU1-22	63.7786	-0.394689	0.440388	-0.896229	0.37013	0.999964
FAM91A4P	7.22647	-0.0830216	0.915463	-0.090688	0.92774	NA
RAVER1	4229.88	0.168929	0.244392	0.691222	0.489426	0.999964
KCNK1	410.863	-0.269617	0.155344	-1.73561	0.0826321	0.720504
IGF2R	18773.2	0.0780945	0.11852	0.658912	0.509952	0.999964
LINC00570	40.3789	0.2634	0.484192	0.543998	0.586443	NA
EGFLAM-AS1	1.54086	2.00385	2.60114	0.770372	0.441079	NA
WDR24	1626.29	-0.0668942	0.132541	-0.504707	0.613765	0.999964
PALM	57.703	-0.055724	0.56602	-0.0984488	0.921576	0.999964
MEX3A	79.6698	0.366209	0.384648	0.95206	0.341066	0.999964
MTCP1	226.132	0.0872865	0.218798	0.398937	0.68994	0.999964
LOC105375067	10.3224	-0.544737	1.09746	-0.49636	0.619641	NA
LINC01730	20.3216	-0.565599	1.05092	-0.538196	0.590442	NA
LOC105378964	17.2182	0.592027	0.771531	0.76734	0.442879	NA
CCDC90B	4389.24	0.0170359	0.14396	0.118338	0.9058	0.999964
LINC00165	2.15137	-0.131745	2.0474	-0.0643476	0.948693	NA
GAPDHP69	5.30654	-0.733593	1.48552	-0.493828	0.621427	NA
PHPT1	3506.14	-0.106407	0.150795	-0.705642	0.480411	0.999964
CSP2	4.89261	-0.652924	1.78162	-0.366477	0.714009	NA
LOC107987105	34.1074	0.130391	0.567747	0.229664	0.818353	NA
GXYLT2	3.5467	0.146433	1.48641	0.0985146	0.921524	NA
CTU2	627.438	0.0659412	0.127432	0.517461	0.604835	0.999964
SOCS3	943.035	1.74144	0.28046	6.20922	5.32e-10	2.24e-07
LINC00907	13.7975	-0.461605	0.675131	-0.683726	0.494148	NA
MIR648	12.8023	0.158891	0.711125	0.223436	0.823196	NA
C4orf46P3	119.176	0.711123	0.276211	2.57457	0.0100366	0.24066
TMEM161B-DT	251.321	-0.0489676	0.182869	-0.267773	0.788874	0.999964
C6orf47	9.32599	-1.02609	0.961974	-1.06666	0.286127	NA
TCF21	5.02227	-1.9467	2.03103	-0.958479	0.337821	NA
TPBG	6.41882	0.846357	0.953531	0.887603	0.374754	NA
CNTNAP3P7	1.54608	2.00922	2.5997	0.772866	0.439602	NA
PLGRKT	1145.92	-0.0955523	0.170954	-0.558937	0.576204	0.999964
LOC105372452	3.86104	0.053539	1.42634	0.037536	0.970058	NA
LOC105379169	1.61546	0.745767	3.16455	0.235663	0.813694	NA
TSR1	6636.62	0.175178	0.116662	1.50159	0.133204	0.866784
RPS3AP11	5.31603	-0.553574	1.01934	-0.543071	0.587081	NA
RNU1-103P	5.46325	0.843492	1.12292	0.75116	0.452556	NA
MAGEH1	446.101	0.053066	0.174804	0.303574	0.761452	0.999964
SNORD145	3.43005	0.367573	1.27425	0.288462	0.772993	NA
CHERP	1735.49	0.245841	0.248871	0.987826	0.323238	0.999964
MVD	3633.29	-0.125255	0.120421	-1.04014	0.298274	0.999964
LOC107984030	3.61009	-0.131049	1.49148	-0.0878656	0.929984	NA
ASB13	1198.17	0.075698	0.136231	0.555658	0.578445	0.999964
TRT-AGT1-1	12.7531	0.93205	0.696668	1.33787	0.18094	NA
TRAPPC6B	14352.6	0.104321	0.16171	0.645111	0.518855	0.999964
LOC399975	93.0652	0.483021	0.370226	1.30466	0.192008	0.964706
CHORDC1P1	12.0423	0.14571	0.890978	0.163539	0.870094	NA
MKNK2	20427.7	-0.00129801	0.0829567	-0.0156468	0.987516	0.999964
LOC100420658	1.65709	-2.18514	2.55652	-0.854735	0.392698	NA
TMEM259	3898.44	-0.0211767	0.118503	-0.178702	0.858172	0.999964
LOC727709	23.6729	-0.23416	0.571801	-0.409513	0.682163	NA
ZFP3	428.549	0.0454607	0.173682	0.261747	0.793516	0.999964
RPE	5128.73	0.0145694	0.11526	0.126404	0.899412	0.999964
ALOX12P2	287.409	-0.223353	0.20134	-1.10934	0.267285	0.999964
ASIC4	489.44	0.0610941	0.170153	0.359055	0.719554	0.999964
FRA10AC1	1508.78	-0.050535	0.10951	-0.461467	0.644464	0.999964
MFSD14C	593.45	0.0648264	0.173987	0.372594	0.709451	0.999964
PNPLA3	9.47423	-1.14921	1.53381	-0.749253	0.453705	NA
MLC1	22017.7	0.0171044	0.116196	0.147203	0.882972	0.999964
LOC107986025	73.9078	0.22248	0.375743	0.592108	0.553778	0.999964
LOC105369381	235.84	-0.6525	0.234677	-2.78042	0.00542888	0.161502
PROX2	396.471	0.0738505	0.295601	0.249831	0.802718	0.999964
SLC35E1P1	165.476	0.348587	0.272461	1.2794	0.200757	0.972301
ZPAXP	4.36516	-1.28016	1.16245	-1.10126	0.270783	NA
SRD5A1	2039.12	0.0906945	0.120377	0.75342	0.451198	0.999964
TRS-GCT6-1	52.0871	1.73872	0.478102	3.63671	0.000276142	0.0173979
TRQ-CTG6-1	52.732	1.72348	0.409951	4.20411	2.62e-05	0.00262719
LOC100129034	711.865	0.0811541	0.193839	0.418669	0.675458	0.999964
MTFMT	974.269	-0.0170099	0.155607	-0.109313	0.912954	0.999964
KIAA1614-AS1	23.246	0.413818	0.502671	0.823238	0.410373	NA
DAPK1	32419.8	-0.0368	0.0930219	-0.395606	0.692396	0.999964
SMIM21	1.78309	-1.04583	3.08867	-0.338603	0.734908	NA
ABCB1	459.315	-0.0735564	0.181647	-0.404942	0.68552	0.999964
TEDC2	873.804	-0.0992409	0.140288	-0.707407	0.479314	0.999964
RN7SL724P	68.0172	-0.0268849	0.369102	-0.0728387	0.941934	0.999964
LOC100422587	29.6425	0.344419	0.494411	0.696625	0.486037	NA
GAB1	19894.1	-0.207054	0.147427	-1.40445	0.160186	0.918077
ARHGAP22-IT1	2.13248	1.47268	2.44231	0.602984	0.546519	NA
FBXO8	2582.95	-0.13828	0.159677	-0.865995	0.386493	0.999964
SRRM1	8944.01	0.0397671	0.15314	0.259678	0.795112	0.999964
FAM151B-DT	17.7091	-0.242666	0.625908	-0.387703	0.698236	NA
RGS6	2614.03	-0.0860815	0.148983	-0.577794	0.563403	0.999964
SURF2	489.759	0.151969	0.199891	0.760258	0.4471	0.999964
RMI2	3950.43	-0.0967323	0.117805	-0.821125	0.411575	0.999964
TRQ-CTG2-1	2.04383	1.65283	2.43439	0.678953	0.497168	NA
HMGN2P45	41.1394	-0.13477	0.451636	-0.298403	0.765395	NA
LOC107984628	18.6328	-0.312555	0.57764	-0.541089	0.588446	NA
PAAF1	2250.24	0.0221883	0.10261	0.216239	0.828801	0.999964
RPL10AP1	79.6143	0.354987	0.406433	0.873419	0.382435	0.999964
SPIRE2	109.78	0.0498636	0.305459	0.163241	0.870328	0.999964
CHMP1B2P	693.864	-0.0489737	0.151163	-0.323979	0.745954	0.999964
MRPS21P6	1.85525	-1.58081	2.13258	-0.741268	0.458531	NA
FGF11	268.938	0.194056	0.220733	0.879144	0.379323	0.999964
MIR631	7.13367	-0.521743	0.912487	-0.571782	0.56747	NA
LINC01176	129.411	-0.202066	0.433511	-0.466116	0.641132	0.999964
SMCO1	2.95342	4.99762	2.50249	1.99706	0.0458185	NA
BIVM	2900.02	-0.0263209	0.147927	-0.177931	0.858777	0.999964
LOC100422495	2514.2	-0.00839973	0.253417	-0.0331459	0.973558	0.999964
MTRES1P1	1.78347	0.272491	1.85667	0.146763	0.883319	NA
F2R	1818.03	0.0545747	0.100567	0.542668	0.587359	0.999964
SOWAHC	411.777	1.65204	0.255339	6.46996	9.8e-11	5.09e-08
LOC107987267	12.6208	-0.063962	0.894796	-0.0714822	0.943014	NA
LINC02908	18.1036	0.124589	0.708052	0.17596	0.860326	NA
GTF2H2	123.828	0.374287	0.22612	1.65526	0.0978721	0.779768
LOC105377468	2.62546	-4.86402	2.57457	-1.88926	0.0588576	NA
AGTPBP1	7328.52	-0.0467551	0.0969183	-0.482418	0.629509	0.999964
MARK2P17	32.4696	0.520331	0.508359	1.02355	0.306048	NA
ZNF563	434.445	-0.26324	0.231039	-1.13937	0.254547	0.999964
HAUS6	12259.9	0.0598501	0.121736	0.491639	0.622975	0.999964
PARTICL	324.768	-0.428842	0.259875	-1.65019	0.0989042	0.781357
HHIPL1	38.1359	-1.07833	0.500717	-2.15356	0.0312745	NA
PEX13	2596.31	0.136792	0.153362	0.891951	0.372419	0.999964
RPL22P1	16.1	-0.119859	0.659465	-0.181752	0.855777	NA
GPALPP1	3817.23	0.0506816	0.113568	0.446267	0.655405	0.999964
RPP38-DT	39.0354	-0.308037	0.414747	-0.742711	0.457657	NA
PRDM10-DT	94.2078	-0.519762	0.412905	-1.25879	0.208105	0.978868
FAM71D	16.2599	0.275435	0.642595	0.42863	0.668193	NA
MIR4263	10.4279	-0.286491	0.849047	-0.337427	0.735795	NA
IER5L	414.114	-0.612722	0.41809	-1.46552	0.142778	0.887607
TMPO-AS1	1272.86	-0.23951	0.130763	-1.83163	0.067006	0.653068
IL12RB2	682.914	0.425171	0.231273	1.83839	0.0660043	0.651028
LINC02443	3.93859	-0.741104	1.771	-0.418466	0.675607	NA
PKM	51628.5	-0.0767827	0.212158	-0.361914	0.717416	0.999964
RPL5P25	4.3099	-0.668244	1.17253	-0.569915	0.568735	NA
PURPL	356.245	-0.46804	0.185441	-2.52393	0.0116052	0.265191
LOC100128885	3.66588	-0.161343	2.24082	-0.0720018	0.9426	NA
LOC105369698	2.4539	1.15779	2.32275	0.498458	0.618161	NA
RPL7P14	25.7125	-0.553685	0.540124	-1.02511	0.305312	NA
SYCP1	19.7081	0.889588	0.687577	1.2938	0.195734	NA
PIGC	5459.36	-0.0414697	0.137561	-0.301464	0.763061	0.999964
KLHDC7B	12.5398	0.447929	0.710727	0.630241	0.528537	NA
TEX33	2.58341	-4.85097	2.66336	-1.82137	0.0685505	NA
CNTNAP1	546.806	-0.183608	0.246492	-0.744887	0.45634	0.999964
LOC105376060	112.783	-0.242425	0.240077	-1.00978	0.3126	0.999964
TAF1L	6.27756	0.555399	0.93459	0.59427	0.552331	NA
LOC105378521	2.88786	-0.864784	2.27634	-0.379901	0.704019	NA
USH2A	150.86	-0.346099	0.317508	-1.09005	0.275691	0.999964
LOC107986930	947.062	0.0587159	0.280016	0.209688	0.833912	0.999964
RPL41P1	136.549	-0.859154	0.39027	-2.20144	0.0277052	0.435533
ZNF630	50.251	0.113976	0.379502	0.300329	0.763926	0.999964
LEP	3.34121	-1.96244	2.17552	-0.902055	0.367028	NA
CAMTA1-DT	45.7976	-0.268216	0.415227	-0.64595	0.518312	0.999964
H2AC12	27328.7	-0.252282	0.177001	-1.42531	0.154067	0.907782
MIR1291	5.05356	0.0507434	1.01119	0.050182	0.959977	NA
LOC100505788	34.829	0.433588	0.652663	0.664336	0.506475	NA
RPS26P11	4.96938	-0.364876	1.17089	-0.311622	0.755328	NA
ITIH5	1.58408	1.15975	2.58448	0.448735	0.653623	NA
INPP5J	20.6835	-0.0966162	0.561501	-0.172068	0.863384	NA
RPL26L1-AS1	29.9268	-0.0314947	0.559836	-0.0562571	0.955137	NA
LOC105369614	4.08075	-0.221144	1.73894	-0.127172	0.898805	NA
BGLAP	7.31824	-0.496203	0.874168	-0.567628	0.570287	NA
CFAP54	475.323	-0.122559	0.258928	-0.473332	0.635976	0.999964
ATP5F1D	3207.58	-0.142804	0.103009	-1.38632	0.165651	0.926226
LOC112268075	34.593	0.0128313	0.526323	0.0243792	0.98055	NA
HIGD2B	30.2391	-0.840004	0.493083	-1.70357	0.0884606	NA
RNA5SP265	7.99324	-0.280024	0.866722	-0.323084	0.746631	NA
LOC105372824	75.1017	0.514382	0.359109	1.43239	0.152033	0.903646
PDCD1LG2	45.0424	0.182131	0.505031	0.360633	0.718374	0.999964
EIF4G2	63217.7	0.145073	0.155603	0.932327	0.351168	0.999964
LOC105376975	10.6348	-0.943989	1.11739	-0.844816	0.398214	NA
RMDN2-AS1	23.6181	0.677981	0.597977	1.13379	0.256883	NA
TJAP1	2457.41	-0.00909274	0.11488	-0.0791501	0.936913	0.999964
LOC100130298	7.15663	-1.26739	0.923482	-1.3724	0.16994	NA
OBI1	4827.99	0.384654	0.16111	2.38753	0.0169622	0.330276
BOLA2	3.88587	-1.60803	1.38809	-1.15844	0.246683	NA
ANO9	78.6905	-0.526432	0.311329	-1.69092	0.0908526	0.749736
HNRNPA1P14	46.5718	0.639332	0.457406	1.39773	0.162193	0.922057
COQ3	1181.68	0.0844864	0.170215	0.496351	0.619647	0.999964
NHS	8.88831	-0.579443	0.835859	-0.69323	0.488165	NA
DPM1	3466.88	0.0154905	0.190118	0.0814784	0.935062	0.999964
DNAJB11	4059.01	0.0702796	0.143446	0.489939	0.624177	0.999964
UTY	12379.9	-0.10671	0.100836	-1.05825	0.289939	0.999964
RIN3	1818.95	0.0474571	0.224108	0.21176	0.832294	0.999964
LHFPL2	6175.25	-0.468051	0.153929	-3.0407	0.00236031	0.0923244
H2AC8	40718.7	-0.412266	0.184786	-2.23104	0.0256783	0.418275
PRICKLE1	308.061	-0.0779959	0.229678	-0.339588	0.734167	0.999964
TIMM23B-AGAP6	621.228	0.0518496	0.275251	0.188372	0.850585	0.999964
LIX1-AS1	68.837	0.0441257	0.425833	0.103622	0.917469	0.999964
RAB27A	4154.76	0.0746617	0.162532	0.459368	0.64597	0.999964
PEPD	4499.07	-0.102686	0.113086	-0.908041	0.363857	0.999964
MIR1207	56.1589	0.0623722	0.432688	0.144151	0.885382	0.999964
SUMO2P8	257.908	-0.00813337	0.401498	-0.0202575	0.983838	0.999964
CRELD1	891.854	0.152287	0.142199	1.07094	0.284195	0.999964
RHNO1	4401.98	0.0467241	0.149077	0.313422	0.75396	0.999964
LOC100128144	3.51096	1.12234	1.79028	0.62691	0.530718	NA
TNFSF14	75.6148	0.410854	0.429115	0.957444	0.338343	0.999964
PDE4DIP	3662.54	-0.277885	0.10202	-2.72383	0.00645305	0.18156
LOC105375549	88.7988	-0.0545598	0.462379	-0.117998	0.906069	0.999964
SIRT1	4689.3	-0.0333458	0.10707	-0.31144	0.755466	0.999964
ND1	18873.7	0.23659	0.442084	0.535169	0.592533	0.999964
LOC100130881	7.90737	-0.356005	0.868766	-0.409783	0.681965	NA
ZNF90P1	164.028	0.18839	0.24706	0.762527	0.445746	0.999964
MTCO1P18	2.04256	-0.267248	2.04969	-0.130385	0.896262	NA
PRAF2	557.168	0.0190167	0.134162	0.141745	0.887282	0.999964
LOC105375567	24.1419	0.105638	0.570633	0.185124	0.853131	NA
LOC100422685	5.95367	-0.56225	1.35212	-0.415828	0.677536	NA
CTSE	46.9885	-0.115713	0.39378	-0.293852	0.768871	0.999964
EFCAB5	55.6933	-0.660622	0.414716	-1.59295	0.111171	0.81887
SNORA37	66.0558	-0.245615	0.417107	-0.588853	0.55596	0.999964
MDP1	308.314	-0.163486	0.245167	-0.666834	0.504878	0.999964
MRPL27	3461.85	0.0743735	0.148738	0.500032	0.617053	0.999964
ZNF497-AS1	40.0736	-0.102997	0.377976	-0.272497	0.78524	NA
SLC46A1	111.738	0.461362	0.322813	1.42919	0.152949	0.904517
HLA-DQB1	49.8584	-0.551291	0.481867	-1.14407	0.252594	0.999964
CTBP2	12960.1	-0.03363	0.0857099	-0.39237	0.694785	0.999964
EID2B	374.315	-0.354446	0.191141	-1.85437	0.0636868	0.642265
EDIL3-DT	3.44222	1.24586	1.80606	0.689822	0.490306	NA
FBN2	56.6597	-0.553267	0.393672	-1.4054	0.159901	0.917639
MTA1	4583.29	-0.0905634	0.103566	-0.87445	0.381873	0.999964
LOC107985090	6.47517	1.56399	1.98839	0.786562	0.431539	NA
RNA5SP425	2.51607	-1.43043	1.88593	-0.758477	0.448166	NA
XRCC5	52326.1	-0.0661762	0.141981	-0.466092	0.64115	0.999964
LOC102724551	31.2898	-0.16365	0.530387	-0.308548	0.757665	NA
IKBIP	1697.1	0.191421	0.162804	1.17578	0.239683	0.999964
LINC02523	2.21247	-1.99609	2.38	-0.838692	0.401642	NA
LOC100420769	18.2194	0.249195	0.658128	0.378642	0.704954	NA
TMEM140	336.544	0.269062	0.20007	1.34484	0.178677	0.949178
H2ACP2	20.1564	0.172881	0.541529	0.319247	0.749539	NA
ENDOG	502.773	0.14187	0.16185	0.876548	0.380732	0.999964
CDC42EP2	181.604	0.114917	0.219635	0.523217	0.600823	0.999964
LOC107984673	33.1405	0.358891	0.680702	0.527237	0.598029	NA
SNORD88B	54.0774	-0.030522	0.365723	-0.0834565	0.933489	0.999964
AWAT1	12.4017	0.91943	0.908647	1.01187	0.311602	NA
GYPA	34196.2	-0.0230394	0.193414	-0.11912	0.90518	0.999964
TBC1D30	22.2265	-0.829321	0.564879	-1.46814	0.142066	NA
NRP1	21.328	-0.734594	0.58986	-1.24537	0.212995	NA
OR6B1	1.59261	4.11278	3.74103	1.09937	0.271606	NA
SF3A1	12949.4	-0.0558159	0.142556	-0.391538	0.6954	0.999964
STAM2	2769.76	0.260387	0.133228	1.95444	0.0506488	0.578758
LOC112268021	42.1991	-0.247354	0.527927	-0.468538	0.6394	NA
SUV39H1	2616.09	0.0692277	0.103402	0.669502	0.503175	0.999964
EMG1	3974.86	0.128715	0.125199	1.02808	0.30391	0.999964
SNHG7	3857.66	-0.287403	0.183501	-1.56622	0.117297	0.833749
ZNF516	1955.23	0.0728379	0.139442	0.522353	0.601425	0.999964
TRMT44	1766.82	0.0747892	0.108873	0.686941	0.49212	0.999964
GLTPD2	58.8811	-0.126279	0.421775	-0.299399	0.764635	0.999964
LOC105372857	5.51596	-0.57714	1.48229	-0.389358	0.697011	NA
CDC42BPG	349.246	0.0847398	0.175251	0.483534	0.628717	0.999964
MARCHF6	26149.2	0.0557971	0.146412	0.381097	0.703131	0.999964
MTMR14	6072.03	-0.0349543	0.135016	-0.25889	0.79572	0.999964
ECE1-AS1	102.569	0.279741	0.367819	0.760541	0.446931	0.999964
RPL12P35	14.6734	0.347238	0.704304	0.493024	0.621996	NA
CSNK1E	1162.32	1.1145	0.547553	2.03543	0.0418077	0.529454
BCAS1	127.592	-0.143147	0.251629	-0.568881	0.569437	0.999964
DAD1P1	59.5383	1.64829	0.460125	3.58226	0.000340633	0.0206499
NOP58	8519.14	0.0821906	0.132088	0.622243	0.533782	0.999964
CD79B	16.5397	-0.775495	0.750868	-1.0328	0.301699	NA
RIC8B	3210.87	-0.151456	0.114853	-1.31869	0.187272	0.962324
CEP162	2666.41	-0.0582553	0.103619	-0.562208	0.573974	0.999964
PRPF8	178.638	0.0714699	0.278876	0.256278	0.797736	0.999964
LRMDA	132.029	-0.146855	0.254051	-0.578052	0.563229	0.999964
TRA2A	6683.68	-0.0747096	0.103	-0.725338	0.468245	0.999964
PPM1A	18498.2	-0.100473	0.089468	-1.12301	0.261434	0.999964
ATP6AP2	8007.04	-0.0247277	0.141772	-0.174418	0.861537	0.999964
LOC105374354	4.16781	1.62572	1.34595	1.20786	0.227101	NA
THOC2	14361.5	-0.00358605	0.0923562	-0.0388285	0.969027	0.999964
INAFM1	214.522	0.0342879	0.187064	0.183295	0.854567	0.999964
LOC100129646	9.75972	0.585676	0.830191	0.705471	0.480517	NA
BEND6	30.5702	-0.790739	0.455536	-1.73584	0.0825917	NA
INPP5A	610.79	-0.0219981	0.132443	-0.166096	0.868082	0.999964
HIGD1AP14	26.8425	-0.0301249	0.530062	-0.0568329	0.954678	NA
BRIP1	7071.37	-0.0745955	0.0840072	-0.887965	0.37456	0.999964
ZNF214	191.753	-0.0339527	0.198667	-0.170903	0.8643	0.999964
AK1	1285.15	-0.0493318	0.185945	-0.265303	0.790776	0.999964
CIB1	3308.43	-0.047069	0.131829	-0.357046	0.721058	0.999964
CICP23	16.6481	-0.491582	0.87681	-0.560648	0.575038	NA
MRPS30-DT	63.9494	0.0690976	0.3906	0.176901	0.859586	0.999964
PCBP1	11328.1	-0.0387003	0.120482	-0.321212	0.74805	0.999964
SLF1	7090.45	-0.151903	0.107265	-1.41614	0.156733	0.910415
LINC02605	92.1651	-0.0489599	0.393197	-0.124517	0.900906	0.999964
SH3GL1P2	8.40399	-0.398463	0.860087	-0.463282	0.643162	NA
YEATS2-AS1	125.374	-0.116372	0.256486	-0.453715	0.650034	0.999964
LOC100128340	2.76185	0.683704	2.2877	0.298861	0.765046	NA
CDK2AP2P2	1.78033	-2.16823	2.06309	-1.05097	0.293274	NA
RING1	4.25781	0.344174	1.69567	0.202972	0.839157	NA
RN7SL629P	36.663	0.206108	0.60414	0.341159	0.732984	NA
LOC105370686	5.60359	-0.0491704	1.29486	-0.0379735	0.969709	NA
FAM87A	23.6508	-0.525461	0.554299	-0.947975	0.343142	NA
ASTN2-AS1	21.5339	0.262887	1.0756	0.244409	0.806914	NA
TRPV5	1.87563	-1.39878	3.06596	-0.456228	0.648226	NA
RANBP1	7540.34	0.0334754	0.133628	0.250512	0.802191	0.999964
EIF4E2	9414.65	0.136728	0.121868	1.12194	0.26189	0.999964
EPN2	2254.69	-0.0280851	0.0987832	-0.28431	0.776172	0.999964
LINC01206	7.60242	-0.809436	1.0197	-0.793794	0.427315	NA
ZNF675	1533.83	-0.0218307	0.136039	-0.160474	0.872507	0.999964
PRH1	102.743	0.0333167	1.77523	0.0187675	0.985027	0.999964
CD8A	19.8844	-1.05531	0.621716	-1.69742	0.0896172	NA
HDC	1803.58	0.0124538	0.165207	0.0753834	0.93991	0.999964
SSTR3	86.3282	1.63546	0.356109	4.59258	4.38e-06	0.000603364
NUDT9P1	84.8373	-0.107075	0.306155	-0.349741	0.726533	0.999964
TPTEP1	258.87	0.417335	0.225327	1.85213	0.0640067	0.643385
LOC105373680	2.43979	0.371648	2.4077	0.154358	0.877327	NA
PLEKHM2	8015.04	-0.0970544	0.0913203	-1.06279	0.287877	0.999964
HNRNPA1P28	3.27784	0.715292	1.51452	0.47229	0.63672	NA
LOC101928437	43.1789	-0.249625	0.50678	-0.492571	0.622316	NA
TMEM239	2.60379	-2.28428	2.25706	-1.01206	0.311509	NA
LOC100129352	13.0619	0.103501	0.87842	0.117826	0.906205	NA
LOC100421505	3.0758	-0.318225	1.85918	-0.171164	0.864095	NA
UQCRH	13901.6	-0.0664142	0.168908	-0.393199	0.694173	0.999964
MIR8066	4.88102	-0.51445	1.10457	-0.465748	0.641396	NA
LOC101926984	17.6119	0.0496867	0.63458	0.0782984	0.937591	NA
TAGAP	136.36	-0.423789	0.264871	-1.59998	0.109602	0.813653
PSMB11	4.15414	0.113931	1.25326	0.0909076	0.927566	NA
CFAP61	4.50593	-0.379251	1.81171	-0.209333	0.834188	NA
RPL36AP16	12.3226	-0.74807	0.926661	-0.807275	0.419508	NA
PLCD1	227.614	-0.253832	0.226633	-1.12001	0.262708	0.999964
LINC01960	5.13068	0.636786	1.13257	0.562249	0.573947	NA
GLRX3	7487.48	0.0460575	0.132783	0.346862	0.728695	0.999964
LOC105373929	3.71682	0.352	1.85085	0.190183	0.849165	NA
LINC00607	7.83952	-0.842499	1.24331	-0.677624	0.49801	NA
TMEM87A	5004.08	-0.0457255	0.136158	-0.335827	0.737001	0.999964
SPRYD7	653.165	0.354121	0.136631	2.5918	0.00954753	0.232957
LOC100533644	215.386	0.456397	0.286836	1.59115	0.111577	0.81887
PI4KB	9019.36	-0.00283891	0.0912077	-0.0311258	0.975169	0.999964
ZMYND19P1	39.1239	-0.195721	0.48464	-0.403847	0.686325	NA
TMEM176B	11.3095	-0.140925	1.57782	-0.089316	0.928831	NA
ZFHX4	6.4198	-1.87407	1.6094	-1.16445	0.24424	NA
MARVELD1	828.655	0.129944	0.127962	1.01549	0.309873	0.999964
P4HTM	2513.96	-0.0397731	0.145299	-0.273734	0.784289	0.999964
ALG11	9028.34	0.146353	0.0884041	1.6555	0.0978235	0.779768
AOX3P-AOX2P	7.74499	0.673175	1.29413	0.520176	0.602941	NA
DLST	10447.7	-0.0246886	0.0881815	-0.279975	0.779497	0.999964
LOC105378728	131.714	1.63215	0.280192	5.82509	5.71e-09	1.94e-06
MRPL54	2220.76	-0.0526415	0.172176	-0.305743	0.7598	0.999964
CHD4	67973	-0.115305	0.105879	-1.08902	0.276143	0.999964
C17orf75	1787.31	0.0518066	0.150713	0.343745	0.731038	0.999964
SKA3	2930.68	0.120879	0.123374	0.979777	0.327196	0.999964
LOC400627	112.98	-0.0266989	0.26728	-0.0998913	0.920431	0.999964
OR5B21	13.6043	0.694183	0.701631	0.989384	0.322475	NA
TMEM81	163.447	0.1558	0.230592	0.675652	0.499262	0.999964
LOC100131557	2.98926	1.71847	1.51251	1.13617	0.255887	NA
ACTG1P25	59.7621	-0.125012	0.367195	-0.340452	0.733516	0.999964
LINC00092	37.3627	0.120255	0.444517	0.270529	0.786753	NA
CSF3R	82.2657	-0.210296	0.479871	-0.438235	0.661216	0.999964
BBLN	4312.47	-0.0452529	0.137163	-0.32992	0.741461	0.999964
NPM1P12	2.22916	0.64405	1.77803	0.362226	0.717183	NA
CILP	10.0641	-0.811205	1.07897	-0.751836	0.45215	NA
WDR89	2644.34	0.303136	0.160119	1.89319	0.0583324	0.618043
LOC93622	2341.27	-0.00767885	0.17138	-0.0448059	0.964262	0.999964
LOC105374148	9.5433	0.898959	1.10321	0.81486	0.415153	NA
ANKAR	826.31	-0.101123	0.148575	-0.680619	0.496113	0.999964
CD101-AS1	52.8202	0.0205867	0.376544	0.0546729	0.956399	0.999964
CICP13	5.95557	-0.708495	1.00848	-0.702537	0.482344	NA
ZGRF1	8569.35	-0.0604352	0.0891373	-0.678001	0.497771	0.999964
SH3TC1	83.7739	0.0695093	0.342443	0.20298	0.83915	0.999964
LOC105376196	14.3885	0.117267	0.665652	0.176169	0.860161	NA
OXCT2P1	2.70928	-1.30448	1.97079	-0.66191	0.508029	NA
RAP1GAP2	153.008	-0.0923297	0.223587	-0.412947	0.679646	0.999964
CHRFAM7A	2.6427	-0.0218758	2.36814	-0.00923754	0.99263	NA
LOC105378456	3.85247	1.6288	2.13361	0.763402	0.445223	NA
PHKG1	152.895	-0.384279	0.227902	-1.68616	0.0917654	0.752246
LINC00385	14.7671	0.311433	0.753573	0.413275	0.679405	NA
LOC105377700	53.4116	-0.375608	0.494207	-0.760022	0.447241	0.999964
RN7SL1	2.41918e+06	-0.255115	0.274871	-0.928125	0.353343	0.999964
KRT18P31	628.175	-0.173556	0.221771	-0.782593	0.433866	0.999964
CLRN1	12.0561	0.365908	0.790633	0.462804	0.643505	NA
MTRFR	2542	-0.139177	0.165057	-0.843203	0.399115	0.999964
APOBEC3A_B	4.43139	-5.62373	2.27147	-2.47581	0.0132933	NA
SLC22A1	79.4924	0.635605	0.350635	1.81272	0.0698743	0.666299
TNFAIP1	2633.81	0.108484	0.109525	0.990497	0.321931	0.999964
STXBP1	1004.94	0.181077	0.197139	0.918523	0.358345	0.999964
BRWD1-AS1	25.0808	-0.539635	0.556659	-0.969416	0.332337	NA
TRR-CCT3-1	207.97	1.06427	0.341261	3.11864	0.00181687	0.076313
RN7SL778P	44.8681	0.33303	0.659202	0.505202	0.613417	NA
PRKAR2B	18012.4	-0.0320477	0.195312	-0.164085	0.869665	0.999964
SCAMP2	4995.84	0.00497655	0.103832	0.0479288	0.961773	0.999964
LOC105375721	21.5253	-0.115908	0.642079	-0.18052	0.856744	NA
OR6L2P	25.1138	-0.188325	0.57735	-0.326189	0.744282	NA
MTO1	3786.02	0.047641	0.130717	0.364461	0.715514	0.999964
STK24-AS1	169.867	-0.385661	0.213137	-1.80945	0.0703815	0.668778
RBM20	42.8219	-0.302438	0.435566	-0.694355	0.48746	NA
ZDHHC16	2703.03	0.100871	0.117268	0.860174	0.389693	0.999964
MAP2K1P1	8.51373	-2.28189	1.18112	-1.93197	0.0533634	NA
RN7SKP150	9.49592	-0.214272	0.86279	-0.248348	0.803865	NA
CLCN7	6855.21	-0.00568062	0.105077	-0.0540616	0.956886	0.999964
CFP	273.869	0.203106	0.228238	0.889886	0.373527	0.999964
RAB43	447.024	0.32899	0.343814	0.956881	0.338627	0.999964
ILK	5465.54	-0.0271166	0.131864	-0.20564	0.837072	0.999964
LOC102724068	14.1951	-1.29229	0.775916	-1.6655	0.0958129	NA
LRRC37A10P	4.24399	0.63151	2.13379	0.295957	0.767263	NA
RPL10P12	96.7783	0.738462	0.476244	1.55059	0.120999	0.841337
LOC107985022	20.9344	-0.0692906	0.608973	-0.113783	0.90941	NA
MAZ	29519.8	-0.0105565	0.0931184	-0.113367	0.90974	0.999964
E4F1	2152.98	-0.167439	0.129662	-1.29135	0.196582	0.968586
DHX40	10821.9	-0.137012	0.159651	-0.858202	0.390781	0.999964
ACVR1C	14.8495	-0.320775	0.681256	-0.470858	0.637742	NA
PRDX6-AS1	37.4693	0.428261	3.73002	0.114815	0.908592	NA
BRD1	6413.31	-0.0158613	0.127799	-0.124112	0.901227	0.999964
RPL29P17	10.2402	-0.207136	0.791758	-0.261615	0.793618	NA
PTK6	107.508	0.0536147	0.285269	0.187945	0.85092	0.999964
KRT8P46	16.4431	0.670683	0.583716	1.14899	0.250561	NA
LOC107987192	26.0126	0.252727	0.573964	0.440318	0.659707	NA
LINC01961	107.361	0.219871	0.314492	0.699131	0.48447	0.999964
CCNO	2.71	2.28291	2.24679	1.01607	0.309594	NA
RPS26P17	11.5842	0.196966	0.861932	0.228517	0.819244	NA
ETFDH	2377.48	0.0286388	0.141384	0.202561	0.839478	0.999964
APOL6	2372.83	0.0694499	0.13359	0.519875	0.603151	0.999964
WWOX-AS1	33.2988	0.602606	0.677052	0.890043	0.373443	NA
LOC105375534	7.87828	-0.974947	0.935687	-1.04196	0.297431	NA
SPARC	40.2298	0.282714	0.453348	0.623614	0.532881	NA
LOC107987042	7.90019	0.834574	0.896081	0.93136	0.351667	NA
ZMPSTE24	4326.91	0.222557	0.142871	1.55775	0.119293	0.840098
PCOLCE2	7.21267	0.293557	1.01783	0.288414	0.773029	NA
SEMA3G	84.845	-0.15663	0.428998	-0.365106	0.715032	0.999964
NMTRQ-TTG6-1	1.72267	-0.00144683	1.89034	-0.000765383	0.999389	NA
LOC105375036	21.8633	0.948432	0.566335	1.67468	0.0939961	NA
PPM1F	1998.55	0.0509974	0.113426	0.44961	0.652992	0.999964
SNORA63E	17.7713	-0.184797	0.652146	-0.283368	0.776895	NA
TRI-AAT2-1	217.354	1.60467	0.40996	3.9142	9.07e-05	0.0069873
OR2L6P	36.1842	-0.269719	0.519948	-0.518743	0.60394	NA
PAK3	18.9334	-0.748366	0.62696	-1.19364	0.232618	NA
LINC00561	1.53211	-0.700232	2.62286	-0.266972	0.78949	NA
ESD	11248.5	-0.0902273	0.163288	-0.552567	0.58056	0.999964
WDR55	3794.32	0.0428598	0.0924476	0.463612	0.642926	0.999964
CSRP3-AS1	74.6889	-0.048449	0.426387	-0.113627	0.909534	0.999964
BAG3	2580.85	0.0721471	0.125409	0.575295	0.565092	0.999964
CT45B1P	150.546	0.451173	0.368859	1.22316	0.221271	0.992943
RFT1	5669.63	-0.0233781	0.123629	-0.189099	0.850015	0.999964
RNU1-1	126.997	0.0890745	0.433157	0.20564	0.837072	0.999964
RCN3	41.8009	-0.255973	0.502888	-0.509007	0.610747	NA
ZNF114P1	2.51885	-0.961222	2.41476	-0.398061	0.690585	NA
LOC105378988	4.07497	0.481347	1.56965	0.30666	0.759103	NA
CENPX	1606.08	0.122859	0.129375	0.94963	0.3423	0.999964
NFASC	13.2502	-0.114684	0.702741	-0.163195	0.870365	NA
CALHM1	44.4704	2.29069	0.453675	5.04919	4.44e-07	NA
SCAMP5	20.0241	0.142375	0.616899	0.230791	0.817477	NA
LOC107986859	179.375	-0.315388	0.248555	-1.26889	0.204482	0.975277
CCDC169	1244.52	0.150507	0.11509	1.30773	0.190966	0.964706
LOC729033	7.49234	0.302337	1.03348	0.292543	0.769872	NA
HNRNPA1P69	2.62416	-0.997533	2.31752	-0.430432	0.666881	NA
SLC37A3	867.511	0.0500078	0.124933	0.400276	0.688953	0.999964
EXOSC1	2958.07	0.0101393	0.154475	0.065637	0.947667	0.999964
LOC107984671	49.1447	-1.05385	0.475057	-2.21837	0.0265296	0.424042
FBXL19	3087.37	0.0337146	0.128352	0.262674	0.792802	0.999964
LINC01409	413.276	-0.218977	0.233783	-0.936669	0.348929	0.999964
SLC7A5P1	4.9553	0.268525	1.09837	0.244476	0.806862	NA
MZB1	19.0554	-0.0618547	0.656155	-0.0942685	0.924896	NA
XRCC2	2816.07	0.0950403	0.12811	0.741863	0.458171	0.999964
MIIP	1255.76	-0.180589	0.140855	-1.28209	0.199811	0.971852
MAP3K3	4157.78	0.0452816	0.103001	0.439624	0.660209	0.999964
RPS24P8	25.3872	-0.32038	0.54847	-0.584134	0.55913	NA
MRPS15P2	8.70931	-0.675171	0.871736	-0.774513	0.438627	NA
PGGT1B	6451.07	0.0165901	0.114241	0.14522	0.884537	0.999964
RNU6-483P	5.91184	-0.912137	1.03765	-0.879039	0.37938	NA
TRIB2	2762.86	-0.164666	0.160183	-1.02799	0.303956	0.999964
LOC390255	1.90577	-1.16626	2.46921	-0.47232	0.636699	NA
MTG1	1889.91	0.027165	0.114285	0.237695	0.812118	0.999964
CGB7	2.12267	-0.51739	2.41229	-0.214481	0.830172	NA
LOC101060632	8.65737	-0.120031	1.22682	-0.097839	0.92206	NA
LOC101927539	52.5938	-0.26665	0.34566	-0.771423	0.440456	0.999964
LINC02773	4.97285	0.823094	1.69485	0.485645	0.627219	NA
TNNI1	6.81103	0.254162	1.60743	0.158117	0.874364	NA
TFAP2B	3.10321	-0.204686	2.27406	-0.0900091	0.92828	NA
OR52A1	38.1693	-0.766738	0.49793	-1.53985	0.123596	NA
LOC107986577	22.7047	0.25741	0.691196	0.372412	0.709586	NA
PPFIA3	258.898	-0.2589	0.21214	-1.22042	0.222305	0.994547
METTL21EP	155.273	-0.558944	0.247733	-2.25623	0.0240562	0.401111
TAB1	4719.87	-0.166854	0.111907	-1.49101	0.135959	0.87248
DDX56	5508.41	0.0533495	0.123102	0.433377	0.664741	0.999964
RNU6-1083P	6.04794	-0.0858158	1.06613	-0.0804925	0.935846	NA
TNS3	8658.17	-0.0182434	0.0900335	-0.202629	0.839425	0.999964
MTND2P13	1.99408	0.130551	2.51051	0.052002	0.958527	NA
LOC105375259	24.678	0.0808814	0.550336	0.146967	0.883158	NA
AMN	17.0707	0.328556	0.65845	0.498983	0.617791	NA
RBM15B	7152.76	0.250488	0.0935822	2.67666	0.00743605	0.198757
LOC107985303	135.578	-0.262621	0.385096	-0.681963	0.495263	0.999964
LOC102724946	95.344	-0.375708	0.382144	-0.98316	0.325529	0.999964
TRN-GTT2-3	6.48062	0.959592	1.18279	0.811293	0.417197	NA
RPL27AP6	96.4149	-0.174715	0.303909	-0.574894	0.565363	0.999964
LOC107985729	3.21504	0.548709	2.23313	0.245713	0.805904	NA
PSMD2	24551.6	-0.0379322	0.125348	-0.302614	0.762184	0.999964
S1PR1	64.1916	-0.496459	0.358433	-1.38508	0.166027	0.926883
FUT6	59.8706	-1.10508	0.522071	-2.11672	0.0342835	0.48076
VEZF1P1	3.20639	-0.510183	1.55867	-0.327319	0.743426	NA
ALG10	5849.34	0.0633157	0.121172	0.522529	0.601302	0.999964
VN2R12P	29.6979	0.18482	0.489163	0.377829	0.705558	NA
PTGER4	162.311	-0.217085	0.317904	-0.682863	0.494694	0.999964
CYP2F1	5.04725	1.51329	1.64985	0.917227	0.359024	NA
GLYATL2	1.88954	2.24849	3.07686	0.730773	0.464918	NA
ZNF582	378.829	0.124384	0.170659	0.728845	0.466096	0.999964
MYL6	34238.9	-0.0397801	0.14585	-0.272746	0.785048	0.999964
FUCA1	3303.33	-0.0744159	0.134871	-0.551756	0.581116	0.999964
ACYP2	464.47	-0.0361637	0.205365	-0.176095	0.86022	0.999964
LOC105376217	99.0335	0.904753	0.286601	3.15684	0.00159491	0.0686241
MFHAS1	17052.6	-0.020802	0.126265	-0.164749	0.869142	0.999964
HERPUD2-AS1	876.245	0.0406681	0.111359	0.365199	0.714963	0.999964
RPS12P13	6.10287	-1.62333	1.04599	-1.55196	0.120671	NA
FOXF1	10.2831	0.156285	0.802097	0.194845	0.845514	NA
GID4	2017.61	-0.214292	0.11421	-1.87631	0.0606131	0.628986
MSANTD4	2926.6	0.238266	0.113942	2.09112	0.0365171	0.494776
ADD1	28363.2	0.00700976	0.106587	0.0657657	0.947564	0.999964
RPL23P6	3.52401	-1.10165	1.45792	-0.755636	0.449868	NA
NAT8	27.5819	-0.034999	0.525418	-0.0666117	0.946891	NA
LOC112268068	2.88124	-0.649331	1.6078	-0.403864	0.686313	NA
LOC101928472	20.8234	-0.422667	0.583194	-0.724745	0.468608	NA
PEA15	1814.65	0.0638622	0.206632	0.309062	0.757275	0.999964
LDHA	59978.1	-0.0435545	0.161002	-0.270521	0.786759	0.999964
PPIAP8	2.28914	-1.78605	2.41764	-0.738757	0.460055	NA
MYL12BP1	59.5597	-0.00996759	0.321929	-0.0309621	0.9753	0.999964
LOC107985315	17.0193	0.796627	0.622563	1.27959	0.200688	NA
PCDHGA10	13.9315	-4.021	1.20488	-3.33725	0.000846116	NA
LINC01031	4.00371	0.25707	1.86623	0.137748	0.890439	NA
GRAMD2A	13.4614	-0.359857	0.767521	-0.468856	0.639173	NA
ZNF431	5457.77	-0.137466	0.122063	-1.12619	0.260083	0.999964
SYS1-DBNDD2	222.697	-0.729234	3.72584	-0.195723	0.844827	0.999964
PPIAP31	59.956	-0.0478876	0.414613	-0.1155	0.908049	0.999964
MIR378H	40.835	-0.0944267	0.400967	-0.235498	0.813823	NA
LOC105372310	13.2008	0.931462	0.717267	1.29863	0.194072	NA
AMACR	447.069	-0.30502	0.164087	-1.8589	0.0630419	0.639886
NEFLP1	58.4315	0.172009	0.371901	0.462512	0.643714	0.999964
LOC729086	112.787	0.181017	0.275871	0.656166	0.511717	0.999964
OR8D2	2.20595	0.509075	2.41275	0.210994	0.832892	NA
PRTG	4.18877	-1.04483	1.7151	-0.609194	0.542396	NA
MIR3613	6.18223	-0.868825	1.02173	-0.850346	0.395133	NA
LOC105378504	2.21945	-4.62979	2.67603	-1.7301	0.0836123	NA
HMG20A	6971.9	-0.0108583	0.10473	-0.103679	0.917424	0.999964
RNF216-IT1	8.42301	-0.149957	0.887192	-0.169025	0.865777	NA
BRPF3-AS1	133.452	-0.244715	0.277461	-0.88198	0.377787	0.999964
MIR302B	3.98095	-0.0707836	1.14344	-0.0619041	0.950639	NA
C19orf44	660.579	-0.0907835	0.169915	-0.534286	0.593144	0.999964
EIF3M	20879.4	-0.0282059	0.165249	-0.170687	0.86447	0.999964
SNORD22	401.492	0.0570287	0.272528	0.209258	0.834247	0.999964
FAM72B	1022.68	-0.0384852	0.150932	-0.254983	0.798736	0.999964
MTND3P23	32.0524	-0.0473591	0.52056	-0.0909772	0.927511	NA
UBE2I	8524.87	0.0332599	0.129079	0.257671	0.796661	0.999964
TNFRSF14	32.791	0.318029	0.516172	0.61613	0.537809	NA
PTPN7	12947.4	0.167403	0.114141	1.46664	0.142475	0.886836
RASGEF1B	395.903	-0.589098	0.189686	-3.10564	0.00189866	0.078996
LOC105371125	6.21905	-0.217141	1.62144	-0.133918	0.893467	NA
BTN3A1	1102.13	-0.0115907	0.146265	-0.0792442	0.936838	0.999964
RNU6-128P	13.0216	-0.246071	0.68666	-0.35836	0.720074	NA
EEF1GP3	1.7667	-2.30062	2.52034	-0.912822	0.361336	NA
LOC100422548	3.88575	-0.0817026	1.42386	-0.0573809	0.954242	NA
RPS20	81257.5	-0.0794342	0.194646	-0.408096	0.683203	0.999964
CLINT1	10897.2	-0.0158234	0.103353	-0.153101	0.878319	0.999964
DHRSX	7.12526	-1.60371	1.53663	-1.04365	0.296647	NA
PSENEN	2256.57	0.00332594	0.142263	0.0233788	0.981348	0.999964
MIRLET7F1	15.0833	0.267551	0.650182	0.411501	0.680705	NA
LOC100129949	2.16381	0.802307	2.05155	0.391073	0.695743	NA
LOC100130698	2.15377	0.0506041	2.43129	0.0208137	0.983394	NA
EPHX2	352.746	0.0495486	0.203426	0.243571	0.807563	0.999964
LEMD3	7485.22	-0.0499145	0.125504	-0.397711	0.690843	0.999964
GLOD4	4862.43	0.0702228	0.133571	0.525735	0.599072	0.999964
RPS2P32	205.632	-0.0544741	0.272087	-0.200208	0.841318	0.999964
LOC102725228	463.741	-0.0847517	0.183621	-0.461557	0.644399	0.999964
LOC107986992	3.50042	0.265575	1.80628	0.147029	0.883109	NA
EMD	4245.01	-0.0574954	0.102738	-0.559631	0.575731	0.999964
TTC12	1452.7	0.0174023	0.113282	0.153619	0.87791	0.999964
RHBDL3	23.4859	0.244133	0.58011	0.420839	0.673873	NA
ZSWIM4	396.897	0.216064	0.237929	0.908103	0.363824	0.999964
RPS2P41	25.8884	0.13182	0.597116	0.220761	0.825278	NA
CDH3	19.358	0.132707	0.65536	0.202495	0.83953	NA
TPM3P8	18.4223	-0.259472	0.586603	-0.442329	0.658251	NA
CRTC1	749.356	-0.114702	0.221175	-0.518601	0.604039	0.999964
GPR19	673.488	-0.590349	0.204698	-2.884	0.00392662	0.129234
TMEM54	70.9523	0.256112	0.415751	0.616021	0.53788	0.999964
TRAIP	1218.4	-0.103547	0.150526	-0.687897	0.491517	0.999964
GCNT3	3.98647	0.919004	1.76725	0.520018	0.603051	NA
GAL3ST3	3.63048	1.27053	2.14954	0.591072	0.554472	NA
NDUFB4P6	54.9307	-0.690342	0.351099	-1.96623	0.0492718	0.573788
RPL13AP20	26.0623	-0.00958761	0.510447	-0.0187828	0.985014	NA
RPL10AP7	7.48948	-1.57115	1.17005	-1.3428	0.179336	NA
TJP1P1	31.2159	-0.262497	0.446493	-0.58791	0.556593	NA
LOC105377951	1.86808	0.888983	3.07983	0.288647	0.772852	NA
LOC112268261	6.73919	-0.660729	1.25073	-0.528277	0.597307	NA
TXNP6	119.345	1.602	0.339345	4.72087	2.35e-06	0.000387177
LOC112268318	10.867	0.710345	0.918054	0.773751	0.439078	NA
TLE5	10365	-0.0248422	0.0993072	-0.250155	0.802467	0.999964
TPT1P11	2.32534	-0.227503	1.95722	-0.116238	0.907464	NA
TRC-GCA4-1	3.32514	0.00856617	1.31601	0.00650919	0.994806	NA
CES2	4391.05	0.0130414	0.14191	0.0918993	0.926778	0.999964
TMPRSS11D	54.6354	-0.630992	0.409428	-1.54116	0.123279	0.8472
RPL23AP72	21.7859	-0.0431509	0.707532	-0.0609879	0.951369	NA
TBCE	2963.81	0.0382227	0.0943299	0.405203	0.685328	0.999964
LOC105376209	2.88954	-0.141063	2.32255	-0.0607362	0.951569	NA
FLJ32255	1831.95	-0.18238	0.154783	-1.1783	0.238678	0.999964
LRRCC1	4799.05	-0.112135	0.131041	-0.855726	0.392149	0.999964
RPS2P30	1.78765	-1.30667	2.51369	-0.519821	0.603189	NA
ZNF385A	428.942	0.11483	0.345634	0.33223	0.739716	0.999964
LOC102724057	57.5111	-0.600801	0.38171	-1.57397	0.115494	0.831347
SIGLEC5	19.802	0.0109797	0.622974	0.0176246	0.985938	NA
FARS2	2515.02	-0.0713743	0.094135	-0.758212	0.448324	0.999964
RN7SL418P	27.4415	-0.455414	0.599657	-0.759458	0.447579	NA
RNU6-517P	14.7281	0.213253	0.731819	0.291401	0.770745	NA
HCN4	6.46488	1.96398	1.961	1.00152	0.316575	NA
USP17L2	43.8017	-0.565701	0.406199	-1.39267	0.16372	NA
MAGI2	86.6075	0.0272487	0.295783	0.092124	0.9266	0.999964
MIS18A-AS1	89.3155	-0.365352	0.281645	-1.29721	0.19456	0.966727
TPTE2	13.7187	-0.424013	0.63437	-0.6684	0.503878	NA
GABRQ	2.05129	-4.50947	2.74283	-1.64409	0.100157	NA
PPFIBP1	1564.02	-0.170805	0.264681	-0.645326	0.518716	0.999964
RPS26P42	5.09629	-0.657623	1.07776	-0.610176	0.541745	NA
LOC101927690	1.91645	0.165965	3.04426	0.0545174	0.956523	NA
APOBEC3A	26.877	-0.111312	0.557158	-0.199785	0.841649	NA
NUDT7	440.171	0.0354047	0.189468	0.186864	0.851767	0.999964
AMPD2	2784.45	-0.0247539	0.0999239	-0.247727	0.804346	0.999964
RHOV	43.8783	-0.308555	0.417271	-0.739458	0.459629	NA
RPL12P15	128.879	-0.214649	0.344553	-0.622977	0.5333	0.999964
MEP1B	13.0694	-0.0716505	0.671496	-0.106703	0.915025	NA
ITGAL	206.629	-0.0040767	0.225017	-0.0181173	0.985545	0.999964
TRAK2	30819.2	0.00354168	0.160361	0.0220857	0.98238	0.999964
ZFP62	4767.07	0.19161	0.113472	1.68861	0.0912942	0.750988
FAM170A	3.34134	0.257853	2.27891	0.113147	0.909914	NA
ABHD14A	585.176	-0.0537309	0.150676	-0.356598	0.721393	0.999964
GDF15	8620.39	0.437791	0.154054	2.8418	0.00448598	0.141569
ZNF221	798.046	-0.0535251	0.14068	-0.380474	0.703593	0.999964
SET	46659.7	-0.00211526	0.148103	-0.0142824	0.988605	0.999964
SEC16A	8254.13	0.234105	0.225143	1.03981	0.298429	0.999964
PSMD9	7366.14	-0.00112245	0.153802	-0.00729803	0.994177	0.999964
SEC22B3P	1.84124	1.18263	2.50211	0.472653	0.636461	NA
SLC25A21	4949.9	-0.144001	0.208169	-0.69175	0.489094	0.999964
METTL21AP1	71.0969	-0.365533	0.337479	-1.08313	0.278751	0.999964
GATA2	7920.87	1.58347	0.155276	10.1978	2.03e-24	3.98e-21
GUSBP4	373.883	-0.352824	0.198703	-1.77563	0.0757933	0.691079
CETP	2.08472	4.49304	3.47928	1.29137	0.196575	NA
MIR3193	8.86612	-0.528311	0.932836	-0.566349	0.571157	NA
KCNQ4	124.04	-0.080322	0.269793	-0.297717	0.765919	0.999964
MS4A3	66.8896	-0.428763	0.587584	-0.729705	0.46557	0.999964
NDUFAF2	1077.45	-0.129075	0.217017	-0.59477	0.551997	0.999964
PAQR4	2438.41	0.20299	0.130551	1.55487	0.119977	0.841337
SLC27A2	6219.39	0.205859	0.159524	1.29046	0.196891	0.968586
FUBP1	26780.5	-0.0991439	0.121289	-0.81742	0.413689	0.999964
LOC102724943	79.3091	0.750597	0.325377	2.30685	0.021063	0.373675
LGALS2	1.67416	4.17557	2.37292	1.75967	0.0784636	NA
JUND	6427.34	0.212216	0.169568	1.25151	0.210748	0.982926
EIF5AP2	30.6388	-0.811947	0.549885	-1.47658	0.13979	NA
RPL7L1P2	2.04731	1.65595	2.44619	0.676951	0.498437	NA
BCRP1	7.40033	0.782797	1.62961	0.48036	0.630972	NA
GALNT8	22.1688	0.966886	0.570305	1.69538	0.0900024	NA
LTN1	9433.27	0.0331554	0.0932241	0.355653	0.722101	0.999964
RANBP17	1304.87	0.0553055	0.153417	0.360491	0.71848	0.999964
CBLL1	28042.7	-0.0138797	0.161671	-0.0858514	0.931585	0.999964
INPP4A	4772.28	-0.0599995	0.134535	-0.445977	0.655614	0.999964
RNU4-25P	188.149	-0.0252442	0.258947	-0.0974878	0.922339	0.999964
FSIP2	159.335	-0.310254	0.287408	-1.07949	0.280369	0.999964
TMEM50B	39.8184	-0.174658	0.420466	-0.415391	0.677856	NA
OR1F12	65.4985	-0.577233	0.466694	-1.23686	0.21614	0.987551
LOC107987398	7.62454	0.475614	1.23947	0.383722	0.701184	NA
GMIP	727.03	-0.190647	0.173642	-1.09793	0.272235	0.999964
PTK7	62.9342	0.0148093	0.417213	0.0354957	0.971684	0.999964
ZSCAN5A	1016.58	-0.0616673	0.150707	-0.409187	0.682402	0.999964
LOC107986325	6.83894	0.606022	0.90435	0.670119	0.502782	NA
RPL23AP50	12.483	0.899501	0.760168	1.18329	0.236693	NA
RPL41P7	2.24389	0.220488	2.0193	0.10919	0.913052	NA
LOC100507586	18.9441	-0.100847	0.621201	-0.162342	0.871037	NA
UBXN4	13476.7	0.0203647	0.111013	0.183445	0.854449	0.999964
LINC00310	18.6604	0.0524192	0.772823	0.0678283	0.945922	NA
SNORD104	334.27	-0.406825	0.334802	-1.21512	0.22432	0.99617
ACYP1	627.918	0.087475	0.150886	0.579744	0.562087	0.999964
LOC105371579	214.811	-0.572441	0.326748	-1.75194	0.0797849	0.707635
RN7SL375P	38.7156	0.15654	0.467252	0.335024	0.737607	NA
TSPOAP1	2122.38	0.274356	0.181429	1.51219	0.130485	0.863758
LOC105376236	2.13713	0.863391	2.41034	0.358203	0.720191	NA
RNU7-169P	7.55063	0.195364	0.942032	0.207386	0.835708	NA
MTCO1P4	9.94272	-0.398298	0.839663	-0.474355	0.635247	NA
LOC105371589	13.1558	-0.655509	0.766666	-0.855013	0.392544	NA
PER3	672.077	0.0348062	0.135123	0.25759	0.796724	0.999964
SKAP2	5751.42	-0.0525104	0.112364	-0.467326	0.640267	0.999964
RPS2P11	2.04804	0.684541	1.70842	0.400686	0.688651	NA
MT2A	11224	-0.172224	0.30158	-0.571072	0.567951	0.999964
RPL35P1	4.3938	0.0156223	1.12823	0.0138467	0.988952	NA
SUMO2P17	13.1731	0.601225	0.688042	0.873819	0.382217	NA
LOC105378526	3.05959	0.124911	2.7829	0.0448852	0.964199	NA
LOC105370050	11.1181	-0.423542	0.754374	-0.561449	0.574492	NA
OGFRP1	31.3544	0.428565	0.438294	0.977802	0.328172	NA
AIMP1	4440.34	0.079327	0.126807	0.625575	0.531594	0.999964
LOC101928473	2.21581	1.80435	2.38831	0.755493	0.449953	NA
KIAA1217	4.8313	-0.982828	1.2181	-0.806852	0.419752	NA
CPEB1-AS1	68.5202	-0.115385	0.426438	-0.270578	0.786716	0.999964
MIR378J	1.8567	0.249148	1.64496	0.151462	0.879612	NA
LOC121725057	7.00888	-6.28523	2.6722	-2.35208	0.0186688	NA
LOC441239	101.008	-0.00870087	0.44797	-0.0194229	0.984504	0.999964
RNU7-3P	8.14101	-0.763716	0.90754	-0.841524	0.400054	NA
UEVLD	1851.78	0.0417809	0.131315	0.318172	0.750355	0.999964
LOC105370460	9.9637	0.370328	0.768782	0.481708	0.630014	NA
KLHDC1	173.034	-0.290034	0.233572	-1.24173	0.214336	0.987108
KAT5	5090.51	-0.180956	0.133484	-1.35564	0.175214	0.944378
LOC105377782	2.248	4.60033	2.68599	1.71271	0.0867656	NA
ZC2HC1A	1118.51	-0.0279492	0.209719	-0.13327	0.89398	0.999964
MRPS22	5599.16	-0.0423429	0.172434	-0.24556	0.806023	0.999964
TBC1D8	794.126	0.23513	0.147113	1.5983	0.109977	0.814484
OXNAD1	4590.07	0.222687	0.152707	1.45826	0.144768	0.890816
CIAO3	1811.1	0.0636109	0.143298	0.443907	0.65711	0.999964
LOC102723409	643.165	-0.703109	0.26805	-2.62305	0.00871454	0.21807
CTRB1	7.67649	-0.0863305	1.24963	-0.0690849	0.944922	NA
LRRC58	11595	0.0884957	0.124357	0.711627	0.476696	0.999964
MIR6739	11.7151	0.212985	0.705434	0.30192	0.762713	NA
GIMAP8	7.80146	0.183482	1.20035	0.152857	0.878511	NA
LOC105375079	13.1632	-0.418188	1.1711	-0.357091	0.721024	NA
PTGER3	176.581	0.0912422	0.250679	0.363981	0.715872	0.999964
C16orf96	15.7729	0.675636	0.691981	0.976378	0.328877	NA
WDR97	226.113	-0.34157	0.238615	-1.43147	0.152296	0.90368
SOCS3-DT	3.75907	-0.778429	1.82488	-0.426564	0.669697	NA
WDR62	1965.56	0.068217	0.155866	0.437664	0.66163	0.999964
LOC105374376	59.0253	0.00812735	0.406641	0.0199865	0.984054	0.999964
MIR548AK	1.89727	-1.50609	1.87373	-0.803794	0.421516	NA
CKS1BP4	22.3703	-0.00630871	0.59195	-0.0106575	0.991497	NA
SUCLG2P2	6.38756	0.0523059	1.07103	0.0488368	0.961049	NA
VWA2	18.1015	-0.180066	0.622411	-0.289304	0.772349	NA
HSBP1P2	8.82375	-0.701665	0.81069	-0.865516	0.386756	NA
TSPAN2	36.4469	-0.857285	0.489833	-1.75016	0.0800912	NA
IL1B	165.37	-0.118247	0.467155	-0.253122	0.800174	0.999964
HMGN2P7	13.0476	0.186494	0.670007	0.278345	0.780747	NA
HMG20B	4731.38	-0.145804	0.121467	-1.20036	0.229998	0.999964
LSM14A	397.005	-0.0881159	0.172438	-0.511	0.609351	0.999964
MFGE8	1884.82	-0.0220988	0.130392	-0.16948	0.865419	0.999964
RND1	144.913	-0.663	0.493007	-1.34481	0.178687	0.949178
TXNDC16	6144.83	-0.256597	0.116742	-2.19798	0.0279502	0.435533
POU1F1	14.6759	-0.309635	0.750725	-0.412447	0.680012	NA
XG	4.65561	-2.09918	2.01271	-1.04296	0.296967	NA
LEF1	524.753	0.234015	0.195282	1.19834	0.230784	0.999964
PLA2G4C	125.44	-0.388852	0.27009	-1.43971	0.14995	0.898305
PRR13P5	723.299	0.0346934	0.152847	0.226982	0.820438	0.999964
FABP2	8.98972	-0.567561	0.847398	-0.66977	0.503004	NA
TMOD3	18571.1	-0.10067	0.101264	-0.99413	0.32016	0.999964
C1orf52	2890.23	-0.0476025	0.128414	-0.370695	0.710865	0.999964
FABP5P12	33.2229	-1.29378	0.579517	-2.23251	0.0255814	NA
LOC105373096	8.62248	0.0345011	1.54515	0.0223287	0.982186	NA
NT5M	2673.94	0.0366612	0.220982	0.165901	0.868235	0.999964
ZC3H4	10094.9	-0.0595629	0.151264	-0.393767	0.693753	0.999964
ZNF839P1	57.119	0.379296	0.500967	0.757127	0.448974	0.999964
FAM20B	25428	0.17199	0.123343	1.3944	0.163197	0.922745
CD52	6989.2	-0.0415067	0.170551	-0.243369	0.80772	0.999964
HNRNPA1P40	13.9666	-0.586735	0.818404	-0.716926	0.47342	NA
RN7SKP285	11.686	-0.438339	1.00762	-0.435025	0.663544	NA
ANKRD49P1	372.502	0.107505	0.170208	0.631606	0.527645	0.999964
NIPBL	22868.5	-0.0550633	0.20236	-0.272106	0.78554	0.999964
LOC105376392	95.1566	-0.0713487	0.310967	-0.229442	0.818526	0.999964
SNCA	11663.6	0.122095	0.14535	0.840007	0.400905	0.999964
RNU1-155P	2.33646	0.391047	1.44428	0.270755	0.786579	NA
CCNA2	24249.3	-0.0931293	0.151125	-0.616241	0.537735	0.999964
LOC107986558	8.63203	-1.18204	1.16353	-1.01591	0.309674	NA
ADAM32	4.24001	-0.805688	1.72275	-0.467674	0.640017	NA
PLEKHG3	247.905	-0.0514447	0.3628	-0.141799	0.887239	0.999964
LSP1P4	71.7687	-0.44666	0.295655	-1.51075	0.130852	0.863758
RPL12P31	14.6479	1.16061	0.789709	1.46967	0.141651	NA
C12orf40	37.9376	0.165198	0.45343	0.36433	0.715611	NA
RN7SL262P	22.4394	-0.158579	0.572795	-0.276851	0.781894	NA
DEXI	5168.15	-0.0728976	0.188598	-0.386524	0.699109	0.999964
ZNF445	6083.01	0.202611	0.142996	1.4169	0.156512	0.910246
LPIN3	607.83	-0.157743	0.241864	-0.652196	0.514275	0.999964
LOC105378180	3.40733	-0.576869	2.21093	-0.260917	0.794157	NA
INTS6P1	9.53368	-0.307027	0.964049	-0.318476	0.750124	NA
NLK	6598.41	0.00773695	0.125018	0.0618865	0.950653	0.999964
RPS20P4	73.1778	0.470228	0.337519	1.39319	0.163562	0.922891
FAM245B	13.9489	-0.60909	0.64162	-0.949301	0.342467	NA
MOCS1	59.0111	-0.449493	0.390558	-1.1509	0.249774	0.999964
RNA5SP310	2.73394	-0.0281218	1.46748	-0.0191633	0.984711	NA
CUPIN1P	68.3819	-0.219549	0.47965	-0.457727	0.647149	0.999964
LOC107985411	1.93351	-0.0355375	2.50141	-0.014207	0.988665	NA
MIR6780B	3.32151	-1.69217	1.51491	-1.11701	0.263991	NA
RNU6-1231P	4.99721	-1.4774	1.09343	-1.35116	0.176644	NA
OR51B8P	5.82887	0.37223	1.26414	0.294454	0.768411	NA
BOC	91.0365	0.20451	0.378661	0.540088	0.589136	0.999964
SLC47A1	2.99203	-0.78753	1.61083	-0.488897	0.624915	NA
H2AZP1	71.8075	0.166411	0.486236	0.342243	0.732168	0.999964
ATXN2L	8215.38	0.17051	0.232852	0.732265	0.464007	0.999964
LOC100289091	1.90851	-0.00496823	2.06458	-0.00240642	0.99808	NA
RNU6-584P	6.75036	-0.483426	0.98049	-0.493046	0.62198	NA
PXMP2	1346.98	0.11041	0.142648	0.774002	0.43893	0.999964
LOC101060400	2.19444	-4.61434	2.66993	-1.72826	0.0839413	NA
FAM91A3P	1.6582	-1.9534	2.152	-0.907714	0.364029	NA
LOC101927825	52.5782	-0.226284	0.419358	-0.539597	0.589475	0.999964
TCAM1P	8.69124	-1.40607	1.62446	-0.865563	0.38673	NA
EEF1A1P30	95.6037	-0.68159	0.305569	-2.23056	0.0257103	0.418409
LOC105375685	3.19047	2.06688	2.19881	0.939998	0.347219	NA
RNU6-1190P	8.34409	-0.469081	0.858572	-0.54635	0.584825	NA
GPX2	107.37	0.107478	0.333546	0.322228	0.74728	0.999964
LOC107986948	50.0116	-0.406091	0.393281	-1.03257	0.301804	0.999964
CENPL	3485.89	0.0464234	0.142608	0.325531	0.74478	0.999964
LOC105373194	15.8991	1.37776	1.00982	1.36436	0.172454	NA
LOC105375051	3.2905	-0.308853	1.5051	-0.205205	0.837412	NA
LOC105378119	20.9503	-0.354294	0.638493	-0.554892	0.578969	NA
ZNF341	524.647	-0.0971109	0.177187	-0.548071	0.583643	0.999964
STIP1P3	3.46472	-0.00746895	1.52801	-0.00488804	0.9961	NA
SNORD14D	78.8781	1.25466	0.473776	2.64822	0.00809162	0.208691
ZNF592	5676.38	0.144423	0.132945	1.08634	0.277329	0.999964
LOC105374037	5.95604	0.454731	1.62944	0.279072	0.78019	NA
RPL23AP66	6.8356	-0.155772	1.05947	-0.147028	0.88311	NA
IFITM10	33.7436	0.141124	0.531526	0.265507	0.790619	NA
NBPF26	965.591	-0.0963899	0.211145	-0.456511	0.648023	0.999964
RACGAP1	18209.1	-0.00641357	0.127979	-0.0501143	0.960031	0.999964
ZXDA	394.937	-0.0271871	0.184312	-0.147506	0.882733	0.999964
LINC01588	333.326	-0.182312	0.3308	-0.551125	0.581548	0.999964
H3P31	73.3986	0.0198085	0.387683	0.0510945	0.95925	0.999964
FAM161B	652.095	0.0434898	0.154088	0.28224	0.777759	0.999964
MBOAT2	30677.3	-0.0108826	0.170161	-0.0639551	0.949006	0.999964
PLA2G2D	2.38109	-1.85373	2.34014	-0.792142	0.428278	NA
KLHL35	109.195	0.239893	0.277154	0.865558	0.386732	0.999964
FTO	5403.09	-0.0269958	0.105309	-0.256347	0.797683	0.999964
PRKY	2007.58	-0.0384068	0.182449	-0.210507	0.833272	0.999964
SYNE2	373.689	0.118368	0.186811	0.633623	0.526327	0.999964
TNFSF10	230.99	-0.262734	0.28503	-0.921779	0.356644	0.999964
CMAS	5286.92	0.0834918	0.130184	0.641335	0.521305	0.999964
AKR1E2	875.157	0.0122345	0.223767	0.0546752	0.956397	0.999964
MYH14	2.94135	0.526366	2.79347	0.188428	0.850541	NA
ALS2	13282.8	0.0738141	0.0825501	0.894173	0.371229	0.999964
KPNA3	8958.22	0.0636636	0.128678	0.494753	0.620774	0.999964
LOC105378005	4.10974	-1.44972	1.72249	-0.841645	0.399987	NA
SC5D	2181.77	0.146765	0.107038	1.37115	0.170329	0.934892
LOC105372524	2.5471	1.08328	1.92143	0.56379	0.572897	NA
RPL9P11	39.7291	1.17701	0.513481	2.29222	0.021893	NA
POU3F1	32.3048	-0.489985	0.571019	-0.858089	0.390843	NA
TMEM134	457.453	-0.243456	0.171995	-1.41548	0.156926	0.910889
ADGRA3	977.743	-0.0953083	0.151962	-0.627187	0.530537	0.999964
CTB-30L5.1	11.1585	-0.770997	0.836306	-0.921907	0.356577	NA
MAP3K11	4509.16	-0.0270213	0.115946	-0.23305	0.815722	0.999964
EFTUD2	15606.1	-0.0354472	0.117526	-0.301613	0.762947	0.999964
LOC107985872	141.799	1.57669	0.471578	3.34343	0.000827493	0.0420686
GYPC	45989.3	-0.0497749	0.192497	-0.258574	0.795964	0.999964
ACCS	1852.51	-0.113784	0.1484	-0.766735	0.443239	0.999964
LOC105370515	64.824	0.125584	0.3687	0.340614	0.733394	0.999964
LOC105374160	76.2249	-0.0254203	0.436236	-0.0582719	0.953532	0.999964
KDM4A-AS1	206.522	-0.0965875	0.209713	-0.46057	0.645107	0.999964
LOC105372396	2.01686	0.0731394	2.50634	0.0291818	0.97672	NA
PEAK1	12275.8	0.0841128	0.151918	0.553671	0.579804	0.999964
[truncated: 29,862 more rows]

## Sheet: HUDEP2, CD34 Common (Only Sig)
Genes
ZBTB21
KLHL21
ARPC5L
PPRC1
DUSP6
MCL1
SPRED1
RGS17
DUSP5
NRROS
BYSL
CPEB4
TRMT6
URB2
C2orf88
MTF1
BCOR
KLF10
PUM1
ZNF202
ZCCHC2
ZNF436
KLF16
INAFM2
PNO1
GEMIN4
FEM1A
MAPK6
CITED2
TIMM8A
NOP16
GPR146
IER2
MAT2A
DNAJB4
GZF1
CDK5R1
AEN
ZNF562
LONRF1
COA7
CISH
JUNB
ERF
SNHG15
CDC25A
OTUD4
CHAMP1
LCMT2
SNHG17
PER2
ZNF217
CCNG2
NIP7
ATG101
BET1L
SLC25A25
CMTM6
LIF
PDE12
PNRC1
CCNJ
PLD6
RAB11FIP1
IRS2
ZKSCAN4
SKIL
UTP15
SOCS4
MIR17HG
LTV1
FOSL2
MOB3C
NAB2
POLR3D
CDKN1B
TWNK
NR4A1
CMC2
SERTAD3
SRF
EGR1
PIM3
SLC25A33
FOSL1
TNFAIP3
ZNF518B
ETS2
ZNF264
FRAT1
ITPRID2
DUSP2
ARRDC3
SERTAD1
KCNK6
MIDEAS
KIAA0232
GATA2
CYP1B1
SPATA2L
TBC1D7-LOC100130357
KBTBD8
NANP
ASB1
H1-3
TNFRSF12A
AKIRIN1
PHF13
SPRY2
MAFG
ISG20L2
SURF6
TNFRSF10A
OTUD1
RRS1
KLHDC8A
TMEM185B
SOCS2
SPRY1
MARS2
MIEF1
CHSY1
MIDN
ADO
CSRNP1
TRAF4
LRRC8B
TMEM64
ARRDC4
EGR2
MYC
ZNF175
PDXP
HHEX
YRDC
PIK3IP1
TOB2
CGAS
ING2
NXT1
TRIM35
F2RL3
PPP1R15B
ZNF451
GRPEL1
PLEKHO2

## Sheet: HUDEP2, CD34 Common (Up Sig)
Genes
DUSP2
TNFRSF12A
FOSL1
EGR1
EGR2
HHEX
SPRY2
SPRED1
GATA2
NAB2
ARRDC4
CSRNP1
LIF
SKIL
CISH
DUSP6
PER2
DUSP5
MARS2
F2RL3
URB2
SNHG15
NR4A1
MIDN
MIDEAS
TNFAIP3
NXT1
SERTAD1
MCL1
SLC25A33
TNFRSF10A
PLEKHO2
PLD6
ZNF175
IER2
MIR17HG
PPRC1
C2orf88
SOCS2
LRRC8B
COA7
RRS1
LONRF1
YRDC
TRAF4
ZNF202
TBC1D7-LOC100130357
ETS2
KLF10
CMTM6
TIMM8A
ADO
MAT2A
TMEM64
KBTBD8
CDK5R1
KCNK6
NRROS
PNO1
NIP7
MYC
CYP1B1
TWNK
RAB11FIP1
INAFM2
UTP15
SLC25A25
ING2
ATG101
JUNB
CGAS
KLF16
SPATA2L
CDC25A
SOCS4
ZBTB21
CCNJ
SERTAD3
SPRY1
PIM3
MAPK6
CHAMP1
NOP16
LTV1
TRMT6
ARPC5L
GZF1
LCMT2
NANP
KIAA0232
GRPEL1
CPEB4
FOSL2
PDXP
ZNF562
ERF
BYSL
SNHG17
CHSY1
TMEM185B
MTF1
BCOR
ZCCHC2
SURF6
GEMIN4
TRIM35
MOB3C
AKIRIN1
OTUD4
AEN
SRF
CMC2
FEM1A
ISG20L2
MAFG
PPP1R15B
ASB1
PHF13
ZNF518B
POLR3D
BET1L
PDE12
ITPRID2
ZNF451
MIEF1
ZNF264
TOB2

## Sheet: HUDEP2, CD34 Common (Down Sig)
Genes
PUM1
ZKSCAN4
ZNF436
PNRC1
KLHL21
GPR146
H1-3
DNAJB4
ZNF217
FRAT1
IRS2
RGS17
CDKN1B
CITED2
KLHDC8A
OTUD1
PIK3IP1
ARRDC3
CCNG2
