# Supplementary material for: Predictive modeling of signal-responsive cis-elements in human red blood cell precursors
Source: Nucleic Acids Res. 2026 May 21;54(10):gkag505. doi: 10.1093/nar/gkag505 (PMC13191290; doi:10.1093/nar/gkag505)
Supplement: gkag505_Supplemental_Files [file gkag505_supplemental_files.zip › Table S12.xlsx]

## Sheet: KREs_with_both_AP1_and_EGR1_pea
chr	start	end	Category	KRE Score
chr10	101071382	101071822	Both	-0.113429
chr10	102132475	102133368	Both	0.02485
chr10	102645770	102646597	Both	4.02289
chr10	102713676	102715137	Both	0.0143024
chr10	103612340	103612904	Both	-3.10516
chr10	110304320	110305418	Both	-0.763011
chr10	110497366	110498652	Both	1.98291
chr10	119682126	119682405	Both	-0.105164
chr10	126062269	126062792	Both	-0.882799
chr10	14877870	14879335	Both	-0.0650327
chr10	28291822	28292270	Both	-0.882799
chr10	28797194	28797478	Both	-0.0250578
chr10	30682397	30682755	Both	-0.0734546
chr10	32055473	32056694	Both	2.04601
chr10	3784957	3786153	Both	2.13438
chr10	43129233	43129666	Both	1.89484
chr10	46217500	46217858	Both	1.92655
chr10	62804251	62805775	Both	1.93465
chr10	63629470	63630951	Both	2.03785
chr10	70477744	70478104	Both	-0.0420663
chr10	70667130	70667681	Both	1.9245
chr10	71359246	71359891	Both	1.89484
chr10	72260498	72261783	Both	4.06114
chr10	72272590	72273180	Both	2.11149
chr10	72273520	72274469	Both	2.11149
chr10	72308466	72308908	Both	1.94363
chr10	87211867	87212248	Both	-3.8828
chr1	109075735	109076342	Both	0.100946
chr1	109090315	109091483	Both	0.144932
chr11	10808337	10809649	Both	1.96848
chr11	119018088	119019253	Both	3.27491
chr11	119094106	119095862	Both	6.10095
chr11	119101378	119102397	Both	2.05656
chr11	119106880	119107782	Both	-0.113429
chr11	119121171	119122016	Both	-0.0714936
chr11	123741135	123741878	Both	0.0460122
chr11	125625359	125626763	Both	2.0627
chr11	126268743	126269448	Both	0.0168781
chr11	126282800	126283722	Both	-0.922774
chr11	129966330	129966657	Both	-3.02506
chr11	18526296	18527384	Both	1.98148
chr11	18634199	18634960	Both	2.01462
chr11	207142	208015	Both	2.0143
chr11	208599	209089	Both	0.0143024
chr11	220544	221384	Both	3.14891
chr1	1273551	1274480	Both	0.0251716
chr11	2912484	2912924	Both	-1.10516
chr1	1399201	1399925	Both	0.0630965
chr1	1407000	1408035	Both	0.0565599
chr1	1435333	1435899	Both	1.8614
chr11	43830864	43831336	Both	1.89484
chr11	44634664	44635211	Both	-0.0567676
chr1	151057744	151057975	Both	2.15147
chr1	151059307	151059839	Both	0.151468
chr1	151070232	151071503	Both	2.10953
chr1	151189584	151190418	Both	-0.746248
chr1	151198223	151199044	Both	-0.891064
chr1	153750441	153751010	Both	-2.97711
chr1	154558355	154559295	Both	2.0631
chr1	154961254	154962538	Both	0.0317082
chr1	154982994	154983616	Both	1.64304
chr1	155050483	155051940	Both	0.113222
chr1	156728310	156729235	Both	-0.0544851
chr1	156740614	156741565	Both	-0.0714936
chr1	156755591	156755919	Both	1.85486
chr1	156767068	156767981	Both	4.14493
chr1	156863020	156863546	Both	4.07357
chr1	156890168	156890375	Both	-1.01709
chr1	156892320	156892630	Both	2.05428
chr1	156894727	156895443	Both	2.05428
chr1	156912951	156913924	Both	2.15147
chr1	156914483	156914836	Both	4.15147
chr1	156920240	156920855	Both	2.15147
chr1	156927569	156928100	Both	4.15147
chr11	57349905	57350124	Both	-2.98538
chr11	57358654	57359047	Both	0.0545989
chr11	57424681	57425442	Both	4.01287
chr11	57426972	57427310	Both	0.0128672
chr11	57515371	57516123	Both	1.90326
chr11	57647980	57648718	Both	4.02341
chr11	57649813	57650252	Both	4.02341
chr11	57657215	57657858	Both	2.02341
chr11	57666850	57668336	Both	4.02517
chr11	57741081	57741961	Both	0.0630965
chr11	58577915	58579324	Both	2.14493
chr11	58579580	58580027	Both	0.144932
chr11	59142550	59143262	Both	0.0565599
chr11	61603090	61603602	Both	-3.10516
chr11	62427747	62428208	Both	-0.0734546
chr1	16351971	16352879	Both	0.0778225
chr11	6357255	6357606	Both	-0.0567676
chr1	16366901	16368036	Both	2.0631
chr11	65888214	65888775	Both	0.0565599
chr11	65890379	65890974	Both	2.05656
chr11	65899225	65899621	Both	2.10307
chr11	65900191	65900813	Both	0.103071
chr11	65906440	65907027	Both	1.89484
chr11	68271200	68272591	Both	2.10267
chr1	168320845	168321356	Both	-0.105164
chr11	69088664	69089074	Both	0.0313109
chr11	69643171	69643619	Both	-0.0170859
chr11	76371229	76371530	Both	1.89484
chr1	185244436	185244704	Both	-0.105164
chr1	18902366	18903294	Both	2.05656
chr1	19209624	19210715	Both	2.14493
chr1	19251061	19252174	Both	1.8614
chr1	200409492	200410412	Both	1.11948
chr1	202531873	202532681	Both	-0.0250578
chr1	204411280	204412307	Both	2.01688
chr1	204417102	204417944	Both	1.92655
chr1	206504101	206504448	Both	1.89484
chr12	103956640	103957848	Both	1.99346
chr12	103965545	103966288	Both	2.01462
chr12	104286576	104287487	Both	2.13438
chr12	104288654	104289215	Both	2.13438
chr1	21091159	21091431	Both	-3.05677
chr12	109476921	109478155	Both	1.12602
chr12	109996154	109996544	Both	1.86541
chr12	110270063	110270848	Both	1.90137
chr12	110280777	110282002	Both	-0.0737762
chr12	110501453	110502628	Both	1.89311
chr12	110582379	110583583	Both	1.91796
chr12	113314089	113314523	Both	-3.07345
chr1	211378885	211379140	Both	-1.07345
chr12	121765592	121765928	Both	-3.10516
chr1	225427741	225428749	Both	3.95793
chr1	225444761	225445466	Both	3.98148
chr1	225454800	225455154	Both	0.0545989
chr1	225999230	226000130	Both	2.15147
chr1	226002743	226003209	Both	2.15147
chr1	226061766	226063302	Both	2.05656
chr1	229558439	229559332	Both	2.04601
chr1	229625065	229626770	Both	2.05255
chr1	230066636	230067586	Both	2.08599
chr1	23168134	23169046	Both	0.109532
chr12	31749048	31749636	Both	3.97494
chr1	23742958	23744170	Both	0.0565599
chr12	3873000	3873648	Both	-0.891064
chr12	4271663	4272946	Both	1.10894
chr12	4273536	4273855	Both	1.97494
chr12	43758281	43759581	Both	4.05656
chr1	244652629	244653471	Both	0.113222
chr1	245051375	245052235	Both	1.97494
chr1	246117053	246117472	Both	-0.0170859
chr12	52032874	52033339	Both	-0.0967425
chr12	52036936	52037230	Both	-3.79472
chr12	52050706	52051917	Both	-0.79472
chr12	52069326	52070283	Both	2.10095
chr12	52083137	52083727	Both	-0.754745
chr12	54935361	54935670	Both	0.022889
chr12	56630165	56630517	Both	2.14092
chr12	56636027	56637270	Both	4.14092
chr12	56724734	56725696	Both	3.96636
chr12	56751807	56752605	Both	3.98945
chr12	57001342	57001729	Both	-0.0170859
chr12	57078099	57079265	Both	1.91796
chr12	57087132	57088078	Both	2.04601
chr12	57088370	57089287	Both	0.0460122
chr12	57111119	57112638	Both	4.14092
chr12	57229335	57229827	Both	0.0712858
chr12	57229910	57230388	Both	0.0712858
chr1	26317693	26317973	Both	-3.14514
chr1	26431905	26432577	Both	0.151468
chr1	26471976	26473349	Both	6.02485
chr1	26531036	26531452	Both	2.06515
chr1	26692243	26692721	Both	6.15147
chr1	26692884	26693363	Both	6.15147
chr1	26695385	26696296	Both	4.15147
chr12	67647856	67650124	Both	-0.79472
chr1	26786646	26787409	Both	4.11149
chr1	26789207	26789440	Both	2.11149
chr1	26864722	26865612	Both	4.10307
chr1	26889558	26890772	Both	3.8968
chr1	26899828	26900754	Both	2.07978
chr12	71662876	71664601	Both	6.10496
chr12	71754480	71755557	Both	0.022889
chr1	27233923	27234985	Both	1.92851
chr1	27321880	27322708	Both	2.15147
chr12	77065119	77066229	Both	-0.922774
chr1	28736394	28737361	Both	0.0965348
chr1	29181073	29182266	Both	4.05255
chr12	93569640	93569894	Both	0.119758
chr12	93570126	93572177	Both	2.11976
chr12	93741745	93742941	Both	3.7711
chr12	94075366	94075607	Both	0.0712858
chr12	94101924	94102664	Both	0.0251716
chr13	114314133	114314926	Both	1.88657
chr1	31644343	31645413	Both	2.02341
chr1	32013290	32014398	Both	3.14686
chr1	32072552	32073617	Both	2.05255
chr1	32179418	32180228	Both	0.0525489
chr1	32200244	32201824	Both	2.10095
chr1	32205454	32205944	Both	-0.0588176
chr1	32221889	32223014	Both	0.140921
chr1	32248011	32248632	Both	2.01462
chr1	32291756	32292573	Both	4.02517
chr1	32334974	32336570	Both	2.03131
chr1	32351032	32352121	Both	3.2432
chr1	32394237	32394919	Both	2.15147
chr13	24630798	24631075	Both	-3.14514
chr13	26300121	26300483	Both	-0.882799
chr1	32650835	32651548	Both	2.05656
chr1	32702524	32703541	Both	-0.102882
chr13	30739922	30740655	Both	-0.882799
chr1	34859289	34860145	Both	0.0460122
chr1	34865942	34866866	Both	3.98291
chr1	34984629	34985763	Both	-0.0170859
chr1	37474195	37475120	Both	0.0608139
chr1	37479639	37480048	Both	0.0608139
chr1	37689633	37690139	Both	2.11149
chr1	3774689	3775194	Both	4.02084
chr1	3775294	3775878	Both	4.02084
chr1	37793709	37794553	Both	-0.922774
chr1	37859260	37860393	Both	0.104957
chr13	80340961	80341611	Both	1.85486
chr1	38872743	38873842	Both	-0.0820412
chr1	38990768	38991732	Both	0.0818334
chr1	43929599	43929883	Both	0.022889
chr1	44072244	44072533	Both	-0.105164
chr1	44799721	44800677	Both	0.151468
chr1	44807254	44808254	Both	2.00633
chr14	49633736	49635417	Both	4.10496
chr1	44986258	44986904	Both	2.10496
chr14	49962668	49962990	Both	-3.10516
chr1	45339520	45340693	Both	2.02517
chr14	54762378	54762652	Both	-0.105164
chr1	45499813	45500559	Both	2.09441
chr14	55026791	55027678	Both	2.04601
chr1	45521172	45522214	Both	0.0313866
chr1	46603840	46604559	Both	-0.0170859
chr1	46616322	46617025	Both	-0.113751
chr14	73713602	73714586	Both	-0.891386
chr14	73725520	73726380	Both	1.89484
chr14	73851620	73852957	Both	1.67443
chr14	73886316	73887416	Both	4.01688
chr14	93173907	93174317	Both	-1.85968
chr15	100596715	100597178	Both	1.97289
chr15	101006995	101007245	Both	1.98291
chr15	101251454	101252494	Both	0.0143024
chr15	101651704	101652830	Both	-0.763011
chr1	52697847	52698624	Both	0.0565599
chr15	38251482	38252820	Both	2.0546
chr15	40323196	40323952	Both	0.0944091
chr15	40569108	40569611	Both	-0.113751
chr15	52018932	52020062	Both	0.134384
chr15	52568617	52569450	Both	0.0630208
chr15	55196477	55197399	Both	2.13438
chr15	64841289	64842211	Both	-0.752463
chr15	75201648	75202936	Both	0.0313866
chr15	75204767	75205089	Both	0.0143024
chr15	88467070	88468097	Both	4.08599
chr15	88621040	88621751	Both	1.9245
chr15	90142755	90143692	Both	4.15147
chr15	90165626	90166068	Both	-1.07345
chr15	90930033	90930430	Both	0.0460122
chr15	90931711	90932727	Both	2.04601
chr15	97960174	97960836	Both	0.0168781
chr16	25210734	25211113	Both	-0.0734546
chr16	29654660	29655464	Both	1.96636
chr16	29662714	29664662	Both	4.0631
chr16	29805351	29806523	Both	4.05656
chr16	29807680	29808184	Both	2.05656
chr16	3020778	3021318	Both	2.14092
chr16	3022349	3022564	Both	1.14092
chr16	3023711	3024495	Both	2.14092
chr16	30949967	30950645	Both	4.10095
chr16	30957030	30958493	Both	4.10095
chr16	30996967	30997615	Both	2.06515
chr16	31032743	31034454	Both	2.02341
chr16	31073181	31074003	Both	2.14092
chr16	31074126	31074771	Both	2.14092
chr16	31142103	31142908	Both	2.10267
chr16	31179618	31180955	Both	1.91796
chr16	31215292	31216018	Both	-0.113429
chr16	31458996	31460131	Both	2.14493
chr16	31477467	31477755	Both	2.01462
chr16	31507650	31508768	Both	3.93497
chr16	31873562	31874380	Both	-0.891064
chr16	31880279	31880966	Both	2.0546
chr1	6602431	6603376	Both	6.15147
chr1	6613094	6613905	Both	0.020839
chr1	6624716	6626049	Both	2.11354
chr16	69329939	69331043	Both	1.89712
chr16	69339189	69340134	Both	4.04601
chr16	71808195	71809412	Both	2.02341
chr16	71845566	71846352	Both	0.0712858
chr16	72013821	72014358	Both	3.98291
chr16	81006356	81007769	Both	2.14493
chr16	85592724	85593037	Both	-0.0567676
chr16	89686411	89687589	Both	1.27893
chr16	89700121	89700596	Both	2.14493
chr16	89701369	89702297	Both	0.144932
chr16	89706039	89706212	Both	1.98291
chr16	9077295	9077652	Both	-1.01852
chr16	9091075	9092119	Both	2.09441
chr17	1463210	1463552	Both	1.90979
chr17	17205863	17206999	Both	-0.859676
chr17	28719298	28720331	Both	2.10095
chr17	28725829	28727447	Both	0.100946
chr17	28728520	28729189	Both	2.10095
chr17	28743128	28744490	Both	2.07325
chr17	28865084	28865848	Both	4.09252
chr17	28896874	28898018	Both	0.111493
chr17	28902590	28903411	Both	2.11149
chr17	28906961	28907420	Both	4.15147
chr17	28912387	28912769	Both	1.06515
chr17	28951243	28952730	Both	6.11149
chr17	29133122	29133702	Both	-0.105164
chr17	30550572	30551266	Both	-3.10516
chr17	40111690	40111993	Both	2.02116
chr17	40191337	40192075	Both	-0.0170859
chr17	42017028	42018103	Both	1.97289
chr17	42019849	42020257	Both	0.014624
chr17	42120856	42121523	Both	2.04601
chr17	42518461	42518882	Both	4.0546
chr17	42553943	42555315	Both	-0.683225
chr17	42561797	42562852	Both	0.103071
chr17	42577280	42578129	Both	2.05656
chr17	42823831	42824586	Both	-1.64e-06
chr17	42832662	42834094	Both	1.89279
chr17	44186392	44187375	Both	1.97494
chr17	44210301	44210877	Both	2.0143
chr17	44324671	44325515	Both	2.04601
chr17	44326795	44327137	Both	2.04601
chr17	44502927	44503855	Both	4.103
chr17	46742532	46743379	Both	-3.10516
chr17	47265987	47266373	Both	-3.07345
chr17	48972330	48972711	Both	-1.07345
chr17	57068291	57068588	Both	1.10894
chr17	59209432	59210590	Both	3.96636
chr17	6443708	6444580	Both	1.85486
chr17	64496529	64497746	Both	2.04601
chr17	64505834	64507132	Both	2.14092
chr17	6651201	6652274	Both	1.91796
chr17	7035302	7036421	Both	2.01462
chr17	7233978	7234789	Both	0.0317082
chr17	7239376	7239967	Both	-0.113429
chr17	7242748	7243279	Both	1.92655
chr17	7251624	7252906	Both	2.13438
chr17	751197	752959	Both	-0.763011
chr17	75778928	75780166	Both	2.10307
chr17	75784541	75785606	Both	6.10953
chr17	7583313	7584212	Both	2.10496
chr17	76725942	76727306	Both	4.05656
chr17	76736385	76738153	Both	4.10307
chr1	7770733	7771870	Both	-0.0563703
chr1	7783465	7784472	Both	-0.113429
chr17	7836516	7837047	Both	2.14493
chr17	79838638	79840077	Both	0.140921
chr17	8120086	8121012	Both	2.05656
chr17	81860219	81861434	Both	-0.0145102
chr17	81870556	81872365	Both	2.05255
chr17	81912759	81913046	Both	-0.918167
chr17	81916663	81916941	Both	-1.12806
chr17	81923331	81923817	Both	0.144932
chr17	81926823	81927284	Both	-0.855068
chr17	81927371	81928207	Both	0.144932
chr17	81932131	81932600	Both	3.90137
chr17	81936941	81937705	Both	-0.0986278
chr17	82648186	82649052	Both	-0.197514
chr18	2854033	2854787	Both	4.0546
chr18	2994611	2995105	Both	4.103
chr18	3246078	3246359	Both	2.11149
chr18	3247005	3247951	Both	2.11149
chr18	3261403	3262808	Both	2.0143
chr18	51197313	51198542	Both	2.01462
chr18	62186619	62187605	Both	2.01462
chr1	86774270	86774629	Both	-0.0734546
chr1	89523983	89525522	Both	2.06515
chr19	1020949	1021871	Both	4.15147
chr19	1039781	1040264	Both	0.00633052
chr19	1095048	1095692	Both	2.06515
chr19	1103662	1104781	Both	2.06515
chr19	11089234	11089626	Both	2.14092
chr19	11090106	11090909	Both	2.14092
chr19	1113158	1113733	Both	-2.97483
chr19	1132105	1132590	Both	-3.14514
chr19	1240193	1240582	Both	2.15147
chr19	1241467	1241994	Both	2.15147
chr19	1248435	1250072	Both	2.15147
chr19	1252853	1253672	Both	4.15147
chr19	1259269	1259632	Both	2.15147
chr19	1260711	1261317	Both	2.15147
chr19	12757434	12758102	Both	-0.0170859
chr19	12782396	12782804	Both	2.10307
chr19	12789653	12790485	Both	1.90333
chr19	12791257	12791898	Both	2.0631
chr19	12793422	12794198	Both	2.0631
chr19	12801681	12802325	Both	-0.106893
chr19	12806203	12807093	Both	-0.113429
chr19	12847323	12848086	Both	2.103
chr19	12867160	12868019	Both	2.103
chr19	13150026	13150536	Both	0.144932
chr19	13151539	13152281	Both	4.14493
chr19	13152693	13153751	Both	4.14493
chr19	13162644	13163555	Both	1.89311
chr19	13747534	13748175	Both	4.11354
chr19	13833414	13833992	Both	2.01462
chr19	14080992	14081968	Both	3.73991
chr19	1438004	1439076	Both	4.04601
chr19	14517650	14518910	Both	1.86541
chr19	14529096	14529923	Both	1.92851
chr19	14689520	14690377	Both	2.01462
chr19	16066593	16066962	Both	-0.228902
chr19	16076107	16076869	Both	0.00633052
chr19	16078804	16079471	Both	2.00633
chr19	1652187	1653296	Both	2.103
chr19	16888672	16889244	Both	0.12008
chr19	16890629	16890921	Both	2.12008
chr19	16896857	16897731	Both	1.10894
chr19	18006774	18007490	Both	2.10921
chr19	18064794	18065161	Both	-2.95399
chr19	18203898	18204538	Both	0.0630208
chr19	1848241	1848950	Both	1.98945
chr19	1854626	1854900	Both	1.05255
chr19	1855084	1855778	Both	4.05255
chr19	1857190	1857571	Both	2.05255
chr19	1863520	1864574	Both	2.02084
chr19	1875612	1876410	Both	2.0631
chr1	921101	921369	Both	0.014624
chr1	9275199	9275974	Both	0.022889
chr1	93179593	93181256	Both	4.10307
chr19	35405215	35405664	Both	-0.105164
chr19	38256291	38256769	Both	1.98291
chr19	38270014	38270950	Both	4.0546
chr19	38317120	38317422	Both	4.02116
chr19	39150317	39150560	Both	-3.14514
chr19	40420689	40421494	Both	2.04601
chr19	40425336	40426244	Both	0.0925238
chr19	40433527	40434458	Both	4.01462
chr19	40443028	40443524	Both	2.09441
chr19	40444028	40444967	Both	0.0944091
chr19	40596943	40597313	Both	-0.888507
chr19	40603657	40604443	Both	2.11149
chr19	40605286	40605953	Both	2.11149
chr19	40609833	40610272	Both	2.11149
chr19	42075706	42076590	Both	1.9769
chr19	42132933	42133532	Both	-0.0170859
chr19	42217085	42218119	Both	4.10307
chr19	42219792	42220596	Both	4.10307
chr19	42242475	42243451	Both	2.05656
chr19	42244719	42245060	Both	4.05656
chr19	42253372	42255407	Both	-0.0148317
chr19	42268133	42269409	Both	6.01688
chr19	42279914	42280920	Both	2.11354
chr19	42283571	42284550	Both	2.11354
chr19	42301876	42303127	Both	4.11354
chr19	42325179	42326093	Both	-0.0170859
chr19	45404265	45404438	Both	-2.90347
chr19	45405092	45406749	Both	2.09653
chr19	45455666	45456530	Both	-0.0567676
chr19	45467508	45468601	Both	2.14493
chr19	45468847	45469979	Both	2.14493
chr19	45478351	45479303	Both	4.01462
chr19	45485130	45486034	Both	2.01462
chr19	45691654	45692954	Both	2.01462
chr19	46784726	46785097	Both	0.134384
chr19	46786187	46787014	Both	2.13438
chr19	4791156	4791858	Both	2.10496
chr19	4803934	4804381	Both	-0.79472
chr19	48445179	48446413	Both	2.05255
chr19	51570941	51571546	Both	0.0251716
chr19	52856946	52858014	Both	-0.79472
chr1	9529008	9529509	Both	0.00633052
chr19	53103247	53103881	Both	1.86541
chr19	53867398	53867957	Both	0.02485
chr19	53869122	53869809	Both	0.02485
chr1	9539114	9540336	Both	-0.0250578
chr19	572129	573286	Both	1.89279
chr19	574679	575245	Both	1.89279
chr19	58182712	58183958	Both	2.103
chr19	7649405	7649785	Both	-0.0567676
chr19	7920145	7921289	Both	0.0251716
chr19	7925278	7926387	Both	1.23667
chr19	907137	907794	Both	4.01462
chr19	9323579	9324603	Both	-0.763011
chr19	944102	944527	Both	0.020839
chr19	9674554	9675483	Both	2.00633
chr19	9768239	9769117	Both	1.91796
chr19	9785389	9786349	Both	2.103
chr19	9791585	9792949	Both	2.103
chr19	9818771	9819868	Both	1.88657
chr20	1415858	1416305	Both	-0.0567676
chr20	17506233	17506460	Both	-3.10516
chr20	23132524	23133957	Both	4.14092
chr20	23349989	23350934	Both	3.23699
chr20	23357846	23358493	Both	-0.0271077
chr20	23361547	23362409	Both	0.12008
chr20	25623167	25624630	Both	3.20528
chr20	2652066	2653105	Both	1.85486
chr20	32207144	32208152	Both	-1.64e-06
chr20	38434247	38435549	Both	2.07325
chr20	38446454	38447164	Both	0.0143024
chr20	38646181	38646495	Both	0.014624
chr20	38925962	38927088	Both	0.0460122
chr20	38947889	38948432	Both	4.05255
chr20	50724894	50725340	Both	-1.10516
chr20	51631038	51631713	Both	-0.105164
chr20	5950227	5951028	Both	-0.0820412
chr20	651809	652617	Both	2.01462
chr20	652775	653721	Both	0.014624
chr2	108591162	108591484	Both	-1.89106
chr21	17611498	17612255	Both	1.07129
chr2	119387568	119388177	Both	2.02289
chr2	120222879	120223886	Both	2.05428
chr2	120238605	120239196	Both	-1.92277
chr2	127293406	127294521	Both	1.10894
chr2	127526035	127527195	Both	4.10496
chr2	127810550	127811717	Both	2.01462
chr2	128027161	128028642	Both	-0.891064
chr2	128090904	128091486	Both	-0.0714936
chr2	130336921	130337661	Both	2.01688
chr2	130341996	130343236	Both	2.10496
chr2	130372063	130373105	Both	1.98291
chr2	131104534	131106754	Both	4.13438
chr2	131492025	131493377	Both	0.102674
chr2	135530456	135531812	Both	2.04601
chr21	38805077	38806426	Both	0.0565599
chr21	38985016	38986268	Both	1.9245
chr21	39137207	39137541	Both	-0.0170859
chr21	42009461	42011122	Both	2.14493
chr2	16717552	16717838	Both	-0.0734546
chr2	177306576	177306851	Both	-3.14514
chr2	180980071	180981195	Both	-0.0170859
chr2	190180174	190181303	Both	-0.79472
chr2	190184535	190184840	Both	1.85486
chr2	197452965	197454087	Both	2.0546
chr2	197704882	197705963	Both	3.10861
chr2	20578967	20579676	Both	4.103
chr22	24445515	24445795	Both	-3.07345
chr22	24465608	24465892	Both	-3.05677
chr22	31660950	31661262	Both	-0.882799
chr22	36201423	36202221	Both	3.98291
chr22	37273438	37273919	Both	-0.105164
chr22	38034125	38035072	Both	2.0546
chr2	238288351	238289440	Both	0.0545989
chr2	238421402	238421847	Both	1.89311
chr2	238426394	238427616	Both	1.10894
chr22	39501895	39502799	Both	-0.113751
chr22	39519632	39521305	Both	2.08599
chr22	39532607	39533172	Both	-0.102882
chr2	239927361	239927812	Both	1.94323
chr22	41444118	41444610	Both	1.9245
chr22	41446587	41447398	Both	1.9245
chr22	41448260	41448810	Both	3.9245
chr2	241561810	241562188	Both	-3.92277
chr22	46773830	46774399	Both	-0.105164
chr22	49959952	49960993	Both	-0.0170859
chr22	50189942	50190914	Both	-0.788184
chr2	27720098	27720434	Both	-2.97711
chr2	28392026	28393135	Both	4.08599
chr2	3518418	3519758	Both	1.15741
chr2	3557993	3558940	Both	0.00633052
chr2	38376256	38377739	Both	0.0313109
chr2	38515413	38516088	Both	0.0545989
chr2	38542805	38543329	Both	-0.0250578
chr2	38602409	38603349	Both	2.13438
chr2	38750403	38751793	Both	1.96848
chr2	68156978	68158282	Both	1.78132
chr2	73736649	73737693	Both	0.0251716
chr2	73779518	73780362	Both	0.0251716
chr2	73828706	73829378	Both	1.88657
chr2	74178208	74179297	Both	0.014624
chr2	74198247	74199406	Both	2.13438
chr2	74206162	74206645	Both	1.94323
chr2	85326423	85326807	Both	2.01287
chr2	85327505	85328473	Both	4.01287
chr2	85413964	85414171	Both	-3.11343
chr2	85418330	85419002	Both	4.04601
chr2	85428264	85428719	Both	2.09441
chr2	85437133	85438662	Both	-0.0170859
chr2	85500008	85500509	Both	4.07129
chr2	85538579	85540097	Both	4.07136
chr2	85602293	85603441	Both	0.0143024
chr2	86194860	86195776	Both	1.96848
chr2	96148524	96148829	Both	-0.0734546
chr2	96157588	96158202	Both	1.86541
chr2	96265707	96266623	Both	2.0631
chr2	96335422	96336525	Both	1.91796
chr3	128467105	128467501	Both	-0.0250578
chr3	128482899	128483516	Both	4.14493
chr3	128487437	128488650	Both	0.144932
chr3	128488790	128489245	Both	2.14493
chr3	128497612	128498130	Both	4.0143
chr3	170356669	170357841	Both	2.07782
chr3	170358153	170358485	Both	-2.92218
chr3	183255390	183255653	Both	1.98945
chr3	183361156	183361621	Both	1.90326
chr3	186882823	186883283	Both	-0.0250578
chr3	196503435	196504058	Both	-0.0420663
chr3	196512033	196512524	Both	3.93276
chr3	196568301	196569404	Both	1.95173
chr3	196631753	196633126	Both	4.02116
chr3	196639019	196640789	Both	3.07723
chr3	196650781	196651261	Both	-0.105164
chr3	196711613	196713016	Both	-0.859676
chr3	196867479	196868693	Both	1.99346
chr3	196941808	196943141	Both	2.14493
chr3	32502039	32502978	Both	0.0525489
chr3	32684742	32685709	Both	0.0944091
chr3	38136849	38137621	Both	-0.0649569
chr3	38138500	38138760	Both	-0.0649569
chr3	39106982	39108207	Both	1.89279
chr3	39151967	39153069	Both	0.134384
chr3	39153358	39153955	Both	0.134384
chr3	4531428	4531889	Both	1.97494
chr3	47016927	47017452	Both	-1.11343
chr3	47824622	47825473	Both	-0.0065383
chr3	48187743	48188849	Both	-0.0820412
chr3	50194567	50195274	Both	1.98291
chr3	50320993	50321998	Both	4.0143
chr3	50324644	50324862	Both	2.01462
chr3	50336914	50338290	Both	4.00633
chr3	50350466	50351279	Both	-0.0170859
chr3	50600752	50601768	Both	3.93497
chr3	50611502	50612452	Both	4.04601
chr3	50616701	50617621	Both	-0.0170859
chr3	51384798	51385534	Both	1.89712
chr3	52056075	52057675	Both	-0.721075
chr3	57555675	57557548	Both	5.97494
chr3	67017092	67017616	Both	1.92655
chr3	67654032	67655012	Both	1.20528
chr3	69012976	69014124	Both	1.23699
chr3	72086169	72086780	Both	0.0859871
chr3	72144726	72145171	Both	1.98148
chr3	72338543	72339574	Both	1.92655
chr3	72482980	72483246	Both	-0.105164
chr3	9730938	9731856	Both	2.06956
chr3	9778112	9778413	Both	-3.10516
chr4	1011098	1011716	Both	-0.763011
chr4	10116243	10117463	Both	1.87194
chr4	10180989	10181714	Both	4.10095
chr4	1043518	1044041	Both	1.98148
chr4	109576537	109576898	Both	-0.388665
chr4	138241686	138242714	Both	6.13438
chr4	139015027	139016307	Both	0.0925238
chr4	139295339	139296024	Both	3.98291
chr4	139300981	139302381	Both	2.04601
chr4	145179578	145181168	Both	4.04601
chr4	165327203	165328128	Both	2.09252
chr4	183443856	183445390	Both	1.25407
chr4	183504043	183505151	Both	2.04601
chr4	183505940	183506485	Both	0.0460122
chr4	2468375	2469442	Both	0.0630965
chr4	6673322	6675125	Both	4.03171
chr4	6782142	6783881	Both	4.04601
chr4	7067933	7068658	Both	-0.891064
chr4	75672508	75673819	Both	1.96636
chr4	88593025	88593477	Both	1.27893
chr5	111512178	111513273	Both	1.10894
chr5	111757204	111758368	Both	-0.0170859
chr5	112860923	112861678	Both	1.88657
chr5	132260773	132261197	Both	1.89484
chr5	132425699	132425888	Both	-3.14514
chr5	132963147	132964093	Both	-0.0250578
chr5	138000191	138000437	Both	-1.07345
chr5	138178437	138179430	Both	4.05255
chr5	138449973	138450399	Both	-0.0170859
chr5	138464026	138464397	Both	4.0631
chr5	138464501	138466311	Both	2.0631
chr5	138575003	138576044	Both	2.13438
chr5	139246066	139246767	Both	-0.105164
chr5	139293425	139294836	Both	2.03139
chr5	139341425	139342560	Both	2.09441
chr5	149345205	149346095	Both	1.93709
chr5	149551192	149552024	Both	2.11354
chr5	149666145	149666584	Both	1.92655
chr5	173615952	173617014	Both	0.104957
chr5	173782126	173783181	Both	0.134384
chr5	173887702	173888513	Both	2.05656
chr5	176388491	176389522	Both	2.10496
chr5	33440396	33441488	Both	4.01688
chr5	34914744	34915988	Both	0.0565599
chr5	34923779	34924324	Both	1.98116
chr5	34929139	34930299	Both	1.10894
chr5	73565225	73566080	Both	1.93465
chr5	75320819	75321296	Both	-1.05677
chr5	87081581	87081847	Both	3.85486
chr6	106312948	106313402	Both	-1.06503
chr6	110814924	110816273	Both	5.9415
chr6	110874320	110874948	Both	3.9245
chr6	13272415	13273053	Both	-0.865616
chr6	13273715	13274322	Both	2.13438
chr6	137866230	137867567	Both	2.14493
chr6	143842784	143843806	Both	2.10267
chr6	20213391	20213792	Both	4.02517
chr6	20401178	20401969	Both	2.11149
chr6	20409440	20410365	Both	1.85486
chr6	20458077	20458713	Both	4.00633
chr6	24494541	24495834	Both	0.0418585
chr6	24720070	24721775	Both	4.14493
chr6	26296887	26297367	Both	4.09252
chr6	26327533	26328333	Both	-0.0250578
chr6	26330972	26331220	Both	-3.02506
chr6	26336345	26337058	Both	4.103
chr6	26341579	26342269	Both	2.103
chr6	26595792	26596223	Both	2.14092
chr6	26596599	26597370	Both	0.140921
chr6	27091661	27092412	Both	-0.0714936
chr6	27290536	27290951	Both	-1.08204
chr6	32086675	32086937	Both	-2.97057
chr6	33570854	33571585	Both	4.10496
chr6	33585646	33586120	Both	1.99346
chr6	36139436	36139747	Both	-3.01709
chr6	39229031	39229772	Both	2.10267
chr6	41057924	41058661	Both	-3.78818
chr6	41071827	41073401	Both	2.0631
chr6	41073589	41073960	Both	4.0631
chr6	41786458	41786953	Both	2.11149
chr6	41920831	41921776	Both	2.14493
chr6	41936105	41936686	Both	4.02116
chr6	41976833	41977159	Both	-3.10516
chr6	42028160	42028995	Both	4.01287
chr6	42030660	42031487	Both	4.01287
chr6	42039597	42039842	Both	-0.763011
chr6	42045609	42046115	Both	4.0631
chr6	42928895	42930279	Both	2.10307
chr6	43170726	43171571	Both	2.05255
chr6	43174238	43174915	Both	3.96636
chr6	43181838	43182661	Both	-0.0230968
chr6	43509392	43510669	Both	1.29561
chr6	43516469	43517745	Both	2.0631
chr6	43687413	43688087	Both	1.93709
chr6	43724943	43725933	Both	4.15147
chr6	43769535	43770339	Both	0.0460122
chr6	43774827	43775125	Both	2.0143
chr6	43969318	43970030	Both	0.014624
chr6	44058479	44059096	Both	2.01287
chr6	44064384	44064888	Both	2.10953
chr6	44073051	44073746	Both	0.0630965
chr6	44074470	44075033	Both	0.0630965
chr6	44126841	44127874	Both	0.0944091
chr6	45436829	45437147	Both	-1.07345
chr6	56954522	56955779	Both	0.0545989
chr6	57046386	57048065	Both	3.89712
chr6	57089731	57091086	Both	4.0627
chr6	57172036	57172981	Both	2.14493
chr6	63572047	63572820	Both	0.0545989
chr6	90468112	90468469	Both	-0.105164
chr7	101137150	101137393	Both	-3.92277
chr7	106718239	106718543	Both	-0.0734546
chr7	143380217	143381729	Both	0.0712858
chr7	151404263	151404507	Both	2.02943
chr7	2232145	2233463	Both	0.0143024
chr7	2241886	2243723	Both	-0.0820412
chr7	32879441	32879998	Both	3.92655
chr7	32891092	32892380	Both	2.04601
chr7	32905211	32906660	Both	4.05255
chr7	44489915	44491070	Both	1.90141
chr7	44581569	44582844	Both	1.89279
chr7	44885272	44886176	Both	2.02341
chr7	44986124	44987044	Both	2.02341
chr7	44999535	45000576	Both	0.134384
chr7	45001330	45001551	Both	2.13438
chr7	45088818	45089583	Both	-0.849128
chr7	45111340	45112166	Both	4.09441
chr7	5529411	5530879	Both	2.05656
chr7	5562638	5563894	Both	2.06515
chr7	6640331	6640818	Both	1.88657
chr7	76047633	76048854	Both	0.0630965
chr7	76358591	76359706	Both	2.14092
chr7	76364582	76365092	Both	1.97494
chr7	76373109	76373777	Both	1.92655
chr7	77536563	77537528	Both	1.92655
chr8	102238579	102239865	Both	1.9245
chr8	102653736	102654881	Both	1.95793
chr8	102655566	102656258	Both	-0.0420663
chr8	102746814	102747285	Both	-0.0250578
chr8	102806217	102807784	Both	4.103
chr8	102810492	102811113	Both	2.103
chr8	124372175	124373143	Both	0.0334366
chr8	12753973	12755994	Both	2.02289
chr8	127733989	127734330	Both	2.01462
chr8	127735146	127736557	Both	0.014624
chr8	129692352	129693247	Both	4.00633
chr8	22244438	22245554	Both	0.104957
chr8	27310699	27311784	Both	1.89311
chr8	33472449	33473515	Both	-0.260612
chr8	33484579	33485617	Both	1.95793
chr8	33512773	33514226	Both	4.15147
chr8	37762192	37763081	Both	3.78818
chr8	37883584	37883924	Both	-2.98713
chr8	38081016	38082904	Both	3.88625
chr8	38175976	38177256	Both	2.05656
chr8	42196127	42196571	Both	-3.10516
chr8	63167985	63169243	Both	1.92655
chr8	65643796	65644054	Both	-0.974828
chr8	65841315	65842749	Both	2.11354
chr8	89757415	89758536	Both	1.97494
chr8	90644913	90646668	Both	6.02517
chr8	93916336	93917891	Both	-0.874377
chr8	94242047	94242493	Both	-3.07345
chr8	94553165	94553908	Both	2.02517
chr8	94719391	94720235	Both	2.0631
chr8	95024637	95025452	Both	4.02084
chr8	95133454	95134300	Both	1.88657
chr8	95268573	95270129	Both	4.02116
chr9	112764412	112764788	Both	-0.145139
chr9	120403149	120403777	Both	1.97494
chr9	121201146	121202332	Both	4.05656
chr9	122092579	122093608	Both	2.14493
chr9	122264490	122265550	Both	2.15147
chr9	122904546	122905707	Both	1.92655
chr9	124861340	124862555	Both	2.01462
chr9	124868409	124870002	Both	4.11149
chr9	127758839	127759172	Both	-0.105164
chr9	128094147	128094761	Both	3.96636
chr9	128098187	128098642	Both	1.96636
chr9	133335942	133336657	Both	1.78786
chr9	133347463	133348867	Both	1.88625
chr9	136255190	136255533	Both	-3.14514
chr9	137086291	137087296	Both	4.04601
chr9	137129419	137130234	Both	2.02485
chr9	137188375	137189539	Both	2.09441
chr9	137236554	137236796	Both	2.01462
chr9	137240286	137242147	Both	4.0631
chr9	137254719	137255912	Both	-0.0065383
chr9	137422691	137423694	Both	2.10307
chr9	34463716	34464191	Both	-3.10516
chr9	35688764	35689015	Both	-3.10516
chr9	38392326	38393138	Both	0.0143024
chr9	83986949	83987408	Both	1.89484
chr9	91500404	91501055	Both	-0.105164
chr9	96417201	96417642	Both	2.01688
chrX	101348406	101349605	Both	1.11916
chrX	38801124	38801739	Both	-0.357277
chrX	38803618	38804485	Both	0.020839
chrX	39855661	39856073	Both	-0.105164
chrX	41332930	41333672	Both	2.13438
chrX	41333760	41335228	Both	2.13438

## Sheet: KREs_with_Neither_AP1_or_EGR1_p
chr	start	end	Category	KRE Score
chr10	100997419	100998405	Neither	-0.871947
chr10	101235858	101236052	Neither	-4
chr10	101889672	101890039	Neither	-0.871947
chr10	102117381	102118097	Neither	1.12805
chr10	102119406	102119937	Neither	-0.96829
chr10	102133547	102134106	Neither	0.02485
chr10	102644888	102645154	Neither	2.02289
chr10	103069447	103069912	Neither	-0.871947
chr10	108783901	108784246	Neither	-0.871947
chr10	109915034	109915270	Neither	-1
chr10	110275100	110275728	Neither	-0.0543372
chr10	110306204	110306443	Neither	-0.763011
chr10	110354325	110354629	Neither	-0.840237
chr10	120508432	120508774	Neither	-4
chr10	122141064	122141676	Neither	-1
chr10	14498860	14499387	Neither	-0.871947
chr10	14536976	14537365	Neither	-0.871947
chr10	14889403	14889764	Neither	1.12805
chr10	34124846	34125091	Neither	-4
chr10	35635530	35635801	Neither	-0.871947
chr10	43093409	43093749	Neither	-0.871947
chr10	44517362	44517935	Neither	-3.87195
chr10	45558297	45558796	Neither	-0.871947
chr10	47179268	47179642	Neither	-1
chr10	62610704	62610969	Neither	-0.871947
chr10	63139868	63140139	Neither	-0.951603
chr10	63720053	63720349	Neither	-0.871947
chr10	74169021	74169566	Neither	-1
chr10	75428480	75428802	Neither	-1
chr10	77719635	77719844	Neither	-3.87195
chr10	84148071	84148309	Neither	-3.87195
chr10	844638	844847	Neither	-4
chr10	87456916	87457138	Neither	-3.87195
chr10	92699237	92700172	Neither	1.03171
chr10	93028968	93029210	Neither	-4
chr10	96340356	96340609	Neither	-0.871947
chr10	97534833	97535247	Neither	-0.871947
chr1	10057377	10057633	Neither	-4
chr1	103514989	103515252	Neither	-3.87195
chr1	109789184	109789396	Neither	-0.871947
chr11	101428963	101429218	Neither	-3.87195
chr11	10688350	10688653	Neither	-3.87195
chr11	10823112	10823622	Neither	-0.96829
chr11	11020739	11021225	Neither	-1
chr11	114183174	114183471	Neither	-3.9516
chr11	117807480	117807795	Neither	-3.87195
chr11	118791598	118791977	Neither	0.0944091
chr11	118792735	118793115	Neither	2.09441
chr11	119284649	119284950	Neither	-0.871947
chr11	12141164	12141636	Neither	-4
chr11	12195890	12196157	Neither	-3.96829
chr11	122697648	122698006	Neither	-1
chr11	122784641	122785095	Neither	-4
chr11	125923099	125923363	Neither	-0.871947
chr11	126282351	126282627	Neither	-0.922774
chr11	12914496	12914877	Neither	-0.871947
chr11	13238965	13239410	Neither	-0.871947
chr11	1749105	1749343	Neither	-4
chr11	22337647	22338034	Neither	-1
chr1	12595147	12595704	Neither	-3.87195
chr11	2772735	2773069	Neither	-4
chr1	12924482	12924723	Neither	-3.87195
chr11	310850	311585	Neither	-1.84024
chr11	32173479	32173742	Neither	-3.87195
chr11	32817534	32818139	Neither	-1
chr11	32829549	32830445	Neither	-0.951603
chr11	36042063	36042476	Neither	-3.87195
chr11	36258669	36259090	Neither	-0.871947
chr11	36265903	36266408	Neither	-0.871947
chr1	1406379	1406746	Neither	0.0565599
chr11	43851959	43852382	Neither	-0.871947
chr1	143945241	143945623	Neither	-4
chr11	44822963	44823318	Neither	-3.87195
chr11	44926924	44927603	Neither	-0.871947
chr11	450970	451220	Neither	-1.01413
chr1	146478186	146478421	Neither	-0.871947
chr11	4890171	4890604	Neither	-4
chr1	151047602	151048829	Neither	-0.871947
chr1	151156063	151156732	Neither	-0.871947
chr11	520874	521279	Neither	-3.87195
chr1	154547994	154548501	Neither	-1
chr1	154559552	154559831	Neither	2.0631
chr1	154567652	154568249	Neither	-0.968612
chr1	154749092	154749349	Neither	-0.871947
chr1	154766063	154766310	Neither	-0.871947
chr1	154862845	154863105	Neither	0.0257695
chr1	155052110	155052387	Neither	0.113222
chr1	155706000	155706426	Neither	-1
chr1	156760522	156760822	Neither	-1.76301
chr1	156852299	156852845	Neither	-0.763011
chr1	156877414	156878277	Neither	-1
chr1	156926128	156926645	Neither	2.15147
chr11	57345611	57346145	Neither	-2.98538
chr11	57354683	57355103	Neither	-0.928315
chr11	57512613	57513039	Neither	3.82603
chr11	57514011	57514759	Neither	1.90326
chr11	57638169	57638732	Neither	-1.87195
chr11	57641572	57641799	Neither	-0.871947
chr11	57644884	57645085	Neither	-0.871947
chr11	57680960	57681520	Neither	-0.182391
chr11	58513823	58514270	Neither	-0.871947
chr11	58524113	58525031	Neither	-0.871947
chr11	58567975	58568246	Neither	-0.871947
chr1	159072016	159072315	Neither	-3.87195
chr1	15919369	15919642	Neither	-2
chr11	62269779	62269989	Neither	-3.87195
chr11	63829937	63830404	Neither	-0.871947
chr11	642631	643083	Neither	-4
chr11	65851207	65851573	Neither	-0.871947
chr1	166884323	166884604	Neither	-0.871947
chr11	67032892	67033190	Neither	-1
chr11	6755379	6755635	Neither	-3.87195
chr11	69080296	69080862	Neither	0.0313109
chr11	69089253	69089631	Neither	0.0313109
chr11	69636391	69636866	Neither	-4
chr11	69641016	69641293	Neither	1.98291
chr11	69644212	69644804	Neither	-0.871947
chr1	17233777	17234066	Neither	-4
chr11	7457221	7457502	Neither	-4
chr1	17507858	17508446	Neither	-3.87195
chr11	77115149	77115420	Neither	-3.87195
chr1	182081089	182081302	Neither	-3.87195
chr1	183908184	183908489	Neither	-1
chr1	18618631	18618833	Neither	-4
chr1	193674590	193674958	Neither	-1
chr1	19374407	19374803	Neither	-3.87195
chr1	19704455	19705000	Neither	-0.871947
chr1	19949091	19949346	Neither	-4
chr1	20087776	20087996	Neither	-3.87195
chr1	204398369	204398888	Neither	-0.840237
chr1	206606918	206607177	Neither	-0.871947
chr12	10235735	10236057	Neither	-3.87195
chr12	103751082	103751507	Neither	-3.87195
chr12	110382694	110383135	Neither	-2
chr12	112524724	112525232	Neither	-1
chr12	113479947	113480399	Neither	-1
chr12	113912493	113913018	Neither	-3.87195
chr12	116106951	116107261	Neither	-4
chr12	119577917	119578544	Neither	-4
chr12	120251932	120252394	Neither	-1
chr12	120457227	120457464	Neither	-0.871947
chr12	121899069	121899459	Neither	-4
chr12	12985978	12986340	Neither	-0.871947
chr12	131071302	131071559	Neither	-4
chr12	132117390	132117861	Neither	-1
chr12	13233948	13234345	Neither	-0.871947
chr12	132638666	132639234	Neither	-3.87195
chr12	132788568	132789183	Neither	-4
chr12	132824161	132824375	Neither	-4
chr12	15662632	15662957	Neither	-4
chr1	218259810	218260073	Neither	-0.871947
chr1	223654962	223655529	Neither	-4
chr12	24909755	24910114	Neither	-3.96829
chr1	225467110	225467982	Neither	-0.871947
chr1	226201124	226201421	Neither	-3.87195
chr1	226403483	226403653	Neither	-3.87195
chr1	227449117	227449386	Neither	-0.00594039
chr12	2856073	2856342	Neither	-3.96829
chr1	230268745	230269244	Neither	-0.840237
chr1	230281506	230282506	Neither	1.12805
chr1	230310495	230310885	Neither	-0.871947
chr12	31312395	31312793	Neither	-4
chr1	23178999	23179256	Neither	-3.84024
chr12	32603884	32604249	Neither	-1
chr1	235908796	235909113	Neither	-1
chr1	23751195	23751642	Neither	1.12805
chr12	38664723	38664991	Neither	-3.87195
chr12	3882868	3883498	Neither	-0.871947
chr12	3962632	3963096	Neither	-0.871947
chr12	4031013	4031585	Neither	1
chr12	4107394	4107792	Neither	-0.871947
chr1	241624997	241625335	Neither	-1
chr1	241639677	241640689	Neither	-0.8337
chr1	242019891	242020140	Neither	-3.87195
chr12	43882619	43882881	Neither	-3.87195
chr1	246817876	246818083	Neither	-4
chr1	248243206	248243607	Neither	-0.871947
chr12	51923419	51923734	Neither	-3.87195
chr12	52063353	52063777	Neither	-1
chr12	53038715	53039147	Neither	-0.871947
chr12	54036908	54037196	Neither	-1
chr1	25469206	25469444	Neither	-4
chr12	55073127	55073357	Neither	-3.87195
chr12	56590323	56590576	Neither	-0.840237
chr12	56723900	56724157	Neither	1.96636
chr12	56751252	56751559	Neither	1.98945
chr12	56753617	56753967	Neither	1
chr12	56757502	56757808	Neither	-0.871947
chr12	56763148	56763527	Neither	-0.840237
chr12	56837086	56837352	Neither	-4
chr12	57006004	57006838	Neither	-0.871947
chr12	57102301	57102999	Neither	4.14092
chr12	57124318	57124596	Neither	-0.871947
chr1	26045460	26046403	Neither	-3.0626
chr1	26066867	26067255	Neither	2.06369
chr1	26344226	26344847	Neither	-4
chr12	64680299	64680530	Neither	-4
chr1	26553890	26554315	Neither	-0.105164
chr1	26820754	26821185	Neither	-0.79472
chr1	26878006	26878297	Neither	-0.871947
chr12	69253997	69254318	Neither	-0.871947
chr12	70733456	70733699	Neither	-3.87195
chr12	71270113	71270390	Neither	-1
chr12	71639368	71639885	Neither	-0.871947
chr12	71747048	71747544	Neither	-1.87195
chr12	75437617	75437937	Neither	-0.871947
chr12	75488636	75488905	Neither	-3.87195
chr1	28412834	28413054	Neither	-0.840237
chr12	85626477	85626929	Neither	1
chr12	89019582	89019913	Neither	-0.871947
chr12	89346360	89346702	Neither	1
chr12	89351759	89352842	Neither	3
chr12	89353405	89354369	Neither	-1
chr12	89461837	89462082	Neither	-0.871947
chr1	29033907	29034135	Neither	-3.84024
chr12	93855989	93856536	Neither	1
chr12	94127282	94127913	Neither	-1
chr12	96882760	96883179	Neither	-4
chr1	30638886	30639350	Neither	-1
chr13	101757489	101757763	Neither	-0.871947
chr13	113664611	113665172	Neither	-1
chr1	32063408	32063723	Neither	-3.87195
chr1	32180394	32180651	Neither	0.0525489
chr1	32208839	32209200	Neither	0.140921
chr1	32212309	32212753	Neither	-0.859079
chr1	32321938	32322306	Neither	-1
chr1	32337440	32337607	Neither	2.03131
chr1	32361513	32362484	Neither	-0.871947
chr13	32528444	32528687	Neither	-4
chr13	39016226	39016478	Neither	-4
chr13	39811741	39811963	Neither	-3.87195
chr13	41458948	41459144	Neither	-0.79472
chr13	41463152	41463625	Neither	-2
chr13	51849604	51849986	Neither	-0.871947
chr13	75674461	75674702	Neither	-3.87195
chr13	76016853	76017264	Neither	-3.87195
chr1	37795417	37795672	Neither	-0.968612
chr13	78609623	78610030	Neither	-1
chr13	78625400	78626015	Neither	1
chr1	37867897	37868137	Neither	-3.87195
chr13	80339946	80340136	Neither	-0.145139
chr13	80342653	80343326	Neither	1.12805
chr1	38489809	38490118	Neither	-0.861399
chr13	91347283	91349425	Neither	3.12805
chr13	97266403	97266668	Neither	-4
chr14	104872621	104872865	Neither	-1
chr14	105013190	105013446	Neither	-1
chr14	105031092	105031313	Neither	-4
chr14	105314073	105315054	Neither	-4
chr14	105908476	105908947	Neither	-4
chr14	106556748	106556992	Neither	-3.87195
chr1	41282732	41283138	Neither	-0.871947
chr14	21218132	21218557	Neither	-1
chr1	42344171	42344586	Neither	-0.871947
chr14	24412133	24412434	Neither	-0.871947
chr14	36553749	36554003	Neither	-3.87195
chr1	44794397	44794884	Neither	-0.0626022
chr1	44813599	44814158	Neither	-1
chr14	49641751	49642113	Neither	-4
chr14	49677560	49677948	Neither	1.12805
chr1	44985686	44986065	Neither	2.10496
chr1	45348942	45349632	Neither	-0.951603
chr14	57060401	57060936	Neither	-4
chr14	57692729	57692993	Neither	-3.87195
chr14	60721397	60721930	Neither	0.014624
chr1	46274254	46274523	Neither	-1
chr1	46425839	46426081	Neither	-1
chr14	65476516	65476896	Neither	-1
chr1	46611735	46612349	Neither	1
chr1	46613888	46614198	Neither	-1
chr1	46622513	46622784	Neither	-3.87195
chr14	66330948	66331206	Neither	-2
chr14	73712577	73712846	Neither	3
chr14	73836650	73836940	Neither	-0.00594039
chr14	73869740	73870298	Neither	-3.96829
chr14	75022736	75022977	Neither	-1.87195
chr14	78254068	78254325	Neither	-4
chr14	86038465	86038701	Neither	-0.871947
chr14	88816003	88816310	Neither	1
chr14	96098659	96099030	Neither	-3.87195
chr15	100917997	100918435	Neither	-0.871947
chr15	100919210	100919592	Neither	-3.87195
chr15	101013762	101014200	Neither	-0.79472
chr15	101088652	101089120	Neither	1.25368
chr15	101123604	101123862	Neither	-3.76301
chr15	101149150	101149637	Neither	-0.00594039
chr1	52071682	52071903	Neither	-3.87195
chr15	22918049	22918466	Neither	-4
chr15	23174705	23175054	Neither	-4
chr15	30990143	30990331	Neither	-4
chr1	53509184	53509671	Neither	-1
chr15	38071622	38071882	Neither	-0.871947
chr15	38072427	38073188	Neither	1.12805
chr15	38254279	38254901	Neither	4.0546
chr15	38354398	38354655	Neither	-0.871947
chr15	38683500	38683946	Neither	-0.871947
chr15	40310084	40310374	Neither	-0.871947
chr15	40589837	40590034	Neither	1.23699
chr1	54073858	54074279	Neither	-4
chr15	40938135	40938357	Neither	-1.87195
chr15	44298983	44299229	Neither	-3.87195
chr15	44570324	44570829	Neither	1
chr15	48802850	48803221	Neither	-1
chr15	50978847	50979572	Neither	-1
chr15	51649986	51650219	Neither	2.0153
chr15	51875295	51875575	Neither	-3.22237
chr15	52031535	52031892	Neither	-1
chr15	52559580	52559900	Neither	-1
chr15	65102201	65102426	Neither	-4
chr15	65489130	65489439	Neither	-0.871947
chr15	65770022	65770440	Neither	-4
chr15	68195047	68195294	Neither	-3.87195
chr15	71126127	71126398	Neither	-3.87195
chr15	72628306	72628552	Neither	-0.871947
chr15	75198477	75199005	Neither	1.03171
chr15	75703730	75703929	Neither	-4
chr15	75946980	75947496	Neither	-1
chr15	77107600	77107968	Neither	-3.87195
chr15	79296632	79296922	Neither	-3.87195
chr15	79540636	79540882	Neither	-3.87195
chr15	85706973	85707489	Neither	-1
chr15	88454858	88455520	Neither	-0.871947
chr15	88628105	88628625	Neither	-1
chr15	89112124	89112929	Neither	-1
chr15	89377831	89379177	Neither	-1
chr15	90100045	90100836	Neither	3.0484
chr15	92954653	92954905	Neither	-3.87195
chr15	98805779	98806027	Neither	-0.871947
chr16	10250219	10250523	Neither	-4
chr16	10961282	10961558	Neither	-4
chr1	61227996	61228504	Neither	-2
chr16	1230162	1230425	Neither	-4
chr16	15066082	15066340	Neither	-4
chr16	22312975	22313523	Neither	-4
chr16	28189286	28189582	Neither	-1
chr1	62906481	62906949	Neither	-0.871947
chr16	29674102	29674622	Neither	1.12805
chr16	29676161	29676426	Neither	-0.96829
chr16	3021422	3021645	Neither	2.14092
chr16	30458744	30459136	Neither	-1
chr16	30972937	30973189	Neither	-0.871947
chr16	30974275	30974773	Neither	4.06515
chr16	30992910	30993247	Neither	4.06515
chr16	31025731	31026227	Neither	-0.763011
chr16	31200899	31201511	Neither	-0.79472
chr16	31427419	31428194	Neither	-4
chr16	31472812	31473246	Neither	2.01462
chr16	31476126	31476337	Neither	-0.985376
chr16	31476615	31477301	Neither	2.01462
chr16	31487629	31488281	Neither	3.93497
chr1	63149081	63149399	Neither	-0.871947
chr16	31868672	31868906	Neither	-0.871947
chr16	3508761	3509278	Neither	-4
chr16	4359113	4359375	Neither	-1.87195
chr16	50227175	50227554	Neither	-1
chr1	6523657	6523924	Neither	-3.87195
chr16	58222481	58222782	Neither	-4
chr1	6614567	6614890	Neither	-2.97916
chr16	69166144	69166531	Neither	-4
chr16	69173466	69173919	Neither	-1.87992
chr16	69348234	69348655	Neither	-4
chr16	69406964	69407273	Neither	-3.96829
chr16	70253924	70254108	Neither	-0.974828
chr16	70579611	70580150	Neither	-1
chr16	81568279	81568748	Neither	-1
chr16	81703329	81703975	Neither	-1
chr16	81738854	81739394	Neither	1.9374
chr16	82252645	82252921	Neither	-4
chr16	82263556	82263811	Neither	-0.871947
chr16	82639770	82640004	Neither	-3.87195
chr16	83446862	83447106	Neither	-3.87195
chr16	84497413	84497835	Neither	-4
chr16	85778957	85779297	Neither	-4
chr16	8631856	8632852	Neither	-1
chr16	87834606	87834888	Neither	-4
chr16	87983443	87983650	Neither	-3.87195
chr16	88925224	88925519	Neither	-0.871947
chr16	8936478	8936756	Neither	1.12805
chr16	89410770	89411363	Neither	-1
chr16	8955788	8956114	Neither	-1.96003
chr16	8961795	8962020	Neither	-0.871947
chr16	8963670	8964440	Neither	-0.871947
chr16	89694384	89695216	Neither	-4
chr16	89708666	89709027	Neither	-4
chr17	10630859	10631488	Neither	-3.87195
chr17	10939314	10939726	Neither	-4
chr17	1240425	1240836	Neither	-4
chr17	15171353	15171758	Neither	-0.871947
chr17	17313417	17313956	Neither	-0.871947
chr17	17467741	17468144	Neither	-4
chr17	18235578	18236333	Neither	-4
chr17	2239930	2240419	Neither	-4
chr17	2531270	2531681	Neither	-1
chr17	2686737	2687244	Neither	-1
chr17	28827725	28828007	Neither	-0.96829
chr17	28878934	28879354	Neither	-3.84024
chr17	28880324	28880789	Neither	1.15976
chr17	28916404	28916648	Neither	2.06515
chr17	28938574	28938914	Neither	-4
chr17	28965454	28965946	Neither	-3.87195
chr17	309332	309805	Neither	-3.87195
chr17	32483564	32483734	Neither	-1.87195
chr17	32486209	32487414	Neither	-1
chr17	32783421	32784199	Neither	-0.871947
chr17	33686153	33686513	Neither	-0.871947
chr17	34703665	34703904	Neither	-1
chr17	37174308	37174551	Neither	-4
chr17	38232841	38233261	Neither	-4
chr17	3885982	3886205	Neither	-4
chr17	39386208	39386479	Neither	-4
chr17	40190505	40190746	Neither	1.98291
chr17	40201848	40202335	Neither	-0.871947
chr17	40203129	40203581	Neither	-0.871947
chr17	41417537	41417877	Neither	-3.87195
chr17	42009273	42009486	Neither	-3.87195
chr17	42025927	42026248	Neither	-1
chr17	42112459	42113056	Neither	-0.79472
chr17	42116772	42117029	Neither	-0.871947
chr17	42132979	42133352	Neither	-1
chr17	42135759	42135992	Neither	-4
chr17	42518966	42519548	Neither	4.0546
chr17	42751516	42752002	Neither	-1.18412
chr17	42843258	42843678	Neither	-3.87195
chr17	43701247	43701653	Neither	-1
chr17	44208444	44208676	Neither	-4
chr17	44314997	44315790	Neither	-1.92277
chr17	44338439	44339022	Neither	-0.985376
chr17	44350790	44351222	Neither	-0.79472
chr17	44353640	44354436	Neither	1.20528
chr17	44375986	44376494	Neither	-1.04592
chr17	46672824	46673104	Neither	-4
chr17	49407867	49408477	Neither	-0.871947
chr17	49456232	49456537	Neither	-1
chr17	49708896	49709255	Neither	2.09441
chr17	49849356	49850098	Neither	-0.871947
chr17	49994946	49995361	Neither	1.12805
chr17	49996635	49997309	Neither	-0.871947
chr17	5500915	5501409	Neither	-4
chr17	58786964	58787304	Neither	-1.02506
chr17	59307871	59308071	Neither	-4
chr17	59440768	59441129	Neither	-0.871947
chr17	61390011	61390230	Neither	-0.871947
chr17	64202592	64202970	Neither	-4
chr17	64491095	64491345	Neither	-3.87195
chr17	64491520	64491764	Neither	-3.87195
chr17	64507502	64507720	Neither	0.140921
chr17	64649158	64649631	Neither	-0.746324
chr17	6635662	6635900	Neither	-4
chr17	6656858	6657399	Neither	-3.08204
chr17	67964450	67964715	Neither	-1
chr17	68049045	68049457	Neither	-4
chr17	7233170	7233489	Neither	0.0317082
chr17	7241784	7241974	Neither	-3.07345
chr17	74008253	74008518	Neither	-3.87195
chr17	75769694	75770075	Neither	-1
chr17	76872482	76872718	Neither	-1
chr1	77949120	77949362	Neither	1.12805
chr17	79840451	79840693	Neither	-2.85908
chr17	79844834	79845080	Neither	-3.0626
chr17	80168471	80168787	Neither	-4
chr17	80361540	80361996	Neither	-3.87195
chr17	81886000	81886691	Neither	-0.951603
chr17	81918861	81919111	Neither	-1
chr17	81931599	81931899	Neither	-0.0986278
chr17	82014414	82014780	Neither	-3.76301
chr17	82781643	82782247	Neither	-0.0543372
chr17	8281106	8281365	Neither	-4
chr18	12419860	12420685	Neither	-1
chr18	13630213	13630469	Neither	-0.871947
chr18	24530689	24530935	Neither	1.03171
chr18	46793665	46793984	Neither	-0.871947
chr18	47247210	47247774	Neither	-3.87195
chr18	51183826	51184414	Neither	-1
chr18	51191103	51191556	Neither	3
chr18	59837499	59837871	Neither	-0.871947
chr18	62324933	62325672	Neither	-0.871947
chr18	79136801	79137137	Neither	-4
chr18	79509180	79509585	Neither	-4
chr18	79791093	79791497	Neither	-1
chr1	89519887	89520077	Neither	-0.871947
chr1	8988092	8988487	Neither	-3.87195
chr19	1028014	1028589	Neither	1.10894
chr19	1028681	1028883	Neither	-0.891064
chr19	10514210	10514456	Neither	-2
chr19	1106947	1107238	Neither	2.06515
chr19	1122873	1123398	Neither	-2.97483
chr19	1128189	1128443	Neither	-3.14514
chr19	1133421	1133901	Neither	-3.14514
chr19	1231929	1232911	Neither	2.15147
chr19	12800208	12800708	Neither	1.89311
chr19	12872343	12872600	Neither	-2.897
chr19	14589481	14590121	Neither	-4
chr19	18007679	18008502	Neither	2.10921
chr19	1872356	1872764	Neither	4.0631
chr19	2231676	2231886	Neither	-0.871947
chr1	9249952	9250347	Neither	-3.84024
chr1	9266962	9267482	Neither	-0.840237
chr1	93080480	93080754	Neither	0.0211606
chr19	35657976	35658257	Neither	-0.871947
chr19	3727835	3728079	Neither	-4
chr19	38328332	38328846	Neither	-1
chr1	93874118	93874363	Neither	-1.06292
chr19	40862452	40862642	Neither	-4
chr19	41896070	41896657	Neither	-3.87195
chr19	42081583	42081877	Neither	-0.871947
chr19	42140147	42140476	Neither	-0.871947
chr19	42290882	42291225	Neither	4.11354
chr19	43525453	43525807	Neither	-1
chr19	44666986	44667504	Neither	-1
chr19	45639156	45639543	Neither	-0.953988
chr19	4628044	4628290	Neither	-4
chr19	46772378	46772724	Neither	-4
chr19	46777408	46778089	Neither	-3.87195
chr19	48455075	48455624	Neither	-4
chr19	49684483	49684776	Neither	-3.87195
chr19	50794713	50795172	Neither	-0.840237
chr19	5170330	5170763	Neither	-3.87195
chr19	52397610	52398354	Neither	-1
chr19	53158874	53159421	Neither	2.10095
chr19	53852762	53853251	Neither	-0.871947
chr19	53866236	53866479	Neither	-1
chr19	53879229	53879842	Neither	-0.968612
chr19	5602552	5602786	Neither	-1
chr19	57830125	57830530	Neither	-0.871947
chr19	7893773	7894259	Neither	-0.182391
chr19	7911580	7911830	Neither	-4
chr19	7916581	7916924	Neither	-4
chr19	7917879	7918137	Neither	-0.871947
chr19	7929355	7929656	Neither	-0.0226273
chr19	8272149	8272482	Neither	-4
chr19	9136537	9136811	Neither	-0.871947
chr19	940559	941327	Neither	0.020839
chr19	9586779	9587013	Neither	-2.94284
chr20	10074534	10074938	Neither	-4
chr20	22683965	22684588	Neither	-3.76301
chr20	22691701	22692091	Neither	-0.871947
chr20	23043368	23043743	Neither	-0.871947
chr20	23048434	23049139	Neither	1.12805
chr20	23340579	23340827	Neither	-3.84024
chr20	23416073	23416297	Neither	-4
chr20	2651759	2651974	Neither	1.85486
chr20	32217436	32217805	Neither	-4
chr20	38429221	38429721	Neither	-1
chr20	38941775	38942048	Neither	1.05255
chr20	41078416	41078663	Neither	-3.87195
chr20	43530627	43531205	Neither	-4
chr20	44457111	44457377	Neither	-1
chr20	47400721	47401018	Neither	-4
chr20	4787086	4787454	Neither	-1
chr20	5528805	5529236	Neither	2.0546
chr20	5529412	5530085	Neither	2.0546
chr20	5557179	5557438	Neither	-0.840237
chr20	5569106	5569375	Neither	-0.871947
chr20	57108202	57108622	Neither	-3.96829
chr20	5788388	5788680	Neither	-0.840237
chr20	6074102	6074533	Neither	-0.871947
chr20	62907467	62907696	Neither	-0.871947
chr20	645330	645984	Neither	1.98291
chr20	663719	663940	Neither	1
chr20	856165	856828	Neither	-4
chr20	986991	987363	Neither	-1
chr2	101998821	101999057	Neither	-1
chr2	105385881	105386395	Neither	1
chr2	107536476	107536924	Neither	-4
chr2	112048677	112049122	Neither	-3.87195
chr2	1140391	1140746	Neither	-0.871947
chr2	117833270	117833518	Neither	-1
chr2	120230044	120230296	Neither	-1
chr2	120232150	120232583	Neither	1.03171
chr2	120829023	120829713	Neither	-3.96829
chr2	122166846	122167190	Neither	-4
chr2	127874841	127875191	Neither	-1
chr2	128727993	128728287	Neither	-1
chr2	131042550	131042821	Neither	-3.96829
chr21	32306024	32306437	Neither	-3.87195
chr21	32359759	32360159	Neither	-3.87195
chr21	33395933	33396280	Neither	-0.96829
chr2	134778474	134778683	Neither	-3.87195
chr2	135819298	135819580	Neither	-3.87195
chr21	36478235	36478722	Neither	-4
chr21	39148948	39149489	Neither	-1
chr21	41926334	41927054	Neither	-1
chr2	15159742	15160008	Neither	-3.87195
chr2	158381262	158381505	Neither	-3.87195
chr2	158753958	158754343	Neither	-0.840237
chr2	160208042	160208442	Neither	-1
chr2	172442051	172442373	Neither	-4
chr2	178284651	178284977	Neither	-1
chr2	181077204	181077444	Neither	-0.871947
chr2	18378134	18378381	Neither	-3.87195
chr2	19313050	19313268	Neither	-4
chr2	197460623	197461440	Neither	1
chr2	198127708	198127922	Neither	-3.79472
chr2	198322357	198322585	Neither	-3.87195
chr2	201915514	201915749	Neither	-0.871947
chr2	202541168	202541456	Neither	-4
chr2	20579859	20580247	Neither	4.103
chr2	20642234	20642746	Neither	-0.871947
chr2	20675827	20676111	Neither	-0.871947
chr2	206920995	206921794	Neither	-4
chr2	210337248	210337642	Neither	-4
chr2	211455307	211455538	Neither	-3.87195
chr2	218677540	218677845	Neither	-4
chr22	22722023	22722314	Neither	-1
chr22	22767939	22768179	Neither	-3.86541
chr22	24068335	24068609	Neither	-1
chr22	24402518	24402776	Neither	-1
chr22	24994044	24994697	Neither	-1
chr22	29291287	29291784	Neither	-2
chr22	29328927	29329265	Neither	-4
chr22	29634894	29635227	Neither	-0.871947
chr22	29635819	29636229	Neither	-0.871947
chr22	30088759	30089566	Neither	-0.783575
chr22	30181729	30182036	Neither	1
chr22	30182113	30182771	Neither	1
chr22	30238472	30238965	Neither	-4
chr22	30245738	30246859	Neither	-1.87195
chr22	36194972	36195322	Neither	-0.871947
chr22	37643278	37643589	Neither	-0.871947
chr22	37647874	37648383	Neither	-1
chr22	37658219	37658869	Neither	1.11948
chr2	237858311	237858650	Neither	-0.871947
chr2	238168456	238168875	Neither	3.86601
chr2	238287692	238287900	Neither	0.0545989
chr22	39234407	39234677	Neither	-1
chr22	39514234	39514657	Neither	-1.87195
chr22	39530813	39531051	Neither	-1.87195
chr2	239991791	239992004	Neither	-3.87195
chr22	40864090	40864360	Neither	-1
chr22	43267602	43268032	Neither	-1
chr22	48825177	48825782	Neither	-4
chr2	24917138	24917433	Neither	1
chr22	49948113	49948457	Neither	-4
chr22	49948949	49949558	Neither	-4
chr22	50058084	50058954	Neither	-1
chr22	50084569	50084975	Neither	1.89484
chr2	25301512	25301921	Neither	-1
chr2	25964747	25965354	Neither	-1
chr2	27703175	27704093	Neither	-0.831972
chr2	27871575	27872178	Neither	-0.96829
chr2	28378098	28378816	Neither	-0.96829
chr2	28382794	28383376	Neither	-4
chr2	28391617	28391920	Neither	2.08599
chr2	28406751	28407094	Neither	-1
chr2	3563614	3563978	Neither	1
chr2	38528050	38528398	Neither	-4
chr2	38581266	38582023	Neither	1.12805
chr2	38603479	38603730	Neither	2.13438
chr2	38741044	38741714	Neither	-0.871947
chr2	43950479	43950871	Neither	-0.871947
chr2	58137271	58137506	Neither	-4
chr2	60516024	60516282	Neither	-1
chr2	60565450	60565757	Neither	1.12805
chr2	61737901	61738171	Neither	-4
chr2	68126471	68126911	Neither	-0.96829
chr2	68169255	68169629	Neither	-3.87195
chr2	69773327	69773562	Neither	-4
chr2	71359243	71359691	Neither	-1
chr2	71667737	71668087	Neither	-4
chr2	73851338	73851566	Neither	-0.00594039
chr2	74740709	74741050	Neither	-1
chr2	83587402	83587646	Neither	-4
chr2	85392542	85392880	Neither	0.014624
chr2	85433734	85434075	Neither	-3.01709
chr2	85524462	85524923	Neither	-0.96829
chr2	85737599	85737830	Neither	-4
chr2	87041455	87041906	Neither	-3.87195
chr2	89112497	89112735	Neither	-3.87195
chr2	96134886	96135203	Neither	-4
chr2	96138733	96138977	Neither	-0.871947
chr2	96144233	96144434	Neither	-1.87195
chr2	96144870	96145733	Neither	-1
chr2	96154048	96154270	Neither	-3.87195
chr2	96162086	96162344	Neither	-1
chr2	96174361	96175018	Neither	-0.783575
chr2	96186369	96186831	Neither	-3.92832
chr2	96187208	96187655	Neither	1.07168
chr2	96195551	96196161	Neither	-0.871947
chr2	96267213	96267403	Neither	4.0631
chr3	100518934	100519641	Neither	-4
chr3	101070331	101070594	Neither	-0.871947
chr3	116758114	116758528	Neither	-3.87195
chr3	11943995	11944360	Neither	-3.87195
chr3	119937154	119937549	Neither	-1
chr3	121724135	121724435	Neither	-1
chr3	122774586	122774943	Neither	-4
chr3	123307780	123308004	Neither	-3.87195
chr3	12569901	12570243	Neither	-1
chr3	127406274	127406586	Neither	-0.871947
chr3	128089196	128089498	Neither	-0.871947
chr3	128492870	128493365	Neither	-0.871947
chr3	128495430	128495929	Neither	4.0143
chr3	128591854	128592324	Neither	-1
chr3	15563970	15564309	Neither	-4
chr3	160173515	160173793	Neither	-0.871947
chr3	160444485	160444734	Neither	-2
chr3	183184650	183184903	Neither	-3.87195
chr3	183188978	183189355	Neither	-0.0543372
chr3	183253524	183255093	Neither	-0.0105493
chr3	183266013	183266332	Neither	-4
chr3	186189575	186189881	Neither	-1
chr3	193461714	193461970	Neither	-0.871947
chr3	194069322	194070019	Neither	-4
chr3	194664928	194665190	Neither	-0.871947
chr3	196046137	196046931	Neither	-0.936902
chr3	196073261	196073628	Neither	0.0460122
chr3	196268817	196269069	Neither	-3.9516
chr3	197338650	197339110	Neither	-1
chr3	23215296	23215529	Neither	-4
chr3	23884582	23884815	Neither	-3.87195
chr3	25593964	25594373	Neither	-0.871947
chr3	32488614	32488942	Neither	-4
chr3	32733672	32733927	Neither	-0.79472
chr3	38084394	38085229	Neither	-1
chr3	38151787	38152288	Neither	-1
chr3	39141055	39141831	Neither	-1
chr3	39378105	39378412	Neither	-0.840237
chr3	44992506	44992901	Neither	-3.87195
chr3	50146307	50146578	Neither	-3.87195
chr3	50212587	50212867	Neither	-3.87195
chr3	50340601	50341078	Neither	-1
chr3	50356635	50356879	Neither	1.15976
chr3	50624005	50624268	Neither	-1
chr3	52041256	52041517	Neither	-3.87195
chr3	52045610	52046077	Neither	-1
chr3	52062576	52062945	Neither	-4
chr3	57100089	57100451	Neither	-0.871947
chr3	57164997	57165612	Neither	-0.960025
chr3	57170044	57170499	Neither	-0.871947
chr3	64011676	64012034	Neither	-1
chr3	66989761	66990675	Neither	1.12805
chr3	69080169	69080574	Neither	-1
chr3	69085356	69085850	Neither	-1.14414
chr3	69086152	69086717	Neither	1.85586
chr3	69095656	69096027	Neither	1.85586
chr3	72434357	72434758	Neither	-1
chr3	72437799	72438381	Neither	-1
chr3	72455804	72456025	Neither	-1
chr3	72818792	72819205	Neither	-0.840237
chr3	87350689	87350958	Neither	-0.871947
chr3	9736771	9737198	Neither	-1
chr4	1002259	1002590	Neither	1
chr4	101232156	101232626	Neither	-4
chr4	10174413	10174844	Neither	1.97532
chr4	1019749	1020256	Neither	-4
chr4	1026274	1026543	Neither	-4
chr4	1076139	1076670	Neither	-4
chr4	123397271	123399131	Neither	-0.0226273
chr4	123564798	123565172	Neither	-0.840237
chr4	139294908	139295140	Neither	1.98291
chr4	143403524	143403807	Neither	-4
chr4	152063885	152064182	Neither	-4
chr4	163548566	163548781	Neither	-3.87195
chr4	171954670	171955019	Neither	-4
chr4	183455637	183456503	Neither	1
chr4	2462377	2463089	Neither	-0.871947
chr4	2465478	2465753	Neither	-2
chr4	26061290	26061569	Neither	-0.871947
chr4	26746806	26747078	Neither	-1
chr4	41256732	41256988	Neither	-4
chr4	4669214	4669621	Neither	-3.05434
chr4	53491095	53491305	Neither	-3.87195
chr4	6664631	6665132	Neither	-0.871947
chr4	6769245	6769655	Neither	-1
chr4	6834866	6835240	Neither	-3.96829
chr4	68498479	68498735	Neither	-3.87195
chr4	7052946	7053433	Neither	-1
chr4	7070793	7071036	Neither	-0.871947
chr4	7296009	7296243	Neither	-3.87195
chr4	77358426	77358657	Neither	-0.871947
chr4	86593994	86594883	Neither	-0.936902
chr4	8688061	8688488	Neither	-0.871947
chr4	86916206	86916916	Neither	1.07723
chr4	87209571	87210086	Neither	-1
chr5	109316660	109316986	Neither	-4
chr5	112173089	112173458	Neither	-4
chr5	112738331	112738584	Neither	-0.159267
chr5	122101791	122102055	Neither	-0.871947
chr5	138051494	138052415	Neither	1.85774
chr5	138177978	138178140	Neither	-0.947451
chr5	138180255	138180502	Neither	2.05255
chr5	142816548	142816989	Neither	-1
chr5	150329035	150329412	Neither	-0.96829
chr5	154868734	154869004	Neither	-0.871947
chr5	160248556	160248802	Neither	-4
chr5	168219639	168220234	Neither	-0.871947
chr5	173878235	173878869	Neither	1
chr5	179827662	179827966	Neither	-3.87195
chr5	36459592	36459859	Neither	-0.871947
chr5	64784476	64784705	Neither	-0.871947
chr5	70084959	70085395	Neither	-4
chr5	71533489	71533944	Neither	-4
chr5	96823836	96824314	Neither	-1
chr5	98796412	98796638	Neither	-1.87195
chr6	108027644	108027902	Neither	-4
chr6	109595835	109596391	Neither	-3.87195
chr6	110688517	110689388	Neither	-0.871947
chr6	111589398	111589660	Neither	-4
chr6	138815899	138816353	Neither	-0.871947
chr6	138981531	138981808	Neither	-2
chr6	141326481	141326800	Neither	-4
chr6	143575404	143575693	Neither	-0.871947
chr6	143586511	143586901	Neither	-3.84024
chr6	143598462	143598883	Neither	-0.840237
chr6	156731508	156731802	Neither	-4
chr6	157420534	157420964	Neither	-1
chr6	158457789	158458519	Neither	-1
chr6	158630906	158631187	Neither	-4
chr6	165729379	165729625	Neither	-3.87195
chr6	168333075	168333340	Neither	-3.87195
chr6	20528209	20528644	Neither	-0.840237
chr6	20528755	20529416	Neither	-0.840237
chr6	20538321	20538592	Neither	-4
chr6	20538812	20539335	Neither	-1
chr6	27096836	27097547	Neither	-0.928315
chr6	27126871	27127398	Neither	0.151468
chr6	33148149	33148500	Neither	-3.87195
chr6	33577915	33578090	Neither	-4
chr6	35606189	35606502	Neither	-4
chr6	37881365	37881629	Neither	-0.871947
chr6	41325376	41325988	Neither	2.03231
chr6	41801301	41801802	Neither	-3.87195
chr6	41915106	41915618	Neither	-1
chr6	43506738	43507040	Neither	-0.704388
chr6	43923425	43923691	Neither	-2.97423
chr6	43924218	43924706	Neither	0.0257695
chr6	44000212	44000755	Neither	1.15976
chr6	44001223	44001783	Neither	1.15976
chr6	44002080	44003055	Neither	-0.840237
chr6	44022026	44022955	Neither	-0.0734546
chr6	44087151	44087628	Neither	-0.96829
chr6	44128227	44128423	Neither	0.0944091
chr6	57173319	57173513	Neither	-0.855068
chr6	57182193	57182537	Neither	-1
chr6	57216196	57216603	Neither	-1.9369
chr6	63574384	63574571	Neither	-0.945401
chr6	63649952	63650319	Neither	-4
chr6	7339180	7339437	Neither	1.12805
chr6	82178171	82178391	Neither	-3.87195
chr6	96940411	96940692	Neither	-4
chr7	102715685	102716006	Neither	-3.87195
chr7	108497175	108497459	Neither	-3.87195
chr7	128322066	128322512	Neither	-0.871947
chr7	131603937	131604249	Neither	-1
chr7	141754984	141755235	Neither	-0.871947
chr7	143371999	143372474	Neither	-0.871947
chr7	143395286	143395525	Neither	-1.87195
chr7	151485487	151485688	Neither	-1
chr7	1566689	1567254	Neither	2.10267
chr7	16620143	16620434	Neither	-3.96829
chr7	26500848	26501057	Neither	-3.87195
chr7	30510183	30510421	Neither	-3.87195
chr7	32890524	32890740	Neither	4.04601
chr7	36987131	36987552	Neither	1.12805
chr7	40680717	40680968	Neither	-0.871947
chr7	44625490	44625948	Neither	-1
chr7	44884615	44884909	Neither	2.02341
chr7	44977346	44977910	Neither	-0.79472
chr7	47552697	47552919	Neither	-4
chr7	48424855	48425073	Neither	-3.87195
chr7	5495208	5495555	Neither	-0.0226273
chr7	5524265	5524526	Neither	-2.94344
chr7	5562018	5562227	Neither	2.06515
chr7	5569902	5570582	Neither	2.06515
chr7	5677903	5678308	Neither	-0.871947
chr7	5697774	5698051	Neither	-1
chr7	75404692	75405131	Neither	-1.87195
chr7	925604	925919	Neither	-1
chr8	103298537	103299529	Neither	-1
chr8	103373262	103373503	Neither	-3.87195
chr8	11448331	11449039	Neither	-1
chr8	118510531	118510803	Neither	-3.87195
chr8	123776809	123777365	Neither	-0.871947
chr8	124440285	124441220	Neither	1.12805
chr8	12840731	12840989	Neither	-0.871947
chr8	129681911	129682457	Neither	-0.0142054
chr8	129728436	129728872	Neither	-3.84024
chr8	144189480	144189912	Neither	-4
chr8	144384118	144384359	Neither	-4
chr8	206496	207279	Neither	-0.871947
chr8	21812165	21812543	Neither	-3.87195
chr8	22083154	22083943	Neither	-4
chr8	22245956	22246201	Neither	2.10496
chr8	22422614	22422962	Neither	-3.87195
chr8	27310308	27310591	Neither	1.89311
chr8	27325167	27326829	Neither	1.15976
chr8	27766074	27766398	Neither	1.81989
chr8	31185171	31185819	Neither	-0.871947
chr8	33319783	33320159	Neither	-1
chr8	33471743	33472355	Neither	1.12805
chr8	33590947	33591268	Neither	-0.871947
chr8	38171566	38171818	Neither	0.0565599
chr8	56080957	56081194	Neither	-3.87195
chr8	63173761	63174042	Neither	1.12805
chr8	65761890	65762478	Neither	-3.87195
chr8	65786645	65787024	Neither	3.12805
chr8	65794195	65794450	Neither	-1
chr8	65840783	65841006	Neither	0.113543
chr8	66036460	66037615	Neither	-3.87195
chr8	66065005	66065692	Neither	-0.871947
chr8	66421782	66422047	Neither	-0.871947
chr8	66432250	66432711	Neither	-1
chr8	66434872	66435161	Neither	1
chr8	73103349	73103662	Neither	-1
chr8	8352212	8352712	Neither	-4
chr8	90472612	90473050	Neither	-3.87195
chr8	94546953	94547211	Neither	-3.10228
chr8	94893621	94893806	Neither	1.12805
chr8	95248738	95249013	Neither	-0.871947
chr8	95758728	95759082	Neither	-3.87195
chr8	96132850	96133044	Neither	-3.87195
chr8	97452588	97452974	Neither	-3.87195
chr9	121196491	121196747	Neither	1
chr9	122099333	122099688	Neither	1.99406
chr9	122144927	122145947	Neither	1.12805
chr9	123081827	123082128	Neither	-0.871947
chr9	124855993	124856402	Neither	0.014624
chr9	125374757	125375045	Neither	-0.871947
chr9	126491371	126491611	Neither	-0.871947
chr9	128083809	128084175	Neither	-3.87195
chr9	128087341	128087555	Neither	-1
chr9	131203859	131204121	Neither	-0.871947
chr9	131504076	131504414	Neither	1.12805
chr9	132644396	132644675	Neither	-0.871947
chr9	133179940	133180266	Neither	-0.871947
chr9	133341862	133342275	Neither	-0.871947
chr9	133371470	133371765	Neither	1
chr9	136800939	136801404	Neither	1.10894
chr9	136910652	136911144	Neither	-0.871947
chr9	137029217	137029662	Neither	-0.0170859
chr9	137135998	137136964	Neither	2.02485
chr9	137250389	137250595	Neither	-4
chr9	32579791	32580034	Neither	-3.87195
chr9	34413293	34413662	Neither	-4
chr9	35859337	35859627	Neither	-0.871947
chr9	37511041	37511367	Neither	-0.871947
chr9	37922251	37922886	Neither	-0.79472
chr9	38400561	38401098	Neither	-3.87195
chr9	806658	807144	Neither	-0.871947
chr9	89359122	89359365	Neither	-4
chr9	96425558	96425763	Neither	-4
chr9	96430161	96430965	Neither	1
chr9	96442586	96442882	Neither	-1
chrX	100743006	100743627	Neither	3
chrX	101360190	101360882	Neither	1
chrX	110026218	110026624	Neither	-4
chrX	120085515	120085918	Neither	-3.87195
chrX	129654262	129654981	Neither	-1
chrX	152681034	152681344	Neither	-3.87195
chrX	154040222	154040788	Neither	-1
chrX	15838076	15838357	Neither	-0.871947
chrX	3638351	3638605	Neither	-0.871947
chrX	568416	568652	Neither	-4
chrX	68146141	68146364	Neither	-0.871947
chrX	79450290	79450514	Neither	-3.87195
chrY	2860516	2861083	Neither	-1
chrY	7310956	7311254	Neither	-4

## Sheet: KREs_with_EGR1_Only_peaks_score
chr	start	end	Category	KRE Score
chr10	132257354	132257647	EGR1_Only	-0.922774
chr10	14603824	14604694	EGR1_Only	-0.105164
chr10	62818659	62819491	EGR1_Only	0.0545989
chr10	72331815	72332514	EGR1_Only	2.10095
chr10	79938808	79939371	EGR1_Only	-3.92277
chr10	96043189	96044608	EGR1_Only	1.23667
chr1	110555306	110555809	EGR1_Only	-0.79472
chr11	11992294	11992668	EGR1_Only	-3.92277
chr11	35618111	35619992	EGR1_Only	1.07723
chr11	35943704	35944577	EGR1_Only	-0.922774
chr11	3860875	3861166	EGR1_Only	1.07723
chr11	45093205	45093800	EGR1_Only	-0.891064
chr11	45839283	45839527	EGR1_Only	-3.92277
chr11	47257760	47258244	EGR1_Only	-0.79472
chr1	154760467	154760918	EGR1_Only	-0.746324
chr1	155063510	155064322	EGR1_Only	-0.0105493
chr1	156489090	156489945	EGR1_Only	2.08599
chr1	156772702	156773494	EGR1_Only	1.11547
chr1	156845364	156845800	EGR1_Only	1.07723
chr1	156860135	156860540	EGR1_Only	0.0251716
chr1	156860647	156861114	EGR1_Only	0.0251716
chr11	65215516	65215994	EGR1_Only	-3.89106
chr11	73330640	73330893	EGR1_Only	-0.79472
chr12	109467905	109468323	EGR1_Only	-0.922774
chr1	225823937	225824337	EGR1_Only	-0.922774
chr12	51951069	51951858	EGR1_Only	-0.922774
chr12	56632377	56632584	EGR1_Only	4.14092
chr12	56785166	56785832	EGR1_Only	-0.891064
chr12	57093950	57094246	EGR1_Only	4.01462
chr1	26826278	26827165	EGR1_Only	-0.79472
chr13	114019375	114019708	EGR1_Only	-0.763011
chr13	114319888	114320594	EGR1_Only	-0.922774
chr1	31736579	31737119	EGR1_Only	1.07723
chr1	32539254	32540308	EGR1_Only	-0.79472
chr13	41457110	41458788	EGR1_Only	-0.79472
chr13	41463880	41464443	EGR1_Only	3.20528
chr1	35180691	35181358	EGR1_Only	3.10894
chr1	35355893	35356251	EGR1_Only	-0.922774
chr13	78602845	78603873	EGR1_Only	1.23699
chr13	80339207	80339390	EGR1_Only	-3.14514
chr1	45490730	45491699	EGR1_Only	-0.763011
chr15	101015255	101015634	EGR1_Only	-0.79472
chr15	101107332	101108436	EGR1_Only	1.07723
chr15	52678155	52679790	EGR1_Only	1.26838
chr16	3020187	3020472	EGR1_Only	0.140921
chr16	31201591	31202936	EGR1_Only	-0.79472
chr16	31509274	31509719	EGR1_Only	3.93497
chr16	55480383	55480689	EGR1_Only	-0.922774
chr16	81065513	81065748	EGR1_Only	-0.922774
chr16	88713422	88714566	EGR1_Only	-0.922774
chr16	88790668	88790958	EGR1_Only	1.08376
chr16	89711486	89712275	EGR1_Only	-0.763332
chr17	17205397	17205686	EGR1_Only	-0.859676
chr17	3890075	3890339	EGR1_Only	-0.922774
chr17	42107616	42108067	EGR1_Only	-0.79472
chr17	42516309	42516568	EGR1_Only	2.0546
chr17	42566744	42568044	EGR1_Only	1.24722
chr17	44198403	44198630	EGR1_Only	1.23699
chr17	44199646	44200597	EGR1_Only	3.23699
chr17	45719702	45720067	EGR1_Only	-3.74632
chr17	49575465	49576336	EGR1_Only	-0.79472
chr17	7242143	7242646	EGR1_Only	3.92655
chr17	7313300	7313519	EGR1_Only	1.20528
chr17	76515233	76515643	EGR1_Only	-0.922774
chr17	82120165	82120452	EGR1_Only	-0.922774
chr17	82281921	82282394	EGR1_Only	-3.92277
chr18	32308836	32309073	EGR1_Only	-3.92277
chr18	62526490	62527030	EGR1_Only	1.14032
chr19	1026251	1026850	EGR1_Only	-0.891064
chr19	1066995	1067261	EGR1_Only	-0.897004
chr19	1074431	1075255	EGR1_Only	2.103
chr19	1081929	1082843	EGR1_Only	2.13438
chr19	1262297	1262582	EGR1_Only	-0.848532
chr19	12872881	12873347	EGR1_Only	0.102996
chr19	16067291	16067611	EGR1_Only	-3.2289
chr19	1862797	1863052	EGR1_Only	-0.979161
chr19	1864790	1865024	EGR1_Only	2.02084
chr19	2618678	2618910	EGR1_Only	-0.891064
chr19	31537915	31538308	EGR1_Only	-3.92277
chr1	938133	938570	EGR1_Only	0.014624
chr19	38255096	38256151	EGR1_Only	1.98291
chr19	38264005	38265087	EGR1_Only	1.98291
chr19	40613727	40614240	EGR1_Only	-0.102882
chr19	40614902	40615354	EGR1_Only	1.89712
chr19	46619753	46620146	EGR1_Only	1.07723
chr19	51480469	51481035	EGR1_Only	-0.0567676
chr19	54029882	54030363	EGR1_Only	-3.79472
chr19	57191273	57192019	EGR1_Only	1.07723
chr19	58150297	58150971	EGR1_Only	-0.79472
chr20	23420405	23420716	EGR1_Only	-1.76301
chr20	34037071	34037640	EGR1_Only	-0.922774
chr20	51500369	51500844	EGR1_Only	-0.922774
chr20	5593314	5594238	EGR1_Only	3.10894
chr20	56372859	56373237	EGR1_Only	-3.92277
chr20	57526255	57527001	EGR1_Only	-0.763332
chr2	119248343	119248636	EGR1_Only	-3.92277
chr2	121790322	121790788	EGR1_Only	-3.92277
chr2	128080024	128080619	EGR1_Only	-3.92277
chr21	39125688	39126437	EGR1_Only	-0.79472
chr2	201709801	201710109	EGR1_Only	-1.92277
chr2	20601079	20601702	EGR1_Only	0.20528
chr22	24230966	24231689	EGR1_Only	-0.79472
chr22	24244215	24244762	EGR1_Only	-0.922774
chr2	230797706	230798474	EGR1_Only	-3.92277
chr2	231985808	231986130	EGR1_Only	1.10894
chr2	236175565	236175889	EGR1_Only	-3.92277
chr2	237905219	237905612	EGR1_Only	-0.922774
chr22	38017432	38017911	EGR1_Only	-0.922774
chr22	39486903	39487585	EGR1_Only	-1.79472
chr22	39488887	39489240	EGR1_Only	-1.89106
chr22	39495527	39495863	EGR1_Only	-0.763011
chr22	39496258	39496868	EGR1_Only	1.23699
chr22	40044076	40045069	EGR1_Only	3.11547
chr2	26008744	26009406	EGR1_Only	-0.922774
chr2	27735457	27736097	EGR1_Only	-0.922774
chr2	28393333	28393617	EGR1_Only	-2.91401
chr2	38076020	38077454	EGR1_Only	-0.79472
chr2	85409799	85410813	EGR1_Only	0.014624
chr2	85545987	85547186	EGR1_Only	1.10861
chr2	85907874	85908241	EGR1_Only	-0.922774
chr2	96321235	96322334	EGR1_Only	1.23699
chr3	10263902	10264383	EGR1_Only	2.01462
chr3	120003983	120004302	EGR1_Only	-0.891064
chr3	50327919	50328488	EGR1_Only	1.10894
chr3	50612554	50612884	EGR1_Only	1.04601
chr3	51670789	51672121	EGR1_Only	1.10861
chr3	63862875	63864813	EGR1_Only	1.07723
chr3	66500683	66501518	EGR1_Only	-0.79472
chr4	1009496	1010403	EGR1_Only	-0.763011
chr4	1052252	1052577	EGR1_Only	-3.92277
chr4	128525453	128525766	EGR1_Only	-0.922774
chr4	2469639	2469962	EGR1_Only	0.0630965
chr4	86917697	86918118	EGR1_Only	-0.922774
chr4	87219637	87220862	EGR1_Only	1.30835
chr4	87235655	87236094	EGR1_Only	-0.79472
chr4	997247	997911	EGR1_Only	0.102674
chr5	172820202	172821206	EGR1_Only	-3.92277
chr5	176653372	176653798	EGR1_Only	-0.922774
chr5	472345	473538	EGR1_Only	1.08777
chr5	682699	683004	EGR1_Only	-3.92277
chr5	73564703	73565031	EGR1_Only	1.93465
chr5	79255727	79256385	EGR1_Only	-0.79472
chr6	110814513	110814835	EGR1_Only	-1.0585
chr6	143555046	143555811	EGR1_Only	-0.922774
chr6	21593465	21595745	EGR1_Only	1.20528
chr6	33577145	33577482	EGR1_Only	-0.922774
chr6	33587615	33587833	EGR1_Only	-3.92277
chr6	43993852	43994192	EGR1_Only	-3.11343
chr6	63573101	63573977	EGR1_Only	4.0546
chr8	11770614	11770871	EGR1_Only	-0.197514
chr8	124425339	124426472	EGR1_Only	-0.714614
chr8	12746170	12746632	EGR1_Only	-0.922774
chr8	127737625	127737969	EGR1_Only	-0.985376
chr8	13042188	13042634	EGR1_Only	-0.763011
chr8	13117356	13118329	EGR1_Only	3.92655
chr8	140544848	140545444	EGR1_Only	-3.92277
chr8	66438956	66439637	EGR1_Only	-0.79472
chr9	123354090	123354490	EGR1_Only	0.022889
chr9	124257876	124258825	EGR1_Only	-0.922774
chr9	124366544	124366980	EGR1_Only	-3.92277
chr9	130193461	130193946	EGR1_Only	-3.92277
chr9	135939314	135939809	EGR1_Only	-3.91624
chr9	136790705	136791572	EGR1_Only	1.24754
chr9	136799841	136800664	EGR1_Only	1.10894
chr9	137028042	137028661	EGR1_Only	-0.0170859
chr9	137028831	137029090	EGR1_Only	-0.0170859
chr9	137168161	137169718	EGR1_Only	-1
chr9	137669332	137669659	EGR1_Only	-3.92277
chr9	32866296	32866695	EGR1_Only	-0.922774
chr9	37922977	37923369	EGR1_Only	-3.79472
chr9	95157624	95158246	EGR1_Only	-3.89106
chrX	11105137	11105403	EGR1_Only	-1.92277
chrX	11117685	11118108	EGR1_Only	-0.922774

## Sheet: KREs_with_AP1_Only_peaks_scored
chr	start	end	Category	KRE Score
chr10	100999005	100999431	AP1_Only	-0.871947
chr10	100999558	100999928	AP1_Only	-0.871947
chr10	101824730	101825164	AP1_Only	1.81761
chr10	102120071	102120903	AP1_Only	1.03171
chr10	102642047	102642581	AP1_Only	2.02289
chr10	110279456	110279669	AP1_Only	-0.0543372
chr10	110483604	110484141	AP1_Only	-0.182391
chr10	110512587	110513132	AP1_Only	-1.18239
chr10	119664458	119664799	AP1_Only	-3.96003
chr10	132443708	132443887	AP1_Only	1.98291
chr10	17244795	17245101	AP1_Only	-3.15068
chr10	24466339	24466609	AP1_Only	-1.22237
chr10	24909087	24909334	AP1_Only	-0.182391
chr10	30493887	30494492	AP1_Only	1.97737
chr10	46455992	46456342	AP1_Only	-3.18239
chr10	62816296	62816917	AP1_Only	2.0546
chr10	62818004	62818286	AP1_Only	0.0545989
chr10	68097128	68097483	AP1_Only	-1.18239
chr10	72274803	72274969	AP1_Only	1.11149
chr10	72337216	72337460	AP1_Only	-2.89905
chr10	72340433	72340866	AP1_Only	-0.0206663
chr10	84267547	84267827	AP1_Only	-1.09431
chr10	87761801	87762186	AP1_Only	-3.18239
chr10	87763185	87763709	AP1_Only	-0.190656
chr1	108551282	108551831	AP1_Only	-3.18239
chr1	109191389	109191640	AP1_Only	-1.0626
chr11	10878670	10879147	AP1_Only	-0.0943121
chr11	108933676	108934150	AP1_Only	-0.222366
chr11	110174198	110174510	AP1_Only	-0.0626022
chr11	118906948	118907687	AP1_Only	-0.00594039
chr11	124224852	124225231	AP1_Only	-0.102284
chr11	124622504	124623343	AP1_Only	-0.913357
chr11	125902692	125903380	AP1_Only	1.84073
chr11	125903536	125903737	AP1_Only	1.84073
chr11	13344031	13344484	AP1_Only	-0.0943121
chr11	192075	192296	AP1_Only	-0.86541
chr1	119870965	119871230	AP1_Only	-0.0943121
chr11	20584187	20584691	AP1_Only	-3.18239
chr11	27209582	27209981	AP1_Only	3.84932
chr11	2769089	2769452	AP1_Only	-3.18239
chr11	28332516	28332743	AP1_Only	-3.9516
chr11	36131741	36132054	AP1_Only	-0.0943121
chr11	36289259	36289831	AP1_Only	-0.14872
chr11	36431848	36432118	AP1_Only	-1.05434
chr11	36500295	36500764	AP1_Only	1.86601
chr1	1398185	1398487	AP1_Only	1.0631
chr11	450031	450583	AP1_Only	1.98587
chr11	47797701	47798013	AP1_Only	1.81761
chr1	14897167	14897413	AP1_Only	-3.92832
chr11	503423	503723	AP1_Only	-1.85968
chr1	150578589	150580122	AP1_Only	4.03344
chr1	151024495	151024914	AP1_Only	1.90569
chr1	154420284	154420538	AP1_Only	-0.960025
chr1	154546468	154546755	AP1_Only	-0.0943121
chr1	154616883	154617294	AP1_Only	-0.182391
chr1	154863682	154863954	AP1_Only	-2.97423
chr1	154870053	154870588	AP1_Only	2.02577
chr1	154878399	154878809	AP1_Only	-0.0459153
chr1	154993127	154994102	AP1_Only	1.9374
chr1	155044798	155045229	AP1_Only	0.113222
chr1	155061550	155061942	AP1_Only	-0.0105493
chr1	155062785	155062965	AP1_Only	-0.0105493
chr1	156624134	156625006	AP1_Only	1.91222
chr1	156689060	156689327	AP1_Only	2.06302
chr1	156689471	156689926	AP1_Only	2.06302
chr1	156725846	156726159	AP1_Only	1.93708
chr1	156726659	156726865	AP1_Only	-1.06292
chr1	156797238	156797609	AP1_Only	-3.09431
chr1	156858791	156859282	AP1_Only	0.0251716
chr11	57324219	57325425	AP1_Only	2.0546
chr11	57335229	57336193	AP1_Only	-0.0943121
chr11	57383403	57383649	AP1_Only	-1.01709
chr11	57395654	57396673	AP1_Only	3.77763
chr11	57402406	57403237	AP1_Only	1.99406
chr11	57432676	57433196	AP1_Only	3.9522
chr11	57444429	57444740	AP1_Only	-0.150681
chr11	57491725	57492019	AP1_Only	3.90569
chr11	57493481	57493869	AP1_Only	1.90569
chr11	57513227	57513449	AP1_Only	3.90326
chr11	57530488	57531560	AP1_Only	1.96879
chr11	57552516	57552809	AP1_Only	-3.9516
chr11	57750993	57752005	AP1_Only	2.0631
chr11	57799017	57799581	AP1_Only	0.0257695
chr11	57800666	57801014	AP1_Only	0.0257695
chr11	58605428	58605846	AP1_Only	-0.150681
chr11	61671638	61671919	AP1_Only	-3.84024
chr11	64094475	64094784	AP1_Only	-0.00766877
chr11	65988932	65989595	AP1_Only	-0.0943121
chr11	68257354	68258092	AP1_Only	2.07129
chr11	68380380	68381090	AP1_Only	-0.871947
chr11	69075760	69076343	AP1_Only	0.0313109
chr11	69101302	69101807	AP1_Only	-0.783575
chr11	69293846	69294372	AP1_Only	2.06114
chr11	69297375	69297716	AP1_Only	4.06114
chr11	69301628	69302248	AP1_Only	2.06114
chr11	69638931	69639494	AP1_Only	-1.43418
chr1	171794122	171794388	AP1_Only	-0.960025
chr11	73716178	73716451	AP1_Only	-1.13399
chr11	77602024	77603023	AP1_Only	-0.182391
chr1	18956353	18957094	AP1_Only	-0.0943121
chr11	9001818	9002100	AP1_Only	1.84932
chr1	19241142	19241734	AP1_Only	-0.0943121
chr1	19659686	19660124	AP1_Only	-0.0626022
chr1	201013061	201013486	AP1_Only	-0.102284
chr1	202029222	202029624	AP1_Only	-0.102284
chr1	203756459	203756871	AP1_Only	-0.182391
chr1	203871107	203871497	AP1_Only	1.90569
chr1	204425863	204426398	AP1_Only	-3.18239
chr1	205248801	205249832	AP1_Only	-0.190656
chr1	205255674	205256500	AP1_Only	2.0153
chr1	205263607	205263952	AP1_Only	1.77763
chr1	205267153	205267706	AP1_Only	3.77763
chr1	206961032	206961303	AP1_Only	-3.09431
chr12	103975374	103975882	AP1_Only	1.77763
chr12	107760804	107761469	AP1_Only	-0.0563872
chr12	109775309	109775692	AP1_Only	-0.0943121
chr12	110124023	110124765	AP1_Only	0.0254479
chr12	110282122	110282443	AP1_Only	1.92622
chr12	110577792	110578610	AP1_Only	3.81761
chr12	122366913	122367227	AP1_Only	-3.13399
chr12	124391378	124391607	AP1_Only	-3.19066
chr12	124508894	124509136	AP1_Only	-3.80026
chr12	132018447	132018896	AP1_Only	-3.91163
chr1	224542823	224543172	AP1_Only	-0.127457
chr1	225508577	225508880	AP1_Only	-3.15068
chr1	226125238	226125464	AP1_Only	-0.0877754
chr1	22832094	22832416	AP1_Only	-0.425917
chr1	230308065	230308460	AP1_Only	-0.222366
chr1	23177475	23178092	AP1_Only	-0.840237
chr12	33653405	33653706	AP1_Only	-3.18239
chr1	234893735	234894077	AP1_Only	-0.171843
chr1	235910393	235911042	AP1_Only	-0.182391
chr1	236904995	236905767	AP1_Only	-0.102284
chr1	23745622	23745847	AP1_Only	-0.94344
chr1	23756754	23757063	AP1_Only	-3.18239
chr12	40446364	40446707	AP1_Only	-3.82355
chr1	241627565	241627792	AP1_Only	-3.33784
chr1	24191958	24192248	AP1_Only	-0.182391
chr12	4276961	4277218	AP1_Only	3.99406
chr12	43805764	43806689	AP1_Only	-0.0560656
chr1	245042723	245043010	AP1_Only	-0.0142054
chr12	56634959	56635212	AP1_Only	4.14092
chr12	56839845	56840233	AP1_Only	-0.0943121
chr12	56877963	56878456	AP1_Only	1.84932
chr12	57008193	57008449	AP1_Only	0.0257695
chr12	57069470	57069961	AP1_Only	-0.0943121
chr12	57110297	57110775	AP1_Only	-0.859079
chr1	26070322	26070900	AP1_Only	4.06369
chr12	62891623	62892112	AP1_Only	-3.22237
chr1	26698032	26698561	AP1_Only	4.15147
chr1	26787584	26788467	AP1_Only	4.11149
chr12	71938583	71939235	AP1_Only	1.93708
chr1	28750930	28752096	AP1_Only	-0.182391
chr12	93757828	93758381	AP1_Only	1.88657
chr12	93922392	93923093	AP1_Only	-0.150681
chr12	94089712	94090264	AP1_Only	-0.184119
chr12	94101405	94101839	AP1_Only	0.0251716
chr1	31977669	31978158	AP1_Only	-0.0626022
chr1	32107813	32108780	AP1_Only	1.99634
chr1	32215650	32216087	AP1_Only	0.140921
chr1	32345416	32345804	AP1_Only	2.03131
chr1	32650275	32650737	AP1_Only	2.05656
chr13	26941437	26942230	AP1_Only	-0.951603
chr13	27195248	27195738	AP1_Only	1.81761
chr1	33218733	33218989	AP1_Only	-0.0943121
chr13	45055600	45055873	AP1_Only	-3.96003
chr1	34715168	34715519	AP1_Only	-3.91163
chr1	34845428	34845883	AP1_Only	1.90569
chr1	34852663	34853198	AP1_Only	1.94795
chr1	36257278	36257671	AP1_Only	-1
chr1	37561835	37562099	AP1_Only	-1.29786
chr1	37690416	37690849	AP1_Only	2.11149
chr1	37692129	37692688	AP1_Only	0.111493
chr1	3775962	3776268	AP1_Only	2.02084
chr1	37807293	37808815	AP1_Only	-0.0312139
chr1	37811129	37811374	AP1_Only	1.9374
chr1	37865377	37866056	AP1_Only	-3.18239
chr1	39044722	39045082	AP1_Only	-3.0626
chr13	91134268	91134509	AP1_Only	-3.09431
chr14	105019274	105019471	AP1_Only	-1.02067
chr14	105020807	105021568	AP1_Only	-0.0206663
chr14	32224877	32225299	AP1_Only	-0.0543372
chr1	44786034	44786905	AP1_Only	1.12805
chr1	44793618	44794024	AP1_Only	-0.0626022
chr14	49620155	49621321	AP1_Only	1.9374
chr1	45018684	45019090	AP1_Only	1.90569
chr14	55398704	55399092	AP1_Only	-1.18239
chr1	45570003	45570621	AP1_Only	0.02485
chr1	45840805	45841278	AP1_Only	-0.96829
chr14	61552786	61553284	AP1_Only	3.89772
chr14	64232303	64232694	AP1_Only	-3.22237
chr14	69101281	69101771	AP1_Only	0.0257695
chr14	73728223	73729031	AP1_Only	1.9374
chr14	73825602	73826018	AP1_Only	-0.0943121
chr14	73861031	73861557	AP1_Only	-0.190656
chr14	90388519	90388766	AP1_Only	-3.15068
chr14	91119997	91120322	AP1_Only	-0.960025
chr14	93269327	93270001	AP1_Only	-4
chr15	101199772	101200168	AP1_Only	-3.96003
chr15	101255595	101256054	AP1_Only	1.90425
chr1	52686164	52686558	AP1_Only	-0.0943121
chr1	52702914	52703583	AP1_Only	1.89772
chr15	33898077	33898727	AP1_Only	-1
chr15	40308778	40309160	AP1_Only	1.77763
chr15	40320962	40321175	AP1_Only	1.69387
chr15	40338086	40338328	AP1_Only	-0.0943121
chr15	40559066	40559788	AP1_Only	3.80902
chr15	40564841	40565317	AP1_Only	-0.108745
chr15	40952833	40953818	AP1_Only	1.89772
chr15	43329832	43330945	AP1_Only	1.81989
chr15	43469843	43470278	AP1_Only	1.86601
chr15	44489353	44489874	AP1_Only	-0.182391
chr15	51647127	51647547	AP1_Only	2.0153
chr15	52139697	52140406	AP1_Only	-3.09431
chr15	52558240	52558657	AP1_Only	-0.928315
chr15	57216224	57216626	AP1_Only	1.77763
chr15	60520818	60521207	AP1_Only	-0.0943121
chr15	63135847	63136257	AP1_Only	-0.960025
chr15	64835656	64836067	AP1_Only	1.9374
chr15	70160302	70160624	AP1_Only	-0.960025
chr15	76327242	76327504	AP1_Only	1.81761
chr15	88476443	88477022	AP1_Only	-0.0943121
chr15	88614540	88614839	AP1_Only	-1.0626
chr15	88622214	88622474	AP1_Only	1.9245
chr15	88904594	88905289	AP1_Only	2.01462
chr15	89367367	89368187	AP1_Only	1.82603
chr15	90149037	90149773	AP1_Only	4.15147
chr15	90265252	90266461	AP1_Only	1.9291
chr15	90922926	90923408	AP1_Only	-0.222366
chr1	61160535	61160807	AP1_Only	-0.182391
chr16	14399457	14399726	AP1_Only	-3.42592
chr16	29710251	29710645	AP1_Only	-0.289441
chr16	3016185	3016434	AP1_Only	1.80934
chr16	3028189	3028544	AP1_Only	0.0211606
chr16	3031711	3031930	AP1_Only	-3.09431
chr16	30948939	30949529	AP1_Only	4.10095
chr16	30953715	30953930	AP1_Only	4.10095
chr16	30984878	30985733	AP1_Only	2.06515
chr16	3129396	3130147	AP1_Only	1.9374
chr16	31474140	31474376	AP1_Only	1.01462
chr16	31527626	31528077	AP1_Only	1
chr16	31713017	31713859	AP1_Only	-0.871947
chr1	6358848	6360288	AP1_Only	3.90569
chr16	4852277	4852502	AP1_Only	1.81761
chr16	53768552	53768897	AP1_Only	1.77763
chr1	6600899	6601447	AP1_Only	2.15147
chr16	71837129	71837593	AP1_Only	-1.96829
chr16	80993276	80993715	AP1_Only	-0.190977
chr16	81737988	81738353	AP1_Only	-0.0626022
chr16	81745869	81746661	AP1_Only	-0.190656
chr16	84156609	84156826	AP1_Only	-3.83197
chr16	8567533	8568084	AP1_Only	0.0257695
chr16	8572919	8573266	AP1_Only	-3.00594
chr16	85767453	85767920	AP1_Only	-0.222366
chr16	8635405	8635666	AP1_Only	-0.0943121
chr16	86929107	86929541	AP1_Only	1.94977
chr16	8967127	8967611	AP1_Only	-0.173969
chr16	89700985	89701201	AP1_Only	2.14493
chr16	9078946	9079372	AP1_Only	1.98148
chr17	28001211	28001483	AP1_Only	1.03171
chr17	28735134	28735748	AP1_Only	4.10095
chr17	28750043	28750575	AP1_Only	1.9374
chr17	28865959	28866224	AP1_Only	4.09252
chr17	29710881	29711300	AP1_Only	-3.15068
chr17	30957717	30958551	AP1_Only	-0.960025
chr17	31318302	31318625	AP1_Only	3.81761
chr17	37629265	37629625	AP1_Only	-3.18239
chr17	40251622	40251934	AP1_Only	-3.18239
chr17	40287476	40288378	AP1_Only	1.77763
chr17	42024806	42025536	AP1_Only	2.02577
chr17	42101560	42101875	AP1_Only	-0.0943121
chr17	42365155	42365502	AP1_Only	-3.18239
chr17	42517530	42517820	AP1_Only	2.0546
chr17	42578370	42578835	AP1_Only	0.0565599
chr17	42798375	42799025	AP1_Only	3.81957
chr17	42820033	42820252	AP1_Only	-0.0626022
chr17	43572485	43572768	AP1_Only	-3.22237
chr17	44344921	44346026	AP1_Only	-0.0105493
chr17	44385193	44385840	AP1_Only	1.95408
chr17	44389648	44390134	AP1_Only	1.95408
chr17	44511809	44512182	AP1_Only	2.103
chr17	46976683	46976940	AP1_Only	-3.02263
chr17	5467959	5469398	AP1_Only	-0.14258
chr17	57867929	57868555	AP1_Only	-0.0543372
chr17	59220272	59221230	AP1_Only	1.99406
chr17	60253111	60253584	AP1_Only	-0.182391
chr17	64505164	64505676	AP1_Only	4.14092
chr17	7237743	7238018	AP1_Only	1.88657
chr17	7314661	7315708	AP1_Only	0.0460122
chr17	7475821	7476720	AP1_Only	1.77763
chr17	7579160	7579713	AP1_Only	2.10496
chr17	76716095	76716917	AP1_Only	1.03997
chr17	79845476	79845978	AP1_Only	3.9374
chr1	7810420	7810718	AP1_Only	-0.150681
chr17	8119564	8119928	AP1_Only	0.0565599
chr17	8121644	8121883	AP1_Only	2.05656
chr17	81512129	81513259	AP1_Only	-0.0966668
chr17	81917562	81918675	AP1_Only	1.87194
chr17	82767017	82767423	AP1_Only	-0.0943121
chr18	11676856	11677229	AP1_Only	-0.182391
chr18	21997580	21998016	AP1_Only	-3.09431
chr18	3246687	3246925	AP1_Only	2.11149
chr18	497025	497290	AP1_Only	0.0257695
chr18	51211580	51212105	AP1_Only	1.86601
chr18	62339538	62339976	AP1_Only	-3.18239
chr18	62420650	62421215	AP1_Only	3.81761
chr18	62522538	62523495	AP1_Only	-0.877957
chr18	80157810	80158042	AP1_Only	-3.87195
chr19	1040786	1041410	AP1_Only	4.00633
chr19	10954159	10954484	AP1_Only	-3.18239
chr19	11094956	11095408	AP1_Only	4.14092
chr19	1244455	1244710	AP1_Only	2.15147
chr19	12760477	12760866	AP1_Only	-0.0170859
chr19	12777606	12777857	AP1_Only	-0.0560656
chr19	12784308	12785063	AP1_Only	4.10307
chr19	12796614	12796812	AP1_Only	1.94361
chr1	9142268	9142706	AP1_Only	-0.0943121
chr19	14505418	14506042	AP1_Only	-0.0943121
chr19	16070252	16070954	AP1_Only	3.94566
chr19	16889359	16889951	AP1_Only	0.12008
chr19	18192700	18193476	AP1_Only	-0.752463
chr19	18328318	18328919	AP1_Only	1.90569
chr19	1853370	1853674	AP1_Only	2.05255
chr19	18986595	18987229	AP1_Only	-0.0626022
chr19	33373288	33374377	AP1_Only	-0.0626022
chr19	38233869	38234121	AP1_Only	-0.0626022
chr19	38304958	38305391	AP1_Only	0.0525489
chr1	93878475	93879408	AP1_Only	1.93708
chr19	40305217	40305649	AP1_Only	-0.00594039
chr19	40598643	40598891	AP1_Only	2.11149
chr19	40777271	40777734	AP1_Only	1.65359
chr19	42108387	42109007	AP1_Only	-0.0943121
chr19	42295955	42296523	AP1_Only	2.11354
chr19	42386913	42387644	AP1_Only	0.0363171
chr19	42396703	42397307	AP1_Only	1.90826
chr19	46788166	46788910	AP1_Only	0.134384
chr19	47182455	47183018	AP1_Only	-0.215829
chr19	51380892	51381183	AP1_Only	1.97737
chr19	51472987	51473411	AP1_Only	-0.0943121
chr19	51514873	51515368	AP1_Only	-0.0943121
chr19	51572405	51572768	AP1_Only	4.02517
chr19	57599534	57600453	AP1_Only	-0.190656
chr19	57613910	57614754	AP1_Only	-0.190656
chr19	58154756	58155499	AP1_Only	-0.79472
chr19	6087902	6088213	AP1_Only	-0.150681
chr19	9584051	9584870	AP1_Only	1.89739
chr19	9796201	9796492	AP1_Only	2.103
chr19	9827037	9828380	AP1_Only	1.80934
chr20	1434961	1435394	AP1_Only	1.85586
chr20	16459392	16459656	AP1_Only	-3.18239
chr20	23421245	23421832	AP1_Only	1.23699
chr20	23441848	23442298	AP1_Only	-0.0943121
chr20	23606463	23606897	AP1_Only	-0.0943121
chr20	2663881	2664647	AP1_Only	1.81989
chr20	35815193	35815519	AP1_Only	-3.96003
chr20	37294999	37295347	AP1_Only	-3.96003
chr20	38935256	38935565	AP1_Only	-0.800262
chr20	45036119	45036571	AP1_Only	-3.10228
chr20	47274551	47274843	AP1_Only	-0.182391
chr20	50558448	50558913	AP1_Only	2.02577
chr20	51379795	51380099	AP1_Only	-1
chr20	5549132	5549591	AP1_Only	1.81761
chr2	105396785	105397060	AP1_Only	1.9522
chr2	105398410	105399352	AP1_Only	-0.0478005
chr2	105406200	105406661	AP1_Only	-0.222366
chr21	17612464	17613282	AP1_Only	-2.92871
chr2	121699405	121699754	AP1_Only	-0.102284
chr2	12177058	12177380	AP1_Only	-0.102284
chr2	121775720	121775979	AP1_Only	-3.15068
chr2	130332297	130332855	AP1_Only	1.90569
chr2	130355557	130356629	AP1_Only	-0.180505
chr2	131092897	131093901	AP1_Only	-1.64e-06
chr2	135948910	135949320	AP1_Only	-0.150681
chr21	36203566	36203985	AP1_Only	-3.18239
chr21	36901623	36901905	AP1_Only	-3.13399
chr21	38277445	38277752	AP1_Only	-0.182391
chr21	38733963	38734325	AP1_Only	-0.871947
chr21	38797509	38797847	AP1_Only	1.84932
chr21	38798553	38798767	AP1_Only	-1.15068
chr21	38839698	38840280	AP1_Only	-0.133994
chr21	39138248	39138446	AP1_Only	-0.0170859
chr21	39153464	39153694	AP1_Only	-0.871947
chr21	42097904	42098200	AP1_Only	-0.182391
chr21	44208056	44208549	AP1_Only	-3.06692
chr2	152586137	152586385	AP1_Only	-3.22237
chr2	180983848	180984036	AP1_Only	3.90569
chr2	181763930	181764644	AP1_Only	-0.0943121
chr2	203811661	203811919	AP1_Only	-0.182391
chr2	20446759	20448284	AP1_Only	1.80934
chr2	205944583	205944872	AP1_Only	-3.19066
chr2	20617904	20618369	AP1_Only	-0.0943121
chr2	20635718	20636153	AP1_Only	-0.0943121
chr2	20650799	20651732	AP1_Only	-0.0877754
chr2	20661108	20661909	AP1_Only	-0.0170859
chr22	16774679	16774927	AP1_Only	-0.0943121
chr22	16917311	16917764	AP1_Only	-0.0943121
chr2	219469403	219469670	AP1_Only	-0.182391
chr22	21972328	21972638	AP1_Only	-0.0772278
chr22	22102999	22103427	AP1_Only	-0.0629238
chr22	26835968	26836403	AP1_Only	-0.82355
chr22	28800038	28801053	AP1_Only	2.02577
chr22	30036635	30036992	AP1_Only	-3.18239
chr22	30195283	30195605	AP1_Only	-3.19066
chr22	30255841	30256531	AP1_Only	-0.871947
chr22	31829451	31829890	AP1_Only	-0.182391
chr22	36328713	36329007	AP1_Only	-1.11929
chr22	36998657	36999415	AP1_Only	-0.800262
chr2	238167759	238168027	AP1_Only	-1.13399
chr22	39316405	39316695	AP1_Only	0.134384
chr22	39490176	39490483	AP1_Only	1.10894
chr22	39529237	39529509	AP1_Only	-0.0626022
chr22	39534816	39535072	AP1_Only	-0.0943121
chr22	46895772	46896106	AP1_Only	-0.133994
chr22	47107242	47107851	AP1_Only	-0.182391
chr2	27754018	27754474	AP1_Only	2.0546
chr2	27771344	27772355	AP1_Only	1.81989
chr2	31987502	31987845	AP1_Only	-0.37752
chr2	38386457	38386775	AP1_Only	1.77763
chr2	38508373	38508867	AP1_Only	0.0545989
chr2	38535905	38536407	AP1_Only	-0.00594039
chr2	38551941	38552658	AP1_Only	-0.0160907
chr2	42770512	42770841	AP1_Only	-0.0943121
chr2	43439337	43439612	AP1_Only	-0.960025
chr2	43818847	43819130	AP1_Only	-3.18239
chr2	55590829	55591253	AP1_Only	-0.182391
chr2	68287639	68287850	AP1_Only	-3.19066
chr2	68287980	68288466	AP1_Only	-0.113429
chr2	68292225	68292428	AP1_Only	-3.79472
chr2	73234099	73234690	AP1_Only	0.0565599
chr2	73859766	73860055	AP1_Only	-3.00594
chr2	74181721	74181982	AP1_Only	1
chr2	74185945	74186383	AP1_Only	1.85774
chr2	85354309	85355122	AP1_Only	0.00876096
chr2	85391155	85391552	AP1_Only	0.014624
chr2	85414970	85415198	AP1_Only	2.04601
chr2	85420584	85421117	AP1_Only	2.09441
chr2	85468673	85469076	AP1_Only	-0.960025
chr2	85552088	85552554	AP1_Only	2.08599
chr2	86199337	86199581	AP1_Only	-0.0315187
chr2	96260488	96261073	AP1_Only	1.97737
chr2	96342042	96342554	AP1_Only	2.00633
chr2	96528080	96529019	AP1_Only	-0.0943121
chr2	9655478	9655836	AP1_Only	-3.92832
chr3	10248113	10248963	AP1_Only	1.98587
chr3	105997792	105998237	AP1_Only	-3.18239
chr3	12098058	12098283	AP1_Only	-3.18239
chr3	142948238	142948477	AP1_Only	-0.182391
chr3	170811856	170812297	AP1_Only	-0.0543372
chr3	171407774	171408113	AP1_Only	-0.182391
chr3	171516832	171517119	AP1_Only	-3.15068
chr3	183354135	183354779	AP1_Only	3.77763
chr3	183357524	183358076	AP1_Only	3.90326
chr3	183369116	183369590	AP1_Only	1.85586
chr3	183370838	183371167	AP1_Only	-3.14414
chr3	186752983	186753232	AP1_Only	-3.05434
chr3	196253430	196254070	AP1_Only	-0.871947
chr3	196519005	196519613	AP1_Only	-3.00594
chr3	32510171	32510613	AP1_Only	-0.0943121
chr3	32664843	32665108	AP1_Only	-0.783575
chr3	32708647	32709352	AP1_Only	3.89567
chr3	38131651	38131897	AP1_Only	-3.09431
chr3	38479897	38480157	AP1_Only	-0.79472
chr3	39126351	39126873	AP1_Only	-0.0943121
chr3	39146955	39147698	AP1_Only	-0.0734546
chr3	39288254	39288700	AP1_Only	-0.0226273
chr3	39291915	39292324	AP1_Only	-0.0226273
chr3	44885617	44885972	AP1_Only	-3.42592
chr3	48436078	48436305	AP1_Only	2.01462
chr3	48564055	48564314	AP1_Only	1.81761
chr3	4994322	4994658	AP1_Only	0.0630208
chr3	50316889	50317119	AP1_Only	-3.18239
chr3	50616013	50616248	AP1_Only	-0.0943121
chr3	51390802	51391498	AP1_Only	-0.861399
chr3	52848689	52849030	AP1_Only	-1.18239
chr3	57951458	57951878	AP1_Only	1.89772
chr3	67011557	67012259	AP1_Only	1.08837
chr3	67018249	67018783	AP1_Only	3.92655
chr3	69051374	69052559	AP1_Only	1.89739
chr3	69081939	69082228	AP1_Only	1.80934
chr3	69084730	69085122	AP1_Only	3.85586
chr3	72319181	72319566	AP1_Only	-0.0734546
chr3	72460334	72461239	AP1_Only	3.77763
chr3	72629212	72629585	AP1_Only	-0.182391
chr3	9978849	9979311	AP1_Only	1.97494
chr3	99875643	99876455	AP1_Only	-0.123446
chr4	1010622	1010871	AP1_Only	-0.763011
chr4	10157607	10158238	AP1_Only	-3.05434
chr4	10173094	10174011	AP1_Only	1.97532
chr4	10185745	10186093	AP1_Only	-0.899054
chr4	10200812	10201221	AP1_Only	0.0611355
chr4	10461223	10461735	AP1_Only	1.97737
chr4	105620947	105621277	AP1_Only	-0.182391
chr4	123396609	123396946	AP1_Only	1.97737
chr4	13484006	13485002	AP1_Only	1.88913
chr4	139030516	139031190	AP1_Only	-0.337838
chr4	183658768	183659634	AP1_Only	1.9374
chr4	20422480	20422779	AP1_Only	-0.831972
chr4	2433022	2433514	AP1_Only	1.89772
chr4	25865638	25865909	AP1_Only	-1.19066
chr4	38189393	38189770	AP1_Only	-3.18239
chr4	39319688	39319951	AP1_Only	-3.18239
chr4	48699976	48700213	AP1_Only	-0.182391
chr4	48909673	48910019	AP1_Only	-0.182391
chr4	55503214	55503546	AP1_Only	-0.182391
chr4	68152470	68152856	AP1_Only	-3.18239
chr4	7033485	7034040	AP1_Only	-0.960025
chr4	7081823	7082333	AP1_Only	-0.0626022
chr4	70855465	70855764	AP1_Only	-0.182391
chr4	76201039	76201326	AP1_Only	-0.960025
chr4	77232475	77233038	AP1_Only	-0.182391
chr4	86922408	86922886	AP1_Only	-0.0943121
chr4	88592143	88592902	AP1_Only	1.27893
chr5	108818677	108818950	AP1_Only	-3.18239
chr5	109865655	109866401	AP1_Only	-0.960025
chr5	111083369	111083687	AP1_Only	-3.19066
chr5	112146995	112147409	AP1_Only	-0.0170859
chr5	112160468	112161290	AP1_Only	0.00876096
chr5	112737496	112738151	AP1_Only	-0.159267
chr5	115460438	115460781	AP1_Only	-0.960025
chr5	133245588	133245843	AP1_Only	-0.182391
chr5	134714179	134714855	AP1_Only	-0.951603
chr5	135246720	135247247	AP1_Only	-0.182391
chr5	138476375	138476941	AP1_Only	-1.14514
chr5	140382054	140382369	AP1_Only	-3.15068
chr5	142880608	142880841	AP1_Only	-3.09431
chr5	149344885	149345074	AP1_Only	1.93709
chr5	149357489	149358644	AP1_Only	-0.142259
chr5	149561836	149562167	AP1_Only	-3.13399
chr5	149648852	149649493	AP1_Only	-0.960025
chr5	150053248	150053631	AP1_Only	-0.222366
chr5	151202733	151203156	AP1_Only	-0.182391
chr5	173601921	173602893	AP1_Only	-0.00594039
chr5	173703456	173703868	AP1_Only	-0.919893
chr5	34523168	34523439	AP1_Only	-0.871947
chr5	54090734	54091011	AP1_Only	-3.02263
chr5	78530381	78530711	AP1_Only	-3.10228
chr6	110537222	110537712	AP1_Only	-0.182391
chr6	110682241	110682845	AP1_Only	-0.0142054
chr6	110875033	110876518	AP1_Only	3.9245
chr6	13273207	13273518	AP1_Only	-2.86562
chr6	13355498	13355765	AP1_Only	-0.0185211
chr6	137705383	137705783	AP1_Only	1.9374
chr6	137707880	137708213	AP1_Only	-3.0626
chr6	137853544	137853940	AP1_Only	-3.18239
chr6	143677729	143678718	AP1_Only	-0.0669179
chr6	156828383	156828749	AP1_Only	-3.42592
chr6	17864079	17864647	AP1_Only	-3.18239
chr6	20126797	20127664	AP1_Only	-0.0943121
chr6	20211987	20213068	AP1_Only	4.02517
chr6	20291672	20292205	AP1_Only	1.98291
chr6	20534292	20534808	AP1_Only	1.9291
chr6	26295678	26296580	AP1_Only	4.09252
chr6	26309535	26310052	AP1_Only	2.103
chr6	26330192	26330458	AP1_Only	-0.0250578
chr6	26607380	26607824	AP1_Only	-0.0943121
chr6	27078725	27079339	AP1_Only	-0.871947
chr6	27114616	27115499	AP1_Only	-2.97423
chr6	30544690	30544980	AP1_Only	-3.09431
chr6	34630033	34630449	AP1_Only	-3.18239
chr6	37033250	37033524	AP1_Only	-3.10228
chr6	41278991	41279384	AP1_Only	-0.0560656
chr6	41318692	41319461	AP1_Only	0.0323061
chr6	41775975	41776221	AP1_Only	-0.0943121
chr6	41787133	41787791	AP1_Only	4.11149
chr6	42044219	42044510	AP1_Only	2.0631
chr6	43723829	43724312	AP1_Only	2.15147
chr6	43758554	43758891	AP1_Only	-0.0943121
chr6	43773362	43773608	AP1_Only	2.04601
chr6	43809399	43809749	AP1_Only	-0.133994
chr6	43811066	43811435	AP1_Only	-0.922774
chr6	43817090	43817543	AP1_Only	-0.0626022
chr6	43838326	43838911	AP1_Only	-0.0226273
chr6	43916408	43917206	AP1_Only	0.0257695
chr6	43917953	43918361	AP1_Only	0.0257695
chr6	43926685	43927147	AP1_Only	4.02577
chr6	43934073	43934742	AP1_Only	-2.98538
chr6	43946825	43947387	AP1_Only	2.02577
chr6	43951168	43952374	AP1_Only	0.0257695
chr6	43986241	43986918	AP1_Only	-0.222366
chr6	44049259	44049514	AP1_Only	-0.987133
chr6	44062866	44063153	AP1_Only	0.140921
chr6	44079174	44079667	AP1_Only	0.0630965
chr6	44096579	44097045	AP1_Only	-0.0626022
chr6	44151662	44152308	AP1_Only	2.02545
chr6	44439808	44440024	AP1_Only	-0.182391
chr6	45209826	45210108	AP1_Only	-3.96003
chr6	45922805	45923107	AP1_Only	-0.871947
chr6	56890657	56891116	AP1_Only	1.94566
chr6	56904649	56904932	AP1_Only	-0.840237
chr6	56938558	56939227	AP1_Only	-0.465892
chr6	56955900	56956150	AP1_Only	0.0545989
chr6	57316553	57317137	AP1_Only	3.9374
chr6	57317296	57317938	AP1_Only	3.9374
chr6	73422315	73422931	AP1_Only	3.80934
chr7	101924089	101924557	AP1_Only	-0.425917
chr7	102875878	102876201	AP1_Only	-0.133994
chr7	103199273	103199567	AP1_Only	-3.91163
chr7	112481827	112482280	AP1_Only	-0.182391
chr7	125599431	125599736	AP1_Only	-3.92832
chr7	128398619	128399022	AP1_Only	-0.337838
chr7	155166732	155167213	AP1_Only	-3.18239
chr7	1569762	1570626	AP1_Only	2.10267
chr7	16709007	16709455	AP1_Only	-0.133994
chr7	2347910	2348356	AP1_Only	1.90569
chr7	26187328	26188587	AP1_Only	1.87254
chr7	32892497	32893143	AP1_Only	4.04601
chr7	43572521	43572817	AP1_Only	1.86601
chr7	44973792	44974205	AP1_Only	-0.0943121
chr7	44988059	44988378	AP1_Only	1.84932
chr7	45136151	45136491	AP1_Only	2.0546
chr7	45138708	45139250	AP1_Only	2.0546
chr7	45154629	45155023	AP1_Only	2.0546
chr7	51302774	51303083	AP1_Only	-0.182391
chr7	5494658	5495098	AP1_Only	-0.0226273
chr7	5500092	5500401	AP1_Only	-3.02263
chr7	5626454	5626808	AP1_Only	-3.10228
chr7	5665437	5665724	AP1_Only	-0.0943121
chr7	5704490	5704916	AP1_Only	-0.871947
chr7	76201536	76202193	AP1_Only	-0.0837645
chr7	7719316	7719625	AP1_Only	-1.13399
chr7	77627359	77627608	AP1_Only	-1.18239
chr7	936410	937062	AP1_Only	-0.182391
chr7	95477048	95477278	AP1_Only	-3.09431
chr7	97187149	97187363	AP1_Only	-3.18239
chr8	100761901	100762112	AP1_Only	-3.96003
chr8	101504412	101504927	AP1_Only	-3.13399
chr8	102331214	102331605	AP1_Only	-3.18239
chr8	102755991	102756481	AP1_Only	-0.175854
chr8	102788891	102789923	AP1_Only	-0.316981
chr8	102811269	102811531	AP1_Only	2.103
chr8	102814688	102814942	AP1_Only	0.102996
chr8	103078394	103079270	AP1_Only	-0.840237
chr8	123766261	123766490	AP1_Only	-0.0943121
chr8	123767997	123768972	AP1_Only	-0.190656
chr8	124450243	124451845	AP1_Only	3.99602
chr8	125273892	125274188	AP1_Only	-3.13399
chr8	127725787	127726225	AP1_Only	-3.09431
chr8	129535797	129536254	AP1_Only	-0.0226273
chr8	129557754	129558139	AP1_Only	3.9374
chr8	13133020	13133677	AP1_Only	-0.0943121
chr8	132017479	132017796	AP1_Only	-3.96003
chr8	142235059	142235355	AP1_Only	-3.96003
chr8	142676010	142676429	AP1_Only	-3.96003
chr8	143798241	143798486	AP1_Only	-3.17585
chr8	144164616	144165127	AP1_Only	-0.182391
chr8	22237333	22237608	AP1_Only	-0.0943121
chr8	23221163	23221731	AP1_Only	1.89772
chr8	23224208	23225540	AP1_Only	-0.0943121
chr8	27315342	27315664	AP1_Only	4.02577
chr8	27597190	27597471	AP1_Only	-0.0943121
chr8	27614069	27614970	AP1_Only	2.02577
chr8	27616808	27617578	AP1_Only	2.02577
chr8	27772390	27772798	AP1_Only	1.81989
chr8	37779717	37780327	AP1_Only	2.02577
chr8	37863867	37864778	AP1_Only	3.77763
chr8	37881708	37882232	AP1_Only	0.0128672
chr8	37891731	37892357	AP1_Only	3.90425
chr8	37899039	37899882	AP1_Only	2.02289
chr8	37905663	37906233	AP1_Only	1.89772
chr8	38549223	38549596	AP1_Only	-3.18239
chr8	39113055	39113528	AP1_Only	-3.22237
chr8	41807066	41807677	AP1_Only	-0.182391
chr8	63165747	63165929	AP1_Only	-0.831972
chr8	66105574	66106103	AP1_Only	-0.182391
chr8	66123893	66124194	AP1_Only	-0.182391
chr8	66428443	66429285	AP1_Only	2.04601
chr8	73250407	73250700	AP1_Only	-3.22237
chr8	80727581	80727826	AP1_Only	-1.18239
chr8	89725784	89726217	AP1_Only	2.02577
chr8	89759309	89759555	AP1_Only	1.97494
chr8	89901879	89903142	AP1_Only	-0.768874
chr8	94905313	94905738	AP1_Only	-0.831972
chr8	95056815	95057200	AP1_Only	-0.0943121
chr9	114551906	114552273	AP1_Only	-1.10228
chr9	121213209	121213554	AP1_Only	-0.0943121
chr9	122089106	122089501	AP1_Only	2.14493
chr9	122477406	122477797	AP1_Only	-3.15068
chr9	122912858	122913633	AP1_Only	-0.840237
chr9	123349701	123350344	AP1_Only	0.022889
chr9	124772100	124772289	AP1_Only	-2.92675
chr9	124818500	124819035	AP1_Only	-0.0543372
chr9	124852829	124853543	AP1_Only	-0.0626022
chr9	128307273	128307998	AP1_Only	1.77763
chr9	137114243	137115298	AP1_Only	2.02485
chr9	137121549	137121987	AP1_Only	2.02485
chr9	137227563	137227817	AP1_Only	-0.0170859
chr9	36575412	36575657	AP1_Only	-1.13399
chr9	37903413	37904532	AP1_Only	1.96879
chr9	37913504	37914188	AP1_Only	-0.0626022
chr9	37994640	37995293	AP1_Only	-0.150681
chr9	38381001	38381553	AP1_Only	1
chr9	4700069	4700412	AP1_Only	-0.928315
chr9	4832983	4833486	AP1_Only	1.89772
chr9	96418261	96419503	AP1_Only	4.01688
chrX	110341464	110341756	AP1_Only	-0.102284
chrX	115690698	115690945	AP1_Only	-1.09431
chrX	120549820	120550326	AP1_Only	1.84932
chrX	149871989	149872266	AP1_Only	-0.0943121
chrX	152845801	152846206	AP1_Only	-0.182391
chrX	152915496	152916071	AP1_Only	-0.831972
chrX	38805790	38806213	AP1_Only	4.02084
chrX	40646621	40647834	AP1_Only	1.9374
