# Supplementary material for: Predictive modeling of signal-responsive cis-elements in human red blood cell precursors
Source: Nucleic Acids Res. 2026 May 21;54(10):gkag505. doi: 10.1093/nar/gkag505 (PMC13191290; doi:10.1093/nar/gkag505)
Supplement: gkag505_Supplemental_Files [file gkag505_supplemental_files.zip › Table S13.xlsx]

## Sheet: Feature Importances
TF	Feature Importance Score
CXXC1	1.44087
RBBP5	0.620697
IRF2	0.532881
NRF1	0.433011
GABPA	0.415936
SMAD1	0.375423
POLR2A	0.280804
RNF2	0.276174
SP1	0.266291
SMC3	0.264509
TBP	0.239626
HNRNPLL	0.233059
C11orf30	0.232588
SMARCA4	0.218226
MEN1	0.204511
ZBTB33	0.202766
PHF8	0.199699
JUN	0.198488
ARNT	0.194181
LEF1	0.191934
GATA1	0.188703
NR2F6	0.186254
JUND	0.175381
RBFOX2	0.170908
ATF7	0.170458
ZNF143	0.166645
JUNB	0.166521
ZNF639	0.162734
FOXK2	0.160192
GTF2F1	0.157568
REST	0.155342
CTCF	0.152691
POLR2G	0.151589
ELF4	0.149314
PHB2	0.148171
KLF1	0.137665
ZC3H8	0.121983
NBN	0.112048
E2F7	0.111302
CREM	0.110687
BACH1	0.10977
POLR2B	0.108395
KDM6A	0.107876
MAX	0.105808
TCF12	0.104835
IKZF1	0.0981829
NONO	0.0888995
KDM1A	0.087719
THRAP3	0.0872942
ARID2	0.0847695
HDAC2	0.0844272
ZSCAN29	0.0806939
LDB1	0.0799767
PKNOX1	0.0788918
SIN3A	0.0783809
ZNF318	0.0782456
E4F1	0.0762424
STAG1	0.0750125
MXI1	0.0745302
ESRRA	0.0707087
ZFP36	0.0697408
POLR2AphosphoS5	0.0694622
ATF3	0.0680274
AGO1	0.0680118
MLLT1	0.0676167
ATF2	0.06619
GATAD2A	0.0656939
GATA2	0.0651135
CBFA2T2	0.064161
NEUROD1	0.0640069
CBFA2T3	0.0639264
ZNF316	0.0627602
HMBOX1	0.0612661
EGR1	0.0604019
E2F1	0.0603979
CEBPB	0.0602085
CBX1	0.0599073
NKRF	0.0584773
MYC	0.0560794
BHLHE40	0.0559977
CBX3	0.0551934
EP300	0.0551926
SPI1	0.0550933
TAL1	0.0550534
EHMT2	0.0545175
MEIS2	0.0539415
ZEB2	0.0534161
NCOR1	0.0533598
ZBED1	0.0521286
ZMYM3	0.0519591
PRDM10	0.0491968
NFIC	0.0486218
NR2C2	0.0484167
ARID3A	0.0473519
ZKSCAN1	0.0452576
CTCFL	0.0447591
ZNF384	0.0440864
PHF21A	0.0429816
NR2C1	0.042735
TARDBP	0.0424242
HDGF	0.0417409
ZHX1	0.0414917
YY1	0.0414171
NR2F2	0.0410898
PCBP1	0.0409907
CC2D1A	0.0409636
ARID1B	0.040898
NCOA6	0.0391377
DDX20	0.0387867
HES1	0.0386841
ZNF282	0.0385284
MITF	0.0384888
MGA	0.0384296
SUZ12	0.0383376
CSDE1	0.0380577
RFX1	0.03797
RB1	0.0378062
MTA2	0.0374333
NR2F1	0.0366982
NR3C1	0.0358435
SMARCC2	0.0357994
PTBP1	0.0346013
ZBTB2	0.0345186
L3MBTL2	0.0342023
ZNF184	0.0337257
DACH1	0.0335742
THRA	0.0334337
ZBTB7A	0.0334281
BRD9	0.0332375
USF2	0.0331589
PML	0.0329517
MAFF	0.0325438
DPF2	0.0311048
ZBTB5	0.0309234
KLF16	0.0308141
ZNF592	0.0303087
ZBTB40	0.0301987
FOSL1	0.0301906
TEAD4	0.0297669
ATF4	0.0294423
ZFP91	0.029244
POLR2AphosphoS2	0.0287135
MNT	0.0286672
ZNF24	0.0284646
YBX3	0.0282934
BCOR	0.0277974
TBL1XR1	0.0277497
RUNX1	0.0276912
BCL11A	0.0275383
RBM25	0.0273722
SKIL	0.0272524
RBM39	0.0271115
GABPB1	0.0268219
RAD51	0.0265456
SIN3B	0.0264104
NFATC3	0.0259191
ATRX	0.0256622
RBM14	0.0255721
TRIM24	0.0254724
TCF7	0.0246844
SREBF1	0.0243505
NFE2	0.0241019
ZBTB11	0.0232475
CUX1	0.0232013
CTBP1	0.0231219
SAFB	0.0226083
ZC3H11A	0.0220245
XRCC5	0.0219616
UBTF	0.0217878
FOXM1	0.0217735
CBX5	0.0215565
SOX6	0.0214754
HNRNPH1	0.0210715
NCOA1	0.0208132
GATAD2B	0.0206308
E2F6	0.0203324
TRIM25	0.0202517
HNRNPL	0.0201253
SMARCE1	0.0199339
HCFC1	0.0199336
HLTF	0.0198606
NFYA	0.0198566
AFF1	0.0196949
U2AF1	0.0188269
GMEB1	0.018523
MYNN	0.0183412
STAT5A	0.018187
MTA3	0.0180863
CREB3L1	0.0175063
ZNF407	0.0171989
ETV6	0.0170424
THAP1	0.0169708
SAP30	0.0167637
MCM2	0.016514
ASH1L	0.0159028
TOE1	0.0157857
MAFK	0.015376
PHF20	0.0151506
NCOA2	0.0151419
ELK1	0.0151199
FUS	0.0150824
RCOR1	0.0150291
TRIM28	0.0149862
SRSF3	0.014936
SIX5	0.0147931
NFRKB	0.0146534
MBD2	0.014543
PYGO2	0.0142231
SMAD5	0.0141207
RLF	0.0140979
MTA1	0.0138478
BCLAF1	0.0137965
NFYB	0.0136229
FIP1L1	0.0134212
TCF7L2	0.0128315
NFXL1	0.0127422
SMARCA5	0.0127197
KDM4B	0.0124541
ARHGAP35	0.0120357
LARP7	0.011977
CHAMP1	0.0118913
DEAF1	0.0118012
TRIP13	0.0115429
RBM22	0.0110699
KAT8	0.0105624
MIER1	0.0105578
KHSRP	0.00999306
ELF1	0.00992753
HDAC1	0.00874273
NUFIP1	0.00856903
E2F8	0.00831757
ZZZ3	0.00829888
CDC5L	0.00791845
POU5F1	0.00762813
DNMT1	0.0074253
MCM7	0.00714305
HDAC6	0.00701576
NCOA4	0.00664545
MYBL2	0.00646897
HDAC3	0.00646316
SRSF1	0.00605531
RBM34	0.00570695
SMARCB1	0.00566222
BMI1	0.0056225
SNRNP70	0.00534015
SNIP1	0.00517411
ILF3	0.00466696
ZMIZ1	0.00425493
RFX5	0.00419601
TAF15	0.00379348
SETDB1	0.00305453
ZNF830	0.00287273
ZNF280A	0.00189469
RBM15	0.00189241
KDM5B	0.0018024
HNRNPUL1	0.00171973
MEF2A	0.00163723
PCBP2	0.000982847
CCAR2	0.000383122
MCM3	0.000301224
CEBPZ	0.000140924
YBX1	0.000135014

## Sheet: Shared vs Unique Kit (Log)
TF	Log (Odds Ratio)	KREs
ERF	#DIV/0!	0
U2AF2	#DIV/0!	0
SRSF9	#DIV/0!	0
EED	#DIV/0!	0
EZH2	#DIV/0!	0
CBX4	#DIV/0!	0
BAHD1	#DIV/0!	0
COPS2	#DIV/0!	1
BRCA1	#DIV/0!	0
ZNF410	#DIV/0!	0
EZH1	#DIV/0!	0
RBM17	#DIV/0!	0
SAFB2	#DIV/0!	2
RBM15	2.55639	45
NR2C2	2.36547	33
CXXC1	2.29217	419
TAF7	2.2732	26
PHF8	2.13375	452
ZZZ3	2.00566	87
MEN1	2.00135	200
RBBP5	1.94937	565
NRF1	1.93464	655
TBP	1.91301	689
SP1	1.9027	475
POLR2A	1.90212	674
GABPA	1.89787	479
RBFOX2	1.89466	657
ELF1	1.89079	569
POLR2B	1.87396	527
GABPB1	1.87004	601
NKRF	1.86927	468
SMAD5	1.86897	515
KAT8	1.86604	56
ELF4	1.86351	516
CREM	1.85078	690
HCFC1	1.84587	550
HNRNPLL	1.84249	489
POLR2G	1.83947	645
SFPQ	1.83743	17
CEBPZ	1.83387	36
MAX	1.83126	713
RB1	1.82828	597
POLR2AphosphoS5	1.82467	582
E2F1	1.8227	528
GTF2F1	1.80243	589
E4F1	1.80121	556
SIN3A	1.79185	450
PCBP2	1.78599	47
SAP30	1.76532	372
PHF20	1.76051	432
ATF7	1.75761	639
HNRNPL	1.752	531
CREB3L1	1.74991	457
TARDBP	1.74145	509
MNT	1.73553	602
MYC	1.71804	635
SIN3B	1.71552	354
MXI1	1.71302	391
PML	1.69136	494
ZNF639	1.68927	430
SRSF7	1.68274	17
L3MBTL2	1.67421	650
ZBTB40	1.67305	531
NFYA	1.66783	181
IRF2	1.65839	251
HNRNPH1	1.65334	28
HDAC1	1.65003	668
ZMIZ1	1.64419	30
MBD2	1.63814	435
TAF15	1.63652	32
ZBTB11	1.6335	272
KDM4B	1.62862	290
NONO	1.62727	416
YY1	1.61316	372
GATA1	1.61213	712
SRSF1	1.60425	86
FUS	1.59252	151
U2AF1	1.58785	202
NFRKB	1.58513	445
ILF3	1.5796	86
NEUROD1	1.56144	413
KLF1	1.55251	542
E2F6	1.54798	513
RBM34	1.54694	61
KDM5B	1.54397	19
CSDE1	1.53824	203
MTA3	1.5359	517
GMEB1	1.53564	536
NCOA6	1.53523	116
FOXK2	1.53342	501
CBX1	1.52587	351
ELK1	1.52217	221
RBM14	1.51351	160
SIX5	1.50625	123
SKIL	1.49477	468
ZBTB7A	1.49309	543
FIP1L1	1.49236	378
MLLT1	1.48436	477
E2F8	1.48254	368
NCOA1	1.4816	479
NR0B1	1.47577	4
THAP1	1.47416	241
CTBP1	1.47202	593
UBTF	1.46499	480
ZNF830	1.46279	67
ASH1L	1.45676	170
SRSF3	1.44362	115
ESRRA	1.44278	467
NBN	1.43508	378
TOE1	1.43154	417
NFYB	1.43019	196
EGR1	1.42924	612
ZNF24	1.42713	507
DEAF1	1.42707	166
ETV6	1.42371	68
JUN	1.41416	676
NFE2	1.41317	221
PCBP1	1.41128	347
E2F7	1.40264	120
DDX20	1.40069	284
ZSCAN29	1.39887	328
REST	1.3812	594
ZBED1	1.37739	243
SETDB1	1.3763	81
JUND	1.37432	664
RBM22	1.36275	294
PKNOX1	1.36252	550
SNIP1	1.35513	81
XRCC5	1.35431	390
SMAD1	1.35123	400
ZC3H8	1.3461	255
RFX5	1.3414	80
PRDM10	1.3403	488
RNF2	1.33673	360
AFF1	1.33206	372
RBM39	1.31407	129
SREBF1	1.30881	143
POU5F1	1.30676	79
THRAP3	1.30609	76
ZHX1	1.30508	136
THRA	1.30271	86
ZNF407	1.29617	119
IKZF1	1.29593	579
TBL1XR1	1.28985	422
SUZ12	1.2868	130
ARNT	1.28629	343
SNRNP70	1.28368	40
ZBTB2	1.28006	358
SOX6	1.27738	483
BRD9	1.27176	310
SPI1	1.26653	406
NR2C1	1.25658	273
BHLHE40	1.25549	529
HDAC2	1.24272	541
NFATC3	1.23576	285
RLF	1.22564	231
ZFP91	1.22382	280
MGA	1.22051	474
CDC5L	1.2122	122
POLR2AphosphoS2	1.20772	228
HLTF	1.20655	204
C11orf30	1.20297	409
NCOR1	1.19842	498
MEIS2	1.19636	528
NFIC	1.19068	519
XRCC3	1.18938	6
TRIM25	1.17581	167
HNRNPUL1	1.17446	29
NR3C1	1.17106	108
TCF7	1.1691	243
KDM6A	1.1591	209
YBX3	1.15696	45
LARP7	1.15569	151
BMI1	1.15388	79
KHSRP	1.15071	100
ZNF282	1.15018	295
FOXM1	1.14603	284
CTCF	1.14169	629
RBM25	1.13445	383
ZNF384	1.13333	350
DNMT1	1.13095	57
SAFB	1.12785	189
ZKSCAN1	1.1278	299
LEF1	1.12656	329
MYBL2	1.12553	58
AGO1	1.1149	279
TEAD4	1.11257	477
USF2	1.10539	117
ATRX	1.10189	205
ZNF143	1.09691	486
MTA1	1.09688	279
CBX3	1.09254	381
MIER1	1.09124	157
CTCFL	1.08739	315
CC2D1A	1.08218	361
EP300	1.07183	425
NR2F2	1.07068	353
SMAD2	1.06976	4
ARHGAP35	1.06137	82
RFX1	1.05573	273
ZNF592	1.05511	408
CBX5	1.05104	116
STAG1	1.05009	48
RAD51	1.0497	230
ZC3H11A	1.03853	95
ZBTB8A	1.03082	14
GATAD2B	1.03032	225
BCOR	1.02576	411
PHB2	1.01621	104
MTA2	1.01368	393
PHF21A	1.0099	177
RUNX1	1.00909	201
HDAC3	1.00279	138
ARID2	0.979476	208
TRIM28	0.975362	238
HDAC6	0.961074	43
HDGF	0.958069	306
ZNF184	0.957209	239
BCLAF1	0.947789	48
ZNF318	0.940874	202
TCF7L2	0.92981	79
ATF4	0.927257	300
NR2F1	0.924952	411
MYNN	0.914313	306
NCOA2	0.907656	62
MITF	0.902667	310
HES1	0.894828	195
EWSR1	0.89132	10
DPF2	0.886973	485
ZEB2	0.881196	314
GATAD2A	0.878294	277
PTBP1	0.857674	140
NUFIP1	0.857263	72
TRIM24	0.855529	343
ZBTB5	0.852953	117
SMC3	0.843816	412
ARID3A	0.842968	193
KLF16	0.839242	321
CEBPB	0.838704	374
SMARCB1	0.836721	60
CUX1	0.833599	106
BACH1	0.82963	90
CHAMP1	0.808627	124
ZNF280A	0.795283	25
JUNB	0.780331	109
ATF2	0.760467	261
SMARCE1	0.758932	358
TAL1	0.752776	373
SMARCA4	0.745389	413
DACH1	0.739808	260
NR2F6	0.73482	235
MAFK	0.721244	197
CCAR2	0.712715	13
MCM2	0.665714	35
NFXL1	0.664305	71
SMARCA5	0.660418	195
KDM1A	0.646838	398
PYGO2	0.635989	53
ARID1B	0.634083	466
ZNF316	0.631636	305
MAFF	0.62489	156
ZMYM3	0.617692	257
SMARCC2	0.61232	194
TCF12	0.608877	285
YBX1	0.599319	5
RCOR1	0.599319	127
HMBOX1	0.594462	232
ZFP36	0.574401	228
ZBTB33	0.516425	300
NCOA4	0.482849	25
BCL11A	0.47332	49
EHMT2	0.455414	133
MCM7	0.42177	46
CBFA2T2	0.41655	294
STAT5A	0.406136	135
CBFA2T3	0.393553	376
MEF2A	0.360177	17
LDB1	0.258326	91
ZNF274	0.222186	12
GATA2	0.200633	134
SETD1A	0.0860259	2
ATF3	0.0834679	275
FOSL1	0.0749675	118
MCM5	-0.320078	1
TRIP13	-0.364597	8
FOXA1	-0.609293	2
MCM3	-1.22188	3

## Sheet: Model Comparison
Model	Accuracy	AUROC	AUPR
Logistic Regression	0.759459	0.834763	0.83265
Random Forest	0.8	0.873733	0.870909
XGBoost	0.817568	0.886925	0.884483
Neural Network	0.802703	0.856282	0.862956

## Sheet: Shared_with_MEP_KREs_Scored
chr	start	end	Genes	ABC-Type	Blood-CellType	THAP1	EGR1	JUN	JUND	MXI1	ATF3	ATF2	PKNOX1	CTCF	PhyloP	H3K27AC	Annotation	Nearest Gene	Score
chr1	26692884	26693363	ZDHHC18	ABC	BasoE,CFUE,OrthoE,PolyE,ProE	1	1	1	1	1	1	1	1	1	1.83065	1	non-coding (NR_135804, exon 1 of 1)	LOC101928728	6.14493
chr1	26692243	26692721	ZDHHC18	ABC	BasoE,CFUE,PolyE,ProE	1	1	1	1	1	1	1	1	1	1.65244	1	non-coding (NR_135804, exon 1 of 1)	LOC101928728	6.14493
chr1	6602431	6603376	PHF13,PHF13-nearby-cis	ABC	BasoE,CFUE,OrthoE,PolyE,ProE	1	1	1	1	1	1	1	1	1	1.11181	1	promoter-TSS (NM_014851)	KLHL21	6.14493
chr17	28951243	28952730	TRAF4	ABC	BasoE,CFUE,OrthoE,PolyE,ProE	1	1	1	1	1	0	1	1	1	1.05159	1	promoter-TSS (NM_020889)	PHF12	6.10496
chr17	75784541	75785606	H3-3B-nearby-cis	ABC	BasoE,CFUE,OrthoE,PolyE,ProE	0	1	1	1	0	1	1	1	1	1.44107	1	promoter-TSS (NR_039892)	UNK	6.103
chr12	71662876	71664601	RAB21	ABC	BasoE,CFUE,OrthoE,PolyE,ProE	1	1	1	1	1	0	1	1	1	1.24924	1	promoter-TSS (NM_031435)	ZFC3H1	6.10496
chr11	119094106	119095862	C2CD2L-nearby-cis	ABC	BasoE,CFUE,OrthoE,PolyE,ProE	0	1	1	1	1	0	1	1	1	1.0693	1	exon (NM_002105, exon 1 of 1)	H2AFX	6.09441
chr8	90644913	90646668	OSGIN2,TMEM64-nearby-cis	ABC	BasoE,CFUE,OrthoE,PolyE,ProE	1	1	1	1	0	0	0	1	1	1.05466	1	exon (NM_001146273, exon 1 of 2)	TMEM64	6.02517
chr19	42268133	42269409	ERF,ERF-nearby-cis	ABC	BasoE,CFUE,OrthoE,PolyE,ProE	1	1	1	1	1	1	1	1	0	1.4444	1	intron (NM_001304815, intron 1 of 20)	CIC	6.01688
chr3	57555675	57557548	PDE12-nearby-cis	ABC	BasoE,CFUE,OrthoE,PolyE,ProE	0	1	1	1	0	1	1	1	0	1.75443	1	exon (NM_001322177, exon 1 of 2)	PDE12	5.97494
chr6	110814924	110816273	AMD1	ABC	BasoE,CFUE,OrthoE,PolyE,ProE	0	1	1	1	0	0	1	1	0	1.18459	1	promoter-TSS (NM_015076)	CDK19	5.93497
chr1	26698032	26698561	ZDHHC18	ABC	BasoE,CFUE,OrthoE,PolyE,ProE	1	1	1	1	1	1	1	1	1	3.87869	0	intron (NM_139135, intron 1 of 19)	ARID1A	4.14493
chr1	26695385	26696296	ZDHHC18	ABC	BasoE,CFUE,OrthoE,PolyE,ProE	1	1	1	1	1	1	1	1	1	1.10672	0	promoter-TSS (NM_006015)	ARID1A	4.14493
chr1	156927569	156928100	ISG20L2	ABC	BasoE,CFUE,OrthoE,PolyE,ProE	1	1	1	1	1	1	1	1	1	1.0422	0	intron (NM_144702, intron 8 of 14)	LRRC71	4.14493
chr19	1252853	1253672	CNN2,MIDN-nearby-cis	ABC	BasoE,CFUE,OrthoE,PolyE,ProE	1	1	1	1	1	1	1	1	1	-0.116612	1	intron (NM_177401, intron 4 of 7)	MIDN	4.14493
chr19	1020949	1021871	CNN2-nearby-cis,MIDN	ABC	BasoE,CFUE,OrthoE,PolyE,ProE	1	1	1	1	1	1	1	1	1	-0.151423	1	promoter-TSS (NM_033420)	RNU6-1	4.14493
chr8	33512773	33514226	MAK16	ABC	BasoE,CFUE,OrthoE,PolyE,ProE	1	1	1	1	1	1	1	1	1	-0.354423	1	promoter-TSS (NM_001330505)	SNORD13	4.14493
chr3	128482899	128483516	GATA2-nearby-cis	ABC	BasoE,CFUE,OrthoE,PolyE,ProE	1	1	1	1	1	1	1	1	1	2.53171	0	intron (NM_032638, intron 4 of 5)	GATA2	4.14493
chr1	156767068	156767981	ISG20L2	ABC	BasoE,CFUE,OrthoE,PolyE,ProE	1	1	1	1	1	1	1	1	1	1.27044	0	promoter-TSS (NM_005973)	PRCC	4.14493
chr19	13152693	13153751	IER2-nearby-cis	ABC	BasoE,CFUE,OrthoE,PolyE,ProE	1	1	1	1	1	1	1	1	1	0.857382	1	exon (NM_004907, exon 2 of 2)	IER2	4.14493
chr6	24720070	24721775	E2F3	ABC	BasoE,CFUE,OrthoE,PolyE,ProE	1	1	1	1	1	1	1	1	1	0.578262	1	Intergenic	C6orf62	4.14493
chr19	13151539	13152281	IER2-nearby-cis	ABC	BasoE,CFUE,OrthoE,PolyE,ProE	1	1	1	1	1	1	1	1	1	-0.0179919	1	intron (NM_004907, intron 1 of 1)	IER2	4.14493
chr12	56636027	56637270	NAB2,ZBTB39	ABC	BasoE,CFUE,OrthoE,PolyE,ProE	0	1	1	1	1	1	1	1	1	1.05813	0	promoter-TSS (NM_013449)	BAZ2A	4.13438
chr12	57111119	57112638	NAB2-nearby-cis,ZBTB39	ABC	BasoE,CFUE,OrthoE,PolyE,ProE	0	1	1	1	1	1	1	1	1	0.497214	1	promoter-TSS (NM_003153)	STAT6	4.13438
chr19	11094956	11095408	LDLR-nearby-cis	ABC	CFUE,ProE	0	1	1	1	1	1	1	1	1	-0.183743	1	intron (NM_001195803, intron 1 of 15)		4.13438
chr2	131104534	131106754	FAM168B,FAM168B-nearby-cis	ABC	BasoE,CFUE,OrthoE,PolyE,ProE	0	1	1	1	1	1	1	1	1	-0.396122	1	intron (NM_001309448, intron 1 of 6)	PLEKHB2	4.13438
chr1	26786646	26787409	ZDHHC18	ABC	BasoE,CFUE,ProE	1	1	1	1	1	0	1	1	1	0.775223	1	promoter-TSS (NM_017837)	PIGV	4.10496
chr1	26787584	26788467	ZDHHC18	ABC	BasoE,CFUE,OrthoE,PolyE,ProE	1	1	1	1	1	0	1	1	1	0.405678	1	promoter-TSS (NM_017837)	PIGV	4.10496
chr9	124868409	124870002	ARPC5L-nearby-cis	ABC	BasoE,CFUE,OrthoE,PolyE,ProE	1	1	1	1	1	0	1	1	1	0.196755	1	5' UTR (NM_030978, exon 3 of 6)	ARPC5L	4.10496
chr6	41787133	41787791	BYSL	ABC	BasoE,CFUE,OrthoE,PolyE,ProE	1	1	1	1	1	0	1	1	1	-0.0811261	1	promoter-TSS (NM_001134493)	TOMM6	4.10496
chr19	18000666	18001512	MPV17L2	ABC	BasoE,CFUE,OrthoE,PolyE,ProE	0	1	1	1	1	1	1	0	1	0.285382	1	promoter-TSS (NM_001025604)	ARRDC2	4.10267
chr14	49633736	49635417	DNAAF2-nearby-cis	ABC	BasoE,CFUE,OrthoE,PolyE,ProE	1	1	1	1	1	0	1	1	1	0.840452	1	exon (NM_018139, exon 1 of 3)	DNAAF2	4.10496
chr2	127526035	127527195	AMMECR1L	ABC	BasoE,CFUE,OrthoE,PolyE,ProE	1	1	1	1	1	0	1	1	1	0.0371931	1	promoter-TSS (NM_017969)	IWS1	4.10496
chr6	33570854	33571585	BAK1-nearby-cis	ABC	BasoE,CFUE,OrthoE,PolyE,ProE	1	1	1	1	1	0	1	1	1	-0.296059	1	Intergenic	BAK1	4.10496
chr11	83156536	83157462	ZDHHC5	Non-ABC	BasoE,CFUE,OrthoE,PolyE,ProE	1	1	1	1	1	1	0	1	1	1.12914	1	promoter-TSS (NM_015885)	PCF11	4.09653
chr17	76736385	76738153	JMJD6-nearby-cis	Non-ABC	BasoE,CFUE,OrthoE,PolyE,ProE	1	1	1	1	1	1	0	1	1	1.07261	1	promoter-TSS (NM_001353018)	SRSF2	4.09653
chr19	42219792	42220596	ERF	ABC	BasoE,CFUE,OrthoE,PolyE,ProE	1	1	1	1	1	1	0	1	1	0.402381	1	promoter-TSS (NR_073047)	DEDD2	4.09653
chr1	93179593	93181256	TMED5-nearby-cis	ABC	BasoE,CFUE,OrthoE,PolyE,ProE	1	1	1	1	1	1	0	1	1	0.370706	1	promoter-TSS (NM_206886)	TMED5	4.09653
chr19	12784308	12785063	JUNB-nearby-cis	ABC	BasoE,CFUE,PolyE,ProE	1	1	1	1	1	1	0	1	1	-0.0747815	1	Intergenic	MIR5684	4.09653
chr17	44502927	44503855	ATXN7L3	ABC	BasoE,CFUE,OrthoE,PolyE,ProE	0	1	1	1	0	1	1	1	1	0.532461	1	promoter-TSS (NM_001304939)	GPATCH8	4.103
chr8	102806217	102807784	KLF10	ABC	BasoE,CFUE,OrthoE,PolyE,ProE	0	1	1	1	0	1	1	1	1	0.131081	1	non-coding (NR_149020, exon 1 of 2)	GASAL1	4.103
chr16	30957030	30958493	ZNF267	ABC	BasoE,CFUE,OrthoE,PolyE,ProE	0	1	1	1	1	0	1	1	1	0.8402	1	promoter-TSS (NM_014712)	SETD1A	4.09441
chr7	45111340	45112166	PURB	ABC	BasoE,CFUE,OrthoE,PolyE,ProE	0	1	1	1	1	0	1	1	1	-0.401567	1	promoter-TSS (NM_004749)	TBRG4	4.09441
chr2	28392026	28393135	FOSL2-nearby-cis	Non-ABC	BasoE,CFUE,OrthoE,PolyE,ProE	0	1	1	1	1	1	0	1	1	1.03595	1	promoter-TSS (NM_005253)	FOSL2	4.08599
chr15	88467070	88468097	AEN	ABC	BasoE,CFUE,OrthoE,PolyE,ProE	0	1	1	1	1	1	0	1	1	0.309876	1	promoter-TSS (NM_001321976)	MRPS11	4.08599
chr2	85538579	85540097	MAT2A-nearby-cis	ABC	BasoE,CFUE,OrthoE,PolyE,ProE	1	1	1	1	1	1	0	0	1	0.445677	1	promoter-TSS (NR_038942)	MAT2A	4.06482
chr2	96267213	96267403	DUSP2	ABC	CFUE	1	1	1	1	1	0	0	1	1	1.90244	0	intron (NM_004804, intron 1 of 6)	CIAO1	4.05656
chr6	42045609	42046115	BYSL	ABC	BasoE,CFUE,PolyE,ProE	1	1	1	1	1	0	0	1	1	0.481692	1	intron (NM_001287434, intron 1 of 4)	CCND3	4.05656
chr5	138464026	138464397	EGR1-nearby-cis	ABC	BasoE,CFUE,OrthoE,PolyE,ProE	1	1	1	1	1	0	0	1	1	0.306294	1	Intergenic	EGR1	4.05656
chr6	41073589	41073960	NFYA-nearby-cis	ABC	BasoE,CFUE,OrthoE,PolyE,ProE	1	1	1	1	1	0	0	1	1	0.164919	1	intron (NM_021705, intron 1 of 8)	NFYA	4.05656
chr16	29662714	29664662	SPN-nearby-cis	ABC	BasoE,CFUE,OrthoE,PolyE,ProE	1	1	1	1	1	0	0	1	1	-0.0763265	1	intron (NM_003123, intron 1 of 1)	SPN	4.05656
chr6	57089731	57091086	RAB23,ZNF451-nearby-cis	ABC	BasoE,CFUE,OrthoE,PolyE,ProE	0	1	1	1	1	0	1	0	1	0.012769	1	intron (NM_001257273, intron 1 of 3)	ZNF451	4.0627
chr11	69297375	69297716	CCND1	ABC	CFUE,ProE	0	1	1	1	0	1	0	1	1	1.56673	0	TTS (NM_001293296)	MYEOV	4.0546
chr9	121201146	121202332	RAB14-nearby-cis	ABC	BasoE,CFUE,OrthoE,PolyE,ProE	1	1	1	1	1	0	0	1	1	0.425927	1	5' UTR (NM_016322, exon 1 of 8)	RAB14	4.05656
chr17	76725942	76727306	JMJD6-nearby-cis	ABC	BasoE,CFUE,OrthoE,PolyE,ProE	1	1	1	1	1	0	0	1	1	0.355919	1	promoter-TSS (NM_001081461)	JMJD6	4.05656
chr19	42244719	42245060	ERF-nearby-cis	ABC	BasoE,CFUE,OrthoE,PolyE,ProE	1	1	1	1	1	0	0	1	1	0.230977	1	Intergenic	GSK3A	4.05656
chr16	29805351	29806523	SPN	ABC	BasoE,CFUE,OrthoE,PolyE,ProE	1	1	1	1	1	0	0	1	1	0.196344	1	promoter-TSS (NM_001276276)	MAZ	4.05656
chr8	94894547	94896819	CCNE2-nearby-cis	ABC	BasoE,CFUE,OrthoE,PolyE,ProE	1	1	1	1	1	0	0	1	1	0.0837055	1	promoter-TSS (NM_001354516)	NDUFAF6	4.05656
chr12	43758281	43759581	TWF1	ABC	BasoE,CFUE,OrthoE,PolyE,ProE	1	1	1	1	1	0	0	1	1	-0.265101	1	promoter-TSS (NM_001351342)	IRAK4	4.05656
chr6	63573101	63573977	PTP4A1-nearby-cis	ABC	BasoE,CFUE,PolyE,ProE	0	1	1	1	0	1	0	1	1	0.289998	1	intron (NM_003463, intron 1 of 5)	PTP4A1	4.0546
chr19	38270014	38270950	KCNK6	ABC	BasoE,CFUE,PolyE,ProE	0	1	1	1	0	1	0	1	1	-0.0468024	1	intron (NM_001166103, intron 1 of 5)	SPINT2	4.0546
chr17	42518966	42519548	NKIRAS2	ABC	BasoE,CFUE,OrthoE,PolyE,ProE	0	1	1	1	0	1	0	1	1	-0.206782	1	intron (NM_005177, intron 20 of 20)	MIR5010	4.0546
chr1	29181073	29182266	YTHDF2	ABC	BasoE,CFUE,OrthoE,PolyE,ProE	0	1	1	1	1	0	0	1	1	0.947485	1	exon (NM_005626, exon 1 of 6)	SRSF4	4.04601
chr5	138178437	138179430	EGR1	ABC	BasoE,CFUE,OrthoE,PolyE,ProE	0	1	1	1	1	0	0	1	1	0.183687	1	promoter-TSS (NM_001300962)	KIF20A	4.04601
chr7	32905211	32906660	KBTBD2-nearby-cis	ABC	BasoE,CFUE,OrthoE,PolyE,ProE	0	1	1	1	1	0	0	1	1	0.0459213	1	Intergenic	KBTBD2	4.04601
chr16	69339189	69340134	NIP7-nearby-cis	Non-ABC	BasoE,CFUE,OrthoE,PolyE,ProE	0	1	1	1	1	0	0	1	1	2.10464	1	promoter-TSS (NM_032382)	COG8	4.04601
chr4	145179578	145181168	OTUD4-nearby-cis	ABC	BasoE,CFUE,OrthoE,PolyE,ProE	0	1	1	1	1	0	0	1	1	0.636547	1	promoter-TSS (NM_001102653)	OTUD4	4.04601
chr3	50611502	50612452	CISH-nearby-cis,TUSC2	ABC	BasoE,CFUE,OrthoE,PolyE,ProE	0	1	1	1	1	0	0	1	1	0.407708	1	promoter-TSS (NM_145071)	MAPKAPK3	4.04601
chr7	32892497	32893143	KBTBD2-nearby-cis	ABC	BasoE,CFUE,PolyE,ProE	0	1	1	1	1	0	0	1	1	0.206732	1	Intergenic	KBTBD2	4.04601
chr19	1438004	1439076	CNN2	ABC	BasoE,CFUE,OrthoE,PolyE,ProE	0	1	1	1	1	0	0	1	1	0.19028	1	5' UTR (NM_001308226, exon 1 of 4)	RPS15	4.04601
chr7	32890524	32890740	KBTBD2-nearby-cis	ABC	BasoE,CFUE,OrthoE,PolyE	0	1	1	1	1	0	0	1	1	0.107894	1	intron (NM_015483, intron 1 of 3)	KBTBD2	4.04601
chr4	6782142	6783881	KIAA0232-nearby-cis	ABC	BasoE,CFUE,OrthoE,PolyE,ProE	0	1	1	1	1	0	0	1	1	-0.242342	1	intron (NM_001100590, intron 1 of 8)	KIAA0232	4.04601
chr2	85418330	85419002	MAT2A	ABC	BasoE,CFUE,OrthoE,PolyE,ProE	0	1	1	1	1	0	0	1	1	-0.493253	1	promoter-TSS (NM_201594)	SH2D6	4.04601
chr1	150578589	150580122	MCL1-nearby-cis	ABC	BasoE,CFUE,OrthoE,PolyE,ProE	1	1	1	1	0	1	0	0	1	0.441314	1	exon (NM_182763, exon 1 of 2)	MCL1	4.03344
chr4	6673322	6675125	GRPEL1	ABC	BasoE,CFUE,OrthoE,PolyE,ProE	1	1	1	1	0	0	0	1	1	-0.207811	1	promoter-TSS (NR_134664)	LOC93622	4.02517
chr1	32291756	32292573	TXLNA	ABC	BasoE,CFUE,OrthoE,PolyE,ProE	1	1	1	1	0	0	0	1	1	0.684509	1	promoter-TSS (NM_004964)	HDAC1	4.02517
chr11	57666850	57668336	ZDHHC5-nearby-cis	ABC	BasoE,CFUE,OrthoE,PolyE,ProE	1	1	1	1	0	0	0	1	1	0.499052	1	promoter-TSS (NM_015457)	ZDHHC5	4.02517
chr11	57647980	57648718	SLC43A3,ZDHHC5-nearby-cis	ABC	BasoE,CFUE,OrthoE,PolyE,ProE	1	1	1	1	1	1	1	1	0	0.0602331	1	intron (NM_001363487, intron 1 of 5)	YPEL4	4.01688
chr10	102645770	102646597	TRIM8-nearby-cis	ABC	BasoE,CFUE,PolyE,ProE	0	1	1	1	0	1	0	0	1	1.05121	0	intron (NM_001345950, intron 1 of 4)	TRIM8	4.02289
chr6	41936105	41936686	BYSL-nearby-cis	ABC	BasoE,CFUE,OrthoE,PolyE,ProE	0	1	1	1	0	0	0	1	1	1.2451	0	intron (NM_001136125, intron 3 of 3)	CCND3	4.01462
chr19	38317120	38317422	KCNK6-nearby-cis	ABC	BasoE,CFUE,PolyE,ProE	0	1	1	1	0	0	0	1	1	0.172073	1	Intergenic	YIF1B	4.01462
chr3	196631753	196633126	NRROS-nearby-cis	ABC	BasoE,CFUE,OrthoE,PolyE,ProE	0	1	1	1	0	0	0	1	1	0.141088	1	non-coding (NR_132101, exon 1 of 2)	LINC01063	4.01462
chr8	95024637	95025452	CCNE2	ABC	BasoE,CFUE,OrthoE,PolyE,ProE	0	1	1	1	1	0	0	0	1	-0.0419399	1	promoter-TSS (NM_001354519)	NDUFAF6	4.0143
chr14	73886316	73887416	MIDEAS	ABC	BasoE,CFUE,OrthoE,PolyE,ProE	1	1	1	1	1	1	1	1	0	0.135292	1	promoter-TSS (NM_001242927)	ZNF410	4.01688
chr9	96418261	96419503	ZNF367-nearby-cis	ABC	BasoE,CFUE,OrthoE,PolyE,ProE	1	1	1	1	1	1	1	1	0	-0.0477979	1	promoter-TSS (NM_153695)	ZNF367	4.01688
chr5	33440396	33441488	BRIX1	ABC	BasoE,CFUE,OrthoE,PolyE,ProE	1	1	1	1	1	1	1	1	0	-0.267057	1	non-coding (NR_047678, exon 1 of 18)	TARS	4.01688
chr19	907137	907794	MIDN	ABC	BasoE,CFUE,OrthoE,PolyE,ProE	0	1	1	1	0	0	0	1	1	-0.351702	1	intron (NM_138774, intron 1 of 7)	R3HDM4	4.01462
chr3	128497612	128498130	GATA2-nearby-cis	ABC	BasoE,CFUE,OrthoE,PolyE,ProE	0	1	1	1	1	0	0	0	1	1.55541	0	intron (NR_125398, intron 2 of 2)	GATA2	4.0143
chr3	50320993	50321998	TUSC2-nearby-cis	ABC	BasoE,CFUE,OrthoE,PolyE,ProE	0	1	1	1	1	0	0	0	1	-0.105195	1	5' UTR (NM_033158, exon 2 of 5)	HYAL2	4.0143
chr6	42028160	42028995	BYSL	ABC	BasoE,CFUE,OrthoE,PolyE,ProE	0	1	1	1	1	1	1	1	0	0.134641	1	intron (NM_001136017, intron 1 of 4)	CCND3	4.00633
chr11	57424681	57425442	SLC43A3-nearby-cis	ABC	BasoE,CFUE,OrthoE,PolyE,ProE	0	1	1	1	1	1	1	1	0	-0.287796	1	intron (NM_017611, intron 4 of 13)	SLC43A3	4.00633
chr2	85327505	85328473	MAT2A	ABC	BasoE,CFUE,OrthoE,PolyE,ProE	0	1	1	1	1	1	1	1	0	-0.746606	1	promoter-TSS (NM_006464)	TGOLN2	4.00633
chr3	50336914	50338290	CISH,TUSC2,TUSC2-nearby-cis	ABC	BasoE,CFUE,OrthoE,PolyE,ProE	0	1	1	1	1	1	1	1	0	0.535845	1	promoter-TSS (NR_109831)	RASSF1-AS1	4.00633
chr6	20458077	20458713	E2F3	ABC	BasoE,CFUE,OrthoE,PolyE,ProE	0	1	1	1	1	1	1	1	0	-0.0823758	1	intron (NM_001243076, intron 1 of 6)	E2F3	4.00633
chr8	124450243	124451845	FAM91A1	Non-ABC	BasoE,CFUE,OrthoE,PolyE,ProE	1	0	1	1	1	0	1	0	1	1.31838	1	exon (NM_017956, exon 1 of 1)	TRMT12	3.99602
chr12	4276961	4277218	CCND2-nearby-cis	ABC	BasoE,CFUE,ProE	0	0	1	1	0	1	1	0	1	1.13315	0	promoter-TSS (NR_125790)	CCND2-AS1	3.99406
chr12	56751807	56752605	NAB2,ZBTB39	ABC	BasoE,CFUE,OrthoE,PolyE,ProE	0	1	1	1	0	0	0	0	1	0.266901	1	exon (NM_000946, exon 1 of 13)	PRIM1	3.98291
chr4	139295339	139296024	NOCT	ABC	BasoE,CFUE,OrthoE,PolyE,ProE	0	1	1	1	0	0	0	0	1	-0.160927	1	intron (NM_001184989, intron 3 of 5)	NDUFC1	3.98291
chr1	225444761	225445466	SDE2	ABC	BasoE,CFUE,PolyE,ProE	0	1	1	1	0	1	1	1	0	-0.0676213	1	Intergenic	LBR	3.97494
chr6	43174238	43174915	SRF-nearby-cis	ABC	BasoE,CFUE,OrthoE,PolyE,ProE	0	1	1	1	1	0	1	1	0	1.02273	0	intron (NM_001292001, intron 2 of 6)	SRF	3.96636
chr9	128094147	128094761	SLC25A25-nearby-cis	ABC	BasoE,CFUE,OrthoE,PolyE,ProE	0	1	1	1	1	0	1	1	0	0.773272	1	intron (NM_001006642, intron 1 of 9)	SLC25A25	3.96636
chr12	56724734	56725696	NAB2,ZBTB39	ABC	BasoE,CFUE,OrthoE,PolyE,ProE	0	1	1	1	1	0	1	1	0	0.215673	1	promoter-TSS (NM_001320193)	NACA	3.96636
chr1	225427741	225428749	SDE2	ABC	BasoE,CFUE,OrthoE,PolyE,ProE	0	1	1	1	1	1	0	1	0	-0.196536	1	promoter-TSS (NM_002296)	LBR	3.95793
chr19	16070252	16070954	TPM4-nearby-cis	ABC	BasoE,CFUE,OrthoE,PolyE,ProE	0	0	1	1	0	1	0	0	1	-0.00697293	1	intron (NM_001367836, intron 1 of 8)	TPM4	3.94566
chr8	129557754	129558139	MYC	ABC	BasoE,CFUE,PolyE,ProE	0	0	1	1	0	0	0	1	1	0.0826857	1	intron (NR_130917, intron 1 of 3)	CCDC26	3.9374
chr6	57316553	57317137	ZNF451	ABC	BasoE,CFUE,OrthoE,PolyE,ProE	0	0	1	1	0	0	0	1	1	-0.277243	1	promoter-TSS (NM_001282487)	PRIM2	3.9374
chr6	57317296	57317938	ZNF451	ABC	BasoE,CFUE,PolyE,ProE	0	0	1	1	0	0	0	1	1	-0.365257	1	promoter-TSS (NM_001282487)	PRIM2	3.9374
chr3	50600752	50601768	CISH-nearby-cis,TUSC2	ABC	BasoE,CFUE,OrthoE,PolyE,ProE	0	1	1	1	0	0	1	1	0	0.5076	1	Intergenic	CISH	3.93497
chr16	31507650	31508768	ZNF267	ABC	BasoE,CFUE,OrthoE,PolyE,ProE	0	1	1	1	0	0	1	1	0	0.445292	1	exon (NM_022744, exon 1 of 13)	C16orf58	3.93497
chr7	32879441	32879998	KBTBD2-nearby-cis	ABC	BasoE,CFUE,PolyE,ProE	0	1	1	1	0	1	0	1	0	2.73161	0	5' UTR (NM_015483, exon 2 of 4)	KBTBD2	3.92655
chr6	110874320	110874948	AMD1-nearby-cis	Non-ABC	BasoE,CFUE,OrthoE,PolyE,ProE	0	1	1	1	1	0	0	1	0	1.33944	1	promoter-TSS (NM_001634)	AMD1	3.91796
chr6	110875033	110876518	AMD1-nearby-cis	ABC	BasoE,CFUE,PolyE,ProE	0	1	1	1	1	0	0	1	0	0.823749	1	intron (NM_001287216, intron 1 of 4)	AMD1	3.91796
chr22	41448260	41448810	TOB2-nearby-cis	ABC	BasoE,CFUE,OrthoE,PolyE,ProE	0	1	1	1	1	0	0	1	0	0.417882	1	Intergenic	TOB2	3.91796
chr11	57491725	57492019	SLC43A3	ABC	CFUE,OrthoE,ProE	0	0	1	1	0	0	0	0	1	1.84063	0	intron (NM_001198810, intron 8 of 14)	SLC43A1	3.90569
chr1	6358848	6360288	PHF13	ABC	BasoE,CFUE,OrthoE,PolyE,ProE	0	0	1	1	0	0	0	0	1	-0.455447	1	promoter-TSS (NM_181866)	ACOT7	3.90569
chr6	57046386	57048065	ZNF451	ABC	BasoE,CFUE,OrthoE,PolyE,ProE	1	1	1	1	0	0	0	1	0	-0.0207689	1	intron (NM_001286276, intron 1 of 3)	KIAA1586	3.89712
chr8	38081016	38082904	RAB11FIP1	ABC	BasoE,CFUE,PolyE,ProE	0	1	1	1	1	0	0	0	0	0.0793432	1	Intergenic	ASH2L	3.88625
chr3	69084730	69085122	KBTBD8	ABC	BasoE,CFUE,OrthoE,PolyE,ProE	0	0	1	1	0	1	0	1	0	1.10599	0	promoter-TSS (NM_006407)	ARL6IP5	3.84932
chr18	62420650	62421215	ZCCHC2	ABC	BasoE,CFUE,OrthoE,PolyE,ProE	0	0	1	1	0	1	0	0	0	0.0198159	1	Intergenic	TNFRSF11A	3.81761
chr8	37762192	37763081	MAK16	ABC	BasoE,CFUE,OrthoE,PolyE,ProE	1	1	1	0	0	0	0	1	1	0.212916	1	promoter-TSS (NM_001349346)	PLPBP	3.78165
chr10	92688924	92690883	HHEX-nearby-cis	ABC	BasoE,CFUE,OrthoE,PolyE,ProE	0	1	1	0	0	0	0	1	1	1.09754	0	promoter-TSS (NM_002729)	HHEX	3.7711
chr12	93741745	93742941	SOCS2	ABC	BasoE,CFUE,OrthoE,PolyE,ProE	0	1	1	0	0	0	0	1	1	0.835711	1	intron (NM_001320100, intron 2 of 2)	LOC101928731	3.7711
chr19	14080992	14081968	IER2	ABC	BasoE,CFUE,OrthoE,PolyE,ProE	1	1	1	0	1	0	1	1	0	0.351996	1	TTS (NM_001277378)	C19orf67	3.73338
chr11	119018088	119019253	C2CD2L	Non-ABC	BasoE,CFUE,OrthoE,PolyE,ProE	0	1	0	0	1	0	0	1	1	1.01983	1	promoter-TSS (NM_016146).2	TRAPPC4	3.26838
chr17	44199646	44200597	ATXN7L3-nearby-cis	ABC	BasoE,CFUE,OrthoE,PolyE,ProE	0	1	0	0	0	0	0	1	1	1.00905	0	Intergenic	ATXN7L3	3.23699
chr20	23349989	23350934	GZF1,GZF1-nearby-cis,NXT1-nearby-cis	ABC	BasoE,CFUE,OrthoE,PolyE,ProE	0	1	0	0	0	0	0	1	1	-0.443906	1	promoter-TSS (NM_013248)	NXT1	3.23699
chr20	25623167	25624630	NANP-nearby-cis	ABC	BasoE,CFUE,OrthoE,PolyE,ProE	0	1	0	0	0	0	0	0	1	-0.257245	1	promoter-TSS (NR_126466)	NANP	3.20528
chr1	32013290	32014398	TXLNA	ABC	BasoE,CFUE,OrthoE,PolyE,ProE	0	1	0	0	1	0	0	1	0	0.796725	1	promoter-TSS (NM_006559)	KHDRBS1	3.14032
chr22	40044076	40045069	ATF4	Non-ABC	BasoE,CFUE,OrthoE,PolyE,ProE	0	1	0	0	0	0	0	1	0	1.29026	1	promoter-TSS (NM_001024843)	LOC114841040	3.10894
chr3	196639019	196640789	NRROS-nearby-cis	ABC	BasoE,CFUE,ProE	0	1	0	0	0	0	0	0	0	0.0976819	1	intron (NM_198565, intron 1 of 2)	NRROS	3.07723
chr12	89351759	89352842	DUSP6-nearby-cis	Non-ABC	BasoE,CFUE,PolyE,ProE	0	0	0	0	0	0	0	0	0	2.96271	1	5' UTR (NM_001946, exon 1 of 3)	DUSP6	3
chrX	100743006	100743627	TIMM8A	ABC	BasoE,CFUE,ProE	0	0	0	0	0	0	0	0	0	0.501187	1	Intergenic	SYTL4	3
chr1	32394237	32394919	TXLNA	ABC	BasoE,CFUE,OrthoE,PolyE,ProE	1	1	1	1	1	1	1	1	1	0.459806	0	promoter-TSS (NR_125352)	BSDC1	2.14493
chr1	27321880	27322708	ZDHHC18	Non-ABC	BasoE,CFUE,OrthoE,PolyE,ProE	1	1	1	1	1	1	1	1	1	0.453057	1	promoter-TSS (NR_037576)	TMEM222	2.14493
chr1	226002743	226003209	SDE2-nearby-cis	ABC	CFUE,ProE	1	1	1	1	1	1	1	1	1	0.352618	0	Intergenic	SDE2	2.14493
chr1	225999230	226000130	SDE2-nearby-cis	Non-ABC	BasoE,CFUE,OrthoE,PolyE,ProE	1	1	1	1	1	1	1	1	1	0.304912	1	promoter-TSS (NM_152608)	SDE2	2.14493
chr9	122264490	122265550	RC3H2	Non-ABC	BasoE,CFUE,OrthoE,PolyE,ProE	1	1	1	1	1	1	1	1	1	0.288182	1	promoter-TSS (NR_027126)	MRRF	2.14493
chr1	6600899	6601447	PHF13,PHF13-nearby-cis	ABC	BasoE,CFUE,OrthoE,PolyE,ProE	1	1	1	1	1	1	1	1	1	0.276133	0	intron (NM_001324309, intron 1 of 3)	KLHL21	2.14493
chr19	1241467	1241994	CNN2,MIDN-nearby-cis	ABC	BasoE,CFUE,OrthoE,PolyE,ProE	1	1	1	1	1	1	1	1	1	0.208214	0	promoter-TSS (NM_001687)	ATP5F1D	2.14493
chr19	1260711	1261317	CNN2,MIDN-nearby-cis	ABC	BasoE,CFUE,OrthoE,PolyE,ProE	1	1	1	1	1	1	1	1	1	-0.0148152	0	Intergenic	CIRBP	2.14493
chr19	1248435	1250072	CNN2,MIDN-nearby-cis	ABC	BasoE,CFUE,OrthoE,PolyE,ProE	1	1	1	1	1	1	1	1	1	-0.0580305	0	intron (NM_177401, intron 1 of 7)	MIDN	2.14493
chr1	156926128	156926645	ISG20L2	ABC	BasoE,CFUE,ProE	1	1	1	1	1	1	1	1	1	-0.214277	0	intron (NM_144702, intron 5 of 14)	LRRC71	2.14493
chr1	156920240	156920855	ISG20L2	ABC	BasoE,CFUE,OrthoE,PolyE,ProE	1	1	1	1	1	1	1	1	1	-0.370298	0	promoter-TSS (NM_144702)	LRRC71	2.14493
chr19	45468847	45469979	FOSB-nearby-cis	Non-ABC	BasoE,CFUE,OrthoE,PolyE,ProE	1	1	1	1	1	1	1	1	1	0.861636	1	intron (NM_001114171, intron 1 of 2)	FOSB	2.14493
chr11	58577915	58579324	ZDHHC5	Non-ABC	BasoE,CFUE,OrthoE,PolyE,ProE	1	1	1	1	1	1	1	1	1	0.744924	1	promoter-TSS (NR_024091)	LPXN	2.14493
chr1	19209624	19210715	MRTO4	ABC	BasoE,CFUE,OrthoE,PolyE,ProE	1	1	1	1	1	1	1	1	1	0.744401	0	promoter-TSS (NR_135115)	UBR4	2.14493
chr6	41920831	41921776	BYSL-nearby-cis	Non-ABC	BasoE,CFUE,OrthoE,PolyE,ProE	1	1	1	1	1	1	1	1	1	0.538141	1	promoter-TSS (NM_004275)	MED20	2.14493
chr3	196941808	196943141	NRROS	Non-ABC	BasoE,CFUE,OrthoE,PolyE,ProE	1	1	1	1	1	1	1	1	1	0.485073	1	promoter-TSS (NM_001355243)	NCBP2	2.14493
chr16	31458996	31460131	ZNF267	Non-ABC	BasoE,CFUE,OrthoE,PolyE,ProE	1	1	1	1	1	1	1	1	1	0.388865	1	exon (NM_001105247, exon 1 of 6)	ARMC5	2.14493
chr6	57172036	57172981	RAB23,ZNF451	ABC	BasoE,CFUE,OrthoE,PolyE,ProE	1	1	1	1	1	1	1	1	1	0.310174	0	promoter-TSS (NR_110742)	BAG2	2.14493
chr6	137866230	137867567	TNFAIP3-nearby-cis	ABC	BasoE,CFUE,OrthoE,PolyE,ProE	1	1	1	1	1	1	1	1	1	0.252985	0	promoter-TSS (NM_001270508)	TNFAIP3	2.14493
chr21	42009461	42011122	ZBTB21-nearby-cis	ABC	BasoE,CFUE,OrthoE,PolyE,ProE	1	1	1	1	1	1	1	1	1	0.12114	0	promoter-TSS (NM_001320729)	ZBTB21	2.14493
chr16	89700121	89700596	SPATA2L-nearby-cis	ABC	BasoE,CFUE,OrthoE,PolyE,ProE	1	1	1	1	1	1	1	1	1	-0.345659	0	intron (NM_152339, intron 2 of 2)	SPATA2L	2.14493
chr16	81006356	81007769	CMC2-nearby-cis	Non-ABC	BasoE,CFUE,OrthoE,PolyE,ProE	1	1	1	1	1	1	1	1	1	-0.345962	1	promoter-TSS (NM_001351968)	CMC2	2.14493
chr16	31074126	31074771	ZNF267	ABC	BasoE,CFUE,OrthoE,PolyE,ProE	0	1	1	1	1	1	1	1	1	0.819149	0	promoter-TSS (NM_024706)	ZNF646	2.13438
chr12	56630165	56630517	NAB2,ZBTB39	ABC	BasoE,CFUE,OrthoE,PolyE,ProE	0	1	1	1	1	1	1	1	1	0.642562	0	promoter-TSS (NM_001300905)	BAZ2A	2.13438
chr7	76358591	76359706	YWHAG-nearby-cis	Non-ABC	BasoE,CFUE,OrthoE,PolyE,ProE	0	1	1	1	1	1	1	1	1	0.543237	1	promoter-TSS (NM_012479)	YWHAG	2.13438
chr17	64505834	64507132	DDX5-nearby-cis	Non-ABC	BasoE,CFUE,OrthoE,PolyE,ProE	0	1	1	1	1	1	1	1	1	0.53106	1	promoter-TSS (NR_133644)	DDX5	2.13438
chr16	31073181	31074003	ZNF267	ABC	BasoE,CFUE,OrthoE,PolyE,ProE	0	1	1	1	1	1	1	1	1	0.316354	0	promoter-TSS (NM_014699)	ZNF668	2.13438
chr19	11090106	11090909	LDLR-nearby-cis	ABC	BasoE,CFUE,OrthoE,PolyE,ProE	0	1	1	1	1	1	1	1	1	-0.337181	0	promoter-TSS (NR_163945)		2.13438
chr6	26595792	26596223	ABT1-nearby-cis	ABC	BasoE,CFUE,OrthoE,PolyE,ProE	0	1	1	1	1	1	1	1	1	-0.497972	0	promoter-TSS (NM_013375)	ABT1	2.13438
chr10	3784957	3786153	KLF6-nearby-cis	ABC	BasoE,CFUE,OrthoE,PolyE,ProE	0	1	1	1	1	1	1	1	1	0.833304	0	promoter-TSS (NM_001160124)	KLF6	2.13438
chrX	41333760	41335228	DDX3X-nearby-cis	Non-ABC	BasoE,CFUE,OrthoE,PolyE,ProE	0	1	1	1	1	1	1	1	1	0.636614	1	intron (NM_001363819, intron 1 of 16)	DDX3X	2.13438
chr2	38602409	38603349	SRSF7	ABC	BasoE,CFUE,OrthoE,PolyE,ProE	0	1	1	1	1	1	1	1	1	0.519311	0	promoter-TSS (NM_138394)	HNRNPLL	2.13438
chr17	7251624	7252906	PHF23-nearby-cis	Non-ABC	BasoE,CFUE,OrthoE,PolyE,ProE	0	1	1	1	1	1	1	1	1	0.274194	1	promoter-TSS (NM_015343)	ELP5	2.13438
chr5	138575003	138576044	EGR1	Non-ABC	BasoE,CFUE,OrthoE,PolyE,ProE	0	1	1	1	1	1	1	1	1	0.209582	1	promoter-TSS (NM_004134)	HSPA9	2.13438
chr2	74198247	74199406	MTHFD2-nearby-cis	Non-ABC	BasoE,CFUE,OrthoE,PolyE,ProE	0	1	1	1	1	1	1	1	1	0.159347	1	intron (NM_006636, intron 1 of 7)	MTHFD2	2.13438
chr12	104288654	104289215	TDG	ABC	BasoE,CFUE,OrthoE,PolyE,ProE	0	1	1	1	1	1	1	1	1	0.128346	0	exon (NM_003330, exon 2 of 15)	TXNRD1	2.13438
chrX	41332930	41333672	DDX3X-nearby-cis	Non-ABC	BasoE,CFUE,OrthoE,PolyE,ProE	0	1	1	1	1	1	1	1	1	0.0482385	1	promoter-TSS (NM_001193416)	DDX3X	2.13438
chr15	55196477	55197399	ARPP19	Non-ABC	BasoE,CFUE,OrthoE,PolyE,ProE	0	1	1	1	1	1	1	1	1	0.0083731	1	promoter-TSS (NM_016304)	RSL24D1	2.13438
chr12	104286576	104287487	TDG	Non-ABC	BasoE,CFUE,OrthoE,PolyE,ProE	0	1	1	1	1	1	1	1	1	4.82995e-05	1	promoter-TSS (NM_001261446)	TXNRD1	2.13438
chr7	45001330	45001551	SNHG15-nearby-cis	ABC	BasoE,CFUE,ProE	0	1	1	1	1	1	1	1	1	-0.0578054	0	intron (NM_001363459, intron 1 of 9)	CCM2	2.13438
chr2	38603479	38603730	SRSF7	ABC	BasoE,CFUE,OrthoE,PolyE,ProE	0	1	1	1	1	1	1	1	1	-0.124932	0	promoter-TSS (NM_001142650)	HNRNPLL	2.13438
chr12	93570126	93572177	SOCS2-nearby-cis	Non-ABC	BasoE,CFUE,OrthoE,PolyE,ProE	1	1	1	1	1	1	1	0	1	0.262678	1	promoter-TSS (NM_001270470)	SOCS2	2.11322
chr8	65841315	65842749	RRS1	Non-ABC	BasoE,CFUE,OrthoE,PolyE,ProE	1	1	1	1	0	1	1	1	1	0.840528	1	promoter-TSS (NM_001242318)	PDE7A	2.11354
chr5	149551192	149552024	GRPEL2	Non-ABC	BasoE,CFUE,OrthoE,PolyE,ProE	1	1	1	1	0	1	1	1	1	0.59815	1	promoter-TSS (NM_001892)	CSNK1A1	2.11354
chr6	20401178	20401969	E2F3-nearby-cis	Non-ABC	BasoE,CFUE,OrthoE,PolyE,ProE	1	1	1	1	1	0	1	1	1	1.98878	0	promoter-TSS (NM_001949)	E2F3	2.10496
chr10	72273520	72274469	DDIT4-nearby-cis	ABC	BasoE,CFUE,OrthoE,PolyE,ProE	1	1	1	1	1	0	1	1	1	0.991719	0	promoter-TSS (NM_019058)	DDIT4	2.10496
chr1	37689633	37690139	MTF1	Non-ABC	BasoE,CFUE,OrthoE,PolyE,ProE	1	1	1	1	1	0	1	1	1	0.727941	1	exon (NM_001350755, exon 2 of 5)	C1orf109	2.10496
chr17	28902590	28903411	TRAF4	ABC	BasoE,CFUE,OrthoE,PolyE,ProE	1	1	1	1	1	0	1	1	1	0.581725	0	promoter-TSS (NM_144683)	DHRS13	2.10496
chr6	41786458	41786953	BYSL	ABC	BasoE,CFUE,OrthoE,PolyE,ProE	1	1	1	1	1	0	1	1	1	-0.0619677	0	promoter-TSS (NM_001134493)	TOMM6	2.10496
chr18	3247005	3247951	MYL12A-nearby-cis	Non-ABC	BasoE,CFUE,OrthoE,PolyE,ProE	1	1	1	1	1	0	1	1	1	-0.214773	1	promoter-TSS (NM_001303047)	MYL12A	2.10496
chr18	3246078	3246359	MYL12A-nearby-cis	ABC	BasoE,CFUE,OrthoE,PolyE,ProE	1	1	1	1	1	0	1	1	1	-0.268584	0	Intergenic	MYL12A	2.10496
chr18	3246687	3246925	MYL12A-nearby-cis	Non-ABC	BasoE,CFUE,OrthoE,PolyE,ProE	1	1	1	1	1	0	1	1	1	-0.407416	1	promoter-TSS (NM_001303047)	MYL12A	2.10496
chr1	151070232	151071503	CDC42SE1-nearby-cis	Non-ABC	BasoE,CFUE,OrthoE,PolyE,ProE	0	1	1	1	0	1	1	1	1	0.40898	1	5' UTR (NM_144618, exon 1 of 9)	GABPB2	2.103
chr5	176388491	176389522	NOP16-nearby-cis	Non-ABC	BasoE,CFUE,OrthoE,PolyE,ProE	1	1	1	1	1	0	1	1	1	0.950493	1	promoter-TSS (NM_001317975)	NOP16	2.10496
chr12	76083857	76085353	E2F7	ABC	BasoE,CFUE,OrthoE,PolyE,ProE	1	1	1	1	1	0	1	1	1	0.243628	0	promoter-TSS (NM_004537)	NAP1L1	2.10496
chr1	44986258	44986904	PLK3	ABC	BasoE,CFUE,OrthoE,PolyE,ProE	1	1	1	1	1	0	1	1	1	0.102774	0	promoter-TSS (NM_020365)	EIF2B3	2.10496
chr2	130341996	130343236	FAM168B	Non-ABC	BasoE,CFUE,OrthoE,PolyE,ProE	1	1	1	1	1	0	1	1	1	0.0361065	1	promoter-TSS (NM_001321119)	CCDC115	2.10496
chr1	44985686	44986065	PLK3	ABC	BasoE,CFUE,OrthoE,PolyE,ProE	1	1	1	1	1	0	1	1	1	-0.043058	0	intron (NM_001166588, intron 1 of 9)	EIF2B3	2.10496
chr19	4791156	4791858	FEM1A-nearby-cis	Non-ABC	BasoE,CFUE,OrthoE,PolyE,ProE	1	1	1	1	1	0	1	1	1	-0.087406	1	promoter-TSS (NM_018708)	FEM1A	2.10496
chr8	22245956	22246201	POLR3D-nearby-cis	ABC	BasoE,CFUE,ProE	1	1	1	1	1	0	1	1	1	-0.0989102	0	intron (NM_001722, intron 2 of 8)	POLR3D	2.10496
chr17	7579160	7579713	Kit-ATAC,PHF23	ABC	CFUE,OrthoE,ProE	1	1	1	1	1	0	1	1	1	-0.167904	0	promoter-TSS (NM_001040059)	CD68	2.10496
chr17	7583313	7584212	Kit-ATAC,PHF23	ABC	BasoE,CFUE,OrthoE,PolyE,ProE	1	1	1	1	1	0	1	1	1	0.31873	0	promoter-TSS (NR_136403)	MPDU1	2.10496
chr17	75778928	75780166	H3-3B-nearby-cis	Non-ABC	BasoE,CFUE,OrthoE,PolyE,ProE	1	1	1	1	1	1	0	1	1	1.36587	0	intron (NM_005324, intron 1 of 3)	H3F3B	2.09653
chr11	65899225	65899621	FOSL1-nearby-cis	ABC	BasoE,CFUE,OrthoE,PolyE,ProE	1	1	1	1	1	1	0	1	1	0.660965	0	intron (NM_005438, intron 1 of 3)	FOSL1	2.09653
chr6	42928895	42930279	POLR1C	Non-ABC	BasoE,CFUE,OrthoE,PolyE,ProE	1	1	1	1	1	1	0	1	1	0.337082	1	exon (NM_001318842, exon 1 of 7)	CNPY3-GNMT	2.09653
chr8	102810492	102811113	KLF10	ABC	BasoE,CFUE,OrthoE,PolyE,ProE	0	1	1	1	0	1	1	1	1	0.105531	0	non-coding (NR_149020, exon 2 of 2)	GASAL1	2.103
chr19	9796201	9796492	ZNF121	ABC	BasoE,CFUE,OrthoE,PolyE,ProE	0	1	1	1	0	1	1	1	1	0.0393608	0	Intergenic	LOC100505555	2.103
chr19	1652187	1653296	CNN2	ABC	BasoE,CFUE,OrthoE,PolyE,ProE	0	1	1	1	0	1	1	1	1	-0.0925347	0	promoter-TSS (NM_001351778)	TCF3	2.103
chr19	9785389	9786349	ZNF121	ABC	BasoE,CFUE,ProE	0	1	1	1	0	1	1	1	1	-0.322257	0	intron (NM_001353800, intron 1 of 6)	ZNF846	2.103
chr19	58182712	58183958	ZNF274-nearby-cis	Non-ABC	BasoE,CFUE,OrthoE,PolyE,ProE	0	1	1	1	0	1	1	1	1	-0.421063	1	5' UTR (NM_001278734, exon 1 of 8)	ZNF274	2.103
chr16	31142103	31142908	ZNF267	ABC	BasoE,CFUE,OrthoE,PolyE,ProE	0	1	1	1	1	1	1	0	1	-0.149086	0	exon (NM_173502, exon 10 of 15)	PRSS8	2.10267
chr11	68271200	68272591	C11orf24-nearby-cis	Non-ABC	BasoE,CFUE,OrthoE,PolyE,ProE	0	1	1	1	1	1	1	0	1	-0.192301	1	promoter-TSS (NM_001300913)	C11orf24	2.10267
chr6	143842784	143843806	LTV1-nearby-cis	Non-ABC	BasoE,CFUE,OrthoE,PolyE,ProE	0	1	1	1	1	1	1	0	1	-0.304147	1	promoter-TSS (NM_032860)	LTV1	2.10267
chr7	1569762	1570626	MRM2	ABC	BasoE,CFUE,OrthoE,PolyE,ProE	0	1	1	1	1	1	1	0	1	-0.550002	0	promoter-TSS (NM_001134340)	PSMG3-AS1	2.10267
chr10	72331815	72332514	DDIT4	Non-ABC	BasoE,CFUE,OrthoE,PolyE,ProE	0	1	1	1	1	0	1	1	1	0.446896	1	TTS (NM_017626)	DNAJB12	2.09441
chr17	28728520	28729189	TRAF4,TRAF4-nearby-cis	ABC	BasoE,CFUE,OrthoE,PolyE,ProE	0	1	1	1	1	0	1	1	1	0.346859	0	promoter-TSS (NM_178170)	NEK8	2.09441
chr17	28719298	28720331	TRAF4	Non-ABC	BasoE,CFUE,OrthoE,PolyE,ProE	0	1	1	1	1	0	1	1	1	0.26829	1	promoter-TSS (NR_000013)	RPL23A	2.09441
chr1	32200244	32201824	TXLNA	ABC	BasoE,CFUE,PolyE,ProE	0	1	1	1	1	0	1	1	1	-0.0294323	0	intron (NM_024296, intron 1 of 5)	CCDC28B	2.09441
chr12	52069326	52070283	ATG101-nearby-cis	Non-ABC	BasoE,CFUE,OrthoE,PolyE,ProE	0	1	1	1	1	0	1	1	1	-0.156269	1	promoter-TSS (NM_021934)	ATG101	2.09441
chr5	139341425	139342560	EGR1	Non-ABC	BasoE,CFUE,OrthoE,PolyE,ProE	0	1	1	1	1	0	1	1	1	0.677059	1	promoter-TSS (NM_001033112)	PAIP2	2.09441
chr17	49708896	49709255	SLC35B1-nearby-cis	ABC	BasoE,CFUE,OrthoE,PolyE,ProE	0	1	1	1	1	0	1	1	1	0.441969	0	Intergenic	SLC35B1	2.09441
chr1	45499813	45500559	PLK3	Non-ABC	BasoE,CFUE,OrthoE,PolyE,ProE	0	1	1	1	1	0	1	1	1	0.421934	1	promoter-TSS (NM_015506)	CCDC163	2.09441
chr16	9091075	9092119	C16orf72-nearby-cis	Non-ABC	BasoE,CFUE,OrthoE,PolyE,ProE	0	1	1	1	1	0	1	1	1	0.402008	1	promoter-TSS (NM_014117)	C16orf72	2.09441
chr19	40443028	40443524	SERTAD3-nearby-cis	Non-ABC	BasoE,CFUE,OrthoE,PolyE,ProE	0	1	1	1	1	0	1	1	1	0.361929	1	promoter-TSS (NM_013368)	SERTAD3	2.09441
chr9	137188375	137189539	TUBB4B	Non-ABC	BasoE,CFUE,OrthoE,PolyE,ProE	0	1	1	1	1	0	1	1	1	0.224781	1	promoter-TSS (NM_013366)	SSNA1	2.09441
chr11	118792735	118793115	C2CD2L	ABC	BasoE,CFUE,PolyE,ProE	0	1	1	1	1	0	1	1	1	0.0739684	0	Intergenic	DDX6	2.09441
chr2	85420584	85421117	MAT2A	ABC	BasoE,CFUE,PolyE,ProE	0	1	1	1	1	0	1	1	1	-0.0338011	0	intron (NM_201594, intron 1 of 20)	SH2D6	2.09441
chr4	165327203	165328128	NOCT	ABC	BasoE,CFUE,OrthoE,PolyE,ProE	0	1	1	1	1	1	0	1	1	-0.255357	0	promoter-TSS (NM_006745)	MSMO1	2.08599
chr2	85552088	85552554	MAT2A,MAT2A-nearby-cis	Non-ABC	BasoE,CFUE,OrthoE,ProE	0	1	1	1	1	1	0	1	1	2.01645	0	intron (NM_001142269, intron 9 of 13)	GGCX	2.08599
chr2	28391617	28391920	FOSL2-nearby-cis	Non-ABC	BasoE,CFUE,OrthoE,PolyE,ProE	0	1	1	1	1	1	0	1	1	0.582356	1	intron (NR_103831, intron 1 of 1)	FOSL2	2.08599
chr1	230066636	230067586	TAF5L,URB2	ABC	BasoE,CFUE,OrthoE,PolyE,ProE	0	1	1	1	1	1	0	1	1	0.37988	0	promoter-TSS (NR_120373)	GALNT2	2.08599
chr22	39519632	39521305	ATF4-nearby-cis	Non-ABC	BasoE,CFUE,OrthoE,PolyE,ProE	0	1	1	1	1	1	0	1	1	-0.107789	1	promoter-TSS (NM_001675)	ATF4	2.08599
chr1	26899828	26900754	ZDHHC18	Non-ABC	BasoE,CFUE,OrthoE,PolyE,ProE	1	1	1	1	1	0	1	0	1	0.885434	1	exon (NM_022078, exon 1 of 7)	GPATCH3	2.07325
chr3	170356669	170357841	SKIL-nearby-cis	Non-ABC	BasoE,CFUE,OrthoE,PolyE,ProE	0	1	1	1	0	1	1	0	1	0.210189	1	promoter-TSS (NM_005414)	SKIL	2.07129
chr17	28743128	28744490	TRAF4-nearby-cis	Non-ABC	BasoE,CFUE,OrthoE,PolyE,ProE	1	1	1	1	1	0	1	0	1	0.574192	1	promoter-TSS (NM_004295)	TRAF4	2.07325
chr20	38434247	38435549	SNHG17-nearby-cis	Non-ABC	BasoE,CFUE,OrthoE,PolyE,ProE	1	1	1	1	1	0	1	0	1	-0.54778	1	promoter-TSS (NR_003018)	SNHG17	2.07325
chr11	68257354	68258092	C11orf24,C11orf24-nearby-cis	ABC	BasoE,CFUE,OrthoE,PolyE,ProE	0	1	1	1	0	1	1	0	1	-0.0958347	0	Intergenic	C11orf24	2.07129
chr3	9730938	9731856	BRPF1-nearby-cis	Non-ABC	BasoE,CFUE,OrthoE,PolyE,ProE	0	1	1	1	0	0	1	1	1	0.145037	1	promoter-TSS (NM_001319050)	BRPF1	2.06302
chr1	26531036	26531452	ZDHHC18	ABC	BasoE,CFUE,OrthoE,PolyE,ProE	1	1	1	1	0	1	0	1	1	0.916913	0	intron (NM_002953, intron 1 of 21)	RPS6KA1	2.06515
chr16	30996967	30997615	ZNF267	ABC	BasoE,CFUE,OrthoE,PolyE,ProE	1	1	1	1	0	1	0	1	1	0.837094	0	intron (NM_052874, intron 5 of 9)	HSD3B7	2.06515
chr1	26529303	26530264	ZDHHC18	ABC	BasoE,CFUE,OrthoE,ProE	1	1	1	1	0	1	0	1	1	0.273406	0	promoter-TSS (NM_002953)	RPS6KA1	2.06515
chr1	89523983	89525522	LRRC8B-nearby-cis	Non-ABC	BasoE,CFUE,OrthoE,PolyE,ProE	1	1	1	1	0	1	0	1	1	0.219392	1	promoter-TSS (NM_001134476)	LRRC8B	2.06515
chr19	1095048	1095692	CNN2	ABC	BasoE,CFUE,OrthoE,PolyE,ProE	1	1	1	1	0	1	0	1	1	0.0670155	0	promoter-TSS (NM_001316324)	POLR2E	2.06515
chr7	5562018	5562227	ACTB	ABC	CFUE,ProE	1	1	1	1	0	1	0	1	1	-0.0476986	0	Intergenic	FSCN1	2.06515
chr7	5562638	5563894	ACTB	ABC	BasoE,CFUE,OrthoE,ProE	1	1	1	1	0	1	0	1	1	-0.187852	0	Intergenic	FSCN1	2.06515
chr7	5569902	5570582	ACTB	ABC	BasoE,CFUE,PolyE,ProE	1	1	1	1	0	1	0	1	1	-0.383637	0	Intergenic	FSCN1	2.06515
chr19	1103662	1104781	CNN2	ABC	BasoE,CFUE,OrthoE,PolyE,ProE	1	1	1	1	0	1	0	1	1	-0.461667	0	promoter-TSS (NM_001039848)	GPX4	2.06515
chr19	12791257	12791898	JUNB-nearby-cis	Non-ABC	BasoE,CFUE,OrthoE,PolyE,ProE	1	1	1	1	1	0	0	1	1	1.08017	0	promoter-TSS (NM_002229)	JUNB	2.05656
chr5	138464501	138466311	EGR1-nearby-cis	Non-ABC	BasoE,CFUE,OrthoE,PolyE,ProE	1	1	1	1	1	0	0	1	1	0.936443	1	promoter-TSS (NM_001964)	EGR1	2.05656
chr6	41071827	41073401	NFYA-nearby-cis	Non-ABC	BasoE,CFUE,OrthoE,PolyE,ProE	1	1	1	1	1	0	0	1	1	0.890885	1	promoter-TSS (NM_001329692)	OARD1	2.05656
chr1	16366901	16368036	SZRD1-nearby-cis	Non-ABC	BasoE,CFUE,OrthoE,PolyE,ProE	1	1	1	1	1	0	0	1	1	0.8757	1	intron (NR_073500, intron 1 of 1)	SZRD1	2.05656
chr2	96265707	96266623	DUSP2	ABC	BasoE,CFUE,OrthoE,PolyE,ProE	1	1	1	1	1	0	0	1	1	0.678141	0	promoter-TSS (NM_004804)	CIAO1	2.05656
chr1	154558355	154559295	UBE2Q1-nearby-cis	Non-ABC	BasoE,CFUE,OrthoE,PolyE,ProE	1	1	1	1	1	0	0	1	1	0.600884	1	promoter-TSS (NM_017582)	UBE2Q1	2.05656
chr19	12793422	12794198	JUNB-nearby-cis	ABC	BasoE,CFUE,OrthoE,PolyE,ProE	1	1	1	1	1	0	0	1	1	0.474313	0	TTS (NM_002229)	JUNB	2.05656
chr1	154559552	154559831	UBE2Q1-nearby-cis	ABC	BasoE,CFUE,OrthoE,PolyE,ProE	1	1	1	1	1	0	0	1	1	0.00156989	0	Intergenic	UBE2Q1	2.05656
chr6	42044219	42044510	BYSL	ABC	BasoE,CFUE,ProE	1	1	1	1	1	0	0	1	1	-0.0354467	0	intron (NM_001287434, intron 1 of 4)	CCND3	2.05656
chr11	125625359	125626763	SRPRA	Non-ABC	BasoE,CFUE,OrthoE,PolyE,ProE	0	1	1	1	1	0	1	0	1	-0.133026	1	promoter-TSS (NM_001330428)	CHEK1	2.0627
chr11	65890379	65890974	FOSL1-nearby-cis	Non-ABC	BasoE,CFUE,OrthoE,PolyE,ProE	1	1	1	1	1	0	0	1	1	1.00539	0	promoter-TSS (NM_006848)	CCDC85B	2.05656
chr5	173887702	173888513	CPEB4-nearby-cis	Non-ABC	BasoE,CFUE,OrthoE,PolyE,ProE	1	1	1	1	1	0	0	1	1	0.985487	1	promoter-TSS (NM_001308191)	CPEB4	2.05656
chr16	29807680	29808184	SPN	ABC	BasoE,CFUE,OrthoE,PolyE,ProE	1	1	1	1	1	0	0	1	1	0.870599	0	intron (NM_001042539, intron 2 of 5)	MAZ	2.05656
chr11	119101378	119102397	C2CD2L,C2CD2L-nearby-cis	Non-ABC	BasoE,CFUE,OrthoE,PolyE,ProE	1	1	1	1	1	0	0	1	1	0.745929	1	promoter-TSS (NM_001382)	DPAGT1	2.05656
chr1	32650835	32651548	TXLNA	Non-ABC	BasoE,CFUE,OrthoE,PolyE,ProE	1	1	1	1	1	0	0	1	1	0.740755	1	promoter-TSS (NM_001366264)	RBBP4	2.05656
chr1	226061766	226063302	SDE2	Non-ABC	BasoE,CFUE,OrthoE,PolyE,ProE	1	1	1	1	1	0	0	1	1	0.678085	1	promoter-TSS (NR_002315)	H3F3A	2.05656
chr8	38175976	38177256	RAB11FIP1	Non-ABC	BasoE,CFUE,OrthoE,PolyE,ProE	1	1	1	1	1	0	0	1	1	0.615743	1	promoter-TSS (NM_001204878)	LSM1	2.05656
chr17	42577280	42578129	MLX-nearby-cis	Non-ABC	BasoE,CFUE,OrthoE,PolyE,ProE	1	1	1	1	1	0	0	1	1	0.613882	1	promoter-TSS (NR_045671)	PSMC3IP	2.05656
chr1	32650275	32650737	TXLNA	Non-ABC	BasoE,CFUE,OrthoE,PolyE,ProE	1	1	1	1	1	0	0	1	1	0.496409	1	promoter-TSS (NM_001135255)	ZBTB8OS	2.05656
chr7	5529411	5530879	ACTB-nearby-cis	Non-ABC	BasoE,CFUE,OrthoE,PolyE,ProE	1	1	1	1	1	0	0	1	1	0.434307	1	intron (NM_001101, intron 1 of 5)	ACTB	2.05656
chr19	42242475	42243451	ERF-nearby-cis	Non-ABC	BasoE,CFUE,OrthoE,PolyE,ProE	1	1	1	1	1	0	0	1	1	0.414185	1	promoter-TSS (NM_019884)	GSK3A	2.05656
chr1	18902366	18903294	MRTO4	Non-ABC	BasoE,CFUE,OrthoE,PolyE,ProE	1	1	1	1	1	0	0	1	1	-0.271442	1	promoter-TSS (NM_001319218)	ALDH4A1	2.05656
chr10	62816296	62816917	ADO-nearby-cis,EGR2-nearby-cis	Non-ABC	BasoE,CFUE,OrthoE,PolyE,ProE	0	1	1	1	0	1	0	1	1	1.57085	0	promoter-TSS (NM_000399)	EGR2	2.0546
chr16	31880279	31880966	ZNF267-nearby-cis	ABC	BasoE,CFUE,PolyE,ProE	0	1	1	1	0	1	0	1	1	0.147342	0	intron (NM_001265588, intron 2 of 4)	ZNF267	2.0546
chr17	42516309	42516568	NKIRAS2	ABC	BasoE,CFUE,PolyE	0	1	1	1	0	1	0	1	1	0.0930154	0	intron (NM_005177, intron 20 of 20)	MIR5010	2.0546
chr20	5529412	5530085	TRMT6	ABC	BasoE,CFUE,PolyE,ProE	0	1	1	1	0	1	0	1	1	-0.0188856	0	Intergenic	LINC01729	2.0546
chr2	197452965	197454087	COQ10B-nearby-cis	Non-ABC	BasoE,CFUE,OrthoE,PolyE,ProE	0	1	1	1	0	1	0	1	1	-0.0414733	1	promoter-TSS (NM_001320819)	COQ10B	2.0546
chr20	5528805	5529236	TRMT6	ABC	BasoE,CFUE,OrthoE,PolyE,ProE	0	1	1	1	0	1	0	1	1	-0.161517	0	Intergenic	LINC01729	2.0546
chr1	156894727	156895443	ISG20L2	ABC	BasoE,CFUE,OrthoE,PolyE,ProE	0	1	1	1	1	1	0	0	1	0.116687	0	intron (NM_001080471, intron 1 of 22)	PEAR1	2.05428
chr1	156892320	156892630	ISG20L2	ABC	BasoE,CFUE,OrthoE,PolyE,ProE	0	1	1	1	1	1	0	0	1	-0.124865	0	Intergenic	PEAR1	2.05428
chr6	43170726	43171571	SRF-nearby-cis	Non-ABC	BasoE,CFUE,OrthoE,PolyE,ProE	0	1	1	1	1	0	0	1	1	1.15909	0	promoter-TSS (NM_003131)	SRF	2.04601
chr19	48445179	48446413	GRWD1-nearby-cis	Non-ABC	BasoE,CFUE,OrthoE,PolyE,ProE	0	1	1	1	1	0	0	1	1	0.658353	1	promoter-TSS (NM_031485)	GRWD1	2.04601
chr1	32072552	32073617	TXLNA	Non-ABC	BasoE,CFUE,OrthoE,PolyE,ProE	0	1	1	1	1	0	0	1	1	0.630456	1	intron (NM_001319679, intron 1 of 6)	TMEM39B	2.04601
chr5	138180255	138180502	EGR1	ABC	BasoE,CFUE,ProE	0	1	1	1	1	0	0	1	1	0.0105304	0	intron (NM_005733, intron 2 of 18)	KIF20A	2.04601
chr1	229625065	229626770	TAF5L-nearby-cis,URB2-nearby-cis	ABC	BasoE,CFUE,OrthoE,PolyE,ProE	0	1	1	1	1	0	0	1	1	-0.212494	0	promoter-TSS (NM_001314021)	TAF5L	2.04601
chr15	90931711	90932727	NGRN	Non-ABC	BasoE,CFUE,OrthoE,PolyE,ProE	0	1	1	1	1	0	0	1	1	1.55639	0	intron (NM_001286451, intron 1 of 3)	HDDC3	2.04601
chr2	135530456	135531812	FAM168B	Non-ABC	BasoE,CFUE,OrthoE,PolyE,ProE	0	1	1	1	1	0	0	1	1	0.882961	1	promoter-TSS (NM_032143)	ZRANB3	2.04601
chr4	139300981	139302381	NOCT	Non-ABC	BasoE,CFUE,OrthoE,PolyE,ProE	0	1	1	1	1	0	0	1	1	0.820041	1	promoter-TSS (NM_001184986)	NAA15	2.04601
chr8	66428443	66429285	RRS1-nearby-cis	Non-ABC	BasoE,CFUE,OrthoE,PolyE,ProE	0	1	1	1	1	0	0	1	1	0.723923	1	promoter-TSS (NM_015169)	RRS1-AS1	2.04601
chr10	32055473	32056694	KIF5B-nearby-cis	Non-ABC	BasoE,CFUE,OrthoE,PolyE,ProE	0	1	1	1	1	0	0	1	1	0.497941	1	5' UTR (NM_004521, exon 1 of 26)	KIF5B	2.04601
chr12	57087132	57088078	NAB2-nearby-cis	ABC	BasoE,CFUE,PolyE,ProE	0	1	1	1	1	0	0	1	1	0.383778	0	Intergenic	NAB2	2.04601
chr4	183504043	183505151	ING2-nearby-cis	Non-ABC	BasoE,CFUE,OrthoE,PolyE,ProE	0	1	1	1	1	0	0	1	1	0.245755	1	promoter-TSS (NM_001564)	LOC389247	2.04601
chr7	32891092	32892380	KBTBD2-nearby-cis	Non-ABC	BasoE,CFUE,OrthoE,PolyE,ProE	0	1	1	1	1	0	0	1	1	0.2357	1	promoter-TSS (NM_015483)	KBTBD2	2.04601
chr14	55026791	55027678	SOCS4-nearby-cis	Non-ABC	BasoE,CFUE,OrthoE,PolyE,ProE	0	1	1	1	1	0	0	1	1	0.209232	1	promoter-TSS (NM_001008396)	SOCS4	2.04601
chr17	44326795	44327137	ATXN7L3	ABC	BasoE,CFUE,OrthoE,PolyE,ProE	0	1	1	1	1	0	0	1	1	0.0666959	0	Intergenic	SLC25A39	2.04601
chr17	64496529	64497746	DDX5-nearby-cis	Non-ABC	BasoE,CFUE,OrthoE,PolyE,ProE	0	1	1	1	1	0	0	1	1	-0.0243615	1	promoter-TSS (NM_007215)	POLG2	2.04601
chr17	44324671	44325515	ATXN7L3	ABC	BasoE,CFUE,OrthoE,PolyE,ProE	0	1	1	1	1	0	0	1	1	-0.100386	0	promoter-TSS (NM_001321240)	SLC25A39	2.04601
chr1	229558439	229559332	TAF5L,URB2	ABC	BasoE,CFUE,OrthoE,PolyE,ProE	0	1	1	1	1	0	0	1	1	-0.350487	0	promoter-TSS (NM_012089)	ABCB10	2.04601
chr10	63629470	63630951	ADO	Non-ABC	BasoE,CFUE,OrthoE,PolyE,ProE	0	1	1	1	0	0	1	0	1	0.121905	1	Intergenic	JMJD1C	2.03131
chr5	139293425	139294836	EGR1	Non-ABC	BasoE,CFUE,OrthoE,PolyE,ProE	1	1	1	1	1	0	0	0	1	0.780822	1	intron (NM_001194956, intron 1 of 13)	MATR3	2.02485
chr1	32334974	32336570	TXLNA	ABC	BasoE,CFUE,PolyE,ProE	0	1	1	1	0	0	1	0	1	0.693847	0	intron (NR_052852, intron 1 of 1)	MARCKSL1	2.03131
chr22	28800038	28801053	XBP1-nearby-cis	Non-ABC	BasoE,CFUE,OrthoE,PolyE,ProE	0	0	1	1	0	1	1	1	1	0.466426	1	promoter-TSS (NM_001079539)	XBP1	2.02577
chr17	42024806	42025536	NKIRAS2-nearby-cis	ABC	BasoE,CFUE,OrthoE,ProE	0	0	1	1	0	1	1	1	1	0.332742	0	TTS (NM_001242704)	NKIRAS2	2.02577
chr8	27614069	27614970	TRIM35	ABC	BasoE,CFUE,ProE	0	0	1	1	0	1	1	1	1	0.177438	0	intron (NM_001831, intron 1 of 8)	CLU	2.02577
chr8	89725784	89726217	OSGIN2	ABC	BasoE,CFUE,ProE	0	0	1	1	0	1	1	1	1	0.051806	0	intron (NR_125822, intron 1 of 4)	LOC101929709	2.02577
chr1	45339520	45340693	PLK3	Non-ABC	BasoE,CFUE,OrthoE,PolyE,ProE	1	1	1	1	0	0	0	1	1	-0.0569309	1	promoter-TSS (NM_001293195)	MUTYH	2.02517
chr7	44884615	44884909	PURB-nearby-cis	Non-ABC	CFUE,PolyE,ProE	1	1	1	1	1	1	1	1	0	3.53663	0	exon (NM_033224, exon 1 of 1)	PURB	2.01688
chr16	71808195	71809412	ATXN1L	Non-ABC	BasoE,CFUE,OrthoE,PolyE,ProE	1	1	1	1	1	1	1	1	0	0.902809	1	promoter-TSS (NM_001030007)	AP1G1	2.01688
chr16	31032743	31034454	ZNF267	ABC	BasoE,CFUE,OrthoE,PolyE,ProE	1	1	1	1	1	1	1	1	0	0.83788	0	promoter-TSS (NM_004604)	STX4	2.01688
chr7	44885272	44886176	PURB-nearby-cis	Non-ABC	BasoE,CFUE,OrthoE,PolyE,ProE	1	1	1	1	1	1	1	1	0	0.0325708	1	promoter-TSS (NM_033224)	PURB	2.01688
chr7	44986124	44987044	SNHG15-nearby-cis	Non-ABC	BasoE,CFUE,OrthoE,PolyE,ProE	1	1	1	1	1	1	1	1	0	-0.448207	1	non-coding (NR_152597, exon 1 of 3)	SNHG15	2.01688
chr8	37899039	37899882	RAB11FIP1-nearby-cis	Non-ABC	BasoE,CFUE,OrthoE,PolyE,ProE	0	1	1	1	0	1	0	0	1	1.11478	0	promoter-TSS (NM_025151)	RAB11FIP1	2.02289
chr10	102642047	102642581	TRIM8-nearby-cis	ABC	BasoE,CFUE,OrthoE,PolyE,ProE	0	1	1	1	0	1	0	0	1	0.494169	0	Intergenic	TRIM8	2.02289
chr8	12753973	12755994	LONRF1-nearby-cis	ABC	BasoE,CFUE,PolyE,ProE	0	1	1	1	0	1	0	0	1	0.24929	0	exon (NM_001329976, exon 1 of 12)	LONRF1	2.02289
chr17	40111690	40111993	CDC6	ABC	CFUE,OrthoE,PolyE,ProE	0	1	1	1	0	0	0	1	1	0.859785	0	Intergenic	MSL1	2.01462
chr19	38315511	38316388	KCNK6-nearby-cis	Non-ABC	BasoE,CFUE,OrthoE,PolyE,ProE	0	1	1	1	0	0	0	1	1	0.429718	1	promoter-TSS (NM_001039673)	YIF1B	2.01462
chr19	1863520	1864574	KLF16-nearby-cis	Non-ABC	BasoE,CFUE,OrthoE,PolyE,ProE	0	1	1	1	1	0	0	0	1	-0.421246	1	promoter-TSS (NM_031918)	KLF16	2.0143
chr1	204411280	204412307	PPP1R15B-nearby-cis	Non-ABC	BasoE,CFUE,OrthoE,PolyE,ProE	1	1	1	1	1	1	1	1	0	0.132413	1	promoter-TSS (NM_032833)	PPP1R15B	2.01688
chr1	205255674	205256500	TMCC2-nearby-cis	Non-ABC	BasoE,CFUE,OrthoE,PolyE,ProE	0	0	1	1	1	1	0	1	1	0.265579	1	promoter-TSS (NM_001297613)	TMCC2	2.00876
chr15	51649986	51650219	MAPK6	ABC	CFUE	0	0	1	1	1	1	0	1	1	0.229352	0	Intergenic	DMXL2	2.00876
chr15	51647127	51647547	MAPK6	ABC	BasoE,CFUE,PolyE,ProE	0	0	1	1	1	1	0	1	1	0.204038	0	Intergenic	DMXL2	2.00876
chr19	45485130	45486034	FOSB,FOSB-nearby-cis	ABC	BasoE,CFUE,OrthoE,PolyE,ProE	0	1	1	1	0	0	0	1	1	0.539691	0	3' UTR (NM_206900, exon 10 of 10)	RTN2	2.01462
chr18	62186619	62187605	ZCCHC2	ABC	BasoE,CFUE,OrthoE,PolyE,ProE	0	1	1	1	0	0	0	1	1	0.502898	0	promoter-TSS (NM_001346231)	PIGN	2.01462
chr18	51197313	51198542	MEX3C-nearby-cis	Non-ABC	BasoE,CFUE,OrthoE,PolyE,ProE	0	1	1	1	0	0	0	1	1	0.446511	1	promoter-TSS (NM_016626)	MEX3C	2.01462
chr8	127733989	127734330	MYC-nearby-cis	ABC	BasoE,CFUE,PolyE,ProE	0	1	1	1	0	0	0	1	1	0.377877	0	promoter-TSS (NR_117102)	CASC11	2.01462
chr9	124861340	124862555	ARPC5L-nearby-cis	Non-ABC	BasoE,CFUE,OrthoE,PolyE,ProE	0	1	1	1	0	0	0	1	1	0.332602	1	promoter-TSS (NM_030978)	RPL35	2.01462
chr19	45691654	45692954	FOSB	Non-ABC	BasoE,CFUE,OrthoE,PolyE,ProE	0	1	1	1	0	0	0	1	1	0.203452	1	promoter-TSS (NM_177542)	SNRPD2	2.01462
chr11	18634199	18634960	SPTY2D1-nearby-cis	Non-ABC	BasoE,CFUE,OrthoE,PolyE,ProE	0	1	1	1	0	0	0	1	1	0.197777	1	promoter-TSS (NM_194285)	SPTY2D1	2.01462
chr3	50324644	50324862	TUSC2-nearby-cis	ABC	CFUE,ProE	0	1	1	1	0	0	0	1	1	0.138509	0	TTS (NM_007275)	HYAL2	2.01462
chr2	127810550	127811717	AMMECR1L	Non-ABC	BasoE,CFUE,OrthoE,PolyE,ProE	0	1	1	1	0	0	0	1	1	0.0342219	1	promoter-TSS (NM_018383)	WDR33	2.01462
chr12	103965545	103966288	TDG-nearby-cis	Non-ABC	BasoE,CFUE,OrthoE,PolyE,ProE	0	1	1	1	0	0	0	1	1	0.0135639	1	promoter-TSS (NM_003211)	TDG	2.01462
chr3	48436078	48436305	CDC25A	ABC	CFUE	0	1	1	1	0	0	0	1	1	-0.0327489	0	intron (NM_024661, intron 1 of 3)	CCDC51	2.01462
chr17	7035302	7036421	PHF23	Non-ABC	BasoE,CFUE,OrthoE,PolyE,ProE	0	1	1	1	0	0	0	1	1	-0.117617	1	promoter-TSS (NM_201566)	SLC16A13	2.01462
chr19	13833414	13833992	IER2	ABC	BasoE,CFUE,OrthoE,PolyE,ProE	0	1	1	1	0	0	0	1	1	-0.2149	0	TTS (NR_036515)	MIR24-2	2.01462
chr19	14689520	14690377	DNAJB1	Non-ABC	BasoE,CFUE,OrthoE,PolyE,ProE	0	1	1	1	0	0	0	1	1	-0.275732	1	promoter-TSS (NM_032433)	ZNF333	2.01462
chr17	44210301	44210877	ATXN7L3-nearby-cis	Non-ABC	BasoE,CFUE,OrthoE,PolyE,ProE	0	1	1	1	1	0	0	0	1	1.77201	0	intron (NM_001076683, intron 12 of 19)	MIR6782	2.0143
chr18	3261403	3262808	MYL12A-nearby-cis	Non-ABC	BasoE,CFUE,OrthoE,PolyE,ProE	0	1	1	1	1	0	0	0	1	-0.257543	1	promoter-TSS (NM_001144945)	MYL12B	2.0143
chr11	207142	208015	BET1L-nearby-cis	Non-ABC	BasoE,CFUE,OrthoE,PolyE,ProE	0	1	1	1	1	0	0	0	1	-0.644956	1	promoter-TSS (NM_016526)	RIC8A	2.0143
chr2	85326423	85326807	MAT2A	ABC	BasoE,CFUE,ProE	0	1	1	1	1	1	1	1	0	0.862419	0	exon (NM_006464, exon 2 of 4)	TGOLN2	2.00633
chr19	16078804	16079471	TPM4-nearby-cis	ABC	BasoE,CFUE,OrthoE,PolyE,ProE	0	1	1	1	1	1	1	1	0	0.738528	0	intron (NM_001367838, intron 1 of 8)	TPM4	2.00633
chr1	44807254	44808254	PLK3-nearby-cis	Non-ABC	BasoE,CFUE,OrthoE,PolyE,ProE	0	1	1	1	1	1	1	1	0	0.197354	1	promoter-TSS (NM_001136537)	TCTEX1D4	2.00633
chr19	9674554	9675483	ZNF562-nearby-cis	Non-ABC	BasoE,CFUE,PolyE,ProE	0	1	1	1	1	1	1	1	0	-0.399431	1	promoter-TSS (NM_001130031)	ZNF562	2.00633
chr1	32107813	32108780	TXLNA	Non-ABC	BasoE,CFUE,OrthoE,PolyE,ProE	1	0	1	1	0	0	1	1	1	0.494108	1	intron (NM_012316, intron 1 of 13)	KPNA6	1.99634
chr17	59220272	59221230	SMG8-nearby-cis	Non-ABC	BasoE,CFUE,OrthoE,PolyE,ProE	0	0	1	1	0	1	1	0	1	0.873197	1	exon (NM_001165994, exon 1 of 9)	GDPD1	1.99406
chr3	196867479	196868693	FBXO45,NRROS	ABC	BasoE,CFUE,OrthoE,PolyE,ProE	1	1	1	1	0	0	0	0	1	0.0197109	0	intron (NM_152699, intron 1 of 9)	SENP5	1.99346
chr12	103956640	103957848	TDG-nearby-cis	Non-ABC	BasoE,CFUE,OrthoE,PolyE,ProE	1	1	1	1	0	0	0	0	1	-0.117332	1	promoter-TSS (NM_001135570)	C12orf73	1.99346
chr12	56751252	56751559	NAB2,ZBTB39	ABC	CFUE,PolyE	0	1	1	1	0	0	0	0	1	-0.143479	0	intron (NM_000946, intron 1 of 12)	PRIM1	1.98291
chr11	450031	450583	BET1L	ABC	BasoE,CFUE,OrthoE,PolyE,ProE	1	0	1	1	1	0	0	1	1	0.245611	0	promoter-TSS (NM_001329544).2	PTDSS2	1.97933
chr3	10248113	10248963	BRPF1	ABC	BasoE,CFUE,OrthoE,PolyE,ProE	1	0	1	1	1	0	0	1	1	-0.0925753	0	promoter-TSS (NM_014760)	TATDN2	1.97933
chr10	132443708	132443887	Kit-ATAC	ABC	CFUE	0	1	1	1	0	0	0	0	1	-0.277453	0	Intergenic	C10orf91	1.98291
chr3	50194567	50195274	TUSC2	Non-ABC	BasoE,CFUE,ProE	0	1	1	1	0	0	0	0	1	1.90385	0	exon (NM_144499, exon 8 of 9)	GNAT1	1.98291
chr4	139294908	139295140	NOCT	ABC	CFUE	0	1	1	1	0	0	0	0	1	0.417039	0	intron (NM_001184989, intron 4 of 5)	NDUFC1	1.98291
chr6	20291672	20292205	E2F3	ABC	BasoE,CFUE,OrthoE,PolyE,ProE	0	1	1	1	0	0	0	0	1	0.254011	0	Intergenic	MBOAT1	1.98291
chr19	38264005	38265087	KCNK6	ABC	BasoE,CFUE,OrthoE,PolyE,ProE	0	1	1	1	0	0	0	0	1	0.010768	0	promoter-TSS (NM_021102)	SPINT2	1.98291
chr19	38255096	38256151	KCNK6	ABC	BasoE,CFUE,PolyE,ProE	0	1	1	1	0	0	0	0	1	-0.144831	0	intron (NM_033256, intron 1 of 3)	PPP1R14A	1.98291
chr20	645330	645984	SRXN1-nearby-cis	ABC	BasoE,CFUE,OrthoE,PolyE,ProE	0	1	1	1	0	0	0	0	1	-0.150891	0	TTS (NM_080725)	SRXN1	1.98291
chr15	101008050	101008839	CHSY1	ABC	BasoE,CFUE,OrthoE,PolyE,ProE	0	1	1	1	0	0	0	0	1	-0.325226	0	intron (NM_024652, intron 6 of 33)	LRRK1	1.98291
chr11	18526296	18527384	SPTY2D1	Non-ABC	BasoE,CFUE,OrthoE,PolyE,ProE	0	1	1	1	0	1	1	1	0	0.183688	1	5' UTR (NM_006292, exon 1 of 10)	TSG101	1.97494
chr4	123396609	123396946	SPRY1-nearby-cis	Non-ABC	BasoE,CFUE,OrthoE,PolyE,ProE	0	0	1	1	0	1	0	1	1	1.3786	0	promoter-TSS (NM_001258038)	SPRY1	1.97737
chr2	96260488	96261073	DUSP2	ABC	CFUE,OrthoE,ProE	0	0	1	1	0	1	0	1	1	0.468969	0	intron (NM_017849, intron 2 of 3)	TMEM127	1.97737
chr10	30493887	30494492	Kit-ATAC	ABC	BasoE,CFUE,OrthoE,ProE	0	0	1	1	0	1	0	1	1	-0.0114033	0	Intergenic	MAP3K8	1.97737
chr19	42075706	42076590	ZNF574-nearby-cis	Non-ABC	BasoE,CFUE,OrthoE,PolyE,ProE	1	1	1	1	1	0	1	1	0	0.138771	1	promoter-TSS (NM_022752)	ZNF574	1.9769
chr12	4273536	4273855	CCND2-nearby-cis	Non-ABC	CFUE	0	1	1	1	0	1	1	1	0	1.87067	0	promoter-TSS (NM_001759)	CCND2	1.97494
chr17	44186392	44187375	ATXN7L3-nearby-cis	Non-ABC	BasoE,CFUE,OrthoE,PolyE,ProE	0	1	1	1	0	1	1	1	0	0.503319	1	promoter-TSS (NR_148386)	TMUB2	1.97494
chr7	76364582	76365092	YWHAG-nearby-cis	ABC	BasoE,CFUE,OrthoE,PolyE,ProE	0	1	1	1	0	1	1	1	0	0.307476	0	Intergenic	YWHAG	1.97494
chr8	89757415	89758536	OSGIN2	ABC	BasoE,CFUE,OrthoE,PolyE,ProE	0	1	1	1	0	1	1	1	0	0.196459	0	promoter-TSS (NR_125822)	RIPK2	1.97494
chr3	9978849	9979311	BRPF1	ABC	BasoE,CFUE,PolyE,ProE	0	1	1	1	0	1	1	1	0	0.08771	0	intron (NM_018447, intron 2 of 8)	EMC3-AS1	1.97494
chr17	42017028	42018103	NKIRAS2-nearby-cis	Non-ABC	BasoE,CFUE,OrthoE,PolyE,ProE	0	1	1	1	1	0	1	1	0	1.03209	0	promoter-TSS (NM_001144766)	NKIRAS2	1.96636
chr11	57530488	57531560	SLC43A3,ZDHHC5	Non-ABC	BasoE,CFUE,OrthoE,PolyE,ProE	0	0	1	1	1	0	0	1	1	-0.101382	1	promoter-TSS (NM_012456)	TIMM10	1.96879
chr11	10808337	10809649	EIF4G2-nearby-cis	Non-ABC	BasoE,CFUE,OrthoE,PolyE,ProE	1	1	1	1	1	1	0	1	0	0.696187	1	promoter-TSS (NR_120540)	EIF4G2	1.96848
chr2	38750403	38751793	SRSF7-nearby-cis	Non-ABC	BasoE,CFUE,OrthoE,PolyE,ProE	1	1	1	1	1	1	0	1	0	0.348223	1	intron (NM_001031684, intron 1 of 7)	SRSF7	1.96848
chr2	86194860	86195776	MAT2A	Non-ABC	BasoE,CFUE,OrthoE,PolyE,ProE	1	1	1	1	1	1	0	1	0	0.305403	1	intron (NM_006839, intron 1 of 14)	IMMT	1.96848
chr4	75672508	75673819	G3BP2-nearby-cis	Non-ABC	BasoE,CFUE,OrthoE,PolyE,ProE	0	1	1	1	1	0	1	1	0	0.862523	1	promoter-TSS (NM_012297)	G3BP2	1.96636
chr16	29654660	29655464	SPN-nearby-cis	ABC	BasoE,CFUE,OrthoE,PolyE,ProE	0	1	1	1	1	0	1	1	0	-0.0599005	0	Intergenic	SPN	1.96636
chr8	102653736	102654881	KLF10-nearby-cis	Non-ABC	BasoE,CFUE,OrthoE,PolyE,ProE	0	1	1	1	1	1	0	1	0	0.655762	1	promoter-TSS (NM_001032282)	KLF10	1.95793
chr8	33484579	33485617	MAK16-nearby-cis	Non-ABC	BasoE,CFUE,OrthoE,PolyE,ProE	0	1	1	1	1	1	0	1	0	-0.30016	1	promoter-TSS (NM_032509)	MAK16	1.95793
chr17	44389648	44390134	ATXN7L3	ABC	BasoE,CFUE,PolyE,ProE	0	0	1	1	0	0	1	0	1	0.135827	0	promoter-TSS (NM_000419)	ITGA2B	1.95408
chr3	196568301	196569404	FBXO45-nearby-cis,NRROS	Non-ABC	BasoE,CFUE,OrthoE,PolyE,ProE	1	1	1	1	1	0	1	0	0	1.30305	0	promoter-TSS (NM_001345917)	WDR53	1.94519
chr1	34852663	34853198	SMIM12-nearby-cis	ABC	BasoE,CFUE,OrthoE,PolyE,ProE	1	0	1	1	0	0	0	1	1	-0.113239	0	3' UTR (NM_001164824, exon 3 of 3)	SMIM12	1.94795
chr10	72308466	72308908	DDIT4	ABC	BasoE,CFUE,OrthoE,ProE	1	1	1	1	0	1	0	1	0	-0.121536	0	Intergenic	DDIT4	1.93709
chr6	137705383	137705783	TNFAIP3	Non-ABC	CFUE	0	0	1	1	0	0	0	1	1	2.51986	0	Intergenic	LINC02539	1.9374
chr1	37811129	37811374	MTF1,YRDC-nearby-cis	Non-ABC	CFUE	0	0	1	1	0	0	0	1	1	1.4258	0	3' UTR (NM_005955, exon 11 of 11)	YRDC	1.9374
chr14	49620155	49621321	DNAAF2-nearby-cis	Non-ABC	BasoE,CFUE,OrthoE,PolyE,ProE	0	0	1	1	0	0	0	1	1	0.632711	1	promoter-TSS (NM_001001)	MGAT2	1.9374
chrX	40646621	40647834	DDX3X	ABC	BasoE,CFUE,OrthoE,PolyE,ProE	0	0	1	1	0	0	0	1	1	0.607607	0	intron (NM_144970, intron 1 of 6)	CXorf38	1.9374
chr17	28750043	28750575	TRAF4-nearby-cis	ABC	BasoE,CFUE,OrthoE,PolyE,ProE	0	0	1	1	0	0	0	1	1	0.23768	0	3' UTR (NM_004295, exon 7 of 7)	TRAF4	1.9374
chr14	73728223	73729031	MIDEAS-nearby-cis	ABC	BasoE,CFUE,OrthoE,PolyE,ProE	0	0	1	1	0	0	0	1	1	-0.0209715	0	intron (NM_001367710, intron 4 of 12)	PNMA1	1.9374
chr4	183658768	183659634	ING2	ABC	BasoE,CFUE,OrthoE,PolyE,ProE	0	0	1	1	0	0	0	1	1	-0.0222621	0	promoter-TSS (NM_021942)	RWDD4	1.9374
chr16	81738854	81739394	CMC2	Non-ABC	BasoE,CFUE,OrthoE,ProE	0	0	1	1	0	0	0	1	1	-0.166944	1	Intergenic	PLCG2	1.9374
chr15	64835656	64836067	PLEKHO2-nearby-cis	ABC	BasoE,CFUE,OrthoE,PolyE,ProE	0	0	1	1	0	0	0	1	1	-0.284401	0	Intergenic	PLEKHO2	1.9374
chr1	156725846	156726159	ISG20L2-nearby-cis	ABC	BasoE,CFUE,ProE	0	0	1	1	1	0	0	0	1	-0.275911	0	intron (NM_001370151, intron 2 of 3)	ISG20L2	1.93708
chr1	93878475	93879408	TMED5	ABC	BasoE,CFUE,OrthoE,PolyE,ProE	0	0	1	1	1	0	0	0	1	-0.278285	0	intron (NM_014597, intron 1 of 6)	DNTTIP2	1.93708
chr10	62804251	62805775	ADO-nearby-cis,EGR2-nearby-cis	Non-ABC	BasoE,CFUE,OrthoE,PolyE,ProE	0	1	1	1	1	0	1	0	0	0.873341	1	5' UTR (NM_032804, exon 1 of 1)	ADO	1.93465
chr5	73565225	73566080	UTP15-nearby-cis	Non-ABC	BasoE,CFUE,OrthoE,PolyE,ProE	0	1	1	1	1	0	1	0	0	-0.0149918	1	promoter-TSS (NM_032175)	ANKRA2	1.93465
chr15	90265252	90266461	NGRN-nearby-cis	Non-ABC	BasoE,CFUE,OrthoE,PolyE,ProE	0	0	1	1	1	1	1	1	0	0.376492	1	promoter-TSS (NR_102428)	CIB1	1.9291
chr19	14529096	14529923	DNAJB1-nearby-cis	Non-ABC	BasoE,CFUE,OrthoE,PolyE,ProE	1	1	1	1	1	0	0	1	0	0.163456	1	promoter-TSS (NR_030369)	MIR639	1.92851
chr9	122904546	122905707	RC3H2-nearby-cis	Non-ABC	BasoE,CFUE,OrthoE,PolyE,ProE	0	1	1	1	0	1	0	1	0	1.07729	0	5' UTR (NM_018835, exon 1 of 18)	RC3H2	1.92655
chr8	63167985	63169243	YTHDF3-nearby-cis	Non-ABC	BasoE,CFUE,OrthoE,PolyE,ProE	0	1	1	1	0	1	0	1	0	0.617684	1	promoter-TSS (NM_001277815)	YTHDF3	1.92655
chr1	204417102	204417944	PPP1R15B-nearby-cis	ABC	BasoE,CFUE,OrthoE,PolyE,ProE	0	1	1	1	0	1	0	1	0	0.0680784	0	Intergenic	PPP1R15B	1.92655
chr12	110282122	110282443	ATP2A2-nearby-cis	ABC	BasoE,CFUE,OrthoE,PolyE,ProE	0	1	1	1	1	1	0	0	0	0.319421	0	intron (NM_170665, intron 1 of 19)	ATP2A2	1.92622
chr22	41444118	41444610	TOB2-nearby-cis	ABC	BasoE,CFUE,OrthoE,PolyE,ProE	0	1	1	1	1	0	0	1	0	0.0916809	0	intron (NM_016272, intron 1 of 1)	TOB2	1.91796
chr21	38985016	38986268	ETS2	Non-ABC	BasoE,CFUE,OrthoE,PolyE,ProE	0	1	1	1	1	0	0	1	0	0.0428626	1	Intergenic	LINC01700	1.91796
chr15	88621040	88621751	AEN-nearby-cis	Non-ABC	BasoE,CFUE,OrthoE,PolyE,ProE	0	1	1	1	1	0	0	1	0	-0.193599	1	promoter-TSS (NM_022767)	AEN	1.91796
chr8	102238579	102239865	KLF10	Non-ABC	BasoE,CFUE,OrthoE,PolyE,ProE	0	1	1	1	1	0	0	1	0	-0.471796	1	promoter-TSS (NM_001172478)	RRM2B	1.91796
chr12	110582379	110583583	PPTC7-nearby-cis	Non-ABC	BasoE,CFUE,OrthoE,PolyE,ProE	0	1	1	1	1	0	0	1	0	1.21375	0	exon (NM_139283, exon 1 of 6)	PPTC7	1.91796
chr12	57078099	57079265	NAB2,NAB2-nearby-cis	Non-ABC	BasoE,CFUE,OrthoE,PolyE,ProE	0	1	1	1	1	0	0	1	0	0.287071	1	exon (NM_015257, exon 1 of 8)	NEMP1	1.91796
chr16	31179618	31180955	ZNF267	Non-ABC	BasoE,CFUE,OrthoE,PolyE,ProE	0	1	1	1	1	0	0	1	0	0.214022	1	intron (NM_004960, intron 1 of 14)	FUS	1.91796
chr2	96335422	96336525	DUSP2	Non-ABC	BasoE,CFUE,OrthoE,PolyE,ProE	0	1	1	1	1	0	0	1	0	-0.203638	1	intron (NM_001281712, intron 1 of 16)	NCAPH	1.91796
chr19	9768239	9769117	ZNF121	Non-ABC	BasoE,CFUE,OrthoE,PolyE,ProE	0	1	1	1	1	0	0	1	0	-0.26554	1	promoter-TSS (NM_001077624)	ZNF846	1.91796
chr1	45018684	45019090	PLK3	Non-ABC	BasoE,CFUE,OrthoE,ProE	0	0	1	1	0	0	0	0	1	5.30877	0	exon (NM_020883, exon 14 of 14)	UROD	1.90569
chr1	151024495	151024914	CDC42SE1	Non-ABC	BasoE,CFUE,OrthoE,ProE	0	0	1	1	0	0	0	0	1	1.65132	0	exon (NM_021222, exon 4 of 8)	BNIPL	1.90569
chr1	203871107	203871497	PPP1R15B	Non-ABC	CFUE,ProE	0	0	1	1	0	0	0	0	1	1.05424	0	TTS (NM_003094)	SNRPE	1.90569
chr1	34845428	34845883	SMIM12-nearby-cis	ABC	BasoE,CFUE,ProE	0	0	1	1	0	0	0	0	1	0.306664	0	Intergenic	SMIM12	1.90569
chr19	18328318	18328919	MPV17L2	ABC	BasoE,CFUE,OrthoE,PolyE,ProE	0	0	1	1	0	0	0	0	1	-9.15137e-05	0	Intergenic	LSM4	1.90569
chr7	2347910	2348356	MRM2	ABC	CFUE,OrthoE,PolyE,ProE	0	0	1	1	0	0	0	0	1	-0.219558	0	Intergenic	EIF3B	1.90569
chr15	101255595	101256054	CHSY1-nearby-cis	ABC	BasoE,CFUE,OrthoE,PolyE,ProE	0	0	1	1	0	1	1	1	0	0.038549	0	Intergenic	CHSY1	1.89772
chr19	12789653	12790485	JUNB-nearby-cis	ABC	BasoE,CFUE,OrthoE,PolyE,ProE	1	1	1	1	1	0	0	0	0	0.521894	0	Intergenic	JUNB	1.8968
chr8	37905663	37906233	RAB11FIP1-nearby-cis	ABC	BasoE,CFUE,PolyE,ProE	0	0	1	1	0	1	1	1	0	0.0769386	0	Intergenic	RAB11FIP1	1.89772
chr3	69051374	69052559	KBTBD8	ABC	BasoE,CFUE,OrthoE,PolyE,ProE	0	0	1	1	1	1	1	0	0	0.383527	0	exon (NM_001363879, exon 1 of 17)	TMF1	1.89739
chr19	9584051	9584870	ZNF121-nearby-cis	Non-ABC	BasoE,CFUE,OrthoE,PolyE,ProE	0	0	1	1	1	1	1	0	0	-0.502902	1	promoter-TSS (NM_001008727)	ZNF121	1.89739
chr17	5485751	5486966	MIS12-nearby-cis	Non-ABC	BasoE,CFUE,OrthoE,PolyE,ProE	1	1	1	1	0	0	0	1	0	0.542382	1	promoter-TSS (NM_001258218)	MIS12	1.89712
chr3	51384798	51385534	CISH	Non-ABC	BasoE,CFUE,OrthoE,PolyE,ProE	1	1	1	1	0	0	0	1	0	0.471692	1	promoter-TSS (NM_006010)	MANF	1.89712
chr12	110501453	110502628	PPTC7	Non-ABC	BasoE,CFUE,OrthoE,PolyE,ProE	0	1	1	1	0	0	0	1	0	0.210724	1	promoter-TSS (NR_104099)	VPS29	1.88657
chr19	13162644	13163555	IER2-nearby-cis	ABC	BasoE,CFUE,OrthoE,PolyE,ProE	0	1	1	1	0	0	0	1	0	-0.30103	0	Intergenic	IER2	1.88657
chr17	42832662	42834094	PSME3-nearby-cis	Non-ABC	BasoE,CFUE,OrthoE,PolyE,ProE	0	1	1	1	1	0	0	0	0	0.607285	1	promoter-TSS (NM_176863)	PSME3	1.88625
chr7	44581569	44582844	PURB	Non-ABC	BasoE,CFUE,OrthoE,PolyE,ProE	0	1	1	1	1	0	0	0	0	0.415462	1	promoter-TSS (NM_001303060)	TMED4	1.88625
chr3	39106982	39108207	CSRNP1	ABC	BasoE,CFUE,OrthoE,PolyE,ProE	0	1	1	1	1	0	0	0	0	-0.0964188	0	promoter-TSS (NR_103867)	GORASP1	1.88625
chr8	95133454	95134300	CCNE2	ABC	BasoE,CFUE,OrthoE,PolyE,ProE	0	1	1	1	0	0	0	1	0	0.384382	0	promoter-TSS (NM_024613)	PLEKHF2	1.88657
chr2	73828706	73829378	MTHFD2	ABC	BasoE,CFUE,OrthoE,PolyE,ProE	0	1	1	1	0	0	0	1	0	0.190622	0	promoter-TSS (NR_148668)	STAMBP	1.88657
chr19	9818771	9819868	FBXL12-nearby-cis	Non-ABC	BasoE,CFUE,OrthoE,PolyE,ProE	0	1	1	1	0	0	0	1	0	-0.82933	1	promoter-TSS (NM_017703)	FBXL12	1.88657
chr9	133347463	133348867	SURF6-nearby-cis	Non-ABC	BasoE,CFUE,OrthoE,PolyE,ProE	0	1	1	1	1	0	0	0	0	-0.425806	1	promoter-TSS (NM_133640).2	MED22	1.88625
chr4	10116243	10117463	ZNF518B	ABC	BasoE,CFUE,OrthoE,PolyE,ProE	1	1	1	1	0	0	0	0	0	0.00643443	0	promoter-TSS (NM_005112)	WDR1	1.86541
chr19	14517650	14518910	DNAJB1-nearby-cis	Non-ABC	BasoE,CFUE,OrthoE,PolyE,ProE	1	1	1	1	0	0	0	0	0	0.524921	1	promoter-TSS (NM_001300914)	DNAJB1	1.86541
chr19	53103247	53103881	ZNF468	ABC	BasoE,CFUE,OrthoE,PolyE,ProE	1	1	1	1	0	0	0	0	0	-0.55785	0	promoter-TSS (NM_001102603)	ZNF160	1.86541
chr1	19251061	19252174	MRTO4-nearby-cis	Non-ABC	BasoE,CFUE,OrthoE,PolyE,ProE	0	1	1	1	0	0	0	0	0	0.258841	1	promoter-TSS (NM_001271429)	EMC1	1.85486
chr3	69095656	69096027	KBTBD8	ABC	CFUE,ProE	0	0	1	1	0	1	0	1	0	0.0807385	0	intron (NM_006407, intron 1 of 2)	ARL6IP5	1.84932
chr20	1434961	1435394	Kit-ATAC	ABC	CFUE,ProE	0	0	1	1	0	1	0	1	0	0.143106	0	Intergenic	NSFL1C	1.84932
chr20	2652066	2653105	NOP56-nearby-cis	Non-ABC	BasoE,CFUE,OrthoE,PolyE,ProE	0	1	1	1	0	0	0	0	0	0.194279	1	promoter-TSS (NR_027700)	NOP56	1.85486
chr6	20409440	20410365	E2F3-nearby-cis	Non-ABC	BasoE,CFUE,OrthoE,PolyE,ProE	0	1	1	1	0	0	0	0	0	0.0905827	1	intron (NM_001243076, intron 1 of 6)	E2F3	1.85486
chr17	6443708	6444580	DHX33,MIS12	Non-ABC	BasoE,CFUE,ProE	0	1	1	1	0	0	0	0	0	-0.107862	1	promoter-TSS (NM_001195228)	PIMREG	1.85486
chr20	2651759	2651974	NOP56-nearby-cis	Non-ABC	BasoE,CFUE,OrthoE,PolyE,ProE	0	1	1	1	0	0	0	0	0	-0.198684	1	promoter-TSS (NR_027700)	NOP56	1.85486
chr11	9001818	9002100	Kit-ATAC	ABC	CFUE,ProE	0	0	1	1	0	1	0	1	0	0.411915	0	intron (NM_020645, intron 1 of 6)	NRIP3	1.84932
chr7	44988059	44988378	SNHG15-nearby-cis	ABC	BasoE,CFUE,ProE	0	0	1	1	0	1	0	1	0	-0.0128809	0	Intergenic	SNHG15	1.84932
chr11	125903536	125903737	SRPRA	ABC	BasoE,CFUE,PolyE,ProE	0	0	1	1	1	0	0	1	0	0.239164	0	promoter-TSS (NM_001271985)	DDX25	1.84073
chr11	125902692	125903380	SRPRA	ABC	BasoE,CFUE,PolyE,ProE	0	0	1	1	1	0	0	1	0	-0.055811	0	promoter-TSS (NM_001330438)	PUS3	1.84073
chr8	27772390	27772798	TRIM35	ABC	BasoE,CFUE,OrthoE,PolyE,ProE	1	0	1	1	0	0	0	1	0	0.316627	0	promoter-TSS (NR_130762)	CCDC25	1.81989
chr20	2663881	2664647	NOP56-nearby-cis	Non-ABC	BasoE,CFUE,OrthoE,PolyE,ProE	1	0	1	1	0	0	0	1	0	0.0553681	1	promoter-TSS (NM_001330763)	IDH3B	1.81989
chr2	20446759	20448284	RHOB-nearby-cis	Non-ABC	BasoE,CFUE,OrthoE,PolyE,ProE	0	0	1	1	0	0	0	1	0	2.4909	0	exon (NM_004040, exon 1 of 1)	RHOB	1.80934
chr3	69081939	69082228	KBTBD8	ABC	BasoE,CFUE,PolyE,ProE	0	0	1	1	0	0	0	1	0	0.116253	0	Intergenic	UBA3	1.80934
chr9	133335942	133336657	SURF6-nearby-cis	Non-ABC	BasoE,CFUE,OrthoE,PolyE,ProE	1	1	1	0	1	0	0	0	1	-0.14111	1	promoter-TSS (NM_006753)	SURF6	1.78132
chr2	68156978	68158282	PNO1-nearby-cis	Non-ABC	BasoE,CFUE,OrthoE,PolyE,ProE	1	1	1	0	1	0	0	0	1	0.789406	1	promoter-TSS (NM_001329917)	WDR92	1.78132
chr17	7475821	7476720	PHF23	ABC	BasoE,CFUE,PolyE,ProE	0	0	1	1	0	0	0	0	0	0.114922	0	intron (NM_020899, intron 1 of 3)	ZBTB4	1.77763
chr17	40287476	40288378	CDC6-nearby-cis	Non-ABC	BasoE,CFUE,OrthoE,PolyE,ProE	0	0	1	1	0	0	0	0	0	0.0845765	1	promoter-TSS (NM_001254)	CDC6	1.77763
chr14	73851620	73852957	MIDEAS	Non-ABC	BasoE,CFUE,ProE	0	1	1	0	1	0	0	1	0	-0.226079	1	intron (NM_001371328, intron 1 of 8)		1.67443
chr19	40777271	40777734	SERTAD3	Non-ABC	BasoE,CFUE,OrthoE,PolyE,ProE	1	1	1	0	0	0	0	1	0	0.500091	1	promoter-TSS (NR_037791)	RAB4B-EGLN2	1.65359
chr1	154982994	154983616	UBE2Q1	Non-ABC	BasoE,CFUE,OrthoE,PolyE,ProE	0	1	1	0	0	0	0	1	0	0.174611	1	promoter-TSS (NM_001184892)	FLAD1	1.64304
chr4	87219637	87220862	KLHL8-nearby-cis	Non-ABC	BasoE,CFUE,OrthoE,PolyE,ProE	0	1	0	0	1	1	0	1	1	-0.312224	1	promoter-TSS (NM_001292003)	KLHL8	1.30835
chr16	89686411	89687589	SPATA2L-nearby-cis	Non-ABC	BasoE,CFUE,OrthoE,PolyE,ProE	1	1	0	0	1	0	0	1	1	-0.376249	1	intron (NR_027702, intron 1 of 11)	CDK10	1.27893
chr15	52678155	52679790	ARPP19	ABC	BasoE,CFUE,OrthoE,PolyE,ProE	0	1	0	0	1	0	0	1	1	0.540535	0	promoter-TSS (NR_104457)	FAM214A	1.26838
chr4	183443856	183445390	CDKN2AIP-nearby-cis	Non-ABC	BasoE,CFUE,OrthoE,PolyE,ProE	1	1	0	0	0	0	0	1	1	0.343263	1	promoter-TSS (NM_017632)	CDKN2AIP	1.24754
chr17	44198403	44198630	ATXN7L3-nearby-cis	Non-ABC	CFUE,ProE	0	1	0	0	0	0	0	1	1	1.53621	0	promoter-TSS (NM_020218)	ATXN7L3	1.23699
chr20	23421245	23421832	GZF1	ABC	BasoE,CFUE,OrthoE,PolyE,ProE	0	1	0	0	0	0	0	1	1	0.0445468	0	promoter-TSS (NM_022080)	NAPB	1.23699
chr22	39496258	39496868	MIEF1-nearby-cis	ABC	BasoE,CFUE,ProE	0	1	0	0	0	0	0	1	1	-0.254549	0	Intergenic	MIEF1	1.23699
chr3	69012976	69014124	KBTBD8	ABC	BasoE,CFUE,OrthoE,PolyE,ProE	0	1	0	0	0	0	0	1	1	-0.373157	0	intron (NR_103826, intron 1 of 15)	EOGT	1.23699
chr2	96321235	96322334	DUSP2	ABC	CFUE,ProE	0	1	0	0	0	0	0	1	1	-0.377255	0	Intergenic	ITPRIPL1	1.23699
chr10	96043189	96044608	CCNJ-nearby-cis	ABC	BasoE,CFUE,OrthoE,PolyE,ProE	0	1	0	0	1	0	0	0	1	0.500717	0	intron (NM_019084, intron 1 of 5)	CCNJ	1.23667
chr6	21593465	21595745	E2F3	Non-ABC	CFUE,ProE	0	1	0	0	0	0	0	0	1	2.12075	0	exon (NM_003107, exon 1 of 1)	SOX4	1.20528
chr8	27325167	27326829	TRIM35-nearby-cis	ABC	BasoE,CFUE,OrthoE,PolyE,ProE	0	0	0	0	0	0	0	1	1	0.234422	0	intron (NM_173175, intron 1 of 29)	PTK2B	1.15976
chr2	3518418	3519758	RNASEH1	Non-ABC	BasoE,CFUE,OrthoE,PolyE,ProE	1	1	0	0	1	0	0	1	0	-0.224655	1	intron (NM_018269, intron 1 of 3)	ADI1	1.15087
chr2	38581266	38582023	SRSF7	Non-ABC	CFUE,OrthoE,ProE	0	0	0	0	0	0	0	0	1	3.51963	0	intron (NM_138394, intron 6 of 12)	HNRNPLL	1.12805
chr8	94893621	94893806	CCNE2-nearby-cis	Non-ABC	CFUE	0	0	0	0	0	0	0	0	1	1.22126	0	intron (NM_057749, intron 4 of 11)	CCNE2	1.12805
chr8	63173761	63174042	YTHDF3-nearby-cis	ABC	CFUE,ProE	0	0	0	0	0	0	0	0	1	0.235936	0	intron (NM_001277815, intron 3 of 5)	YTHDF3	1.12805
chr8	33471743	33472355	MAK16-nearby-cis	ABC	BasoE,CFUE,PolyE,ProE	0	0	0	0	0	0	0	0	1	-0.0217206	0	intron (NM_032664, intron 1 of 4)	FUT10	1.12805
chr12	109476921	109478155	KCTD10-nearby-cis	Non-ABC	BasoE,CFUE,OrthoE,PolyE,ProE	1	1	0	0	0	0	0	1	0	0.271911	1	promoter-TSS (NM_001317399)	UBE3B	1.11948
chrX	101348406	101349605	TIMM8A-nearby-cis	Non-ABC	BasoE,CFUE,OrthoE,PolyE,ProE	1	1	0	0	1	0	0	0	0	0.584242	1	promoter-TSS (NM_004085)	TIMM8A	1.11916
chr3	50327919	50328488	TUSC2-nearby-cis	Non-ABC	BasoE,CFUE,OrthoE,PolyE,ProE	0	1	0	0	0	0	0	1	0	1.11887	0	promoter-TSS (NM_007275)	TUSC2	1.10894
chr12	4271663	4272946	CCND2-nearby-cis	Non-ABC	BasoE,CFUE,PolyE,ProE	0	1	0	0	0	0	0	1	0	0.938594	1	intron (NR_149145, intron 1 of 3)	CCND2	1.10894
chr22	39490176	39490483	MIEF1-nearby-cis	ABC	BasoE,CFUE,PolyE,ProE	0	1	0	0	0	0	0	1	0	0.107687	0	3' UTR (NM_001098270, exon 1 of 1)	MGAT3	1.10894
chr5	34929139	34930299	BRIX1,BRIX1-nearby-cis	ABC	BasoE,CFUE,OrthoE,PolyE,ProE	0	1	0	0	0	0	0	1	0	-0.0682207	0	5' UTR (NM_001348420, exon 1 of 12)	DNAJC21	1.10894
chr3	51670789	51672121	CISH	Non-ABC	BasoE,CFUE,OrthoE,PolyE,ProE	0	1	0	0	1	0	0	0	0	0.0848138	1	promoter-TSS (NR_103463)	TEX264	1.10861
chr3	63862875	63864813	KBTBD8	Non-ABC	BasoE,CFUE,OrthoE,PolyE,ProE	0	1	0	0	0	0	0	0	0	-0.158728	1	promoter-TSS (NM_000333)	THOC7	1.07723
chr21	17611498	17612255	BTG3-nearby-cis	ABC	HUDEP2 Only	0	1	1	1	0	1	1	0	1	0.179085	1	non-coding (NR_149073, exon 1 of 1)	BTG3-AS1	1.07129
chr10	92699237	92700172	HHEX-nearby-cis	ABC	BasoE,CFUE,OrthoE,ProE	0	0	0	0	0	0	0	1	0	0.277336	0	Intergenic	HHEX	1.03171
chr2	120232150	120232583	TMEM185B-nearby-cis	ABC	BasoE,OrthoE,PolyE,ProE	0	0	0	0	0	0	0	1	0	-0.17146	0	Intergenic	TMEM185B	1.03171
chr12	56753617	56753967	NAB2,ZBTB39	ABC	BasoE,CFUE,OrthoE,PolyE,ProE	0	0	0	0	0	0	0	0	0	0.28276	0	Intergenic	PRIM1	1
chr4	183455637	183456503	CDKN2AIP-nearby-cis	Non-ABC	BasoE,CFUE,ProE	0	0	0	0	0	0	0	0	0	0.0360404	1	Intergenic	CDKN2AIP	1
chr12	85626477	85626929	Kit-ATAC	Non-ABC	CFUE,ProE	0	0	0	0	0	0	0	0	0	0.0527544	1	Intergenic	RASSF9	1
chr8	66434872	66435161	RRS1-nearby-cis	ABC	BasoE,CFUE,PolyE,ProE	0	0	0	0	0	0	0	0	0	-0.209817	0	intron (NM_144650, intron 1 of 13)	ADHFE1	1
chr1	151059307	151059839	CDC42SE1-nearby-cis	Non-ABC	BasoE,CFUE,OrthoE,PolyE,ProE	1	1	1	1	1	1	1	1	1	0.11188	0	promoter-TSS (NM_001038707)	CDC42SE1	0.144932
chr1	44799721	44800677	PLK3-nearby-cis	Non-ABC	BasoE,CFUE,OrthoE,PolyE,ProE	1	1	1	1	1	1	1	1	1	-0.0087908	0	promoter-TSS (NM_004073)	PLK3	0.144932
chr6	27126871	27127398	ABT1	Non-ABC	BasoE,CFUE,OrthoE,PolyE,ProE	1	1	1	1	1	1	1	1	1	-0.14834	0	Intergenic	HIST1H2BJ	0.144932
chr11	58579580	58580027	ZDHHC5	Non-ABC	BasoE,CFUE,OrthoE,PolyE,ProE	1	1	1	1	1	1	1	1	1	0.42587	0	intron (NM_001197051, intron 1 of 10)	ZFP91-CNTF	0.144932
chr3	128487437	128488650	GATA2-nearby-cis	Non-ABC	BasoE,CFUE,PolyE,ProE	1	1	1	1	1	1	1	1	1	0.343576	0	promoter-TSS (NM_001145662)	GATA2	0.144932
chr1	109090315	109091483	TAF13-nearby-cis	Non-ABC	BasoE,CFUE,OrthoE,PolyE,ProE	1	1	1	1	1	1	1	1	1	0.0825377	0	intron (NR_136243, intron 1 of 1)	TMEM167B	0.144932
chr19	13150026	13150536	IER2-nearby-cis	Non-ABC	BasoE,CFUE,OrthoE,PolyE,ProE	1	1	1	1	1	1	1	1	1	-0.00581961	0	promoter-TSS (NM_004907)	STX10	0.144932
chr17	81927371	81928207	MAFG-nearby-cis	Non-ABC	BasoE,CFUE,OrthoE,PolyE,ProE	1	1	1	1	1	1	1	1	1	-0.183153	0	promoter-TSS (NM_002359)	MAFG-DT	0.144932
chr16	89701369	89702297	SPATA2L-nearby-cis	Non-ABC	BasoE,CFUE,OrthoE,PolyE,ProE	1	1	1	1	1	1	1	1	1	-0.756509	0	promoter-TSS (NM_152339)	SPATA2L	0.144932
chr1	32221889	32223014	TXLNA	Non-ABC	BasoE,CFUE,OrthoE,PolyE,ProE	0	1	1	1	1	1	1	1	1	0.699021	0	promoter-TSS (NR_133635)	TMEM234	0.134384
chr6	26596599	26597370	ABT1-nearby-cis	Non-ABC	BasoE,CFUE,OrthoE,PolyE,ProE	0	1	1	1	1	1	1	1	1	0.241256	0	promoter-TSS (NM_013375)	ABT1	0.134384
chr17	64507502	64507720	DDX5-nearby-cis	Non-ABC	BasoE,CFUE,OrthoE,PolyE,ProE	0	1	1	1	1	1	1	1	1	0.150014	0	promoter-TSS (NM_001320595)	CEP95	0.134384
chr1	32215650	32216087	TXLNA	Non-ABC	BasoE,CFUE,ProE	0	1	1	1	1	1	1	1	1	0.105568	0	TTS (NM_001366191)	EIF3I	0.134384
chr15	52018932	52020062	MAPK6-nearby-cis	Non-ABC	BasoE,CFUE,OrthoE,PolyE,ProE	0	1	1	1	1	1	1	1	1	0.641565	0	promoter-TSS (NR_156732)	MAPK6	0.134384
chr3	39151967	39153069	CSRNP1-nearby-cis	Non-ABC	BasoE,CFUE,OrthoE,PolyE,ProE	0	1	1	1	1	1	1	1	1	0.313711	0	intron (NM_001320560, intron 1 of 4)	CSRNP1	0.134384
chr3	39153358	39153955	CSRNP1-nearby-cis	Non-ABC	BasoE,CFUE,OrthoE,PolyE,ProE	0	1	1	1	1	1	1	1	1	0.167296	0	promoter-TSS (NM_033027)	CSRNP1	0.134384
chr5	173782126	173783181	CPEB4	Non-ABC	BasoE,CFUE,OrthoE,PolyE,ProE	0	1	1	1	1	1	1	1	1	-0.0358019	0	Intergenic	LINC01485	0.134384
chr7	44999535	45000576	SNHG15-nearby-cis	Non-ABC	BasoE,CFUE,OrthoE,PolyE,ProE	0	1	1	1	1	1	1	1	1	-0.238597	0	promoter-TSS (NM_001167935)	CCM2	0.134384
chr22	39316405	39316695	ATF4	Non-ABC	BasoE,CFUE,OrthoE,ProE	0	1	1	1	1	1	1	1	1	-0.441176	0	TTS (NR_000026)	SNORD139	0.134384
chr20	23361547	23362409	GZF1-nearby-cis,NXT1-nearby-cis	Non-ABC	BasoE,CFUE,OrthoE,PolyE,ProE	1	1	1	1	0	1	1	1	1	-0.830871	0	promoter-TSS (NM_022482)	GZF1	0.113543
chr1	244652629	244653471	DESI2-nearby-cis	Non-ABC	BasoE,CFUE,OrthoE,PolyE,ProE	1	1	1	1	1	1	1	0	1	0.420189	0	promoter-TSS (NR_123735)	DESI2	0.113222
chr6	20403190	20403802	E2F3-nearby-cis	Non-ABC	BasoE,CFUE,OrthoE,PolyE,ProE	1	1	1	1	1	0	1	1	1	0.940134	0	promoter-TSS (NM_001243076)	E2F3	0.104957
chr17	28896874	28898018	TRAF4	Non-ABC	BasoE,CFUE,PolyE,ProE	1	1	1	1	1	0	1	1	1	0.330557	0	TTS (NM_144683)	FLOT2	0.104957
chr1	37692129	37692688	MTF1,ZC3H12A	Non-ABC	BasoE,CFUE,OrthoE,PolyE,ProE	1	1	1	1	1	0	1	1	1	-0.0798408	0	promoter-TSS (NM_001350759)	CDCA8	0.104957
chr1	23168134	23169046	LUZP1-nearby-cis	Non-ABC	BasoE,CFUE,OrthoE,PolyE,ProE	0	1	1	1	0	1	1	1	1	0.274726	0	intron (NM_033631, intron 1 of 4)	LUZP1	0.102996
chr5	173615952	173617014	CPEB4	Non-ABC	BasoE,CFUE,OrthoE,PolyE,ProE	1	1	1	1	1	0	1	1	1	0.523432	0	5' UTR (NM_001159651, exon 1 of 3)	BOD1	0.104957
chr8	22244438	22245554	POLR3D-nearby-cis	Non-ABC	BasoE,CFUE,OrthoE,PolyE,ProE	1	1	1	1	1	0	1	1	1	0.509353	0	promoter-TSS (NM_001722)	MIR320A	0.104957
chr1	37859260	37860393	MTF1-nearby-cis	Non-ABC	BasoE,CFUE,OrthoE,PolyE,ProE	1	1	1	1	1	0	1	1	1	0.419013	0	promoter-TSS (NM_005955)	MTF1	0.104957
chr11	65900191	65900813	FOSL1-nearby-cis	Non-ABC	BasoE,CFUE,OrthoE,PolyE,ProE	1	1	1	1	1	1	0	1	1	0.303076	0	promoter-TSS (NM_001300856)	FOSL1	0.0965348
chr8	102814688	102814942	KLF10	Non-ABC	CFUE,ProE	0	1	1	1	0	1	1	1	1	-0.198843	0	Intergenic	GASAL1	0.102996
chr17	28725829	28727447	TRAF4	Non-ABC	BasoE,CFUE,OrthoE,PolyE,ProE	0	1	1	1	1	0	1	1	1	0.363633	0	promoter-TSS (NM_138463)	TLCD1	0.0944091
chr1	28736394	28737361	YTHDF2-nearby-cis	Non-ABC	BasoE,CFUE,OrthoE,PolyE,ProE	1	1	1	1	1	1	0	1	1	0.952297	0	promoter-TSS (NM_016258)	YTHDF2	0.0965348
chr17	49707799	49708703	SLC35B1-nearby-cis	Non-ABC	BasoE,CFUE,OrthoE,PolyE,ProE	0	1	1	1	1	0	1	1	1	0.512055	0	promoter-TSS (NM_005827)	SLC35B1	0.0944091
chr15	40323196	40323952	INAFM2-nearby-cis	Non-ABC	BasoE,CFUE,OrthoE,PolyE,ProE	0	1	1	1	1	0	1	1	1	0.352209	0	promoter-TSS (NM_001301268)	INAFM2	0.0944091
chr19	40444028	40444967	SERTAD3-nearby-cis	Non-ABC	BasoE,CFUE,OrthoE,PolyE,ProE	0	1	1	1	1	0	1	1	1	0.0989095	0	promoter-TSS (NM_203344)	SERTAD3	0.0944091
chr3	32684742	32685709	CMTM6	Non-ABC	BasoE,CFUE,OrthoE,PolyE,ProE	0	1	1	1	1	0	1	1	1	0.0976112	0	promoter-TSS (NM_015442)	CNOT10	0.0944091
chr11	118791598	118791977	C2CD2L	Non-ABC	CFUE,OrthoE,PolyE,ProE	0	1	1	1	1	0	1	1	1	-0.0366517	0	promoter-TSS (NM_004397)	DDX6	0.0944091
chr19	40425336	40426244	SERTAD1-nearby-cis	Non-ABC	BasoE,CFUE,OrthoE,PolyE,ProE	0	1	1	1	1	1	0	1	1	0.692597	0	intron (NM_013376, intron 1 of 1)	SERTAD1	0.0859871
chr4	139015027	139016307	NOCT-nearby-cis	Non-ABC	BasoE,CFUE,OrthoE,PolyE,ProE	0	1	1	1	1	1	0	1	1	0.0796414	0	promoter-TSS (NM_012118)	NOCT	0.0859871
chr1	38990768	38991732	AKIRIN1-nearby-cis	Non-ABC	BasoE,CFUE,OrthoE,PolyE,ProE	1	1	1	1	0	1	1	0	1	0.915686	0	promoter-TSS (NM_001136275)	AKIRIN1	0.0818334
chr1	16351971	16352879	SZRD1-nearby-cis	Non-ABC	BasoE,CFUE,OrthoE,PolyE,ProE	0	1	1	1	0	1	1	0	1	0.408999	0	promoter-TSS (NM_018994)	FBXO42	0.0712858
chr16	71845566	71846352	ATXN1L-nearby-cis	Non-ABC	BasoE,CFUE,OrthoE,PolyE,ProE	0	1	1	1	0	1	1	0	1	0.575774	0	promoter-TSS (NM_001137675)	ATXN1L	0.0712858
chr8	30812049	30813069	PPP2CB-nearby-cis	Non-ABC	BasoE,CFUE,OrthoE,PolyE,ProE	0	1	1	1	0	1	1	0	1	0.34904	0	5' UTR (NM_001009552, exon 1 of 7)	PPP2CB	0.0712858
chr7	143380217	143381729	ZYX-nearby-cis	Non-ABC	BasoE,CFUE,OrthoE,PolyE,ProE	0	1	1	1	0	1	1	0	1	0.324125	0	promoter-TSS (NM_001362783)	LOC100507507	0.0712858
chr6	44073051	44073746	VEGFA	Non-ABC	BasoE,CFUE,ProE	1	1	1	1	1	0	0	1	1	0.337588	0	intron (NR_125864, intron 1 of 4)	LOC101929705	0.0565599
chr11	57741081	57741961	SLC43A3,ZDHHC5	Non-ABC	BasoE,CFUE,OrthoE,PolyE,ProE	1	1	1	1	1	0	0	1	1	0.250672	0	promoter-TSS (NM_170746)	SELENOH	0.0565599
chr4	2469639	2469962	RNF4-nearby-cis	Non-ABC	BasoE,CFUE,OrthoE,PolyE,ProE	1	1	1	1	1	0	0	1	1	-0.123693	0	5' UTR (NM_001185009, exon 1 of 9)	RNF4	0.0565599
chr4	2468375	2469442	RNF4-nearby-cis	Non-ABC	BasoE,CFUE,OrthoE,PolyE,ProE	1	1	1	1	1	0	0	1	1	-0.181079	0	promoter-TSS (NM_001185010)	RNF4	0.0565599
chr1	1399201	1399925	MRPL20-DT-nearby-cis	Non-ABC	BasoE,CFUE,OrthoE,PolyE,ProE	1	1	1	1	1	0	0	1	1	-0.269663	0	promoter-TSS (NR_015434)	MRPL20-AS1	0.0565599
chr15	52568617	52569450	ARPP19-nearby-cis	Non-ABC	BasoE,CFUE,OrthoE,PolyE,ProE	0	1	1	1	0	0	1	1	1	0.114043	0	promoter-TSS (NM_001330309)	ARPP19	0.0630208
chr19	18203898	18204538	MPV17L2-nearby-cis	Non-ABC	BasoE,CFUE,OrthoE,PolyE,ProE	0	1	1	1	0	0	1	1	1	0.0847703	0	promoter-TSS (NM_002866)	RAB3A	0.0630208
chr1	37474195	37475120	ZC3H12A-nearby-cis	Non-ABC	BasoE,CFUE,OrthoE,PolyE,ProE	0	1	1	1	1	1	0	0	1	0.0778703	0	promoter-TSS (NR_038842)	ZC3H12A	0.0542773
chr11	65888214	65888775	FOSL1-nearby-cis	Non-ABC	BasoE,CFUE,OrthoE,PolyE,ProE	1	1	1	1	1	0	0	1	1	0.736446	0	promoter-TSS (NM_198897)	FIBP	0.0565599
chr17	42578370	42578835	MLX-nearby-cis	Non-ABC	BasoE,CFUE,OrthoE,PolyE,ProE	1	1	1	1	1	0	0	1	1	0.400191	0	promoter-TSS (NM_001256016)	PSMC3IP	0.0565599
chr5	34914744	34915988	BRIX1-nearby-cis	Non-ABC	BasoE,CFUE,OrthoE,PolyE,ProE	1	1	1	1	1	0	0	1	1	0.324914	0	promoter-TSS (NM_018321)	RAD1	0.0565599
chr8	38171566	38171818	RAB11FIP1	Non-ABC	CFUE,OrthoE,ProE	1	1	1	1	1	0	0	1	1	0.21869	0	intron (NR_045493, intron 2 of 3)	LSM1	0.0565599
chr1	1407000	1408035	MRPL20-DT-nearby-cis	Non-ABC	BasoE,CFUE,OrthoE,PolyE,ProE	1	1	1	1	1	0	0	1	1	0.108252	0	promoter-TSS (NM_001318485)	MRPL20	0.0565599
chr21	38805077	38806426	ETS2-nearby-cis	Non-ABC	BasoE,CFUE,OrthoE,PolyE,ProE	1	1	1	1	1	0	0	1	1	-0.150925	0	promoter-TSS (NM_005239)	ETS2	0.0565599
chr11	59142550	59143262	ZDHHC5	Non-ABC	BasoE,CFUE,OrthoE,PolyE,ProE	1	1	1	1	1	0	0	1	1	-0.513191	0	promoter-TSS (NR_110184)	FAM111A	0.0565599
chr6	63572047	63572820	PTP4A1-nearby-cis	Non-ABC	BasoE,CFUE,OrthoE,PolyE,ProE	0	1	1	1	0	1	0	1	1	0.682912	0	5' UTR (NM_003463, exon 1 of 6)	PTP4A1	0.0545989
chr2	38508373	38508867	SRSF7	Non-ABC	CFUE,ProE	0	1	1	1	0	1	0	1	1	0.415008	0	intron (NR_110259, intron 1 of 4)	LINC02613	0.0545989
chr10	62818659	62819491	ADO-nearby-cis,EGR2-nearby-cis	Non-ABC	BasoE,CFUE,ProE	0	1	1	1	0	1	0	1	1	0.285079	0	promoter-TSS (NM_001136178)	EGR2	0.0545989
chr3	32502039	32502978	CMTM6-nearby-cis	Non-ABC	BasoE,CFUE,OrthoE,PolyE,ProE	0	1	1	1	1	0	0	1	1	-0.00611501	0	intron (NM_017801, intron 1 of 3)	CMTM6	0.0460122
chr20	38925962	38927088	FAM83D-nearby-cis	Non-ABC	BasoE,CFUE,OrthoE,PolyE,ProE	0	1	1	1	1	0	0	1	1	0.939011	0	exon (NM_030919, exon 1 of 4)	FAM83D	0.0460122
chr12	57088370	57089287	NAB2-nearby-cis	Non-ABC	BasoE,CFUE,OrthoE,PolyE,ProE	0	1	1	1	1	0	0	1	1	0.69919	0	promoter-TSS (NM_001330305)	NAB2	0.0460122
chr17	7314661	7315708	PHF23	Non-ABC	BasoE,CFUE,OrthoE,PolyE,ProE	0	1	1	1	1	0	0	1	1	0.546945	0	TTS (NM_001005408)	GPS2	0.0460122
chr6	43769535	43770339	VEGFA-nearby-cis	Non-ABC	BasoE,CFUE,OrthoE,PolyE,ProE	0	1	1	1	1	0	0	1	1	0.379583	0	promoter-TSS (NM_001171622)	VEGFA	0.0460122
chr4	183505940	183506485	ING2-nearby-cis	Non-ABC	BasoE,CFUE,PolyE,ProE	0	1	1	1	1	0	0	1	1	0.0529688	0	5' UTR (NM_001291959, exon 1 of 2)	ING2	0.0460122
chr3	196073261	196073628	NRROS	Non-ABC	BasoE,CFUE,OrthoE,PolyE,ProE	0	1	1	1	1	0	0	1	1	-0.0701117	0	intron (NM_001313966, intron 2 of 16)	TFRC	0.0460122
chr15	90930033	90930430	NGRN	Non-ABC	BasoE,CFUE,OrthoE,PolyE,ProE	0	1	1	1	1	0	0	1	1	-0.314355	0	promoter-TSS (NM_001039675)	UNC45A	0.0460122
chr8	124372175	124373143	FAM91A1	Non-ABC	BasoE,CFUE,OrthoE,PolyE,ProE	1	1	1	1	0	1	0	0	1	0.105626	0	promoter-TSS (NM_194291)	TMEM65	0.0334366
chr1	154961254	154962538	UBE2Q1	Non-ABC	BasoE,CFUE,OrthoE,PolyE,ProE	1	1	1	1	0	0	0	1	1	0.113654	0	promoter-TSS (NM_138300)	PYGO2	0.0251716
chr15	75201648	75202936	C15orf39-nearby-cis	Non-ABC	BasoE,CFUE,OrthoE,PolyE,ProE	1	1	1	1	1	0	0	0	1	0.215237	0	intron (NM_015492, intron 1 of 2)	C15orf39	0.02485
chr1	45521172	45522214	PLK3	Non-ABC	BasoE,CFUE,OrthoE,PolyE,ProE	1	1	1	1	1	0	0	0	1	-0.358351	0	5' UTR (NM_002574, exon 1 of 6)	PRDX1	0.02485
chr2	38376256	38377739	SRSF7	Non-ABC	BasoE,CFUE,OrthoE,PolyE,ProE	0	1	1	1	0	0	1	0	1	0.365808	0	promoter-TSS (NM_001308076)	ATL2	0.0313109
chr11	57800666	57801014	SLC43A3,ZDHHC5	Non-ABC	CFUE,ProE	0	0	1	1	0	1	1	1	1	0.755951	0	intron (NM_001331, intron 6 of 18)	CTNND1	0.0257695
chr11	57799017	57799581	SLC43A3,ZDHHC5	Non-ABC	CFUE,ProE	0	0	1	1	0	1	1	1	1	0.714112	0	intron (NM_001331, intron 6 of 18)	CTNND1	0.0257695
chr16	8567533	8568084	C16orf72	Non-ABC	BasoE,CFUE,ProE	0	0	1	1	0	1	1	1	1	-0.269991	0	intron (NR_110736, intron 2 of 3)	TMEM114	0.0257695
chr12	110124023	110124765	ATP2A2	Non-ABC	BasoE,CFUE,OrthoE,PolyE,ProE	0	0	1	1	1	1	1	0	1	-0.0342668	0	promoter-TSS (NR_144951)	IFT81	0.0254479
chr2	73779518	73780362	MTHFD2	Non-ABC	BasoE,CFUE,OrthoE,PolyE,ProE	1	1	1	1	0	0	0	1	1	-0.138147	0	exon (NM_003584, exon 1 of 9)	DUSP11	0.0251716
chr12	94101924	94102664	SOCS2	Non-ABC	BasoE,CFUE,OrthoE,PolyE,ProE	1	1	1	1	0	0	0	1	1	-0.165588	0	Intergenic	PLXNC1	0.0251716
chr12	94101405	94101839	SOCS2	Non-ABC	BasoE,CFUE,PolyE	1	1	1	1	0	0	0	1	1	-0.230124	0	Intergenic	PLXNC1	0.0251716
chr10	102133547	102134106	PPRC1-nearby-cis	Non-ABC	CFUE,ProE	1	1	1	1	1	0	0	0	1	0.890227	0	intron (NM_001288728, intron 1 of 13)	PPRC1	0.02485
chr10	102132475	102133368	PPRC1-nearby-cis	Non-ABC	BasoE,CFUE,OrthoE,PolyE,ProE	1	1	1	1	1	0	0	0	1	0.826418	0	promoter-TSS (NM_001288727)	PPRC1	0.02485
chr19	53867398	53867957	MYADM-nearby-cis	Non-ABC	BasoE,CFUE,OrthoE,PolyE,ProE	1	1	1	1	1	0	0	0	1	0.175533	0	promoter-TSS (NM_001290191)	MYADM	0.02485
chr1	45570003	45570621	PLK3	Non-ABC	BasoE,CFUE,OrthoE,ProE	1	1	1	1	1	0	0	0	1	0.00453075	0	TTS (NM_001202413)	NASP	0.02485
chr19	53869122	53869809	MYADM-nearby-cis	Non-ABC	BasoE,CFUE,ProE	1	1	1	1	1	0	0	0	1	-0.340613	0	promoter-TSS (NM_001020818)	MYADM	0.02485
chr12	71754480	71755557	RAB21-nearby-cis	Non-ABC	BasoE,CFUE,OrthoE,PolyE,ProE	0	1	1	1	0	1	0	0	1	0.85623	0	5' UTR (NM_014999, exon 1 of 7)	RAB21	0.022889
chr9	123349701	123350344	RC3H2	Non-ABC	BasoE,CFUE,ProE	0	1	1	1	0	1	0	0	1	-0.173376	0	Intergenic	CRB2	0.022889
chr1	93080480	93080754	TMED5	Non-ABC	BasoE,CFUE,OrthoE,ProE	0	1	1	1	0	0	0	1	1	0.728365	0	intron (NM_001164393, intron 1 of 12)	MTF2	0.014624
chr1	6613094	6613905	PHF13-nearby-cis	Non-ABC	BasoE,CFUE,OrthoE,PolyE,ProE	0	1	1	1	1	0	0	0	1	0.120259	0	promoter-TSS (NM_153812)	PHF13	0.0143024
chr11	126268743	126269448	SRPRA-nearby-cis	Non-ABC	BasoE,CFUE,OrthoE,PolyE,ProE	1	1	1	1	1	1	1	1	0	0.691664	0	promoter-TSS (NR_037647)	FOXRED1	0.0168781
chr15	97960174	97960836	ARRDC4-nearby-cis	Non-ABC	BasoE,CFUE,OrthoE,PolyE,ProE	1	1	1	1	1	1	1	1	0	0.457896	0	promoter-TSS (NM_183376)	ARRDC4	0.0168781
chr9	124855993	124856402	ARPC5L-nearby-cis,Kit-ATAC	Non-ABC	CFUE,ProE	0	1	1	1	0	0	0	1	1	-0.444105	0	intron (NM_001276375, intron 4 of 8)	WDR38	0.014624
chr8	127735146	127736557	MYC-nearby-cis	Non-ABC	BasoE,CFUE,OrthoE,PolyE,ProE	0	1	1	1	0	0	0	1	1	0.39295	0	promoter-TSS (NM_002467)	MYC	0.014624
chr17	75764577	75765493	H3-3B-nearby-cis	Non-ABC	BasoE,CFUE,OrthoE,PolyE,ProE	0	1	1	1	0	0	0	1	1	0.19545	0	exon (NM_000154, exon 1 of 8)	GALK1	0.014624
chr17	42019849	42020257	NKIRAS2-nearby-cis	Non-ABC	BasoE,CFUE,OrthoE,PolyE,ProE	0	1	1	1	0	0	0	1	1	0.0483971	0	promoter-TSS (NM_001144928)	NKIRAS2	0.014624
chr2	74178208	74179297	MTHFD2	Non-ABC	BasoE,CFUE,OrthoE,PolyE,ProE	0	1	1	1	0	0	0	1	1	-0.0161304	0	promoter-TSS (NM_001317111)	MOB1A	0.014624
chr6	33579616	33580539	BAK1-nearby-cis	Non-ABC	BasoE,CFUE,OrthoE,PolyE,ProE	0	1	1	1	0	0	0	1	1	-0.0279101	0	5' UTR (NM_001188, exon 1 of 6)	BAK1	0.014624
chr2	85391155	85391552	MAT2A	Non-ABC	CFUE,ProE	0	1	1	1	0	0	0	1	1	-0.245584	0	non-coding (NR_138133, exon 12 of 12)	CAPG	0.014624
chr2	85392542	85392880	MAT2A	Non-ABC	CFUE,ProE	0	1	1	1	0	0	0	1	1	-0.253222	0	TTS (NR_138133)	CAPG	0.014624
chr20	38646181	38646495	FAM83D	Non-ABC	BasoE,CFUE,ProE	0	1	1	1	0	0	0	1	1	-0.408201	0	intron (NM_001164431, intron 12 of 14)	ARHGAP40	0.014624
chr10	102713676	102715137	TRIM8	Non-ABC	BasoE,CFUE,OrthoE,PolyE,ProE	0	1	1	1	1	0	0	0	1	0.241077	0	promoter-TSS (NR_146992)	ARL3	0.0143024
chr2	85602293	85603441	MAT2A	Non-ABC	BasoE,CFUE,OrthoE,PolyE,ProE	0	1	1	1	1	0	0	0	1	0.219304	0	promoter-TSS (NM_153342)	USP39	0.0143024
chr15	101251454	101252494	CHSY1-nearby-cis	Non-ABC	BasoE,CFUE,PolyE,ProE	0	1	1	1	1	0	0	0	1	0.111458	0	promoter-TSS (NM_014918)	CHSY1	0.0143024
chr11	208599	209089	BET1L-nearby-cis	Non-ABC	BasoE,CFUE,OrthoE,PolyE,ProE	0	1	1	1	1	0	0	0	1	-0.0905959	0	promoter-TSS (NR_106801)	MIR6743	0.0143024
chr15	75204767	75205089	C15orf39-nearby-cis	Non-ABC	BasoE,CFUE,OrthoE,PolyE,ProE	0	1	1	1	1	0	0	0	1	-0.175189	0	intron (NM_015492, intron 1 of 2)	C15orf39	0.0143024
chr20	38446454	38447164	SNHG17-nearby-cis	Non-ABC	BasoE,CFUE,OrthoE,PolyE,ProE	0	1	1	1	1	0	0	0	1	-0.430924	0	non-coding (NR_003239, exon 1 of 5)	SNHG11	0.0143024
chr7	2232145	2233463	MRM2-nearby-cis	Non-ABC	BasoE,CFUE,OrthoE,PolyE,ProE	0	1	1	1	1	0	0	0	1	-0.462426	0	intron (NM_003550, intron 1 of 18)	MAD1L1	0.0143024
chr8	37881708	37882232	RAB11FIP1	Non-ABC	BasoE,CFUE,ProE	0	1	1	1	1	1	1	1	0	0.0995114	0	intron (NM_001002814, intron 1 of 5)	RAB11FIP1	0.00633052
chr11	57426972	57427310	SLC43A3-nearby-cis	Non-ABC	CFUE,ProE	0	1	1	1	1	1	1	1	0	-0.746828	0	promoter-TSS (NM_001278206)	SLC43A3	0.00633052
chr2	85354309	85355122	MAT2A	Non-ABC	BasoE,CFUE,OrthoE,PolyE,ProE	0	0	1	1	1	1	0	1	1	0.0186187	0	promoter-TSS (NR_138133)	ELMOD3	0.00876096
chr2	3557993	3558940	RNASEH1-nearby-cis	Non-ABC	BasoE,CFUE,OrthoE,PolyE,ProE	0	1	1	1	1	1	1	1	0	-0.336721	0	promoter-TSS (NM_001286834)	RNASEH1-AS1	0.00633052
chr19	1039781	1040264	CNN2-nearby-cis	Non-ABC	BasoE,CFUE,OrthoE,PolyE,ProE	0	1	1	1	1	1	1	1	0	-0.363687	0	promoter-TSS (NM_019112)	ABCA7	0.00633052
chr17	42823831	42824586	PSME3-nearby-cis	Non-ABC	BasoE,CFUE,OrthoE,PolyE,ProE	1	1	1	1	0	0	0	0	1	0.470082	0	promoter-TSS (NM_001313998)	BECN1	-0.0065383
chr2	131092897	131093901	FAM168B-nearby-cis	Non-ABC	BasoE,CFUE,OrthoE,PolyE,ProE	1	1	1	1	0	0	0	0	1	-0.00778187	0	promoter-TSS (NM_001321747)	FAM168B	-0.0065383
chr2	38535905	38536407	SRSF7	Non-ABC	BasoE,CFUE,OrthoE,PolyE,ProE	0	0	1	1	0	1	1	0	1	-0.460466	0	Intergenic	LINC02613	-0.00594039
chr3	47824622	47825473	CDC25A	Non-ABC	BasoE,CFUE,OrthoE,PolyE,ProE	1	1	1	1	0	0	0	0	1	0.241449	0	intron (NM_014966, intron 5 of 22)	DHX30	-0.0065383
chr17	44344921	44346026	ATXN7L3	Non-ABC	BasoE,CFUE,OrthoE,PolyE,ProE	0	1	1	1	0	0	0	0	1	0.234872	0	intron (NM_002087, intron 1 of 12)	GRN	-0.0170859
chr3	183253524	183255093	B3GNT5-nearby-cis	Non-ABC	BasoE,CFUE,OrthoE,PolyE,ProE	0	1	1	1	0	0	0	0	1	-0.174969	0	intron (NM_032047, intron 1 of 1)	B3GNT5	-0.0170859
chr6	110682241	110682845	AMD1	Non-ABC	BasoE,CFUE,OrthoE,PolyE,ProE	0	0	1	1	0	0	1	1	1	0.23127	0	intron (NM_001300963, intron 3 of 13)	AMD1	-0.0142054
chr1	245042723	245043010	DESI2	Non-ABC	ProE	0	0	1	1	0	0	1	1	1	0.102397	0	intron (NM_032328, intron 3 of 7)	LOC101928068	-0.0142054
chr17	81860219	81861434	ARHGDIA-nearby-cis	Non-ABC	BasoE,CFUE,OrthoE,PolyE,ProE	1	1	1	1	0	1	1	1	0	0.17731	0	promoter-TSS (NM_000918)	P4HB	-0.0145102
chr19	42253372	42255407	ERF-nearby-cis	Non-ABC	BasoE,CFUE,OrthoE,PolyE,ProE	1	1	1	1	1	1	1	0	0	0.678129	0	promoter-TSS (NM_001308402)	ERF	-0.0148317
chr5	111757204	111758368	STARD4	Non-ABC	BasoE,CFUE,OrthoE,PolyE,ProE	0	1	1	1	0	0	0	0	1	0.761698	0	promoter-TSS (NM_001142482)	NREP	-0.0170859
chr3	50350466	50351279	CISH,DUSP7	Non-ABC	BasoE,CFUE,OrthoE,PolyE,ProE	0	1	1	1	0	0	0	0	1	0.712349	0	promoter-TSS (NM_006545)	CYB561D2	-0.0170859
chr2	181891448	181892882	ITPRID2-nearby-cis	Non-ABC	BasoE,CFUE,OrthoE,PolyE,ProE	0	1	1	1	0	0	0	0	1	0.622682	0	exon (NM_001130445, exon 1 of 18)	ITPRID2	-0.0170859
chr19	42325179	42326093	ZNF574	Non-ABC	BasoE,CFUE,OrthoE,PolyE,ProE	0	1	1	1	0	0	0	0	1	0.444984	0	promoter-TSS (NM_001410)	MEGF8	-0.0170859
chr5	112146995	112147409	STARD4	Non-ABC	CFUE,ProE	0	1	1	1	0	0	0	0	1	0.194826	0	intron (NM_001347887, intron 22 of 23)	EPB41L4A-AS1	-0.0170859
chr3	50616701	50617621	CISH-nearby-cis	Non-ABC	BasoE,CFUE,OrthoE,ProE	0	1	1	1	0	0	0	0	1	0.126076	0	promoter-TSS (NM_001243925)	MAPKAPK3	-0.0170859
chr19	12760477	12760866	JUNB	Non-ABC	BasoE,CFUE	0	1	1	1	0	0	0	0	1	0.113198	0	Intergenic	BEST2	-0.0170859
chr5	138449973	138450399	EGR1-nearby-cis	Non-ABC	CFUE,ProE	0	1	1	1	0	0	0	0	1	0.0687207	0	Intergenic	REEP2	-0.0170859
chr6	57221256	57222628	RAB23-nearby-cis	Non-ABC	BasoE,CFUE,OrthoE,PolyE,ProE	0	1	1	1	0	0	0	0	1	0.0474184	0	promoter-TSS (NM_001278668)	RAB23	-0.0170859
chr2	20661108	20661909	RHOB	Non-ABC	BasoE,CFUE,ProE	0	1	1	1	0	0	0	0	1	-0.0120699	0	Intergenic	GDF7	-0.0170859
chr9	96654394	96655561	ZNF367	Non-ABC	BasoE,CFUE,OrthoE,PolyE,ProE	0	1	1	1	0	0	0	0	1	-0.0157481	0	intron (NM_153698, intron 1 of 5)	PRXL2C	-0.0170859
chr1	34984629	34985763	SMIM12	Non-ABC	BasoE,CFUE,PolyE,ProE	0	1	1	1	0	0	0	0	1	-0.0940035	0	TTS (NM_007167)	TMEM35B	-0.0170859
chr2	85437133	85438662	MAT2A	Non-ABC	BasoE,CFUE,OrthoE,PolyE,ProE	0	1	1	1	0	0	0	0	1	-0.182829	0	TTS (NM_201594)	SH2D6	-0.0170859
chr22	49959952	49960993	PIM3-nearby-cis	Non-ABC	BasoE,CFUE,OrthoE,PolyE,ProE	0	1	1	1	0	0	0	0	1	-0.268332	0	promoter-TSS (NM_001001852)	PIM3	-0.0170859
chr11	111230219	111230816	Kit-ATAC	Non-ABC	CFUE,ProE	0	1	1	1	0	0	0	0	1	0.0235762	0	Intergenic	C11orf53	-0.0170859
chr21	39138248	39138446	ETS2	Non-ABC	BasoE,CFUE,ProE	0	1	1	1	0	0	0	0	1	-0.398429	0	Intergenic	PSMG1	-0.0170859
chr6	13355498	13355765	Kit-ATAC	Non-ABC	CFUE,ProE	0	1	1	1	0	1	1	1	0	0.21894	0	Intergenic	TBC1D7	-0.0250578
chr14	105020807	105021568	CDCA4-nearby-cis	Non-ABC	BasoE,CFUE,OrthoE,PolyE,ProE	1	0	1	1	1	0	0	1	1	-0.343364	0	promoter-TSS (NM_145701)	CDCA4	-0.0206663
chr4	123397271	123399131	SPRY1-nearby-cis	Non-ABC	BasoE,CFUE,OrthoE,PolyE,ProE	0	0	1	1	0	1	0	1	1	0.205967	0	promoter-TSS (NM_001258039)	SPRY1	-0.0226273
chr8	129535797	129536254	MYC	Non-ABC	BasoE,CFUE,ProE	0	0	1	1	0	1	0	1	1	0.177291	0	intron (NR_130917, intron 1 of 3)	CCDC26	-0.0226273
chr7	5495208	5495555	ACTB,Kit-ATAC	Non-ABC	BasoE,CFUE,OrthoE,PolyE,ProE	0	0	1	1	0	1	0	1	1	-0.371677	0	TTS (NR_030318)	MIR589	-0.0226273
chr7	5494658	5495098	ACTB,Kit-ATAC	Non-ABC	BasoE,CFUE,OrthoE,PolyE,ProE	0	0	1	1	0	1	0	1	1	-0.422395	0	TTS (NR_030318)	MIR589	-0.0226273
chr3	39288254	39288700	CSRNP1	Non-ABC	BasoE,CFUE,PolyE,ProE	0	0	1	1	0	1	0	1	1	-0.171987	0	Intergenic	CX3CR1	-0.0226273
chr5	132963147	132964093	AFF4-nearby-cis	Non-ABC	BasoE,CFUE,OrthoE,PolyE,ProE	0	1	1	1	0	1	1	1	0	0.451875	0	promoter-TSS (NM_014423)	AFF4	-0.0250578
chr20	23357846	23358493	GZF1-nearby-cis,NXT1-nearby-cis	Non-ABC	BasoE,CFUE,OrthoE,PolyE,ProE	0	1	1	1	1	0	1	1	0	-0.4751	0	promoter-TSS (NR_109884)	LINC01431	-0.0336444
chr1	37807293	37808815	YRDC-nearby-cis	Non-ABC	BasoE,CFUE,OrthoE,PolyE,ProE	0	0	1	1	1	0	0	1	1	0.712834	0	exon (NM_024640, exon 1 of 5)	YRDC	-0.0312139
chr2	86199337	86199581	MAT2A	Non-ABC	CFUE	1	1	1	1	1	1	0	1	0	-0.170746	0	promoter-TSS (NM_145644)	MRPL35	-0.0315187
chr8	102655566	102656258	KLF10-nearby-cis	Non-ABC	BasoE,CFUE,OrthoE,PolyE,ProE	0	1	1	1	1	1	0	1	0	0.970497	0	promoter-TSS (NM_005655)	KLF10	-0.0420663
chr3	196503435	196504058	RNF168-nearby-cis	Non-ABC	BasoE,CFUE,OrthoE,PolyE,ProE	0	1	1	1	1	1	0	1	0	-0.44717	0	promoter-TSS (NM_152617)	RNF168	-0.0420663
chr10	110275100	110275728	DUSP5	Non-ABC	BasoE,CFUE,ProE	0	0	1	1	0	1	0	0	1	0.477538	0	intron (NM_005962, intron 3 of 5)	SMNDC1	-0.0543372
chr3	183188978	183189355	B3GNT5	Non-ABC	CFUE,ProE	0	0	1	1	0	1	0	0	1	0.0737958	0	intron (NM_015078, intron 27 of 29)	LAMP3	-0.0543372
chr17	57867929	57868555	Kit-ATAC	Non-ABC	CFUE,ProE	0	0	1	1	0	1	0	0	1	0.706938	0	exon (NM_001292025, exon 8 of 11)	MRPS23	-0.0543372
chr1	156728310	156729235	ISG20L2-nearby-cis	Non-ABC	BasoE,CFUE,OrthoE,PolyE,ProE	1	1	1	1	0	0	1	1	0	0.436452	0	promoter-TSS (NM_001303095)	ISG20L2	-0.0544851
chr12	43805764	43806689	TWF1-nearby-cis	Non-ABC	BasoE,CFUE,OrthoE,PolyE,ProE	0	0	1	1	0	0	0	1	1	-0.056507	0	promoter-TSS (NR_073473)	TWF1	-0.0626022
chr1	7770733	7771870	VAMP3-nearby-cis	Non-ABC	BasoE,CFUE,OrthoE,PolyE,ProE	1	1	1	1	0	1	0	1	0	-0.321902	0	promoter-TSS (NM_004781)	VAMP3	-0.062907
chr12	107760804	107761469	PRDM4-nearby-cis	Non-ABC	BasoE,CFUE,OrthoE,PolyE,ProE	0	0	1	1	1	0	0	0	1	0.10369	0	promoter-TSS (NM_012406)	PRDM4	-0.0629238
chr19	45455666	45456530	FOSB-nearby-cis	Non-ABC	BasoE,CFUE,OrthoE,PolyE,ProE	0	1	1	1	0	1	1	0	0	0.514813	0	Intergenic	ERCC1	-0.0567676
chr19	33373288	33374377	CEBPG-nearby-cis	Non-ABC	BasoE,CFUE,OrthoE,PolyE,ProE	0	0	1	1	0	0	0	1	1	0.390961	0	promoter-TSS (NM_001252296)	CEBPG	-0.0626022
chr1	19659686	19660124	MRTO4	Non-ABC	BasoE,CFUE,ProE	0	0	1	1	0	0	0	1	1	-0.10045	0	Intergenic	HTR6	-0.0626022
chr6	43817090	43817543	VEGFA	Non-ABC	BasoE,CFUE,OrthoE,PolyE,ProE	0	0	1	1	0	0	0	1	1	-0.114459	0	Intergenic	LINC02537	-0.0626022
chr9	37913504	37914188	ALDH1B1	Non-ABC	BasoE,CFUE,OrthoE,PolyE,ProE	0	0	1	1	0	0	0	1	1	-0.218098	0	Intergenic	SLC25A51	-0.0626022
chr16	81737988	81738353	CMC2	Non-ABC	BasoE,CFUE,OrthoE,ProE	0	0	1	1	0	0	0	1	1	-0.236025	0	Intergenic	PLCG2	-0.0626022
chr9	124852829	124853543	ARPC5L-nearby-cis	Non-ABC	BasoE,CFUE,OrthoE,PolyE,ProE	0	0	1	1	0	0	0	1	1	-0.249583	0	promoter-TSS (NM_001276374)	WDR38	-0.0626022
chr3	38138500	38138760	MYD88-nearby-cis	Non-ABC	BasoE,CFUE,ProE	1	1	1	1	1	0	0	1	0	-0.130677	0	promoter-TSS (NM_001365877)	MYD88	-0.0714936
chr3	38136849	38137621	MYD88-nearby-cis	Non-ABC	BasoE,CFUE,OrthoE,PolyE,ProE	1	1	1	1	1	0	0	1	0	-0.362746	0	promoter-TSS (NM_001607)	ACAA1	-0.0714936
chr10	14877870	14879335	SUV39H2-nearby-cis	Non-ABC	BasoE,CFUE,OrthoE,PolyE,ProE	0	1	1	1	0	0	1	1	0	-0.164334	0	promoter-TSS (NM_001193425)	SUV39H2	-0.0650327
chr6	143677729	143678718	LTV1	Non-ABC	BasoE,CFUE,ProE	0	1	1	1	0	1	0	1	0	0.890218	0	intron (NM_001100165, intron 1 of 11)	PHACTR2	-0.0734546
chr2	128090904	128091486	AMMECR1L	Non-ABC	BasoE,CFUE,OrthoE,PolyE,ProE	1	1	1	1	1	0	0	1	0	0.168646	0	promoter-TSS (NM_020120)	UGGT1	-0.0714936
chr1	156740614	156741565	ISG20L2-nearby-cis	Non-ABC	BasoE,CFUE,OrthoE,PolyE,ProE	1	1	1	1	1	0	0	1	0	0.00446898	0	promoter-TSS (NM_024540)	MRPL24	-0.0714936
chr11	119121171	119122016	C2CD2L-nearby-cis	Non-ABC	BasoE,CFUE,OrthoE,PolyE,ProE	1	1	1	1	1	0	0	1	0	-0.0140035	0	promoter-TSS (NM_001351964)	HINFP	-0.0714936
chr2	96148524	96148829	DUSP2-nearby-cis	Non-ABC	BasoE,CFUE,OrthoE,PolyE,ProE	0	1	1	1	0	1	0	1	0	0.121072	0	Intergenic	DUSP2	-0.0734546
chr7	106718239	106718543	Kit-ATAC	Non-ABC	CFUE,ProE	0	1	1	1	0	1	0	1	0	0.668625	0	Intergenic	CCDC71L	-0.0734546
chr12	110280777	110282002	ATP2A2-nearby-cis	Non-ABC	BasoE,CFUE,OrthoE,PolyE,ProE	0	1	1	1	1	1	0	0	0	0.955469	0	5' UTR (NM_001681, exon 1 of 21)	ATP2A2	-0.0737762
chr1	38872743	38873842	AKIRIN1	Non-ABC	BasoE,CFUE,OrthoE,PolyE,ProE	0	1	1	1	1	0	0	1	0	0.683455	0	promoter-TSS (NM_012333)	MYCBP	-0.0820412
chr20	5950227	5951028	TRMT6-nearby-cis	Non-ABC	BasoE,CFUE,OrthoE,PolyE,ProE	0	1	1	1	1	0	0	1	0	0.316895	0	promoter-TSS (NM_001281520)	MCM8	-0.0820412
chr7	2241886	2243723	MRM2-nearby-cis	Non-ABC	BasoE,CFUE,ProE	0	1	1	1	1	0	0	1	0	-0.223891	0	promoter-TSS (NM_198953)	NUDT1	-0.0820412
chr2	20650799	20651732	RHOB	Non-ABC	BasoE,CFUE,OrthoE,PolyE,ProE	0	0	1	1	0	0	0	0	1	-0.152846	0	promoter-TSS (NM_022460)	HS1BP3	-0.0943121
chr17	42101560	42101875	NKIRAS2	Non-ABC	CFUE,OrthoE,ProE	0	0	1	1	0	0	0	0	1	0.627876	0	3' UTR (NM_024119, exon 14 of 14)	DHX58	-0.0943121
chr22	16774679	16774927	Kit-ATAC	Non-ABC	CFUE,ProE	0	0	1	1	0	0	0	0	1	-0.0140847	0	Intergenic	LINC01665	-0.0943121
chr14	73825602	73826018	MIDEAS	Non-ABC	BasoE,CFUE,PolyE,ProE	0	0	1	1	0	0	0	0	1	0.298226	0	intron (NR_135238, intron 1 of 1)	LINC02274	-0.0943121
chr1	52686164	52686558	COA7-nearby-cis	Non-ABC	BasoE,CFUE,ProE	0	0	1	1	0	0	0	0	1	0.28548	0	3' UTR (NM_023077, exon 3 of 3)	COA7	-0.0943121
chr12	57069470	57069961	NAB2,ZBTB39	Non-ABC	BasoE,CFUE,OrthoE,PolyE,ProE	0	0	1	1	0	0	0	0	1	0.236735	0	intron (NM_001130963, intron 3 of 8)	NEMP1	-0.0943121
chr1	18956353	18957094	MRTO4	Non-ABC	BasoE,CFUE,OrthoE,PolyE,ProE	0	0	1	1	0	0	0	0	1	0.186417	0	promoter-TSS (NM_001136265)	IFFO2	-0.0943121
chr15	40338086	40338328	INAFM2-nearby-cis	Non-ABC	CFUE	0	0	1	1	0	0	0	0	1	0.182818	0	intron (NM_207380, intron 5 of 10)	CCDC9B	-0.0943121
chr6	26607380	26607824	ABT1-nearby-cis	Non-ABC	CFUE,ProE	0	0	1	1	0	0	0	0	1	0.0902072	0	Intergenic	ABT1	-0.0943121
chr15	88476443	88477022	AEN	Non-ABC	CFUE,ProE	0	0	1	1	0	0	0	0	1	0.0808722	0	intron (NM_022839, intron 4 of 5)	MRPS11	-0.0943121
chr4	86922408	86922886	KLHL8	Non-ABC	BasoE,CFUE,OrthoE,PolyE,ProE	0	0	1	1	0	0	0	0	1	0.030705	0	Intergenic	AFF1-AS1	-0.0943121
chr8	95056815	95057200	CCNE2	Non-ABC	CFUE,ProE	0	0	1	1	0	0	0	0	1	-0.0228182	0	intron (NR_148915, intron 9 of 9)	MIR3150A	-0.0943121
chr19	42108387	42109007	ERF	Non-ABC	BasoE,CFUE,ProE	0	0	1	1	0	0	0	0	1	-0.0378645	0	intron (NM_001207026, intron 5 of 12)	POU2F2	-0.0943121
chr9	121213209	121213554	RAB14-nearby-cis	Non-ABC	CFUE,OrthoE,ProE	0	0	1	1	0	0	0	0	1	-0.0381304	0	intron (NM_001353054, intron 5 of 25)	RAB14	-0.0943121
chr8	123766261	123766490	FAM91A1-nearby-cis	Non-ABC	CFUE	0	0	1	1	0	0	0	0	1	-0.0942795	0	Intergenic	FAM91A1	-0.0943121
chr8	27597190	27597471	TRIM35	Non-ABC	CFUE	0	0	1	1	0	0	0	0	1	-0.0991566	0	non-coding (NR_045494, exon 9 of 9)	MIR6843	-0.0943121
chr7	5665437	5665724	ACTB	Non-ABC	CFUE	0	0	1	1	0	0	0	0	1	-0.100282	0	intron (NR_046834, intron 2 of 2)	RNF216-IT1	-0.0943121
chr12	109775309	109775692	KCTD10	Non-ABC	BasoE,CFUE,ProE	0	0	1	1	0	0	0	0	1	-0.107551	0	Intergenic	FAM222A-AS1	-0.0943121
chr2	181763930	181764644	ITPRID2	Non-ABC	BasoE,CFUE,OrthoE,PolyE,ProE	0	0	1	1	0	0	0	0	1	-0.108011	0	Intergenic	NEUROD1	-0.0943121
chr11	65988932	65989595	FOSL1	Non-ABC	BasoE,CFUE,OrthoE,PolyE,ProE	0	0	1	1	0	0	0	0	1	-0.113481	0	Intergenic	BANF1	-0.0943121
chr1	19241142	19241734	MRTO4-nearby-cis	Non-ABC	BasoE,CFUE,OrthoE,ProE	0	0	1	1	0	0	0	0	1	-0.118698	0	TTS (NR_135114)	EMC1	-0.0943121
chr2	20635718	20636153	RHOB	Non-ABC	BasoE,CFUE,ProE	0	0	1	1	0	0	0	0	1	-0.149855	0	intron (NM_022460, intron 4 of 6)	HS1BP3	-0.0943121
chr3	50616013	50616248	CISH-nearby-cis	Non-ABC	CFUE	0	0	1	1	0	0	0	0	1	-0.299187	0	promoter-TSS (NM_004635)	MAPKAPK3	-0.0943121
chr20	23441848	23442298	GZF1	Non-ABC	BasoE,CFUE,OrthoE,ProE	0	0	1	1	0	0	0	0	1	-0.392416	0	intron (NM_138283, intron 2 of 3)	CSTL1	-0.0943121
chr20	23606463	23606897	GZF1,NXT1	Non-ABC	CFUE,ProE	0	0	1	1	0	0	0	0	1	-0.460293	0	promoter-TSS (NM_001008693)	CST9	-0.0943121
chr17	81512129	81513259	ACTG1-nearby-cis	Non-ABC	BasoE,CFUE,OrthoE,PolyE,ProE	1	1	1	1	1	0	0	0	0	0.335542	0	5' UTR (NM_001199954, exon 1 of 6)	ACTG1	-0.103203
chr12	52032874	52033339	ATG101	Non-ABC	BasoE,CFUE,OrthoE,PolyE,ProE	0	1	1	1	0	0	1	0	0	0.316798	0	intron (NM_001202233, intron 1 of 7)	NR4A1	-0.0967425
chr2	121699405	121699754	Kit-ATAC	Non-ABC	CFUE,ProE	0	0	1	1	0	1	1	1	0	-0.23884	0	intron (NR_037857, intron 2 of 3)	NIFK	-0.102284
chr19	40613727	40614240	SERTAD3	Non-ABC	BasoE,CFUE,OrthoE,PolyE,ProE	1	1	1	1	0	0	0	1	0	0.157478	0	exon (NM_001042545, exon 18 of 30)	LTBP4	-0.102882
chr22	39532607	39533172	ATF4-nearby-cis	Non-ABC	BasoE,CFUE,OrthoE,PolyE,ProE	1	1	1	1	0	0	0	1	0	-0.0226035	0	promoter-TSS (NR_130151)	RPS19BP1	-0.102882
chr20	51631038	51631713	Kit-ATAC	Non-ABC	CFUE,ProE	0	1	1	1	0	1	0	0	0	0.446957	0	intron (NM_006045, intron 15 of 27)	NFATC2	-0.105164
chr17	7239376	7239967	PHF23-nearby-cis	Non-ABC	BasoE,CFUE,OrthoE,PolyE,ProE	0	1	1	1	0	0	0	1	0	0.702557	0	promoter-TSS (NM_024297)	PHF23	-0.113429
chr19	12806203	12807093	JUNB-nearby-cis	Non-ABC	BasoE,CFUE,OrthoE,PolyE,ProE	0	1	1	1	0	0	0	1	0	0.591751	0	promoter-TSS (NM_006397)	RNASEH2A	-0.113429
chr11	119106880	119107782	C2CD2L-nearby-cis	Non-ABC	BasoE,CFUE,OrthoE,PolyE,ProE	0	1	1	1	0	0	0	1	0	0.516329	0	promoter-TSS (NM_001290474)	C2CD2L	-0.113429
chr1	7783465	7784472	VAMP3-nearby-cis	Non-ABC	BasoE,CFUE,OrthoE,PolyE,ProE	0	1	1	1	0	0	0	1	0	-0.306323	0	promoter-TSS (NM_001289863)	PER3	-0.113429
chr22	39501895	39502799	MIEF1-nearby-cis	Non-ABC	BasoE,CFUE,OrthoE,PolyE,ProE	0	1	1	1	1	0	0	0	0	0.00882412	0	non-coding (NR_130790, exon 1 of 7)	MIEF1	-0.113751
chr3	99875643	99876455	FILIP1L-nearby-cis	Non-ABC	BasoE,CFUE,OrthoE,PolyE,ProE	1	0	1	1	0	1	1	0	0	0.661791	0	intron (NM_001370247, intron 1 of 2)	FILIP1L	-0.123446
chr17	5467959	5469398	DHX33-nearby-cis	Non-ABC	BasoE,CFUE,OrthoE,PolyE,ProE	0	0	1	1	1	0	1	0	0	0.336839	0	promoter-TSS (NR_135644)	DHX33	-0.14258
chr14	52791180	52792009	GNPNAT1-nearby-cis	Non-ABC	BasoE,CFUE,OrthoE,PolyE,ProE	0	1	1	1	0	0	0	0	0	-0.0361797	0	promoter-TSS (NM_198066)	GNPNAT1	-0.145139
chr11	36289259	36289831	FJX1	Non-ABC	BasoE,CFUE,OrthoE,PolyE,ProE	1	0	1	1	1	0	0	1	0	0.0725315	0	promoter-TSS (NM_014186)	COMMD9	-0.14872
chr19	6087902	6088213	Kit-ATAC	Non-ABC	CFUE	0	0	1	1	0	1	0	1	0	-0.188965	0	intron (NM_000635, intron 1 of 17)	RFX2	-0.150681
chr11	58605428	58605846	SLC43A3,ZDHHC5	Non-ABC	CFUE,ProE	0	0	1	1	0	1	0	1	0	-0.00654546	0	intron (NM_001197051, intron 2 of 10)	CNTF	-0.150681
chr5	112737496	112738151	STARD4	Non-ABC	BasoE,CFUE,OrthoE,PolyE,ProE	0	0	1	1	1	0	0	1	0	0.831369	0	promoter-TSS (NM_001354898)	APC	-0.159267
chr5	112738331	112738584	STARD4	Non-ABC	CFUE	0	0	1	1	1	0	0	1	0	0.675767	0	exon (NM_001354898, exon 2 of 16)	APC	-0.159267
chr2	203811661	203811919	Kit-ATAC	Non-ABC	CFUE	0	0	1	1	0	1	0	0	0	-0.0177093	0	Intergenic	CTLA4	-0.182391
chr8	123767997	123768972	FAM91A1-nearby-cis	Non-ABC	BasoE,CFUE,OrthoE,PolyE,ProE	0	0	1	1	0	0	0	1	0	0.371698	0	promoter-TSS (NM_001317917)	FAM91A1	-0.190656
chr8	33472449	33473515	MAK16-nearby-cis	Non-ABC	BasoE,CFUE,OrthoE,PolyE,ProE	0	1	1	0	0	0	0	0	1	-0.377958	0	intron (NM_032664, intron 1 of 4)	FUT10	-0.260612
chr4	139030516	139031190	NOCT-nearby-cis	Non-ABC	BasoE,CFUE,ProE	0	0	1	0	0	0	0	0	1	-0.0399748	0	intron (NM_012118, intron 1 of 2)	NOCT	-0.337838
chr8	124425339	124426472	FAM91A1	Non-ABC	BasoE,CFUE,OrthoE,ProE	0	1	0	0	0	0	1	1	1	-0.057699	0	Intergenic	TRMT12	-0.714614
chr3	52056075	52057675	DUSP7-nearby-cis	Non-ABC	BasoE,CFUE,OrthoE,PolyE,ProE	1	1	0	0	1	0	0	1	1	0.534969	0	promoter-TSS (NM_001947)	DUSP7	-0.721075
chr1	151189584	151190418	PIP5K1A-nearby-cis	Non-ABC	BasoE,CFUE,OrthoE,PolyE,ProE	1	1	0	0	1	0	0	0	1	0.589197	0	intron (NM_005997, intron 1 of 5)	VPS72	-0.752784
chr17	64649158	64649631	DDX5	Non-ABC	CFUE	0	1	0	0	0	0	1	0	1	0.205719	0	intron (NM_022739, intron 1 of 18)	SMURF2	-0.746324
chr19	18192700	18193476	MPV17L2-nearby-cis	Non-ABC	BasoE,CFUE,OrthoE,PolyE,ProE	1	1	0	0	0	0	0	1	1	0.127506	0	promoter-TSS (NM_032683)	MPV17L2	-0.752463
chr15	64841289	64842211	PLEKHO2-nearby-cis	Non-ABC	BasoE,CFUE,PolyE,ProE	1	1	0	0	0	0	0	1	1	0.0485857	0	promoter-TSS (NM_025201)	PLEKHO2	-0.752463
chr1	45490730	45491699	PLK3	Non-ABC	BasoE,CFUE,OrthoE,PolyE,ProE	0	1	0	0	0	0	0	1	1	0.65593	0	promoter-TSS (NM_001320800)	TESK2	-0.763011
chr6	42039597	42039842	BYSL	Non-ABC	BasoE,CFUE,OrthoE,PolyE,ProE	0	1	0	0	0	0	0	1	1	0.583486	0	intron (NM_001287434, intron 1 of 4)	CCND3	-0.763011
chr10	110306204	110306443	DUSP5	Non-ABC	CFUE,ProE	0	1	0	0	0	0	0	1	1	0.179029	0	Intergenic	SMNDC1	-0.763011
chr8	13042188	13042634	LONRF1	Non-ABC	BasoE,CFUE,ProE	0	1	0	0	0	0	0	1	1	-0.0154238	0	Intergenic	TRMT9B	-0.763011
chr10	110304320	110305418	DUSP5	Non-ABC	BasoE,CFUE,OrthoE,PolyE,ProE	0	1	0	0	0	0	0	1	1	-0.0576849	0	promoter-TSS (NM_005871)	SMNDC1	-0.763011
chr19	9323579	9324603	ZNF121	Non-ABC	BasoE,CFUE,OrthoE,PolyE,ProE	0	1	0	0	0	0	0	1	1	-0.193084	0	promoter-TSS (NM_001202412)	ZNF559	-0.763011
chr15	101651704	101652830	CHSY1	Non-ABC	BasoE,CFUE,OrthoE,PolyE,ProE	0	1	0	0	0	0	0	1	1	-0.244565	0	intron (NM_001308026, intron 1 of 5)	TM2D3	-0.763011
chr8	89901879	89903142	OSGIN2-nearby-cis	Non-ABC	BasoE,CFUE,OrthoE,PolyE,ProE	0	0	0	0	1	1	0	1	1	-0.0483919	0	promoter-TSS (NM_001126111)	OSGIN2	-0.768874
chr3	32664843	32665108	CMTM6	Non-ABC	CFUE,ProE	0	0	0	0	0	1	1	0	1	0.0936456	0	Intergenic	CNOT10	-0.783575
chr22	50189942	50190914	PIM3	Non-ABC	BasoE,CFUE,OrthoE,PolyE,ProE	0	1	0	0	0	0	0	0	1	-0.70872	0	promoter-TSS (NM_001320488)	TRABD	-0.79472
chr17	42107616	42108067	NKIRAS2	Non-ABC	BasoE,CFUE,OrthoE,PolyE,ProE	0	1	0	0	0	0	0	0	1	0.799064	0	intron (NM_024119, intron 7 of 13)	DHX58	-0.79472
chr1	32539254	32540308	TXLNA	Non-ABC	CFUE,ProE	0	1	0	0	0	0	0	0	1	0.679301	0	intron (NM_001040441, intron 1 of 4)	ZBTB8A	-0.79472
chr12	52050706	52051917	NR4A1-nearby-cis	Non-ABC	BasoE,CFUE,ProE	0	1	0	0	0	0	0	0	1	0.507394	0	promoter-TSS (NM_173157)	NR4A1	-0.79472
chr2	127885340	127886882	AMMECR1L-nearby-cis	Non-ABC	BasoE,CFUE,OrthoE,PolyE,ProE	0	1	0	0	0	0	0	0	1	0.235927	0	promoter-TSS (NM_001199140)	AMMECR1L	-0.79472
chr1	26820754	26821185	ZDHHC18-nearby-cis	Non-ABC	CFUE,ProE	0	1	0	0	0	0	0	0	1	0.157404	0	Intergenic	ZDHHC18	-0.79472
chr3	32733672	32733927	CMTM6	Non-ABC	CFUE	0	1	0	0	0	0	0	0	1	0.0922314	0	intron (NR_046352, intron 10 of 16)	CNOT10	-0.79472
chr16	31201591	31202936	ZNF267	Non-ABC	CFUE,ProE	0	1	0	0	0	0	0	0	1	-0.0341888	0	intron (NM_013258, intron 1 of 2)	PYCARD-AS1	-0.79472
chr16	31200899	31201511	ZNF267	Non-ABC	CFUE,ProE	0	1	0	0	0	0	0	0	1	-0.116538	0	promoter-TSS (NR_102400)	PYCARD-AS1	-0.79472
chr11	47257760	47258244	Kit-ATAC	Non-ABC	CFUE	0	1	0	0	0	0	0	0	1	0.705996	0	promoter-TSS (NM_005693)	NR1H3	-0.79472
chr17	42112459	42113056	NKIRAS2	Non-ABC	BasoE,CFUE,OrthoE,PolyE,ProE	0	1	0	0	0	0	0	0	1	-0.292765	0	promoter-TSS (NM_024119)	DHX58	-0.79472
chr19	4803934	4804381	FEM1A-nearby-cis	Non-ABC	BasoE,CFUE,ProE	0	1	0	0	0	0	0	0	1	-0.317427	0	Intergenic	FEM1A	-0.79472
chr19	58154756	58155499	ZNF134	Non-ABC	BasoE,CFUE,OrthoE,PolyE,ProE	0	1	0	0	0	0	0	0	1	-0.439927	0	Intergenic	ZNF329	-0.79472
chr19	52856946	52858014	ZNF468-nearby-cis	Non-ABC	BasoE,CFUE,OrthoE,PolyE,ProE	0	1	0	0	0	0	0	0	1	-0.574744	0	intron (NR_102299, intron 1 of 5)	ZNF468	-0.79472
chr4	20422480	20422779	Kit-ATAC	Non-ABC	BasoE,CFUE	0	0	0	0	0	1	0	0	1	-0.111565	0	intron (NM_001289135, intron 4 of 35)	SLIT2-IT1	-0.831972
chr8	94905313	94905738	CCNE2-nearby-cis	Non-ABC	CFUE,OrthoE,ProE	0	0	0	0	0	1	0	0	1	-0.131555	0	intron (NM_001354534, intron 1 of 8)	NDUFAF6	-0.831972
chr1	23177475	23178092	LUZP1-nearby-cis	Non-ABC	BasoE,CFUE,ProE	0	0	0	0	0	0	0	1	1	0.796862	0	Intergenic	LUZP1	-0.840237
chr12	56590323	56590576	Kit-ATAC	Non-ABC	CFUE,ProE	0	0	0	0	0	0	0	1	1	-0.125866	0	3' UTR (NM_002898, exon 14 of 14)	BAZ2A	-0.840237
chr20	5788388	5788680	TRMT6	Non-ABC	BasoE,CFUE	0	0	0	0	0	0	0	1	1	0.12161	0	intron (NM_152504, intron 2 of 2)	SHLD1	-0.840237
chr6	20528209	20528644	E2F3	Non-ABC	CFUE,OrthoE,ProE	0	0	0	0	0	0	0	1	1	0.0998276	0	Intergenic	CDKAL1	-0.840237
chr6	20528755	20529416	E2F3	Non-ABC	BasoE,CFUE	0	0	0	0	0	0	0	1	1	0.0843737	0	Intergenic	CDKAL1	-0.840237
chr9	122912858	122913633	RC3H2-nearby-cis	Non-ABC	BasoE,CFUE,OrthoE,PolyE,ProE	0	0	0	0	0	0	0	1	1	0.0273948	0	promoter-TSS (NM_006626)	ZBTB6	-0.840237
chr12	56763148	56763527	NAB2,ZBTB39	Non-ABC	CFUE,ProE	0	0	0	0	0	0	0	1	1	0.0262586	0	promoter-TSS (NM_003725)	HSD17B6	-0.840237
chr6	56904649	56904932	ZNF451	Non-ABC	CFUE,ProE	0	0	0	0	0	0	0	1	1	-8.12704e-05	0	intron (NM_001144769, intron 2 of 96)	DST	-0.840237
chr8	103078394	103079270	FZD6	Non-ABC	BasoE,CFUE,ProE	0	0	0	0	0	0	0	1	1	-0.00189726	0	Intergenic	LINC01181	-0.840237
chr20	5557179	5557438	TRMT6	Non-ABC	BasoE,CFUE,ProE	0	0	0	0	0	0	0	1	1	-0.0632124	0	intron (NM_019593, intron 19 of 19)	LINC01729	-0.840237
chr4	123564798	123565172	SPRY1	Non-ABC	BasoE,CFUE,OrthoE,PolyE,ProE	0	0	0	0	0	0	0	1	1	-0.118783	0	Intergenic	LINC01091	-0.840237
chr3	196711613	196713016	NRROS	Non-ABC	BasoE,CFUE,OrthoE,PolyE,ProE	0	1	0	0	1	0	0	1	0	-0.206944	0	promoter-TSS (NM_001166304)	PIGX	-0.859676
chr3	51390802	51391498	CISH	Non-ABC	BasoE,CFUE,OrthoE,PolyE,ProE	1	0	0	0	0	0	0	0	1	0.144957	0	promoter-TSS (NM_013286)	RBM15B	-0.861399
chr17	49407867	49408477	SLC35B1	Non-ABC	BasoE,CFUE,PolyE,ProE	0	0	0	0	0	0	0	0	1	0.67452	0	intron (NM_001281496, intron 5 of 6)	PHB	-0.871947
chr2	181077204	181077444	ITPRID2	Non-ABC	CFUE	0	0	0	0	0	0	0	0	1	0.496562	0	Intergenic	LINC01934	-0.871947
chr1	151047602	151048829	CDC42SE1-nearby-cis	Non-ABC	BasoE,CFUE,OrthoE,PolyE,ProE	0	0	0	0	0	0	0	0	1	0.409086	0	TTS (NM_001159642)	C1orf56	-0.871947
chr15	38354398	38354655	SPRED1	Non-ABC	CFUE,ProE	0	0	0	0	0	0	0	0	1	0.404992	0	3' UTR (NM_152594, exon 7 of 7)	FAM98B	-0.871947
chr1	151156063	151156732	CDC42SE1	Non-ABC	BasoE,CFUE,OrthoE,PolyE,ProE	0	0	0	0	0	0	0	0	1	0.364148	0	promoter-TSS (NR_144937)	TNFAIP8L2-SCNM1	-0.871947
chr3	128492870	128493365	GATA2-nearby-cis	Non-ABC	BasoE,CFUE,ProE	0	0	0	0	0	0	0	0	1	0.297598	0	promoter-TSS (NM_032638)	GATA2	-0.871947
chr17	59440768	59441129	SMG8	Non-ABC	BasoE,CFUE,OrthoE,PolyE,ProE	0	0	0	0	0	0	0	0	1	0.273518	0	intron (NR_110813, intron 2 of 2)	MIR4729	-0.871947
chr12	89461837	89462082	DUSP6	Non-ABC	BasoE,CFUE,PolyE,ProE	0	0	0	0	0	0	0	0	1	0.254376	0	intron (NR_037659, intron 8 of 11)	GALNT4	-0.871947
chr8	95248738	95249013	CCNE2	Non-ABC	CFUE	0	0	0	0	0	0	0	0	1	0.236338	0	intron (NM_001363260, intron 4 of 4)	C8orf37-AS1	-0.871947
chr5	64784476	64784705	Kit-ATAC	Non-ABC	CFUE	0	0	0	0	0	0	0	0	1	0.304096	0	intron (NM_001297645, intron 4 of 10)	CWC27	-0.871947
chr6	143575404	143575693	LTV1	Non-ABC	CFUE,ProE	0	0	0	0	0	0	0	0	1	0.219256	0	Intergenic	PHACTR2-AS1	-0.871947
chr12	4107394	4107792	CCND2	Non-ABC	BasoE,CFUE,ProE	0	0	0	0	0	0	0	0	1	0.215729	0	Intergenic	CCND2	-0.871947
chr12	57124318	57124596	ZBTB39	Non-ABC	BasoE,CFUE,ProE	0	0	0	0	0	0	0	0	1	0.198924	0	Intergenic	LRP1	-0.871947
chr18	13630213	13630469	Kit-ATAC	Non-ABC	CFUE,ProE	0	0	0	0	0	0	0	0	1	0.200914	0	intron (NM_001003675, intron 2 of 2)	LDLRAD4	-0.871947
chr3	160173515	160173793	Kit-ATAC	Non-ABC	CFUE,ProE	0	0	0	0	0	0	0	0	1	0.0819209	0	intron (NR_108088, intron 3 of 9)	IL12A-AS1	-0.871947
chr6	138815899	138816353	Kit-ATAC	Non-ABC	ProE	0	0	0	0	0	0	0	0	1	0.236778	0	intron (NM_001077706, intron 4 of 21)	ECT2L	-0.871947
chr11	44926924	44927603	Kit-ATAC	Non-ABC	CFUE,OrthoE,ProE	0	0	0	0	0	0	0	0	1	-0.426853	0	intron (NM_130783, intron 9 of 9)	TP53I11	-0.871947
chr16	31868672	31868906	ZNF267-nearby-cis	Non-ABC	CFUE	0	0	0	0	0	0	0	0	1	0.117855	0	Intergenic	ZNF267	-0.871947
chr17	40203129	40203581	CDC6	Non-ABC	BasoE,CFUE,ProE	0	0	0	0	0	0	0	0	1	0.107299	0	Intergenic	MIR6867	-0.871947
chr6	110688517	110689388	AMD1	Non-ABC	BasoE,CFUE,OrthoE,ProE	0	0	0	0	0	0	0	0	1	0.0957118	0	intron (NM_001300963, intron 3 of 13)	AMD1	-0.871947
chr12	57006004	57006838	NAB2,ZBTB39-nearby-cis	Non-ABC	BasoE,CFUE,OrthoE,PolyE,ProE	0	0	0	0	0	0	0	0	1	0.0608717	0	5' UTR (NM_014830, exon 1 of 2)	ZBTB39	-0.871947
chr12	3962632	3963096	CCND2	Non-ABC	CFUE,ProE	0	0	0	0	0	0	0	0	1	0.0572091	0	Intergenic	PARP11	-0.871947
chr19	9136537	9136811	ZNF562	Non-ABC	CFUE,ProE	0	0	0	0	0	0	0	0	1	0.0319336	0	Intergenic	ZNF317	-0.871947
chr2	96195551	96196161	DUSP2	Non-ABC	BasoE,CFUE,ProE	0	0	0	0	0	0	0	0	1	0.0168689	0	intron (NM_020151, intron 1 of 7)	STARD7-AS1	-0.871947
chr2	38741044	38741714	SRSF7,SRSF7-nearby-cis	Non-ABC	BasoE,ProE	0	0	0	0	0	0	0	0	1	-0.00371791	0	Intergenic	SRSF7	-0.871947
chr11	58567975	58568246	ZDHHC5	Non-ABC	BasoE,CFUE,OrthoE,PolyE,ProE	0	0	0	0	0	0	0	0	1	-0.0343616	0	intron (NM_001143995, intron 2 of 8)	LPXN	-0.871947
chr15	100917997	100918435	CHSY1	Non-ABC	BasoE,CFUE,ProE	0	0	0	0	0	0	0	0	1	-0.0433493	0	non-coding (NR_135831, exon 1 of 2)	LOC101927751	-0.871947
chr20	5569106	5569375	TRMT6	Non-ABC	CFUE,ProE	0	0	0	0	0	0	0	0	1	-0.0504052	0	intron (NM_019593, intron 12 of 19)	GPCPD1	-0.871947
chr1	89519887	89520077	LRRC8B-nearby-cis	Non-ABC	CFUE	0	0	0	0	0	0	0	0	1	-0.0654684	0	Intergenic	LRRC8B	-0.871947
chr5	34523168	34523439	BRIX1	Non-ABC	CFUE	0	0	0	0	0	0	0	0	1	-0.0661624	0	Intergenic	RAI14	-0.871947
chr9	125374757	125375045	ARPC5L	Non-ABC	CFUE,ProE	0	0	0	0	0	0	0	0	1	-0.0913924	0	Intergenic	GAPVD1	-0.871947
chr16	31713017	31713859	ZNF267	Non-ABC	BasoE,CFUE,OrthoE,PolyE,ProE	0	0	0	0	0	0	0	0	1	-0.0935546	0	intron (NM_001130913, intron 1 of 4)	ZNF720	-0.871947
chr7	5677903	5678308	ACTB	Non-ABC	CFUE,ProE	0	0	0	0	0	0	0	0	1	-0.100454	0	intron (NR_046834, intron 1 of 2)	RNF216-IT1	-0.871947
chr17	17313417	17313956	PLD6	Non-ABC	BasoE,CFUE,ProE	0	0	0	0	0	0	0	0	1	-0.11343	0	intron (NM_020201, intron 2 of 4)	NT5M	-0.871947
chr12	3882868	3883498	CCND2	Non-ABC	BasoE,CFUE,ProE	0	0	0	0	0	0	0	0	1	-0.134251	0	Intergenic	PARP11	-0.871947
chr12	89019582	89019913	DUSP6	Non-ABC	CFUE,ProE	0	0	0	0	0	0	0	0	1	-0.15929	0	promoter-TSS (NR_038385)	LINC02458	-0.871947
chr2	237858311	237858650	ASB1	Non-ABC	CFUE,PolyE,ProE	0	0	0	0	0	0	0	0	1	-0.160168	0	Intergenic	RAMP1	-0.871947
chr11	58524113	58525031	ZDHHC5	Non-ABC	BasoE,CFUE,PolyE,ProE	0	0	0	0	0	0	0	0	1	-0.174732	0	Intergenic	OR5B21	-0.871947
chr11	63829937	63830404	Kit-ATAC	Non-ABC	CFUE,ProE	0	0	0	0	0	0	0	0	1	-0.20069	0	Intergenic	MARK2	-0.871947
chr22	30255841	30256531	LIF-nearby-cis	Non-ABC	BasoE,CFUE,OrthoE,PolyE,ProE	0	0	0	0	0	0	0	0	1	-0.268165	0	Intergenic	LIF	-0.871947
chr16	8963670	8964440	C16orf72	Non-ABC	BasoE,CFUE,OrthoE,PolyE,ProE	0	0	0	0	0	0	0	0	1	-0.295317	0	promoter-TSS (NM_003470)	USP7	-0.871947
chr2	20642234	20642746	RHOB	Non-ABC	BasoE,CFUE,ProE	0	0	0	0	0	0	0	0	1	-0.30882	0	intron (NM_022460, intron 2 of 6)	HS1BP3	-0.871947
chr1	225467110	225467982	SDE2	Non-ABC	BasoE,CFUE,OrthoE,PolyE,ProE	0	0	0	0	0	0	0	0	1	-0.32378	0	Intergenic	LBR	-0.871947
chr1	230310495	230310885	TAF5L,URB2	Non-ABC	BasoE,CFUE,ProE	0	0	0	0	0	0	0	0	1	-0.325805	0	Intergenic	PGBD5	-0.871947
chr22	36194972	36195322	APOL4-nearby-cis	Non-ABC	BasoE,CFUE,ProE	0	0	0	0	0	0	0	0	1	-0.384237	0	intron (NM_145660, intron 4 of 4)	APOL4	-0.871947
chr18	62522538	62523495	ZCCHC2-nearby-cis	Non-ABC	BasoE,CFUE,OrthoE,PolyE,ProE	1	0	0	0	1	0	1	1	0	-0.129706	0	promoter-TSS (NM_017742)	ZCCHC2	-0.877957
chr13	30739922	30740655	Kit-ATAC	Non-ABC	CFUE,ProE	0	1	0	0	0	1	0	0	0	-0.132304	0	intron (NM_001204406, intron 2 of 5)	ALOX5AP	-0.882799
chr12	3873000	3873648	CCND2	Non-ABC	BasoE,CFUE,OrthoE,PolyE,ProE	0	1	0	0	0	0	0	1	0	0.41598	0	promoter-TSS (NM_001286522)	PARP11	-0.891064
chr1	151198223	151199044	PIP5K1A-nearby-cis	Non-ABC	BasoE,CFUE,OrthoE,PolyE,ProE	0	1	0	0	0	0	0	1	0	0.384029	0	promoter-TSS (NM_003557)	PIP5K1A	-0.891064
chr2	128027161	128028642	AMMECR1L	Non-ABC	BasoE,CFUE,OrthoE,PolyE,ProE	0	1	0	0	0	0	0	1	0	0.372165	0	promoter-TSS (NM_024545)	SAP130	-0.891064
chr19	2618678	2618910	Kit-ATAC	Non-ABC	CFUE	0	1	0	0	0	0	0	1	0	-0.096819	0	intron (NM_052847, intron 2 of 4)	MIR7850	-0.891064
chr16	31873562	31874380	ZNF267-nearby-cis	Non-ABC	BasoE,CFUE,OrthoE,PolyE,ProE	0	1	0	0	0	0	0	1	0	0.0726491	0	intron (NR_049749, intron 1 of 4)	ZNF267	-0.891064
chr14	73713602	73714586	MIDEAS-nearby-cis	Non-ABC	BasoE,CFUE,OrthoE,PolyE,ProE	0	1	0	0	1	0	0	0	0	-0.00501626	0	5' UTR (NM_006029, exon 1 of 1)	PNMA1	-0.891386
chr2	237905219	237905612	Kit-ATAC	Non-ABC	CFUE,ProE	0	1	0	0	0	0	0	0	0	0.105662	0	intron (NM_001308353, intron 3 of 3)	RAMP1	-0.922774
chr11	57354683	57355103	SLC43A3	Non-ABC	CFUE,ProE	0	0	0	0	0	1	0	1	0	-0.0521286	0	intron (NM_002559, intron 8 of 11)	P2RX3	-0.928315
chr11	32829549	32830445	PRRG4-nearby-cis	Non-ABC	BasoE,CFUE,OrthoE,PolyE,ProE	0	0	0	0	0	0	1	0	0	-0.228054	0	promoter-TSS (NM_024081)	PRRG4	-0.951603
chr11	10823112	10823622	EIF4G2-nearby-cis	Non-ABC	BasoE,CFUE,ProE	0	0	0	0	0	0	0	1	0	0.271127	0	TTS (NR_120540)	LOC101928053	-0.96829
chr16	29676161	29676426	SPN-nearby-cis	Non-ABC	CFUE	0	0	0	0	0	0	0	1	0	-0.0165094	0	Intergenic	QPRT	-0.96829
chr3	69080169	69080574	KBTBD8	Non-ABC	BasoE,CFUE,OrthoE,PolyE,ProE	0	0	0	0	0	0	0	0	0	0.822684	0	promoter-TSS (NM_003968)	UBA3	-1
chr2	96144870	96145733	DUSP2-nearby-cis	Non-ABC	BasoE,CFUE,PolyE,ProE	0	0	0	0	0	0	0	0	0	0.47695	0	exon (NM_004418, exon 1 of 4)	DUSP2	-1
chr2	127874841	127875191	AMMECR1L-nearby-cis	Non-ABC	CFUE	0	0	0	0	0	0	0	0	0	0.267277	0	intron (NM_001199140, intron 2 of 7)	AMMECR1L	-1
chr2	28406751	28407094	FOSL2-nearby-cis	Non-ABC	CFUE,ProE	0	0	0	0	0	0	0	0	0	0.223397	0	intron (NM_005253, intron 2 of 3)	FLJ31356	-1
chr1	241624997	241625335	OPN3-nearby-cis	Non-ABC	BasoE,CFUE,PolyE,ProE	0	0	0	0	0	0	0	0	0	0.131743	0	intron (NM_014322, intron 1 of 3)	CHML	-1
chr11	122697648	122698006	Kit-ATAC	Non-ABC	CFUE	0	0	0	0	0	0	0	0	0	-0.0094162	0	intron (NM_001363365, intron 1 of 13)	UBASH3B	-1
chr10	74169021	74169566	Kit-ATAC	Non-ABC	ProE	0	0	0	0	0	0	0	0	0	0.454664	0	intron (NM_001369123, intron 1 of 9)	ADK	-1
chr15	85706973	85707489	AEN	Non-ABC	BasoE,CFUE,OrthoE,PolyE,ProE	0	0	0	0	0	0	0	0	0	0.0314322	0	intron (NM_007200, intron 17 of 36)	LOC101929679	-1
chr8	66432250	66432711	RRS1-nearby-cis	Non-ABC	BasoE,CFUE,OrthoE,ProE	0	0	0	0	0	0	0	0	0	0.0147592	0	promoter-TSS (NM_144650)	ADHFE1	-1
chr17	32486209	32487414	CDK5R1-nearby-cis	Non-ABC	BasoE,CFUE,PolyE,ProE	0	0	0	0	0	0	0	0	0	-0.0338813	0	promoter-TSS (NM_003885)	CDK5R1	-1
chr2	120230044	120230296	TMEM185B-nearby-cis	Non-ABC	CFUE,ProE	0	0	0	0	0	0	0	0	0	-0.036373	0	Intergenic	TMEM185B	-1
chr3	128591854	128592324	Kit-ATAC	Non-ABC	CFUE,ProE	0	0	0	0	0	0	0	0	0	-0.0497745	0	Intergenic	LINC01565	-1
chr15	88628105	88628625	AEN-nearby-cis	Non-ABC	BasoE,CFUE,OrthoE,PolyE,ProE	0	0	0	0	0	0	0	0	0	-0.193296	0	intron (NM_022767, intron 2 of 3)	AEN	-1
chr21	41926334	41927054	ZBTB21	Non-ABC	BasoE,PolyE,ProE	0	0	0	0	0	0	0	0	0	-0.242336	0	promoter-TSS (NM_199050)	C2CD2	-1
chr1	154547994	154548501	UBE2Q1-nearby-cis	Non-ABC	BasoE,CFUE,OrthoE,PolyE,ProE	0	0	0	0	0	0	0	0	0	-0.35184	0	TTS (NM_017582)	UBE2Q1-AS1	-1
chr18	12419860	12420685	Kit-ATAC	Non-ABC	CFUE	0	0	0	0	0	0	0	0	0	0.881359	0	promoter-TSS (NM_001142406)	PRELID3A	-1
chr6	110814513	110814835	AMD1	ABC	HUDEP2 Only	0	1	1	1	0	0	1	1	0	0.486379	0	promoter-TSS (NM_001287215)	AMD1	-1.06503
chr6	45436829	45437147	Kit-ATAC	Non-ABC	HUDEP2 Only	0	1	1	1	0	1	0	1	0	2.3839	0	intron (NM_001015051, intron 4 of 7)	RUNX2	-1.07345
chr3	69085356	69085850	KBTBD8	ABC	BasoE	0	0	1	1	0	1	0	1	0	-0.118974	0	intron (NM_006407, intron 1 of 2)	ARL6IP5	-1.15068
chr3	170358153	170358485	SKIL-nearby-cis	Non-ABC	PolyE	0	1	1	1	0	1	1	0	1	0.235322	0	intron (NM_001145098, intron 1 of 7)	SKIL	-2.92871
chr21	17612464	17613282	BTG3-nearby-cis	Non-ABC	HUDEP2 Only	0	1	1	1	0	1	1	0	1	0.00505746	0	promoter-TSS (NM_006806).2	BTG3	-2.92871
chr19	1113158	1113733	MIDN	Non-ABC	HUDEP2 Only	1	1	1	1	0	0	0	1	1	0.283254	0	intron (NM_014963, intron 19 of 31)	GPX4	-2.97483
chr4	10157607	10158238	ZNF518B	Non-ABC	BasoE	0	0	1	1	0	1	0	0	1	-0.173328	0	Intergenic	WDR1	-3.05434
chr13	91134268	91134509	MIR17HG	Non-ABC	HUDEP2 Only	0	0	1	1	0	0	0	0	1	0.162394	0	intron (NR_047004, intron 2 of 3)	LINC00380	-3.09431
chr6	30544690	30544980	Kit-ATAC	Non-ABC	HUDEP2 Only	0	0	1	1	0	0	0	0	1	-0.0555172	0	3' UTR (NM_005275, exon 12 of 12).6	PRR3	-3.09431
chr2	85413964	85414171	MAT2A	Non-ABC	HUDEP2 Only	0	1	1	1	0	0	0	1	0	-0.190643	0	promoter-TSS (NM_001256139)	CAPG	-3.11343
chr19	1132105	1132590	MIDN	Non-ABC	HUDEP2 Only	0	1	1	1	0	0	0	0	0	0.545682	0	promoter-TSS (NM_001100122).2	SBNO2	-3.14514
chr1	241627565	241627792	OPN3-nearby-cis	Non-ABC	HUDEP2 Only	0	0	1	0	0	0	0	0	1	0.0729427	0	intron (NM_014322, intron 1 of 3)	CHML	-3.33784
chr20	22683965	22684588	NXT1	Non-ABC	HUDEP2 Only	0	1	0	0	0	0	0	1	1	-0.396974	0	intron (NR_146528, intron 2 of 2)	LINC01747	-3.76301
chr1	182081089	182081302	Kit-ATAC	Non-ABC	HUDEP2 Only	0	0	0	0	0	0	0	0	1	0.00786385	0	Intergenic	ZNF648	-3.87195
chr8	103373262	103373503	FZD6	Non-ABC	HUDEP2 Only	0	0	0	0	0	0	0	0	1	0.523303	0	intron (NM_001256099, intron 1 of 3)	CTHRC1	-3.87195
chr12	43882619	43882881	TWF1	Non-ABC	BasoE	0	0	0	0	0	0	0	0	1	0.085126	0	intron (NM_001286213, intron 2 of 6)	TMEM117	-3.87195
chr8	66036460	66037615	RRS1	Non-ABC	HUDEP2 Only	0	0	0	0	0	0	0	0	1	0.0567662	0	intron (NM_033105, intron 1 of 5)	DNAJC5B	-3.87195
chr8	65761890	65762478	RRS1	Non-ABC	HUDEP2 Only	0	0	0	0	0	0	0	0	1	-0.0295884	0	intron (NM_001242318, intron 3 of 12)	PDE7A	-3.87195
chr4	163548566	163548781	Kit-ATAC	Non-ABC	HUDEP2 Only	0	0	0	0	0	0	0	0	1	-0.14653	0	intron (NM_017923, intron 2 of 3)	TMA16	-3.87195
chr3	116758114	116758528	Kit-ATAC	Non-ABC	HUDEP2 Only	0	0	0	0	0	0	0	0	1	0.461123	0	Intergenic	TUSC7	-3.87195
chr3	183184650	183184903	B3GNT5	Non-ABC	HUDEP2 Only	0	0	0	0	0	0	0	0	1	-0.0921502	0	intron (NM_015078, intron 27 of 29)	LAMP3	-3.87195
chr5	179827662	179827966	Kit-ATAC	Non-ABC	HUDEP2 Only	0	0	0	0	0	0	0	0	1	-0.0590329	0	intron (NM_003900, intron 5 of 7).2	SQSTM1	-3.87195
chr2	112048677	112049122	Kit-ATAC	Non-ABC	HUDEP2 Only	0	0	0	0	0	0	0	0	1	0.151948	0	Intergenic	TMEM87B	-3.87195
chr15	100919210	100919592	CHSY1	Non-ABC	HUDEP2 Only	0	0	0	0	0	0	0	0	1	-0.164317	0	promoter-TSS (NM_024652)	LRRK1	-3.87195
chr14	105314073	105315054	CDCA4	Non-ABC	BasoE	0	0	0	0	0	0	0	0	0	-0.0986881	0	promoter-TSS (NM_001100913)	PACS2	-4
chr14	105908476	105908947	Kit-ATAC	Non-ABC	HUDEP2 Only	0	0	0	0	0	0	0	0	0	-1.14555	0	Intergenic	FAM30A	-4

## Sheet: Permutation Importance
Feature	Importance_Mean	Importance_Std	z_score	p_value
RBBP5	0.0243569	0.00362261	6.72359	8.86e-12
CXXC1	0.0201367	0.0044408	4.53447	2.89e-06
SMC3	0.0181947	0.00307239	5.92201	1.59e-09
SMAD1	0.0132967	0.00300796	4.42049	4.92e-06
CREM	0.0129766	0.001857	6.98791	1.4e-12
GATA1	0.0119334	0.00251118	4.7521	1.01e-06
CTCF	0.00650723	0.00195314	3.33168	0.000431616
RBFOX2	0.00557392	0.00149603	3.7258	9.73e-05
IKZF1	0.00517462	0.00232219	2.22833	0.0129292
JUND	0.00443623	0.000973459	4.55718	2.59e-06
ZNF143	0.004387	0.00189057	2.32047	0.0101578
POLR2A	0.00421757	0.00166451	2.53382	0.00564132
IRF2	0.00367557	0.00128747	2.85486	0.00215277
C11orf30	0.00364054	0.00124501	2.9241	0.00172728
LDB1	0.00347849	0.00131978	2.63564	0.00419888
SMARCA4	0.00339211	0.00107909	3.1435	0.000834709
NFIC	0.00326052	0.00122319	2.66559	0.00384263
POLR2G	0.00319817	0.00136235	2.34753	0.00944915
TBP	0.00311614	0.00140877	2.21196	0.0134845
NRF1	0.0029191	0.00183559	1.59028	0.0558862
CC2D1A	0.00260807	0.00138156	1.88777	0.0295282
ZNF384	0.00260139	0.0017737	1.46665	0.0712363
ZBTB33	0.00259737	0.0024152	1.07543	0.141092
GATA2	0.00259306	0.00230825	1.12339	0.130637
SP1	0.00255391	0.00109913	2.32358	0.0100741
PHF21A	0.00250011	0.00165696	1.50885	0.065668
FOXK2	0.00247725	0.000851121	2.91056	0.00180388
MYC	0.00247341	0.000654468	3.77926	7.86e-05
E2F1	0.00233817	0.00114557	2.04106	0.0206225
EP300	0.00215281	0.00087718	2.45424	0.00705916
GABPA	0.00208166	0.00130195	1.59888	0.0549236
NR2F6	0.00205077	0.000989219	2.07312	0.0190808
RB1	0.0019874	0.000754955	2.63247	0.00423831
CUX1	0.00193115	0.00150371	1.28426	0.0995264
ATF4	0.00190332	0.00087559	2.17376	0.0148616
TCF12	0.00189916	0.000616475	3.08067	0.00103268
HDAC2	0.00185928	0.00118279	1.57194	0.0579817
MNT	0.00170723	0.00178954	0.954008	0.17004
ZFP36	0.00162739	0.00133844	1.21589	0.112014
ATF2	0.00159624	0.00179864	0.887468	0.187413
ARID2	0.00150073	0.000887785	1.69042	0.0454739
PHF8	0.0014328	0.000875597	1.63637	0.0508816
PRDM10	0.00138101	0.00140006	0.986395	0.16197
ZEB2	0.00131373	0.0011567	1.13575	0.12803
EGR1	0.00120592	0.00180951	0.666432	0.252568
CTCFL	0.00118718	0.00173818	0.683002	0.247303
MAFF	0.00110869	0.00130329	0.850689	0.197471
BCL11A	0.00100712	0.000404095	2.49229	0.00634621
TCF7L2	0.000988824	0.000325605	3.03687	0.00119524
ATF3	0.000957706	0.0013432	0.713003	0.237922
PTBP1	0.000912272	0.000414052	2.20327	0.0137877
GTF2F1	0.000831921	0.000919476	0.904777	0.182792
POLR2B	0.000740796	0.00088612	0.835999	0.201578
HDGF	0.00073477	0.00108912	0.674643	0.249951
ZBTB5	0.00073393	0.000898944	0.816435	0.207126
ZNF316	0.000717056	0.00113441	0.632094	0.263663
REST	0.000686815	0.00112226	0.611989	0.270272
DDX20	0.000680131	0.00103093	0.659723	0.254716
GABPB1	0.000645252	0.000420086	1.53599	0.0622698
MCM2	0.00062626	0.000314619	1.99053	0.0232664
NFATC3	0.000579657	0.00036442	1.59062	0.0558471
HMBOX1	0.00057721	0.00126964	0.454624	0.32469
BHLHE40	0.000576808	0.00129915	0.44399	0.328525
EHMT2	0.000574982	0.00102553	0.560669	0.287511
KLF1	0.000567714	0.000897956	0.632228	0.263619
BRD9	0.00056523	0.000342102	1.65222	0.0492446
ZBTB7A	0.000545909	0.00100666	0.542296	0.293807
YY1	0.000540796	0.00131626	0.410857	0.340589
ZNF24	0.000520928	0.000716016	0.727535	0.233449
KLF16	0.000488751	0.00103578	0.471869	0.31851
PCBP1	0.000472608	0.000793074	0.595918	0.275615
MEIS2	0.000459459	0.00168341	0.272933	0.392452
ARNT	0.000454602	0.000519127	0.875702	0.190596
FIP1L1	0.000429255	0.000354068	1.21235	0.112689
SMARCC2	0.000420782	0.000289868	1.45163	0.0733025
ARID1B	0.000410811	0.00093662	0.438609	0.330472
ZNF639	0.000399452	0.000639542	0.62459	0.26612
ARID3A	0.000393353	0.00114437	0.343727	0.365526
NR2C1	0.000380022	0.000582696	0.652178	0.257143
NR2F2	0.00037469	0.000370307	1.01183	0.155809
E4F1	0.000374653	0.000547558	0.684225	0.246917
GMEB1	0.000371439	0.00103566	0.358648	0.359929
TOE1	0.000324361	0.000310831	1.04352	0.148353
ARHGAP35	0.0003187	0.000305508	1.04318	0.148433
CEBPB	0.000308437	0.00153689	0.200689	0.420471
FUS	0.00030095	0.000176826	1.70195	0.0443827
TBL1XR1	0.000289189	0.000333564	0.866965	0.19298
ZNF184	0.000280643	0.000928981	0.302097	0.381289
RBM22	0.00026019	0.000675617	0.385114	0.350076
RNF2	0.000254931	0.000840136	0.303439	0.380778
TCF7	0.000251242	0.000879849	0.285551	0.387611
ZNF282	0.000249525	0.000534589	0.46676	0.320336
MCM7	0.000248831	0.000227808	1.09228	0.137355
XRCC5	0.000234624	0.000998356	0.23501	0.407101
MTA3	0.000234587	0.000291459	0.804871	0.210447
RBM14	0.000229547	0.000331769	0.691886	0.244504
HCFC1	0.000209642	0.000446993	0.469005	0.319533
MLLT1	0.000209167	0.000590563	0.354182	0.361601
TRIM28	0.000203908	0.000292571	0.69695	0.242917
ATRX	0.000192659	0.000896974	0.214787	0.414967
ZC3H8	0.000191782	0.000428357	0.447715	0.327179
HDAC1	0.000181227	0.000319178	0.567792	0.285088
BCOR	0.00017626	0.000312384	0.56424	0.286295
ZFP91	0.000174543	0.000586566	0.297568	0.383016
HDAC6	0.000174324	0.000175133	0.995377	0.159776
MEN1	0.000165888	0.00049006	0.338504	0.367492
MTA1	0.000160226	0.000267572	0.598814	0.274649
ETV6	0.000158802	6.49e-05	2.44687	0.00720508
THRA	0.000152411	0.000131351	1.16032	0.122959
PML	0.000139664	0.000284141	0.49153	0.311526
RFX1	0.000138714	0.000850572	0.163083	0.435226
UBTF	0.000135026	0.000474062	0.284826	0.387889
CBX5	0.000129036	0.000171951	0.750418	0.226502
NUFIP1	0.00012542	0.000180387	0.69528	0.24344
HES1	0.000118335	0.00145838	0.0811408	0.467665
MAFK	0.000117421	0.000346705	0.338678	0.367426
TRIM25	0.000112126	0.000192826	0.581483	0.280457
MAX	0.000105625	0.00125737	0.0840045	0.466526
CDC5L	0.000104602	0.000219378	0.476809	0.316749
ZNF407	0.000104492	0.000348717	0.299647	0.382223
NFRKB	0.000103762	0.000236405	0.438913	0.330362
HDAC3	9.51e-05	0.000157246	0.604585	0.272727
RFX5	8.92e-05	0.000116507	0.765834	0.221888
NR2F1	8.03e-05	0.000858669	0.0934906	0.462757
KDM1A	6.55e-05	0.00176776	0.0370444	0.485225
ZNF830	6.52e-05	6.98e-05	0.933803	0.175203
BMI1	6.23e-05	0.000153917	0.404577	0.342894
KDM6A	5.42e-05	0.00114539	0.047352	0.481116
RBM15	3.16e-05	3.5e-05	0.90267	0.183351
MCM3	2.72e-05	3.29e-05	0.825489	0.204547
LEF1	2.51e-05	0.000602035	0.0416774	0.483378
HNRNPLL	2.48e-05	0.00127776	0.0193796	0.492269
CCAR2	2.19e-05	1.89e-17	21913.8	0
CSDE1	2.17e-05	0.000205615	0.105333	0.458056
TARDBP	2.16e-05	0.000435973	0.0495938	0.480223
U2AF1	1.82e-05	0.000637124	0.028605	0.48859
GATAD2A	1.72e-05	0.000463265	0.0370539	0.485221
CBX1	1.54e-05	0.000253332	0.0608397	0.475743
ZNF280A	1.14e-05	9.25e-05	0.123133	0.451001
SAP30	1e-05	0.000249582	0.0400961	0.484008
RLF	5.92e-06	0.000474494	0.0124695	0.495026
NCOA4	3.25e-06	7.6e-05	0.0427929	0.482933
POLR2AphosphoS5	2.7e-06	0.000538316	0.00502065	0.497997
ERF	0	0	0	0.5
EZH2	0	0	0	0.5
EED	0	0	0	0.5
SAFB2	0	0	0	0.5
SRSF9	0	0	0	0.5
ZNF274	0	0	0	0.5
RBM17	0	0	0	0.5
FOXA1	0	0	0	0.5
BRCA1	0	0	0	0.5
MCM5	0	0	0	0.5
ZNF410	0	0	0	0.5
EWSR1	0	0	0	0.5
U2AF2	0	0	0	0.5
NR0B1	0	0	0	0.5
TAF7	0	0	0	0.5
SETD1A	0	0	0	0.5
XRCC3	0	0	0	0.5
BAHD1	0	0	0	0.5
SRSF7	0	0	0	0.5
COPS2	0	0	0	0.5
ZBTB8A	0	0	0	0.5
CBX4	0	0	0	0.5
SFPQ	0	0	0	0.5
EZH1	0	0	0	0.5
SMAD2	0	0	0	0.5
PCBP2	-8.4e-07	8.76e-05	-0.00959308	0.503827
MYNN	-9.86e-07	0.000570581	-0.00172827	0.500689
CEBPZ	-7.23e-06	6.73e-06	-1.07371	0.858524
YBX1	-7.3e-06	0	-7304.6	1
TAF15	-1.02e-05	0.000131762	-0.0776127	0.530932
AFF1	-1.04e-05	0.000592605	-0.0175649	0.507007
HNRNPH1	-1.35e-05	4.76e-05	-0.283813	0.611723
PHB2	-1.4e-05	0.000231896	-0.0601638	0.523987
NCOR1	-1.54e-05	0.00043022	-0.03591	0.514323
KAT8	-2.03e-05	6.34e-05	-0.319888	0.625473
BCLAF1	-2.12e-05	0.00010649	-0.199264	0.578972
BACH1	-2.7e-05	0.000192601	-0.140136	0.555724
ILF3	-2.74e-05	0.000199977	-0.137159	0.554547
E2F8	-3.01e-05	0.000212246	-0.141792	0.556378
SNIP1	-4.18e-05	0.000116061	-0.360315	0.640694
MEF2A	-4.25e-05	9.09e-05	-0.467819	0.680043
SPI1	-4.83e-05	0.00155354	-0.0310795	0.512397
ZZZ3	-5.07e-05	0.000184339	-0.275201	0.608419
NFXL1	-5.23e-05	0.000139084	-0.375774	0.646457
KDM5B	-5.34e-05	4.94e-05	-1.08079	0.860105
SMARCB1	-5.53e-05	0.000215682	-0.256206	0.601104
ZHX1	-6.26e-05	0.000866707	-0.07227	0.528806
HNRNPUL1	-8.07e-05	5.22e-05	-1.54701	0.93907
RCOR1	-8.22e-05	0.000244664	-0.335875	0.631518
NCOA2	-8.71e-05	0.000199444	-0.436567	0.668787
ELK1	-9.43e-05	0.000191789	-0.491886	0.6886
DACH1	-9.54e-05	0.00092856	-0.102777	0.54093
NR2C2	-0.000103433	0.000187719	-0.550997	0.709182
THRAP3	-0.000104675	0.000215599	-0.485506	0.686341
RAD51	-0.000105259	0.000848621	-0.124036	0.549356
ESRRA	-0.000108473	0.000420379	-0.258037	0.601811
NR3C1	-0.000117495	0.000243562	-0.482398	0.685239
SRSF1	-0.000128342	0.000142706	-0.899336	0.815763
DNMT1	-0.000131812	0.00013535	-0.973848	0.834934
NCOA1	-0.000136961	0.000368731	-0.371438	0.644844
ZMIZ1	-0.000142768	7.51e-05	-1.90217	0.971425
ELF4	-0.000151278	0.000810565	-0.186633	0.574026
TRIP13	-0.000154529	0.000340562	-0.453745	0.674994
ZBED1	-0.000157085	0.000255479	-0.614864	0.730678
E2F7	-0.000164134	0.000238639	-0.68779	0.754208
NFYA	-0.000175712	0.000281474	-0.624255	0.73377
SMAD5	-0.000193462	0.000337126	-0.573857	0.716968
RBM34	-0.000199014	0.000126353	-1.57505	0.942377
MYBL2	-0.000203798	0.000129039	-1.57934	0.942871
ZSCAN29	-0.000205259	0.000467712	-0.438858	0.669618
PHF20	-0.000205332	0.000323436	-0.634845	0.737235
NBN	-0.000205369	0.000554467	-0.370389	0.644454
HLTF	-0.000213367	0.000378592	-0.56358	0.71348
NFYB	-0.000214244	0.000235714	-0.90891	0.818301
STAG1	-0.000215157	0.000157238	-1.36834	0.914397
TEAD4	-0.000220124	0.00061796	-0.35621	0.639158
LARP7	-0.000223594	0.000147176	-1.51922	0.935646
SETDB1	-0.000236779	0.000152117	-1.55655	0.940211
FOXM1	-0.000248247	0.000317547	-0.781763	0.782823
ZBTB11	-0.000258291	0.000221014	-1.16866	0.878729
MBD2	-0.000269869	0.000463213	-0.5826	0.719919
USF2	-0.000270343	0.000203824	-1.32635	0.907638
SMARCA5	-0.000271001	0.000244547	-1.10817	0.866106
KHSRP	-0.000275164	0.000233863	-1.1766	0.880323
ZNF318	-0.000277721	0.000391543	-0.709298	0.76093
NEUROD1	-0.00028214	0.000407108	-0.693034	0.755856
MIER1	-0.000300073	0.000376965	-0.796022	0.78699
SMARCE1	-0.000334222	0.000300773	-1.11121	0.86676
RUNX1	-0.000334368	0.000484082	-0.690725	0.755131
E2F6	-0.000340614	0.000631916	-0.539016	0.705062
KDM4B	-0.000344266	0.000293499	-1.17297	0.879596
CHAMP1	-0.000347407	0.000213505	-1.62715	0.948148
NCOA6	-0.000353798	0.000207736	-1.7031	0.955726
ASH1L	-0.000354931	0.00034171	-1.03869	0.850524
DEAF1	-0.000371183	0.000214587	-1.72975	0.958162
NONO	-0.000371476	0.000392612	-0.946162	0.827967
NKRF	-0.000380278	0.000401918	-0.946154	0.827965
JUNB	-0.000390577	0.000314397	-1.2423	0.892938
SREBF1	-0.000396494	0.000322528	-1.22933	0.890525
PYGO2	-0.000398503	0.000364857	-1.09221	0.86263
SIN3B	-0.000413367	0.000450902	-0.916755	0.820364
TRIM24	-0.000415668	0.000505239	-0.822714	0.794665
SRSF3	-0.000424653	0.000189542	-2.2404	0.987468
L3MBTL2	-0.00043897	0.000550193	-0.797845	0.78752
ZNF592	-0.00048214	0.000365105	-1.32055	0.906674
SAFB	-0.000487765	0.00032854	-1.48464	0.93118
MTA2	-0.000493901	0.000441044	-1.11984	0.868609
MXI1	-0.000497918	0.000421257	-1.18198	0.881393
NFE2	-0.000500365	0.000337424	-1.48289	0.930949
ZBTB2	-0.00052038	0.00029649	-1.75513	0.960382
SKIL	-0.00052206	0.000345049	-1.513	0.93486
GATAD2B	-0.000540212	0.000285689	-1.8909	0.970681
CBX3	-0.000552922	0.000978486	-0.565078	0.71399
THAP1	-0.000554529	0.000321144	-1.72673	0.957891
RBM25	-0.000582761	0.00128087	-0.454973	0.675436
HNRNPL	-0.000585464	0.000504573	-1.16031	0.87704
STAT5A	-0.000602411	0.000279317	-2.15672	0.984486
RBM39	-0.000632505	0.000172506	-3.66654	0.999877
ELF1	-0.000632871	0.000972863	-0.650523	0.742323
SNRNP70	-0.000636852	0.00010011	-6.36146	1
YBX3	-0.000650146	0.000446599	-1.45577	0.927272
CREB3L1	-0.000681483	0.000352251	-1.93465	0.973483
JUN	-0.000708802	0.00110621	-0.640748	0.739157
ATF7	-0.00072111	0.000798874	-0.902657	0.816646
POLR2AphosphoS2	-0.000721804	0.000384234	-1.87855	0.969847
SIX5	-0.000725676	0.000304335	-2.38445	0.991448
POU5F1	-0.000801388	0.000162556	-4.92989	1
ZC3H11A	-0.000858729	0.000241498	-3.55583	0.999812
CBFA2T3	-0.000862126	0.00122743	-0.702382	0.75878
SOX6	-0.000917677	0.000866464	-1.0591	0.855224
SIN3A	-0.000962126	0.000428416	-2.24577	0.987641
AGO1	-0.00106607	0.00116174	-0.917649	0.820599
CBFA2T2	-0.00106947	0.000739272	-1.44665	0.926002
ZKSCAN1	-0.0011786	0.000586827	-2.00842	0.977701
MGA	-0.00119949	0.000478915	-2.50459	0.99387
TAL1	-0.00126052	0.000871823	-1.44584	0.925889
SUZ12	-0.00126702	0.000479129	-2.64442	0.995908
FOSL1	-0.00135	0.000524212	-2.57529	0.994992
MITF	-0.00140077	0.00158047	-0.886297	0.812271
CTBP1	-0.00150522	0.000584808	-2.57387	0.994972
DPF2	-0.00177104	0.0011263	-1.57244	0.942075
ZBTB40	-0.00178459	0.00110706	-1.612	0.94652
PKNOX1	-0.00226413	0.0013797	-1.64103	0.949605
ZMYM3	-0.0024458	0.000921342	-2.6546	0.99603

## Sheet: Unique to HUDEP2 KREs
chr	start	end	Genes	ABC-Type	Blood-CellType	THAP1	EGR1	JUN	JUND	MXI1	ATF3	ATF2	PKNOX1	CTCF	PhyloP	H3K27AC	Annotation	Nearest Gene	Score
chr4	138241686	138242714	NOCT	ABC	BasoE,CFUE,OrthoE,PolyE,ProE	0	1	1	1	1	1	1	1	1	1.75969	1	5' UTR (NM_014331, exon 1 of 12)	SLC7A11	6.13438
chr1	26471976	26473349	ZDHHC18	ABC	BasoE,CFUE,OrthoE,PolyE,ProE	1	1	1	1	1	0	0	0	1	1.08334	1	intron (NM_005517, intron 1 of 5)	HMGN2	6.02485
chr1	156914483	156914836	ISG20L2	ABC	CFUE,ProE	1	1	1	1	1	1	1	1	1	1.04356	0	exon (NM_001353682, exon 23 of 23)	LRRC71	4.14493
chr17	28906961	28907420	TRAF4	ABC	BasoE,CFUE,PolyE,ProE	1	1	1	1	1	1	1	1	1	0.814342	1	3' UTR (NM_001290131, exon 11 of 11)	DHRS13	4.14493
chr6	43724943	43725933	VEGFA	ABC	BasoE,CFUE,OrthoE,PolyE,ProE	1	1	1	1	1	1	1	1	1	0.350863	1	Intergenic	MRPS18A	4.14493
chr15	90149037	90149773	NGRN	ABC	CFUE,ProE	1	1	1	1	1	1	1	1	1	-0.0714375	1	Intergenic	SEMA4B	4.14493
chr15	90142755	90143692	NGRN	ABC	BasoE,CFUE,OrthoE,PolyE,ProE	1	1	1	1	1	1	1	1	1	-0.100765	1	Intergenic	IDH2	4.14493
chr12	57102301	57102999	NAB2-nearby-cis,ZBTB39	ABC	BasoE,CFUE,ProE	0	1	1	1	1	1	1	1	1	1.54417	0	intron (NM_001178080, intron 11 of 20)	STAT6	4.13438
chr17	64505164	64505676	DDX5-nearby-cis	Non-ABC	BasoE,CFUE,ProE	0	1	1	1	1	1	1	1	1	1.17776	1	intron (NM_004396, intron 1 of 12)	DDX5	4.13438
chr12	56632377	56632584	NAB2,ZBTB39	ABC	CFUE	0	1	1	1	1	1	1	1	1	1.17348	0	intron (NM_001351156, intron 1 of 30)	BAZ2A	4.13438
chr12	56634959	56635212	NAB2,ZBTB39	ABC	BasoE,CFUE,OrthoE	0	1	1	1	1	1	1	1	1	1.0614	0	intron (NM_001351156, intron 1 of 30)	BAZ2A	4.13438
chr20	23132524	23133957	NXT1	ABC	BasoE,CFUE,OrthoE,PolyE,ProE	0	1	1	1	1	1	1	1	1	-0.171627	1	promoter-TSS (NR_034149)	LINC00656	4.13438
chr19	42290882	42291225	ERF	ABC	BasoE,CFUE,ProE	1	1	1	1	0	1	1	1	1	1.32284	0	exon (NM_015125, exon 10 of 20)	CIC	4.11354
chr19	42301876	42303127	ERF	ABC	BasoE,CFUE,OrthoE,PolyE,ProE	1	1	1	1	0	1	1	1	1	0.680408	1	5' UTR (NM_199285, exon 1 of 3)	PAFAH1B3	4.11354
chr19	13747534	13748175	IER2	ABC	BasoE,CFUE,OrthoE,PolyE,ProE	1	1	1	1	0	1	1	1	1	-0.0392371	1	promoter-TSS (NM_030818)	CCDC130	4.11354
chr19	42217085	42218119	ERF	ABC	BasoE,CFUE,OrthoE,PolyE,ProE	1	1	1	1	1	1	0	1	1	0.141644	1	promoter-TSS (NR_073052)	DEDD2	4.09653
chr1	26864722	26865612	ZDHHC18	ABC	BasoE,CFUE,OrthoE,PolyE,ProE	1	1	1	1	1	1	0	1	1	-0.106774	1	TTS (NM_006142)	SFN	4.09653
chr2	20578967	20579676	RHOB	ABC	BasoE,CFUE,PolyE,ProE	0	1	1	1	0	1	1	1	1	0.262953	1	Intergenic	HS1BP3-IT1	4.103
chr6	26336345	26337058	ABT1	ABC	BasoE,CFUE,ProE	0	1	1	1	0	1	1	1	1	0.0801431	1	Intergenic	BTN3A2	4.103
chr18	2994611	2995105	MYL12A	ABC	BasoE,CFUE,OrthoE,PolyE,ProE	0	1	1	1	0	1	1	1	1	-0.130192	1	intron (NM_014646, intron 1 of 19)	LPIN2	4.103
chr2	20579859	20580247	RHOB	ABC	BasoE,CFUE,PolyE,ProE	0	1	1	1	0	1	1	1	1	-0.34475	1	Intergenic	HS1BP3-IT1	4.103
chr16	30953715	30953930	ZNF267	ABC	CFUE,ProE	0	1	1	1	1	0	1	1	1	2.42055	0	exon (NM_152288, exon 2 of 2)	SETD1A	4.09441
chr17	28735134	28735748	TRAF4,TRAF4-nearby-cis	ABC	BasoE,CFUE,OrthoE,PolyE,ProE	0	1	1	1	1	0	1	1	1	1.40335	0	intron (NM_178170, intron 4 of 14)	NEK8	4.09441
chr16	30948939	30949529	ZNF267	ABC	BasoE,CFUE,PolyE,ProE	0	1	1	1	1	0	1	1	1	1.35821	0	TTS (NM_001282351)	ORAI3	4.09441
chr4	10180989	10181714	ZNF518B	ABC	BasoE,CFUE,OrthoE,PolyE,ProE	0	1	1	1	1	0	1	1	1	-0.0231393	1	Intergenic	WDR1	4.09441
chr16	30949967	30950645	ZNF267	ABC	BasoE,CFUE,OrthoE,PolyE,ProE	0	1	1	1	1	0	1	1	1	-0.0360044	1	intron (NM_152288, intron 1 of 1)	ORAI3	4.09441
chr17	28865084	28865848	TRAF4	ABC	BasoE,CFUE,OrthoE,PolyE,ProE	0	1	1	1	1	1	0	1	1	0.262326	1	Intergenic	MIR4732	4.08599
chr6	26295678	26296580	ABT1	ABC	BasoE,CFUE,OrthoE,ProE	0	1	1	1	1	1	0	1	1	0.0185953	1	Intergenic	HIST1H4H	4.08599
chr17	28865959	28866224	TRAF4	ABC	BasoE,CFUE,OrthoE,PolyE,ProE	0	1	1	1	1	1	0	1	1	-0.0601887	1	Intergenic	MIR4732	4.08599
chr6	26296887	26297367	ABT1	ABC	BasoE,CFUE,ProE	0	1	1	1	1	1	0	1	1	-0.109583	1	Intergenic	HIST1H4H	4.08599
chr1	156863020	156863546	ISG20L2	ABC	BasoE,CFUE,ProE	1	1	1	1	0	0	1	1	1	0.0127852	1	intron (NM_002529, intron 1 of 16)	NTRK1	4.07357
chr2	85500008	85500509	MAT2A	ABC	BasoE,CFUE,PolyE,ProE	0	1	1	1	0	1	1	0	1	0.123774	1	Intergenic	PARTICL	4.07129
chr16	30992910	30993247	ZNF267	ABC	CFUE,ProE	1	1	1	1	0	1	0	1	1	1.95806	0	intron (NM_052874, intron 9 of 9)	HSD3B7	4.06515
chr16	30974275	30974773	ZNF267	ABC	BasoE,CFUE,ProE	1	1	1	1	0	1	0	1	1	-0.116785	1	intron (NM_014712, intron 13 of 18)	HSD3B7	4.06515
chr1	26070322	26070900	ZDHHC18	ABC	BasoE,CFUE,PolyE,ProE	0	0	1	1	1	1	1	1	1	-0.0082301	1	Intergenic	TRIM63	4.05716
chr9	137240286	137242147	TUBB4B-nearby-cis	ABC	BasoE,CFUE,OrthoE,PolyE,ProE	1	1	1	1	1	0	0	1	1	0.259293	1	promoter-TSS (NM_006088)	TUBB4B	4.05656
chr19	1872356	1872764	KLF16-nearby-cis	ABC	BasoE,CFUE,PolyE,ProE	1	1	1	1	1	0	0	1	1	-0.352194	1	Intergenic	KLF16	4.05656
chr10	72260498	72261783	DDIT4-nearby-cis	ABC	BasoE,CFUE,OrthoE,PolyE,ProE	0	1	1	1	0	1	0	1	1	0.237216	1	Intergenic	DDIT4	4.0546
chr15	38254279	38254901	SPRED1-nearby-cis	ABC	BasoE,CFUE,OrthoE,PolyE,ProE	0	1	1	1	0	1	0	1	1	2.29467	0	intron (NM_152594, intron 1 of 6)	SPRED1	4.0546
chr17	42518461	42518882	NKIRAS2	ABC	BasoE,CFUE,OrthoE,PolyE,ProE	0	1	1	1	0	1	0	1	1	0.0245724	1	intron (NM_005177, intron 20 of 20)	MIR5010	4.0546
chr18	2854033	2854787	MYL12A	ABC	BasoE,CFUE,OrthoE,PolyE,ProE	0	1	1	1	0	1	0	1	1	-0.00633024	1	intron (NM_032048, intron 2 of 7)	EMILIN2	4.0546
chr20	38947889	38948432	FAM83D	ABC	BasoE,CFUE,OrthoE,PolyE,ProE	0	1	1	1	1	0	0	1	1	0.910858	1	intron (NM_030919, intron 3 of 3)	DHX35	4.04601
chr19	1855084	1855778	KLF16-nearby-cis	ABC	BasoE,CFUE,OrthoE,PolyE,ProE	0	1	1	1	1	0	0	1	1	-0.786402	1	intron (NM_031918, intron 1 of 1)	REXO1	4.04601
chr6	43770934	43772137	VEGFA-nearby-cis	Non-ABC	BasoE,CFUE,OrthoE,PolyE,ProE	0	1	1	1	1	0	0	1	1	1.04554	1	promoter-TSS (NM_001287044)	VEGFA	4.04601
chr9	137086291	137087296	TUBB4B	ABC	BasoE,CFUE,OrthoE,PolyE,ProE	0	1	1	1	1	0	0	1	1	-0.47349	1	promoter-TSS (NM_016219)	MAN1B1-DT	4.04601
chr6	43926685	43927147	VEGFA	Non-ABC	BasoE,CFUE,PolyE,ProE	0	0	1	1	0	1	1	1	1	1.4603	1	intron (NR_024478, intron 1 of 1)	LINC01512	4.02577
chr8	27315342	27315664	TRIM35-nearby-cis	ABC	BasoE,CFUE,ProE	0	0	1	1	0	1	1	1	1	-0.0411988	1	intron (NM_173174, intron 3 of 35)	PTK2B	4.02577
chr6	20211987	20213068	E2F3	ABC	BasoE,CFUE,OrthoE,PolyE,ProE	1	1	1	1	0	0	0	1	1	0.19469	1	promoter-TSS (NM_001080480)	MBOAT1	4.02517
chr19	51572405	51572768	ZNF175-nearby-cis	ABC	BasoE,CFUE,PolyE,ProE	1	1	1	1	0	0	0	1	1	-0.00463912	1	intron (NM_007147, intron 1 of 4)	ZNF175	4.02517
chr6	20213391	20213792	E2F3	ABC	CFUE	1	1	1	1	0	0	0	1	1	-0.0455012	1	Intergenic	MBOAT1	4.02517
chr11	57649813	57650252	SLC43A3,ZDHHC5-nearby-cis	ABC	BasoE,CFUE,OrthoE,PolyE	1	1	1	1	1	1	1	1	0	1.11574	0	promoter-TSS (NM_001363487)	YPEL4	4.01688
chr8	95268573	95270129	CCNE2	ABC	BasoE,CFUE,OrthoE,PolyE,ProE	0	1	1	1	0	0	0	1	1	-0.0341703	1	promoter-TSS (NM_177965)	C8orf37	4.01462
chrX	38805790	38806213	MID1IP1-nearby-cis	ABC	BasoE,CFUE,ProE	0	1	1	1	1	0	0	0	1	1.47737	0	3' UTR (NM_021242, exon 3 of 3)	MID1IP1-AS1	4.0143
chr1	3775294	3775878	PHF13	ABC	BasoE,CFUE,OrthoE,PolyE,ProE	0	1	1	1	1	0	0	0	1	-0.200661	1	intron (NM_001163724, intron 3 of 3)	SMIM1	4.0143
chr1	3774689	3775194	PHF13	ABC	BasoE,CFUE,OrthoE,PolyE,ProE	0	1	1	1	1	0	0	0	1	-0.608129	1	intron (NM_001163724, intron 2 of 3)	SMIM1	4.0143
chr12	57093950	57094246	NAB2-nearby-cis	ABC	CFUE	0	1	1	1	0	0	0	1	1	1.32633	0	intron (NM_005967, intron 6 of 6)	NAB2	4.01462
chr19	40433527	40434458	SERTAD1-nearby-cis,SERTAD3-nearby-cis	ABC	BasoE,CFUE,OrthoE,PolyE,ProE	0	1	1	1	0	0	0	1	1	0.128286	1	Intergenic	SERTAD1	4.01462
chr19	45478351	45479303	FOSB,FOSB-nearby-cis	ABC	BasoE,CFUE,OrthoE,PolyE,ProE	0	1	1	1	0	0	0	1	1	-0.149667	1	Intergenic	FOSB	4.01462
chr3	128495430	128495929	GATA2-nearby-cis	ABC	BasoE,CFUE,ProE	0	1	1	1	1	0	0	0	1	0.417697	1	intron (NR_125398, intron 2 of 2)	GATA2	4.0143
chr6	42030660	42031487	BYSL	ABC	BasoE,CFUE,OrthoE,PolyE,ProE	0	1	1	1	1	1	1	1	0	0.4773	1	intron (NM_001287434, intron 1 of 4)	CCND3	4.00633
chr8	129692352	129693247	MYC	ABC	CFUE,ProE	0	1	1	1	1	1	1	1	0	0.240508	1	Intergenic	CCDC26	4.00633
chr19	1040786	1041410	CNN2-nearby-cis	ABC	BasoE,CFUE,OrthoE,PolyE,ProE	0	1	1	1	1	1	1	1	0	-0.0235096	1	intron (NM_019112, intron 1 of 46)	ABCA7	4.00633
chr1	34865942	34866866	SMIM12-nearby-cis	ABC	BasoE,CFUE,OrthoE,ProE	0	1	1	1	0	0	0	0	1	1.17781	0	intron (NM_001080418, intron 11 of 11)	SMIM12	3.98291
chr16	72013821	72014358	ATXN1L	ABC	BasoE,CFUE,OrthoE,PolyE,ProE	0	1	1	1	0	0	0	0	1	-0.217965	1	intron (NM_001361, intron 2 of 8)	DHODH	3.98291
chr22	36201423	36202221	APOL4-nearby-cis	ABC	BasoE,CFUE,OrthoE,PolyE,ProE	0	1	1	1	0	0	0	0	1	-0.444013	1	5' UTR (NM_030643, exon 3 of 6)	APOL4	3.98291
chr12	31749048	31749636	Kit-ATAC	ABC	CFUE,ProE	0	1	1	1	0	1	1	1	0	0.0993673	1	Intergenic	AMN1	3.97494
chr17	59209432	59210590	SMG8-nearby-cis	Non-ABC	BasoE,CFUE,OrthoE,PolyE,ProE	0	1	1	1	1	0	1	1	0	1.12474	1	promoter-TSS (NM_018149)	SMG8	3.96636
chr11	57432676	57433196	SLC43A3-nearby-cis,ZDHHC5	ABC	BasoE,CFUE,ProE	0	0	1	1	0	1	0	0	1	0.139929	1	Intergenic	SLC43A3	3.94566
chr17	79845476	79845978	CBX4-nearby-cis	ABC	BasoE,CFUE,OrthoE,PolyE,ProE	0	0	1	1	0	0	0	1	1	-0.124147	1	Intergenic	CBX4	3.9374
chr16	31487629	31488281	ZNF267	ABC	BasoE,CFUE,OrthoE,PolyE,ProE	0	1	1	1	0	0	1	1	0	1.25077	0	intron (NM_003041, intron 7 of 13)	SLC5A2	3.93497
chr16	31509274	31509719	ZNF267	ABC	BasoE,ProE	0	1	1	1	0	0	1	1	0	0.105755	1	Intergenic	C16orf58	3.93497
chr3	196512033	196512524	RNF168-nearby-cis	ABC	BasoE,CFUE,ProE	0	1	1	1	1	1	0	0	0	-0.0670937	1	intron (NM_001077657, intron 1 of 2)	SMCO1	3.92622
chr17	7242143	7242646	PHF23-nearby-cis	Non-ABC	BasoE,ProE	0	1	1	1	0	1	0	1	0	1.61584	1	promoter-TSS (NM_007278)	GABARAP	3.92655
chr3	67018249	67018783	KBTBD8	ABC	BasoE,CFUE,OrthoE,PolyE,ProE	0	1	1	1	0	1	0	1	0	0.271511	1	Intergenic	KBTBD8	3.92655
chr8	13117356	13118329	LONRF1	ABC	BasoE,CFUE,ProE	0	1	1	1	0	1	0	1	0	0.0289733	1	intron (NM_001348082, intron 5 of 16)	DLC1	3.92655
chr2	180983848	180984036	ITPRID2	ABC	CFUE	0	0	1	1	0	0	0	0	1	4.69236	0	intron (NM_001278555, intron 2 of 5)	UBE2E3	3.90569
chr8	37891731	37892357	RAB11FIP1-nearby-cis	ABC	BasoE,CFUE,OrthoE,PolyE,ProE	0	0	1	1	0	1	1	1	0	0.1828	1	intron (NM_001002814, intron 1 of 5)	RAB11FIP1	3.89772
chr3	183357524	183358076	B3GNT5	ABC	BasoE,CFUE,ProE	0	1	1	1	0	0	1	0	0	0.0350036	1	intron (NM_015078, intron 3 of 29)	MCF2L2	3.90326
chr11	57513227	57513449	SLC43A3	ABC	BasoE,CFUE,PolyE,ProE	0	1	1	1	0	0	1	0	0	-0.317194	1	intron (NM_001198810, intron 2 of 14)	SLC43A1	3.90326
chr17	81932131	81932600	MAFG-nearby-cis	ABC	CFUE,ProE	0	1	1	1	0	1	0	0	0	-0.194731	1	TTS (NM_006907)	MAFG-DT	3.89484
chr14	61552786	61553284	Kit-ATAC	ABC	BasoE,CFUE,OrthoE,PolyE,ProE	0	0	1	1	0	1	1	1	0	0.108359	1	Intergenic	LINC01303	3.89772
chr1	26889558	26890772	ZDHHC18	ABC	BasoE,CFUE,OrthoE,PolyE,ProE	1	1	1	1	1	0	0	0	0	1.19708	0	TTS (NM_022078)	GPN2	3.8968
chr3	32708647	32709352	CMTM6	ABC	BasoE,CFUE,OrthoE,ProE	0	0	1	1	1	0	1	1	0	1.19446	0	intron (NR_046352, intron 3 of 16)	CNOT10	3.88913
chr2	238168456	238168875	ASB1	ABC	BasoE,CFUE,OrthoE,PolyE,ProE	0	0	1	1	0	1	1	0	0	0.00999762	1	3' UTR (NM_001291832, exon 8 of 8)	ERFE	3.86601
chr5	87081581	87081847	Kit-ATAC	ABC	CFUE	0	1	1	1	0	0	0	0	0	2.05047	0	Intergenic	MIR4280	3.85486
chr11	27209582	27209981	Kit-ATAC	ABC	CFUE,ProE	0	0	1	1	0	1	0	1	0	1.13603	0	intron (NR_125767, intron 2 of 4)	BBOX1-AS1	3.84932
chr11	57512613	57513039	SLC43A3,ZDHHC5	ABC	BasoE,CFUE,PolyE,ProE	0	0	1	1	0	0	1	0	0	0.080615	1	intron (NM_001198810, intron 2 of 14)	SLC43A1	3.82603
chr17	42798375	42799025	MLX	ABC	BasoE,CFUE,OrthoE,PolyE,ProE	1	0	1	1	1	0	0	0	0	1.04953	0	promoter-TSS (NM_001330222)	COA3	3.81957
chr12	110577792	110578610	PPTC7-nearby-cis	ABC	CFUE,ProE	0	0	1	1	0	1	0	0	0	0.684636	1	intron (NR_138550, intron 1 of 4)	PPTC7	3.81761
chr17	31318302	31318625	Kit-ATAC	ABC	CFUE	0	0	1	1	0	1	0	0	0	2.13669	0	exon (NM_014210, exon 2 of 2)	EVI2A	3.81761
chr6	73422315	73422931	CGAS-nearby-cis	ABC	BasoE,CFUE,OrthoE,ProE	0	0	1	1	0	0	0	1	0	0.112602	1	Intergenic	DDX43	3.80934
chr15	40559066	40559788	RPUSD2-nearby-cis	ABC	BasoE,CFUE,PolyE,ProE	0	0	1	1	1	0	0	0	0	0.249209	1	intron (NM_001289132, intron 2 of 3)	CCDC32	3.80902
chr1	205267153	205267706	TMCC2-nearby-cis	ABC	BasoE,CFUE,ProE	0	0	1	1	0	0	0	0	0	0.329157	1	intron (NM_001331034, intron 1 of 3)	TMCC2	3.77763
chr3	183354135	183354779	B3GNT5	ABC	BasoE,CFUE,PolyE,ProE	0	0	1	1	0	0	0	0	0	0.0795466	1	intron (NM_015078, intron 3 of 29)	MCF2L2	3.77763
chr11	57395654	57396673	SLC43A3	ABC	BasoE,CFUE,PolyE,ProE	0	0	1	1	0	0	0	0	0	-0.0188577	1	Intergenic	PRG2	3.77763
chr3	72460334	72461239	RYBP-nearby-cis	ABC	BasoE,CFUE,ProE	0	0	1	1	0	0	0	0	0	-0.049621	1	Intergenic	RYBP	3.77763
chr8	37863867	37864778	RAB11FIP1	ABC	CFUE	0	0	1	1	0	0	0	0	0	-0.132288	1	intron (NM_001002814, intron 5 of 5)	BRF2	3.77763
chr1	32351032	32352121	TXLNA	ABC	BasoE,CFUE,OrthoE,PolyE,ProE	0	1	0	0	1	0	0	0	1	-0.0541524	1	Intergenic	FAM229A	3.23667
chr13	41463880	41464443	RGCC-nearby-cis	ABC	BasoE,CFUE,OrthoE,PolyE,ProE	0	1	0	0	0	0	0	0	1	-0.0271954	1	intron (NM_014059, intron 2 of 4)	RGCC	3.20528
chr11	220544	221384	BET1L-nearby-cis	ABC	BasoE,CFUE,ProE	0	1	0	0	0	1	0	1	0	0.0361667	1	intron (NR_163391, intron 3 of 4)	MIR6743	3.14891
chr8	65786645	65787024	RRS1	ABC	BasoE,CFUE,OrthoE,PolyE,ProE	0	0	0	0	0	0	0	0	1	1.05498	0	intron (NM_001242318, intron 1 of 12)	PDE7A	3.12805
chr13	91347283	91349425	MIR17HG-nearby-cis	ABC	BasoE,CFUE,OrthoE,PolyE,ProE	0	0	0	0	0	0	0	0	1	0.65472	1	intron (NR_027350, intron 1 of 1)	MIR17HG	3.12805
chr1	35180691	35181358	Kit-ATAC	ABC	BasoE,CFUE,ProE	0	1	0	0	0	0	0	1	0	3.02501	0	intron (NR_136703, intron 9 of 11)	SFPQ	3.10894
chr20	5593314	5594238	TRMT6	ABC	BasoE,CFUE,PolyE,ProE	0	1	0	0	0	0	0	1	0	0.347588	1	intron (NM_019593, intron 3 of 19)	GPCPD1	3.10894
chr2	197704882	197705963	MARS2-nearby-cis	Non-ABC	BasoE,CFUE,OrthoE,PolyE,ProE	0	1	0	0	1	0	0	0	0	1.06614	1	promoter-TSS (NM_138395)	MARS2	3.10861
chr15	90100045	90100836	NGRN	ABC	BasoE,CFUE,PolyE,ProE	0	0	0	0	0	0	1	0	0	-0.00744374	1	intron (NM_002168, intron 1 of 10)	IDH2	3.0484
chr14	73712577	73712846	MIDEAS-nearby-cis	ABC	CFUE,ProE	0	0	0	0	0	0	0	0	0	1.91908	0	exon (NM_006029, exon 1 of 1)	PNMA1	3
chr18	51191103	51191556	MEX3C-nearby-cis	ABC	BasoE,CFUE,PolyE,ProE	0	0	0	0	0	0	0	0	0	0.151943	1	intron (NM_016626, intron 1 of 1)	MEX3C	3
chr1	156912951	156913924	ISG20L2	ABC	CFUE,ProE	1	1	1	1	1	1	1	1	1	0.645743	0	exon (NM_001353682, exon 20 of 23)	LRRC71	2.14493
chr1	151057744	151057975	CDC42SE1-nearby-cis	ABC	CFUE	1	1	1	1	1	1	1	1	1	0.551571	0	intron (NM_001038707, intron 1 of 5)	CDC42SE1	2.14493
chr6	43723829	43724312	VEGFA	ABC	BasoE,CFUE,OrthoE,PolyE,ProE	1	1	1	1	1	1	1	1	1	0.201611	0	Intergenic	MRPS18A	2.14493
chr19	1240193	1240582	CNN2,MIDN-nearby-cis	ABC	CFUE,ProE	1	1	1	1	1	1	1	1	1	-0.205728	0	Intergenic	ATP5F1D	2.14493
chr19	1259269	1259632	CNN2,MIDN-nearby-cis	ABC	ProE	1	1	1	1	1	1	1	1	1	-0.297939	0	TTS (NM_177401)	CIRBP	2.14493
chr19	1244455	1244710	CNN2,MIDN-nearby-cis	ABC	BasoE,CFUE,PolyE,ProE	1	1	1	1	1	1	1	1	1	-0.929631	0	3' UTR (NM_001687, exon 4 of 4)	ATP5F1D	2.14493
chr19	1231929	1232911	CNN2,MIDN-nearby-cis	ABC	ProE	1	1	1	1	1	1	1	1	1	-0.992766	0	intron (NM_152769, intron 8 of 8)	CBARP	2.14493
chr16	89700985	89701201	SPATA2L-nearby-cis	Non-ABC	CFUE	1	1	1	1	1	1	1	1	1	1.39752	0	exon (NM_152339, exon 2 of 3)	SPATA2L	2.14493
chr19	45467508	45468601	FOSB-nearby-cis	Non-ABC	BasoE,CFUE,OrthoE,PolyE,ProE	1	1	1	1	1	1	1	1	1	1.1227	0	promoter-TSS (NM_006732)	FOSB	2.14493
chr3	128488790	128489245	GATA2-nearby-cis	Non-ABC	ProE	1	1	1	1	1	1	1	1	1	1.11271	0	promoter-TSS (NM_001145661)	GATA2-AS1	2.14493
chr17	7836516	7837047	PHF23	ABC	BasoE,CFUE,ProE	1	1	1	1	1	1	1	1	1	0.957684	0	Intergenic	KDM6B	2.14493
chr9	122092579	122093608	RC3H2	ABC	BasoE,CFUE,OrthoE,PolyE,ProE	1	1	1	1	1	1	1	1	1	0.339249	0	exon (NM_001139442, exon 1 of 9)	TTLL11	2.14493
chr9	122089106	122089501	RC3H2	ABC	BasoE,CFUE,PolyE,ProE	1	1	1	1	1	1	1	1	1	-0.0366354	0	intron (NM_194252, intron 1 of 3)	TTLL11	2.14493
chr16	3020778	3021318	TNFRSF12A-nearby-cis	ABC	ProE	0	1	1	1	1	1	1	1	1	0.780157	0	intron (NM_016639, intron 1 of 3)	TNFRSF12A	2.13438
chr19	11089234	11089626	LDLR-nearby-cis	Non-ABC	BasoE,CFUE,PolyE,ProE	0	1	1	1	1	1	1	1	1	0.514587	1	promoter-TSS (NM_000527)	LDLR	2.13438
chr16	3023711	3024495	TNFRSF12A-nearby-cis	Non-ABC	BasoE,CFUE,OrthoE,PolyE,ProE	0	1	1	1	1	1	1	1	1	0.187283	1	promoter-TSS (NM_024339)	THOC6	2.13438
chr16	3021422	3021645	TNFRSF12A-nearby-cis	ABC	CFUE	0	1	1	1	1	1	1	1	1	0.182345	0	intron (NM_016639, intron 2 of 3)	TNFRSF12A	2.13438
chr19	46786187	46787014	SLC1A5-nearby-cis	Non-ABC	BasoE,CFUE,OrthoE,PolyE,ProE	0	1	1	1	1	1	1	1	1	-0.138999	1	intron (NM_005628, intron 1 of 7)	SLC1A5	2.13438
chr6	13273715	13274322	TBC1D7-LOC100130357-nearby-cis	ABC	CFUE	0	1	1	1	1	1	1	1	1	-0.432771	0	TTS (NR_134872)	LOC100130357	2.13438
chr19	1081929	1082843	MIDN	ABC	CFUE,ProE	0	1	1	1	1	1	1	1	1	-0.550398	0	intron (NM_012292, intron 19 of 22)	ARHGAP45	2.13438
chr19	16890629	16890921	F2RL3-nearby-cis	ABC	CFUE	1	1	1	1	0	1	1	1	1	-0.275781	0	3' UTR (NM_003950, exon 2 of 2)	F2RL3	2.11354
chr19	42283571	42284550	ERF	ABC	BasoE,CFUE,OrthoE,PolyE,ProE	1	1	1	1	0	1	1	1	1	0.583384	0	promoter-TSS (NM_015125)	CIC	2.11354
chr19	42279914	42280920	ERF	ABC	BasoE,CFUE,PolyE,ProE	1	1	1	1	0	1	1	1	1	0.408551	0	intron (NM_001304815, intron 2 of 20)	CIC	2.11354
chr1	6624716	6626049	PHF13-nearby-cis	ABC	BasoE,CFUE,OrthoE,PolyE,ProE	1	1	1	1	0	1	1	1	1	-0.235036	0	intron (NM_001195752, intron 1 of 4)	THAP3	2.11354
chr19	42295955	42296523	ERF	ABC	BasoE,CFUE,OrthoE,PolyE,ProE	1	1	1	1	0	1	1	1	1	-0.380813	0	TTS (NM_015125)	PRR19	2.11354
chr19	40605286	40605953	SERTAD3	ABC	BasoE,CFUE,ProE	1	1	1	1	1	0	1	1	1	0.741064	0	exon (NM_001042545, exon 3 of 30)	LTBP4	2.10496
chr1	26789207	26789440	ZDHHC18	ABC	CFUE	1	1	1	1	1	0	1	1	1	0.670631	0	intron (NM_001202554, intron 1 of 3)	PIGV	2.10496
chr19	40603657	40604443	SERTAD3	ABC	BasoE,CFUE,OrthoE,PolyE,ProE	1	1	1	1	1	0	1	1	1	0.585327	0	intron (NM_001042545, intron 1 of 29)	LTBP4	2.10496
chr19	40598643	40598891	SERTAD3	ABC	BasoE,CFUE,ProE	1	1	1	1	1	0	1	1	1	0.501004	0	intron (NM_001042544, intron 1 of 32)	LTBP4	2.10496
chr10	72272590	72273180	DDIT4-nearby-cis	ABC	BasoE,CFUE,OrthoE,PolyE,ProE	1	1	1	1	1	0	1	1	1	0.207307	0	Intergenic	DDIT4	2.10496
chr1	37690416	37690849	MTF1	Non-ABC	BasoE,CFUE,OrthoE,PolyE,ProE	1	1	1	1	1	0	1	1	1	-0.0216859	1	promoter-TSS (NM_001350755)	C1orf109	2.10496
chr19	40609833	40610272	SERTAD3	ABC	BasoE,CFUE,OrthoE,PolyE,ProE	1	1	1	1	1	0	1	1	1	-0.74428	0	intron (NM_003573, intron 14 of 32)	LTBP4	2.10496
chr6	44064384	44064888	VEGFA	ABC	CFUE,ProE	0	1	1	1	0	1	1	1	1	-0.0288452	0	intron (NR_125864, intron 1 of 4)	LOC101929705	2.103
chr19	18007679	18008502	MPV17L2	ABC	BasoE,CFUE,OrthoE,PolyE,ProE	0	1	1	1	1	1	1	0	1	0.134659	0	promoter-TSS (NM_015683)	ARRDC2	2.10267
chr19	18006774	18007490	MPV17L2	ABC	BasoE,CFUE,OrthoE,PolyE,ProE	0	1	1	1	1	1	1	0	1	-0.266506	0	intron (NM_001025604, intron 1 of 7)	ARRDC2	2.10267
chr19	12782396	12782804	JUNB-nearby-cis	ABC	BasoE,CFUE,PolyE,ProE	1	1	1	1	1	1	0	1	1	0.294782	0	Intergenic	MIR5684	2.09653
chr9	137422691	137423694	TUBB4B	ABC	BasoE,CFUE,OrthoE,PolyE,ProE	1	1	1	1	1	1	0	1	1	-0.685457	0	promoter-TSS (NM_017820)	EXD3	2.09653
chr19	12847323	12848086	JUNB	Non-ABC	BasoE,CFUE,OrthoE,PolyE,ProE	0	1	1	1	0	1	1	1	1	2.2072	0	intron (NM_014975, intron 6 of 25)	MIR6794	2.103
chr19	12867160	12868019	JUNB	Non-ABC	BasoE,CFUE,ProE	0	1	1	1	0	1	1	1	1	1.09511	0	exon (NM_014975, exon 19 of 26)	DNASE2	2.103
chr19	1074431	1075255	CNN2	ABC	BasoE,CFUE,OrthoE,PolyE,ProE	0	1	1	1	0	1	1	1	1	0.286942	0	exon (NM_001282335, exon 9 of 22)	ARHGAP45	2.103
chr8	102811269	102811531	KLF10	ABC	BasoE,CFUE,OrthoE,PolyE,ProE	0	1	1	1	0	1	1	1	1	0.0371718	0	TTS (NR_149020)	GASAL1	2.103
chr17	44511809	44512182	ATXN7L3	ABC	CFUE,ProE	0	1	1	1	0	1	1	1	1	0.00476408	0	Intergenic	GPATCH8	2.103
chr6	26309535	26310052	ABT1	Non-ABC	CFUE,ProE	0	1	1	1	0	1	1	1	1	-0.0988124	1	Intergenic	HIST1H4H	2.103
chr6	26341579	26342269	ABT1	ABC	BasoE,CFUE,PolyE,ProE	0	1	1	1	0	1	1	1	1	-0.288732	0	Intergenic	BTN3A2	2.103
chr19	9791585	9792949	ZNF121	ABC	BasoE,CFUE,OrthoE,PolyE,ProE	0	1	1	1	0	1	1	1	1	-0.898795	0	intron (NR_148545, intron 1 of 1)	LOC100505555	2.103
chr6	39229031	39229772	NFYA	ABC	BasoE,CFUE,OrthoE,PolyE,ProE	0	1	1	1	1	1	1	0	1	0.754941	0	promoter-TSS (NM_003740)	KCNK5	2.10267
chr7	1566689	1567254	MRM2	ABC	BasoE,CFUE,OrthoE,PolyE,ProE	0	1	1	1	1	1	1	0	1	-0.493688	0	TTS (NM_001134340)	PSMG3	2.10267
chr19	53158874	53159421	ZNF468	ABC	BasoE,CFUE,PolyE,ProE	0	1	1	1	1	0	1	1	1	-0.480943	0	promoter-TSS (NM_001172674)	ZNF347	2.09441
chr19	45405092	45406749	FOSB	Non-ABC	BasoE,CFUE,OrthoE,PolyE,ProE	1	1	1	1	1	1	0	1	1	0.161417	1	promoter-TSS (NM_001297590)	PPP1R13L	2.09653
chr2	85428264	85428719	MAT2A	ABC	CFUE	0	1	1	1	1	0	1	1	1	-0.0386571	0	intron (NM_201594, intron 5 of 20)	SH2D6	2.09441
chr1	156489090	156489945	ISG20L2	ABC	BasoE,CFUE,ProE	0	1	1	1	1	1	0	1	1	0.522956	0	intron (NM_005920, intron 1 of 11)	MEF2D	2.08599
chr17	28916404	28916648	TRAF4	ABC	BasoE,CFUE,ProE	1	1	1	1	0	1	0	1	1	0.261803	0	intron (NM_001033561, intron 7 of 14)	LOC101927018	2.06515
chr16	30984878	30985733	ZNF267	ABC	BasoE,CFUE,OrthoE,ProE	1	1	1	1	0	1	0	1	1	0.0768632	0	promoter-TSS (NM_001142777)	HSD3B7	2.06515
chr19	1106947	1107238	CNN2	ABC	CFUE,ProE	1	1	1	1	0	1	0	1	1	-1.68151	0	TTS (NM_001100122).2	GPX4	2.06515
chr1	26066867	26067255	ZDHHC18	ABC	BasoE,CFUE,ProE	0	0	1	1	1	1	1	1	1	0.292454	0	intron (NM_032588, intron 1 of 8)	TRIM63	2.05716
chr6	43516469	43517745	POLR1C-nearby-cis	Non-ABC	BasoE,CFUE,OrthoE,PolyE,ProE	1	1	1	1	1	0	0	1	1	0.6476	1	promoter-TSS (NM_015388)	POLR1C	2.05656
chr11	57750993	57752005	SLC43A3,ZDHHC5	Non-ABC	BasoE,CFUE,ProE	1	1	1	1	1	0	0	1	1	0.591972	1	intron (NM_001145101, intron 1 of 2)	BTBD18	2.05656
chr8	94719391	94720235	CCNE2	Non-ABC	BasoE,CFUE,OrthoE,PolyE,ProE	1	1	1	1	1	0	0	1	1	0.032731	1	promoter-TSS (NM_181787)	DPY19L4	2.05656
chr19	1875612	1876410	KLF16-nearby-cis	ABC	BasoE,CFUE,OrthoE,PolyE,ProE	1	1	1	1	1	0	0	1	1	-0.985771	0	TTS (NM_001130111)	ABHD17A	2.05656
chr1	156689471	156689926	ISG20L2	ABC	BasoE,CFUE,OrthoE,PolyE,ProE	0	1	1	1	0	0	1	1	1	-0.201958	0	Intergenic	NES	2.06302
chr1	156689060	156689327	ISG20L2	ABC	BasoE,CFUE,OrthoE,PolyE,ProE	0	1	1	1	0	0	1	1	1	-0.234404	0	Intergenic	NES	2.06302
chr11	69301628	69302248	CCND1	ABC	CFUE,ProE	0	1	1	1	0	1	0	1	1	-0.0134613	0	Intergenic	MYEOV	2.0546
chr11	69293846	69294372	CCND1	ABC	BasoE,CFUE,PolyE,ProE	0	1	1	1	0	1	0	1	1	-0.138629	0	promoter-TSS (NM_001293296)	MYEOV	2.0546
chr17	8121644	8121883	PHF23	Non-ABC	CFUE,ProE	1	1	1	1	1	0	0	1	1	1.26057	0	exon (NM_001165967, exon 4 of 4)	HES7	2.05656
chr17	8120086	8121012	PHF23	Non-ABC	BasoE,CFUE,OrthoE,ProE	1	1	1	1	1	0	0	1	1	0.329908	1	TTS (NM_001165967)	ALOXE3	2.05656
chr22	38034125	38035072	Kit-ATAC	ABC	CFUE	0	1	1	1	0	1	0	1	1	-0.22763	0	intron (NM_001301130, intron 5 of 5)	PICK1	2.0546
chr11	57322032	57322454	ZDHHC5	ABC	BasoE,CFUE,ProE	0	1	1	1	0	1	0	1	1	0.604336	0	intron (NM_033396, intron 1 of 11)	TNKS1BP1	2.0546
chr15	38251482	38252820	SPRED1-nearby-cis	ABC	BasoE,CFUE,OrthoE,PolyE,ProE	0	1	1	1	0	1	0	1	1	0.561247	0	promoter-TSS (NM_152594)	SPRED1	2.0546
chr18	2846892	2848190	MYL12A	ABC	BasoE,CFUE,ProE	0	1	1	1	0	1	0	1	1	0.408051	0	intron (NM_032048, intron 1 of 7)	EMILIN2	2.0546
chr11	57324219	57325425	ZDHHC5	ABC	BasoE,CFUE,OrthoE,PolyE,ProE	0	1	1	1	0	1	0	1	1	0.39122	0	intron (NM_033396, intron 1 of 11)	TNKS1BP1	2.0546
chr2	27754018	27754474	FOSL2	ABC	CFUE,ProE	0	1	1	1	0	1	0	1	1	0.0986053	0	Intergenic	MRPL33	2.0546
chr17	42517530	42517820	NKIRAS2	ABC	BasoE,CFUE,OrthoE,PolyE,ProE	0	1	1	1	0	1	0	1	1	-0.0175931	0	intron (NM_005177, intron 20 of 20)	MIR5010	2.0546
chr7	45138708	45139250	SNHG15	ABC	BasoE,CFUE,ProE	0	1	1	1	0	1	0	1	1	-0.0395554	0	Intergenic	RAMP3	2.0546
chr7	45136151	45136491	SNHG15	ABC	CFUE,ProE	0	1	1	1	0	1	0	1	1	-0.0592471	0	Intergenic	RAMP3	2.0546
chr7	45154629	45155023	SNHG15	ABC	BasoE,CFUE,ProE	0	1	1	1	0	1	0	1	1	-0.369023	0	Intergenic	RAMP3	2.0546
chr2	120222879	120223886	TMEM185B-nearby-cis	Non-ABC	BasoE,CFUE,OrthoE,PolyE,ProE	0	1	1	1	1	1	0	0	1	0.0845789	1	promoter-TSS (NM_024121)	TMEM185B	2.05428
chr19	1857190	1857571	KLF16-nearby-cis	ABC	CFUE,ProE	0	1	1	1	1	0	0	1	1	-0.450024	0	intron (NM_031918, intron 1 of 1)	KLF16	2.04601
chr19	1853370	1853674	KLF16-nearby-cis	ABC	BasoE,CFUE,OrthoE,ProE	0	1	1	1	1	0	0	1	1	-0.547812	0	3' UTR (NM_031918, exon 2 of 2)	REXO1	2.04601
chr17	81870556	81872365	ARHGDIA-nearby-cis	Non-ABC	BasoE,CFUE,OrthoE,PolyE,ProE	0	1	1	1	1	0	0	1	1	-0.619816	1	promoter-TSS (NM_001301243)	ARHGDIA	2.04601
chr17	42120856	42121523	NKIRAS2	Non-ABC	BasoE,CFUE,ProE	0	1	1	1	1	0	0	1	1	1.29188	0	exon (NM_021078, exon 1 of 18)	KAT2A	2.04601
chr6	43773362	43773608	VEGFA-nearby-cis	ABC	CFUE	0	1	1	1	1	0	0	1	1	0.602955	0	intron (NM_001287044, intron 1 of 6)	VEGFA	2.04601
chr19	40420689	40421494	SERTAD1-nearby-cis	ABC	BasoE,CFUE,OrthoE,PolyE,ProE	0	1	1	1	1	0	0	1	1	0.311173	0	TTS (NM_013376)	SERTAD1	2.04601
chr2	85414970	85415198	MAT2A	ABC	CFUE	0	1	1	1	1	0	0	1	1	-0.0657061	0	Intergenic	CAPG	2.04601
chr6	41325376	41325988	NFYA	Non-ABC	CFUE,ProE	0	0	1	1	0	1	1	1	1	-0.0396895	1	Intergenic	NCR2	2.02577
chr1	32337440	32337607	TXLNA	ABC	CFUE,ProE	0	1	1	1	0	0	1	0	1	0.353647	0	Intergenic	MARCKSL1	2.03131
chr1	32345416	32345804	TXLNA	ABC	BasoE,CFUE,ProE	0	1	1	1	0	0	1	0	1	-0.19043	0	Intergenic	MARCKSL1	2.03131
chr7	151404263	151404507	Kit-ATAC	ABC	CFUE,ProE	0	1	1	1	0	1	0	0	1	-0.453635	0	intron (NM_001284261, intron 1 of 4)	WDR86-AS1	2.02289
chr20	50558448	50558913	Kit-ATAC	ABC	CFUE,ProE	0	0	1	1	0	1	1	1	1	-0.340049	0	intron (NM_001278618, intron 1 of 8)	MIR645	2.02577
chr1	154870053	154870588	UBE2Q1	Non-ABC	BasoE,CFUE,OrthoE,PolyE,ProE	0	0	1	1	0	1	1	1	1	1.13619	0	promoter-TSS (NM_002249)	KCNN3	2.02577
chr8	37779717	37780327	MAK16,RAB11FIP1	ABC	BasoE,CFUE,OrthoE,PolyE,ProE	0	0	1	1	0	1	1	1	1	0.133761	0	TTS (NM_001349346)	ADGRA2	2.02577
chr6	43946825	43947387	VEGFA	Non-ABC	BasoE,CFUE,PolyE,ProE	0	0	1	1	0	1	1	1	1	0.0273274	1	Intergenic	C6orf223	2.02577
chr8	27616808	27617578	TRIM35	ABC	CFUE,ProE	0	0	1	1	0	1	1	1	1	0.025126	0	Intergenic	CLU	2.02577
chr6	44151662	44152308	VEGFA	Non-ABC	BasoE,CFUE,OrthoE,PolyE,ProE	0	0	1	1	1	1	1	0	1	1.63249	0	exon (NM_018426, exon 19 of 24)	CAPN11	2.02545
chr8	94553165	94553908	CCNE2	Non-ABC	BasoE,CFUE,OrthoE,PolyE,ProE	1	1	1	1	0	0	0	1	1	0.516771	1	promoter-TSS (NM_183009)	VIRMA	2.02517
chr8	65644271	65645331	RRS1	Non-ABC	BasoE,CFUE,OrthoE,PolyE,ProE	1	1	1	1	0	0	0	1	1	-0.0659547	1	promoter-TSS (NM_014637)	MTFR1	2.02517
chr9	137121549	137121987	TUBB4B	ABC	BasoE,ProE	1	1	1	1	1	0	0	0	1	0.00236986	0	Intergenic	DPP7	2.02485
chr9	137135998	137136964	TUBB4B	ABC	BasoE,CFUE,ProE	1	1	1	1	1	0	0	0	1	-0.329084	0	Intergenic	GRIN1	2.02485
chr9	137114243	137115298	TUBB4B	ABC	BasoE,CFUE,OrthoE,PolyE,ProE	1	1	1	1	1	0	0	0	1	-0.388466	0	promoter-TSS (NM_013379)	DPP7	2.02485
chr9	137129419	137130234	TUBB4B	ABC	BasoE,CFUE,OrthoE,PolyE,ProE	1	1	1	1	1	0	0	0	1	-0.586865	0	Intergenic	GRIN1	2.02485
chr1	31644343	31645413	TXLNA	Non-ABC	BasoE,CFUE,OrthoE,PolyE,ProE	1	1	1	1	1	1	1	1	0	0.160921	1	promoter-TSS (NM_001359651)	PEF1	2.01688
chr11	57657215	57657858	SLC43A3,ZDHHC5-nearby-cis	ABC	BasoE,CFUE,OrthoE,PolyE,ProE	1	1	1	1	1	1	1	1	0	-0.227212	0	promoter-TSS (NM_001142597)	CLP1	2.01688
chr10	102644888	102645154	TRIM8-nearby-cis	Non-ABC	BasoE,CFUE,OrthoE,PolyE,ProE	0	1	1	1	0	1	0	0	1	4.88624	0	non-coding (NR_144321, exon 1 of 6)	TRIM8	2.02289
chr2	119387568	119388177	Kit-ATAC	ABC	CFUE,ProE	0	1	1	1	0	1	0	0	1	-0.190412	0	Intergenic	DBI	2.02289
chr19	1864790	1865024	KLF16-nearby-cis	ABC	BasoE,CFUE,OrthoE,PolyE,ProE	0	1	1	1	1	0	0	0	1	-0.425679	0	Intergenic	KLF16	2.0143
chr1	3775962	3776268	PHF13	ABC	BasoE,CFUE,OrthoE,PolyE,ProE	0	1	1	1	1	0	0	0	1	-1.07923	0	TTS (NM_001288583)	SMIM1	2.0143
chr9	96417201	96417642	ZNF367-nearby-cis	ABC	BasoE,CFUE,OrthoE,PolyE,ProE	1	1	1	1	1	1	1	1	0	0.0556349	0	intron (NM_153695, intron 1 of 4)	ZNF367	2.01688
chr2	130336921	130337661	FAM168B	ABC	ProE	1	1	1	1	1	1	1	1	0	-0.729207	0	TTS (NM_001321119)	CCDC115	2.01688
chr1	32248011	32248632	TXLNA	Non-ABC	BasoE,CFUE,ProE	0	1	1	1	0	0	0	1	1	1.47673	0	intron (NM_032648, intron 1 of 1)	FAM167B	2.01462
chr16	31477467	31477755	ZNF267	ABC	BasoE,CFUE,OrthoE,PolyE,ProE	0	1	1	1	0	0	0	1	1	0.957788	0	3' UTR (NM_001164719, exon 11 of 11)	TGFB1I1	2.01462
chr16	31476615	31477301	ZNF267	ABC	BasoE,CFUE,OrthoE,PolyE,ProE	0	1	1	1	0	0	0	1	1	0.265125	0	exon (NM_001164719, exon 10 of 11)	TGFB1I1	2.01462
chr16	31472812	31473246	ZNF267	ABC	BasoE,CFUE,OrthoE,PolyE,ProE	0	1	1	1	0	0	0	1	1	0.169085	0	promoter-TSS (NM_015927)	TGFB1I1	2.01462
chr15	88904594	88905289	AEN	ABC	BasoE,CFUE,OrthoE,ProE	0	1	1	1	0	0	0	1	1	-0.137492	0	intron (NM_001114614, intron 5 of 6)	MFGE8	2.01462
chr3	10263902	10264383	BRPF1	ABC	BasoE,CFUE,ProE	0	1	1	1	0	0	0	1	1	-0.138748	0	intron (NM_014760, intron 3 of 7)	TATDN2	2.01462
chr20	651809	652617	SRXN1-nearby-cis	ABC	CFUE,ProE	0	1	1	1	0	0	0	1	1	-0.232738	0	intron (NM_080725, intron 1 of 1)	SRXN1	2.01462
chr9	137236554	137236796	TUBB4B-nearby-cis	ABC	BasoE,CFUE,ProE	0	1	1	1	0	0	0	1	1	-0.855983	0	TTS (NM_080877)	TUBB4B	2.01462
chr6	43774827	43775125	VEGFA-nearby-cis	ABC	CFUE,ProE	0	1	1	1	1	0	0	0	1	0.70794	0	intron (NM_003376, intron 2 of 7)	VEGFA	2.0143
chr6	44058479	44059096	VEGFA	ABC	BasoE,CFUE,PolyE,ProE	0	1	1	1	1	1	1	1	0	0.233541	0	intron (NR_125864, intron 1 of 4)	LOC101929705	2.00633
chr2	96342042	96342554	DUSP2	ABC	CFUE	0	1	1	1	1	1	1	1	0	0.653506	0	intron (NM_001281712, intron 2 of 16)	NCAPH	2.00633
chr9	122099333	122099688	RC3H2	ABC	BasoE,CFUE,ProE	0	0	1	1	0	1	1	0	1	-0.0384084	0	Intergenic	TTLL11	1.99406
chr11	57402406	57403237	SLC43A3	ABC	BasoE,CFUE,ProE	0	0	1	1	0	1	1	0	1	-0.195826	0	Intergenic	PRG2	1.99406
chr6	33585646	33586120	BAK1-nearby-cis	ABC	BasoE,CFUE,ProE	1	1	1	1	0	0	0	0	1	-0.13088	0	TTS (NR_027908)	GGNBP1	1.99346
chr19	1848241	1848950	KLF16-nearby-cis	Non-ABC	BasoE,CFUE,OrthoE,PolyE,ProE	0	1	1	1	0	0	0	0	1	-0.00937941	1	promoter-TSS (NM_020695)	REXO1	1.98291
chr3	183255390	183255653	B3GNT5-nearby-cis	ABC	CFUE	0	1	1	1	0	0	0	0	1	-0.293027	0	intron (NM_032047, intron 1 of 1)	B3GNT5	1.98291
chr17	40190505	40190746	CDC6	Non-ABC	CFUE	0	1	1	1	0	0	0	0	1	2.31788	0	intron (NM_016339, intron 7 of 14)	MIR6867	1.98291
chr11	69641016	69641293	CCND1-nearby-cis	Non-ABC	CFUE,ProE	0	1	1	1	0	0	0	0	1	2.19125	0	promoter-TSS (NM_053056)	CCND1	1.98291
chr10	110497366	110498652	DUSP5-nearby-cis	Non-ABC	BasoE,CFUE,OrthoE,PolyE,ProE	0	1	1	1	0	0	0	0	1	1.09366	0	5' UTR (NM_004419, exon 1 of 4)	DUSP5	1.98291
chr19	38256291	38256769	KCNK6	ABC	BasoE,CFUE,PolyE,ProE	0	1	1	1	0	0	0	0	1	0.0298933	0	promoter-TSS (NM_001243947)	PPP1R14A	1.98291
chr15	101006995	101007245	CHSY1	ABC	CFUE	0	1	1	1	0	0	0	0	1	-0.112244	0	intron (NM_024652, intron 6 of 33)	LRRK1	1.98291
chr2	130372063	130373105	FAM168B	ABC	BasoE,CFUE,OrthoE,PolyE,ProE	0	1	1	1	0	0	0	0	1	-0.217093	0	intron (NM_014369, intron 13 of 14)	PTPN18	1.98291
chr16	89706039	89706212	SPATA2L-nearby-cis	ABC	CFUE	0	1	1	1	0	0	0	0	1	-0.392399	0	Intergenic	SPATA2L	1.98291
chr16	9078946	9079372	C16orf72-nearby-cis	ABC	BasoE,CFUE,OrthoE,PolyE,ProE	0	1	1	1	0	1	1	1	0	0.463448	0	Intergenic	C16orf72	1.97494
chr3	72144726	72145171	RYBP	Non-ABC	BasoE,CFUE,ProE	0	1	1	1	0	1	1	1	0	0.0765236	1	Intergenic	LINC00870	1.97494
chr4	1043518	1044041	Kit-ATAC	ABC	CFUE,ProE	0	1	1	1	0	1	1	1	0	-0.374203	0	Intergenic	FGFRL1	1.97494
chr5	34923779	34924324	BRIX1-nearby-cis	ABC	BasoE,CFUE,OrthoE,PolyE,ProE	0	1	1	1	1	1	1	0	0	0.0829578	0	intron (NM_018321, intron 8 of 9)	DNAJC21	1.97462
chr19	51380892	51381183	Kit-ATAC	ABC	CFUE,ProE	0	0	1	1	0	1	0	1	1	-0.0808454	0	intron (NM_030657, intron 3 of 4)	LIM2	1.97737
chr4	10461223	10461735	ZNF518B-nearby-cis	ABC	BasoE,CFUE,OrthoE,PolyE,ProE	0	0	1	1	0	1	0	1	1	-0.474701	0	Intergenic	ZNF518B	1.97737
chr4	10174413	10174844	ZNF518B	ABC	BasoE,CFUE,OrthoE,PolyE,ProE	0	0	1	1	1	0	0	1	1	0.00150812	0	Intergenic	WDR1	1.96879
chr4	10173094	10174011	ZNF518B	ABC	BasoE,CFUE,OrthoE,PolyE,ProE	0	0	1	1	1	0	0	1	1	-0.0838113	0	Intergenic	WDR1	1.96879
chr3	4531428	4531889	Kit-ATAC	ABC	CFUE,ProE	0	1	1	1	0	1	1	1	0	-0.164013	0	intron (NM_001168272, intron 4 of 60)	ITPR1	1.97494
chr9	120403149	120403777	Kit-ATAC	ABC	BasoE,CFUE,OrthoE,PolyE,ProE	0	1	1	1	0	1	1	1	0	-0.162604	0	intron (NR_073558, intron 33 of 37)	MIR147A	1.97494
chr8	89759309	89759555	OSGIN2	ABC	BasoE,CFUE	0	1	1	1	0	1	1	1	0	-0.0947846	0	intron (NM_003821, intron 1 of 10)	RIPK2	1.97494
chr1	245051375	245052235	DESI2	ABC	BasoE,CFUE,ProE	0	1	1	1	0	1	1	1	0	-0.198358	0	intron (NM_032328, intron 3 of 7)	LOC101928068	1.97494
chr15	100596715	100597178	CHSY1	ABC	BasoE,CFUE,OrthoE,PolyE,ProE	0	1	1	1	1	0	1	1	0	0.0663909	0	intron (NR_148018, intron 1 of 6)	LINS1	1.96636
chr9	37903413	37904532	ALDH1B1	ABC	BasoE,CFUE,OrthoE,PolyE,ProE	0	0	1	1	1	0	0	1	1	-0.240986	0	intron (NR_024872, intron 1 of 4)	SLC25A51	1.96879
chr9	128098187	128098642	SLC25A25-nearby-cis	Non-ABC	BasoE,CFUE,PolyE,ProE	0	1	1	1	1	0	1	1	0	1.16376	0	promoter-TSS (NM_052901)	SLC25A25	1.96636
chr12	56723900	56724157	NAB2,ZBTB39	ABC	BasoE,CFUE,OrthoE,PolyE	0	1	1	1	1	0	1	1	0	0.65807	0	intron (NM_001365896, intron 2 of 8)	NACA	1.96636
chr17	44385193	44385840	ATXN7L3	ABC	BasoE,CFUE,OrthoE,PolyE,ProE	0	0	1	1	0	0	1	0	1	0.429335	0	intron (NM_000419, intron 4 of 29)	ITGA2B	1.95408
chr2	105396785	105397060	FHL2-nearby-cis	ABC	BasoE,CFUE,OrthoE,PolyE,ProE	0	0	1	1	0	1	0	0	1	-0.217015	0	intron (NM_001039492, intron 1 of 6)	FHL2	1.94566
chr16	86929107	86929541	Kit-ATAC	Non-ABC	CFUE,ProE	0	1	1	1	0	1	1	0	0	1.10283	0	Intergenic	LINC02181	1.94323
chr6	56890657	56891116	ZNF451	ABC	CFUE,ProE	0	0	1	1	0	1	0	0	1	0.116183	0	intron (NM_001144769, intron 3 of 96)	DST	1.94566
chr19	12796614	12796812	JUNB-nearby-cis	ABC	CFUE	0	0	1	1	1	0	0	0	1	-0.361672	0	TTS (NM_005809)	PRDX2	1.93708
chr2	239927361	239927812	Kit-ATAC	ABC	CFUE,ProE	0	1	1	1	0	1	1	0	0	-0.0458758	0	intron (NR_136158, intron 7 of 10)	MIR4786	1.94323
chr2	74206162	74206645	MTHFD2-nearby-cis	ABC	BasoE,CFUE,OrthoE,PolyE,ProE	0	1	1	1	0	1	1	0	0	0.0494265	0	intron (NM_006636, intron 2 of 7)	MTHFD2	1.94323
chr1	154993127	154994102	UBE2Q1	ABC	BasoE,CFUE,ProE	0	0	1	1	0	0	0	1	1	0.423725	0	promoter-TSS (NM_018655)	LENEP	1.9374
chr16	3129396	3130147	TNFRSF12A	ABC	BasoE,CFUE,OrthoE,ProE	0	0	1	1	0	0	0	1	1	0.0538296	0	intron (NR_110900, intron 3 of 5)	ZNF213-AS1	1.9374
chr6	43687413	43688087	VEGFA	Non-ABC	BasoE,CFUE,OrthoE,PolyE,ProE	1	1	1	1	0	1	0	1	0	0.0200742	1	promoter-TSS (NM_018135)	MRPS18A	1.93709
chr5	149345205	149346095	GRPEL2-nearby-cis	Non-ABC	BasoE,CFUE,OrthoE,PolyE,ProE	1	1	1	1	0	1	0	1	0	-0.124665	1	intron (NM_152407, intron 1 of 3)	GRPEL2	1.93709
chr5	149344885	149345074	GRPEL2-nearby-cis	Non-ABC	BasoE,CFUE,OrthoE,PolyE,ProE	1	1	1	1	0	1	0	1	0	-0.354767	1	promoter-TSS (NM_152407)	GRPEL2	1.93709
chr12	71938583	71939235	Kit-ATAC	Non-ABC	CFUE,ProE	0	0	1	1	1	0	0	0	1	1.40459	0	promoter-TSS (NM_173353)	TPH2	1.93708
chr5	73564703	73565031	UTP15-nearby-cis	ABC	BasoE,CFUE,OrthoE,PolyE,ProE	0	1	1	1	1	0	1	0	0	-0.186128	0	promoter-TSS (NM_032175)	ANKRA2	1.93465
chr6	20534292	20534808	E2F3	Non-ABC	BasoE,CFUE,ProE	0	0	1	1	1	1	1	1	0	0.0559419	1	promoter-TSS (NM_017774)	CDKAL1	1.9291
chr1	27233923	27234985	ZDHHC18	ABC	BasoE,CFUE,OrthoE,PolyE,ProE	1	1	1	1	1	0	0	1	0	0.87244	0	promoter-TSS (NM_015023)	WDTC1	1.92851
chr7	77536563	77537528	YWHAG	ABC	BasoE,CFUE,OrthoE,PolyE,ProE	0	1	1	1	0	1	0	1	0	0.417188	0	promoter-TSS (NM_002835)	PTPN12	1.92655
chr17	7242748	7243279	PHF23-nearby-cis	Non-ABC	BasoE,CFUE,OrthoE,PolyE	0	1	1	1	0	1	0	1	0	0.191062	1	promoter-TSS (NM_007278)	GABARAP	1.92655
chr3	67017092	67017616	KBTBD8	ABC	BasoE,CFUE,PolyE,ProE	0	1	1	1	0	1	0	1	0	0.182126	0	Intergenic	KBTBD8	1.92655
chr7	76373109	76373777	YWHAG-nearby-cis	ABC	BasoE,CFUE,OrthoE,PolyE,ProE	0	1	1	1	0	1	0	1	0	0.082726	0	Intergenic	YWHAG	1.92655
chr10	46217500	46217858	Kit-ATAC	ABC	CFUE,ProE	0	1	1	1	0	1	0	1	0	-0.074852	0	Intergenic	ANTXRLP1	1.92655
chr5	149666145	149666584	Kit-ATAC	ABC	CFUE,PolyE,ProE	0	1	1	1	0	1	0	1	0	0.00176537	0	Intergenic	PPARGC1B	1.92655
chr3	72338543	72339574	Kit-ATAC	ABC	CFUE,ProE	0	1	1	1	0	1	0	1	0	-0.0657876	0	Intergenic	RYBP	1.92655
chr22	41446587	41447398	TOB2-nearby-cis	Non-ABC	BasoE,CFUE,OrthoE,PolyE,ProE	0	1	1	1	1	0	0	1	0	0.170739	1	promoter-TSS (NM_016272)	TOB2	1.91796
chr15	88622214	88622474	AEN-nearby-cis	ABC	BasoE,CFUE,ProE	0	1	1	1	1	0	0	1	0	-0.167423	0	intron (NM_022767, intron 1 of 3)	AEN	1.91796
chr10	70667130	70667681	Kit-ATAC	ABC	BasoE,CFUE,PolyE,ProE	0	1	1	1	1	0	0	1	0	0.102644	0	Intergenic	ADAMTS14	1.91796
chr17	6651201	6652274	DHX33	Non-ABC	BasoE,CFUE,OrthoE,PolyE,ProE	0	1	1	1	1	0	0	1	0	0.0954939	1	promoter-TSS (NM_016060)	C17orf100	1.91796
chr1	156624134	156625006	ISG20L2	ABC	BasoE,CFUE,ProE	0	0	1	1	0	0	0	0	1	0.8838	0	intron (NM_021817, intron 5 of 6)	LOC101928177	1.90569
chr17	1463210	1463552	Kit-ATAC	ABC	CFUE,ProE	0	1	1	1	0	0	1	0	0	-0.319567	0	TTS (NM_001363855)	CRK	1.90326
chr19	42396703	42397307	ERF	Non-ABC	BasoE,CFUE,OrthoE,PolyE,ProE	1	0	1	1	0	1	1	1	0	0.00421026	1	promoter-TSS (NR_126041)	LOC101930071	1.90826
chr2	130332297	130332855	FAM168B	ABC	BasoE,CFUE,PolyE,ProE	0	0	1	1	0	0	0	0	1	-0.00306989	0	Intergenic	CCDC115	1.90569
chr11	57493481	57493869	SLC43A3	ABC	BasoE,ProE	0	0	1	1	0	0	0	0	1	-0.147595	0	intron (NM_001198810, intron 8 of 14)	SLC43A1	1.90569
chr11	57514011	57514759	SLC43A3	ABC	BasoE,CFUE,ProE	0	1	1	1	0	0	1	0	0	0.697011	0	intron (NM_003627, intron 1 of 14)	SLC43A1	1.90326
chr11	57515371	57516123	SLC43A3	ABC	CFUE,ProE	0	1	1	1	0	0	1	0	0	0.145992	0	promoter-TSS (NM_003627)	SLC43A1	1.90326
chr3	183361156	183361621	B3GNT5	ABC	BasoE,CFUE,ProE	0	1	1	1	0	0	1	0	0	0.0720774	0	intron (NM_015078, intron 3 of 29)	MCF2L2	1.90326
chr7	44489915	44491070	PURB,SNHG15	Non-ABC	BasoE,CFUE,OrthoE,PolyE,ProE	1	1	1	0	1	1	1	1	1	0.552023	1	exon (NM_015332, exon 1 of 6)	NUDCD3	1.90141
chr12	110270063	110270848	ATP2A2-nearby-cis	ABC	BasoE,CFUE,ProE	0	1	1	1	0	1	0	0	0	0.458689	0	Intergenic	ATP2A2	1.89484
chr4	2433022	2433514	Kit-ATAC	ABC	BasoE,CFUE,PolyE,ProE	0	0	1	1	0	1	1	1	0	-0.255612	0	intron (NM_001193282, intron 2 of 15)	CFAP99	1.89772
chr9	4832983	4833486	Kit-ATAC	ABC	OrthoE,PolyE,ProE	0	0	1	1	0	1	1	1	0	0.713342	0	intron (NM_005772, intron 4 of 8)	RCL1	1.89772
chr15	40952833	40953818	CHAC1-nearby-cis	Non-ABC	BasoE,CFUE,OrthoE,PolyE,ProE	0	0	1	1	0	1	1	1	0	1.20003	0	promoter-TSS (NM_024111)	CHAC1	1.89772
chr3	57951458	57951878	Kit-ATAC	ABC	BasoE,CFUE,ProE	0	0	1	1	0	1	1	1	0	-0.0346429	0	Intergenic	FLNB	1.89772
chr8	23221163	23221731	TNFRSF10A-nearby-cis	ABC	BasoE,CFUE,ProE	0	0	1	1	0	1	1	1	0	-0.151231	0	intron (NM_003844, intron 1 of 9)	TNFRSF10A	1.89772
chr1	52702914	52703583	COA7-nearby-cis	ABC	BasoE,CFUE,ProE	0	0	1	1	0	1	1	1	0	-0.175102	0	Intergenic	COA7	1.89772
chr16	69329939	69331043	NIP7-nearby-cis	Non-ABC	BasoE,CFUE,OrthoE,PolyE,ProE	1	1	1	1	0	0	0	1	0	0.389306	1	promoter-TSS (NM_022341)	PDF	1.89712
chr19	40614902	40615354	SERTAD3	Non-ABC	BasoE,CFUE,PolyE,ProE	1	1	1	1	0	0	0	1	0	-0.165064	1	intron (NM_003573, intron 22 of 32)	LTBP4	1.89712
chr11	76371229	76371530	Kit-ATAC	ABC	CFUE	0	1	1	1	0	1	0	0	0	0.141186	0	intron (NM_004705, intron 1 of 4)	THAP12	1.89484
chr5	132260773	132261197	Kit-ATAC	ABC	CFUE,ProE	0	1	1	1	0	1	0	0	0	0.779314	0	intron (NM_001131027, intron 1 of 5)	PDLIM4	1.89484
chr9	83986949	83987408	Kit-ATAC	ABC	CFUE,ProE	0	1	1	1	0	1	0	0	0	0.0153573	0	intron (NM_024945, intron 1 of 2)	RMI1	1.89484
chr11	43830864	43831336	Kit-ATAC	Non-ABC	CFUE,ProE	0	1	1	1	0	1	0	0	0	2.52816	0	intron (NM_016142, intron 7 of 10)	ALKBH3	1.89484
chr10	71359246	71359891	Kit-ATAC	ABC	CFUE,ProE	0	1	1	1	0	1	0	0	0	-0.0330388	0	intron (NM_001174098, intron 5 of 5)	CDH23	1.89484
chr22	50084569	50084975	PIM3	Non-ABC	CFUE,OrthoE,ProE	0	1	1	1	0	1	0	0	0	1.0485	0	exon (NM_139202, exon 2 of 12)	MLC1	1.89484
chr14	73725520	73726380	MIDEAS-nearby-cis	ABC	BasoE,CFUE,OrthoE,PolyE,ProE	0	1	1	1	0	1	0	0	0	0.186027	0	intron (NM_001367710, intron 8 of 12)	PNMA1	1.89484
chr1	206504101	206504448	Kit-ATAC	ABC	CFUE,ProE	0	1	1	1	0	1	0	0	0	0.104833	0	Intergenic	RASSF5	1.89484
chr11	65906440	65907027	FOSL1-nearby-cis	ABC	BasoE,CFUE,OrthoE,PolyE,ProE	0	1	1	1	0	1	0	0	0	0.00441908	0	Intergenic	FOSL1	1.89484
chr10	43129233	43129666	Kit-ATAC	ABC	CFUE,ProE	0	1	1	1	0	1	0	0	0	0.603898	0	3' UTR (NM_020975, exon 20 of 20)	CSGALNACT2	1.89484
chr19	12800208	12800708	JUNB-nearby-cis	Non-ABC	BasoE,CFUE,OrthoE,PolyE,ProE	0	1	1	1	0	0	0	1	0	0.638872	1	intron (NM_005809, intron 3 of 5)	PRDX2	1.88657
chr8	27310699	27311784	TRIM35-nearby-cis	Non-ABC	BasoE,CFUE,OrthoE,PolyE,ProE	0	1	1	1	0	0	0	1	0	0.369841	1	promoter-TSS (NM_001304495)	TRIM35	1.88657
chr8	27310308	27310591	TRIM35-nearby-cis	ABC	BasoE,CFUE,OrthoE,PolyE,ProE	0	1	1	1	0	0	0	1	0	-0.293406	0	intron (NM_171982, intron 1 of 5)	TRIM35	1.88657
chr2	238421402	238421847	ASB1-nearby-cis	ABC	BasoE,CFUE,OrthoE,PolyE,ProE	0	1	1	1	0	0	0	1	0	-0.299566	0	Intergenic	ASB1	1.88657
chr19	574679	575245	CNN2	ABC	BasoE,CFUE,OrthoE,PolyE,ProE	0	1	1	1	1	0	0	0	0	-0.338885	0	intron (NM_198589, intron 1 of 7)	BSG	1.88625
chr19	572129	573286	CNN2	ABC	BasoE,CFUE,OrthoE,PolyE,ProE	0	1	1	1	1	0	0	0	0	-0.376863	0	intron (NM_198589, intron 1 of 7)	BSG	1.88625
chr4	13484006	13485002	ZNF518B	Non-ABC	BasoE,CFUE,OrthoE,PolyE,ProE	0	0	1	1	1	0	1	1	0	0.281279	1	promoter-TSS (NM_001159601)	RAB28	1.88913
chr7	6640331	6640818	Kit-ATAC	ABC	CFUE,ProE	0	1	1	1	0	0	0	1	0	0.0349487	0	intron (NM_001278559, intron 3 of 8)	ZNF316	1.88657
chr17	7237743	7238018	PHF23-nearby-cis	ABC	BasoE,CFUE,OrthoE,PolyE,ProE	0	1	1	1	0	0	0	1	0	0.587945	0	intron (NM_001284517, intron 1 of 4)	PHF23	1.88657
chr12	93757828	93758381	SOCS2	Non-ABC	CFUE,ProE	0	1	1	1	0	0	0	1	0	0.136924	1	intron (NM_001320100, intron 2 of 2)	LOC101928731	1.88657
chr5	112860923	112861678	STARD4	Non-ABC	BasoE,CFUE,OrthoE,PolyE,ProE	0	1	1	1	0	0	0	1	0	-0.229679	1	promoter-TSS (NM_003135)	SRP19	1.88657
chr13	114314133	114314926	CHAMP1-nearby-cis	Non-ABC	BasoE,CFUE,OrthoE,PolyE,ProE	0	1	1	1	0	0	0	1	0	-0.354279	1	promoter-TSS (NM_032436)	CHAMP1	1.88657
chr7	26187328	26188587	Kit-ATAC	ABC	ProE	0	0	1	1	0	1	1	0	0	-0.0819166	0	TTS (NM_004289)	HNRNPA2B1	1.86601
chr17	81917562	81918675	MAFG-nearby-cis	Non-ABC	BasoE,CFUE,OrthoE,PolyE,ProE	1	1	1	1	0	0	0	0	0	1.01006	0	promoter-TSS (NM_016538)	SIRT7	1.86541
chr11	36500295	36500764	Kit-ATAC	ABC	CFUE	0	0	1	1	0	1	1	0	0	0.000633262	0	intron (NM_145803, intron 3 of 7)	TRAF6	1.86601
chr7	43572521	43572817	Kit-ATAC	ABC	BasoE,CFUE,OrthoE,PolyE,ProE	0	0	1	1	0	1	1	0	0	0.15372	0	Intergenic	STK17A	1.86601
chr18	51211580	51212105	MEX3C-nearby-cis	ABC	BasoE,CFUE	0	0	1	1	0	1	1	0	0	0.0694248	0	Intergenic	MEX3C	1.86601
chr15	43469843	43470278	Kit-ATAC	ABC	CFUE,ProE	0	0	1	1	0	1	1	0	0	0.971441	0	exon (NM_001141979, exon 11 of 28)	TP53BP1	1.86601
chr12	109996154	109996544	ATP2A2,PPTC7	ABC	BasoE,CFUE,OrthoE,PolyE,ProE	1	1	1	1	0	0	0	0	0	0.986082	0	promoter-TSS (NM_001135213)	GIT2	1.86541
chr2	96157588	96158202	DUSP2,DUSP2-nearby-cis	ABC	BasoE,CFUE,OrthoE,PolyE,ProE	1	1	1	1	0	0	0	0	0	-0.0867541	0	Intergenic	DUSP2	1.86541
chr1	1435333	1435899	MRPL20-DT	ABC	BasoE,CFUE	0	1	1	1	0	0	0	0	0	-0.540719	0	promoter-TSS (NM_022834)	VWA1	1.85486
chr5	138051494	138052415	EGR1	Non-ABC	ProE	0	0	1	1	0	0	1	1	0	0.255509	1	Intergenic	FAM13B	1.85774
chr2	74185945	74186383	MTHFD2-nearby-cis	ABC	BasoE,CFUE,ProE	0	0	1	1	0	0	1	1	0	0.051121	0	Intergenic	MOB1A	1.85774
chr3	69086152	69086717	KBTBD8	ABC	BasoE,CFUE,OrthoE,ProE	0	0	1	1	0	1	0	1	0	0.0863168	0	intron (NM_006407, intron 1 of 2)	ARL6IP5	1.84932
chr3	183369116	183369590	B3GNT5	Non-ABC	BasoE,CFUE,ProE	0	0	1	1	0	1	0	1	0	0.0532384	1	intron (NM_015078, intron 3 of 29)	MCF2L2	1.84932
chr13	80340961	80341611	SPRY2-nearby-cis	Non-ABC	CFUE,ProE	0	1	1	1	0	0	0	0	0	1.98297	0	promoter-TSS (NM_005842)	SPRY2	1.85486
chr2	190184535	190184840	C2orf88-nearby-cis	ABC	BasoE,CFUE,PolyE,ProE	0	1	1	1	0	0	0	0	0	0.0791082	0	intron (NM_032321, intron 1 of 1)	C2orf88	1.85486
chr1	156755591	156755919	ISG20L2,Kit-ATAC	ABC	CFUE,ProE	0	1	1	1	0	0	0	0	0	-0.0322073	0	Intergenic	HDGF	1.85486
chrX	120549820	120550326	Kit-ATAC	ABC	CFUE,ProE	0	0	1	1	0	1	0	1	0	0.247611	0	intron (NM_001369145, intron 2 of 19)	CUL4B	1.84932
chr12	56877963	56878456	ZBTB39	Non-ABC	BasoE,CFUE,OrthoE,PolyE,ProE	0	0	1	1	0	1	0	1	0	0.0662373	1	Intergenic	SDR9C7	1.84932
chr21	38797509	38797847	ETS2-nearby-cis	ABC	CFUE	0	0	1	1	0	1	0	1	0	-0.140888	0	Intergenic	ETS2	1.84932
chr15	89367367	89368187	MIR9-3HG-nearby-cis	Non-ABC	ProE	0	0	1	1	0	0	1	0	0	1.46042	0	promoter-TSS (NR_133003)	MIR9-3	1.82603
chr15	43329832	43330945	LCMT2-nearby-cis	Non-ABC	BasoE,CFUE,OrthoE,PolyE,ProE	1	0	1	1	0	0	0	1	0	0.984419	1	promoter-TSS (NM_001159280)	ADAL	1.81989
chr8	27766074	27766398	TRIM35	ABC	CFUE	1	0	1	1	0	0	0	1	0	-0.0907438	0	intron (NR_156432, intron 1 of 7)	CCDC25	1.81989
chr2	27771344	27772355	FOSL2	Non-ABC	BasoE,CFUE,OrthoE,PolyE,ProE	1	0	1	1	0	0	0	1	0	-0.10642	1	intron (NM_145330, intron 1 of 2)	MRPL33	1.81989
chr20	5549132	5549591	TRMT6	Non-ABC	BasoE,CFUE,OrthoE,ProE	0	0	1	1	0	1	0	0	0	2.83881	0	intron (NM_019593, intron 19 of 19)	LINC01729	1.81761
chr16	4852277	4852502	Kit-ATAC	ABC	CFUE,ProE	0	0	1	1	0	1	0	0	0	0.0902356	0	intron (NM_001288656, intron 1 of 16)	UBN1	1.81761
chr3	48564055	48564314	Kit-ATAC	Non-ABC	CFUE	0	0	1	1	0	1	0	0	0	1.00248	0	promoter-TSS (NM_033199)	UCN2	1.81761
chr10	101824730	101825164	PPRC1	ABC	CFUE,ProE	0	0	1	1	0	1	0	0	0	0.235399	0	intron (NR_045118, intron 1 of 2)	KCNIP2-AS1	1.81761
chr15	76327242	76327504	Kit-ATAC	ABC	CFUE,ProE	0	0	1	1	0	1	0	0	0	0.0651031	0	Intergenic	ISL2	1.81761
chr11	47797701	47798013	Kit-ATAC	Non-ABC	CFUE,ProE	0	0	1	1	0	1	0	0	0	2.34157	0	non-coding (NR_134636, exon 27 of 36)	FNBP4	1.81761
chr13	27195248	27195738	Kit-ATAC	ABC	CFUE,ProE	0	0	1	1	0	1	0	0	0	0.0463551	0	Intergenic	USP12-AS2	1.81761
chr19	9827037	9828380	FBXL12-nearby-cis,ZNF121	ABC	BasoE,CFUE,OrthoE,PolyE,ProE	0	0	1	1	0	0	0	1	0	-0.0127841	0	promoter-TSS (NM_024292)	UBL5	1.80934
chr16	3016185	3016434	TNFRSF12A-nearby-cis	ABC	CFUE,ProE	0	0	1	1	0	0	0	1	0	-0.234157	0	intron (NM_021195, intron 1 of 1)	CLDN6	1.80934
chr16	53768552	53768897	Kit-ATAC	Non-ABC	CFUE,ProE	0	0	1	1	0	0	0	0	0	1.11293	0	intron (NM_001363897, intron 1 of 7)	FTO	1.77763
chr15	57216224	57216626	Kit-ATAC	Non-ABC	CFUE,ProE	0	0	1	1	0	0	0	0	0	1.5341	0	intron (NM_207038, intron 8 of 19)	TCF12	1.77763
chr15	40308778	40309160	INAFM2-nearby-cis	ABC	BasoE,CFUE,PolyE,ProE	0	0	1	1	0	0	0	0	0	0.130442	0	Intergenic	PLCB2	1.77763
chr2	38386457	38386775	Kit-ATAC	ABC	CFUE,ProE	0	0	1	1	0	0	0	0	0	-0.0555755	0	Intergenic	ATL2	1.77763
chr12	103975374	103975882	TDG-nearby-cis	ABC	BasoE,CFUE,OrthoE,ProE	0	0	1	1	0	0	0	0	0	0.0132323	0	intron (NM_001363612, intron 1 of 8)	TDG	1.77763
chr1	205263607	205263952	TMCC2-nearby-cis	ABC	BasoE,CFUE,OrthoE,PolyE,ProE	0	0	1	1	0	0	0	0	0	-0.0603362	0	intron (NM_001331034, intron 1 of 3)	TMCC2	1.77763
chr9	128307273	128307998	Kit-ATAC	ABC	ProE	0	0	1	1	0	0	0	0	0	-0.0313655	0	3' UTR (NM_015679, exon 8 of 8)	TRUB2	1.77763
chr15	40320962	40321175	INAFM2-nearby-cis	Non-ABC	CFUE	0	0	1	0	0	0	0	1	1	1.45459	0	Intergenic	INAFM2	1.69387
chr8	94474594	94475477	CCNE2	Non-ABC	BasoE,CFUE,OrthoE,PolyE,ProE	0	1	0	0	1	1	1	1	1	-0.279146	1	promoter-TSS (NM_001205262)	RAD54B	1.35675
chr6	43509392	43510669	POLR1C-nearby-cis,SRF	Non-ABC	BasoE,CFUE,OrthoE,PolyE,ProE	1	1	0	0	1	0	1	0	1	1.12317	0	5' UTR (NM_001012974, exon 1 of 6)	LRRC73	1.29561
chr4	88592143	88592902	DNAAF2	ABC	BasoE,CFUE,OrthoE,PolyE,ProE	1	1	0	0	1	0	0	1	1	0.0893254	0	promoter-TSS (NM_014606)	HERC3	1.27893
chr4	88593025	88593477	DNAAF2	ABC	BasoE,CFUE,OrthoE,PolyE,ProE	1	1	0	0	1	0	0	1	1	0.0727588	0	intron (NM_001271602, intron 1 of 24)	HERC3	1.27893
chr15	101088652	101089120	CHSY1	ABC	CFUE,PolyE,ProE	0	1	0	0	0	0	1	0	1	-0.0667051	0	Intergenic	CHSY1	1.25368
chr9	136790705	136791572	TUBB4B	ABC	BasoE,CFUE,OrthoE,PolyE,ProE	1	1	0	0	0	0	0	1	1	-0.375923	0	promoter-TSS (NM_032928)	TMEM141	1.24754
chr17	42566744	42568044	MLX-nearby-cis	ABC	BasoE,CFUE,OrthoE,PolyE,ProE	1	1	0	0	1	0	0	0	1	0.243046	0	intron (NM_170607, intron 1 of 7)	MLX	1.24722
chr13	78602845	78603873	OBI1-nearby-cis	Non-ABC	BasoE,CFUE,PolyE,ProE	0	1	0	0	0	0	0	1	1	2.25721	0	5' UTR (NM_006237, exon 1 of 2)	POU4F1	1.23699
chr15	40589837	40590034	RPUSD2	ABC	CFUE,OrthoE,ProE	0	1	0	0	0	0	0	1	1	0.0866548	0	Intergenic	KNL1	1.23699
chr19	7925278	7926387	SNAPC2-nearby-cis	ABC	BasoE,CFUE,OrthoE,ProE	0	1	0	0	1	0	0	0	1	0.41576	0	TTS (NM_006351)	CTXN1	1.23667
chr17	44353640	44354436	ATXN7L3	Non-ABC	ProE	0	1	0	0	0	0	0	0	1	1.84873	0	TTS (NM_002087)	GRN	1.20528
chr17	7313300	7313519	Kit-ATAC	Non-ABC	CFUE,ProE	0	1	0	0	0	0	0	0	1	1.18202	0	TTS (NM_001143761)	GPS2	1.20528
chr3	67654032	67655012	KBTBD8	Non-ABC	BasoE,CFUE,OrthoE,PolyE,ProE	0	1	0	0	0	0	0	0	1	-0.359733	1	promoter-TSS (NM_003848)	SUCLG2	1.20528
chr17	28880324	28880789	TRAF4	Non-ABC	BasoE,ProE	0	0	0	0	0	0	0	1	1	1.6843	0	3' UTR (NM_001330170, exon 11 of 11)	FLOT2	1.15976
chr6	44000212	44000755	VEGFA	Non-ABC	BasoE,ProE	0	0	0	0	0	0	0	1	1	0.888643	1	promoter-TSS (NR_160954)	C6orf223	1.15976
chr3	50356635	50356879	CISH	ABC	CFUE	0	0	0	0	0	0	0	1	1	0.0919918	0	intron (NM_007024, intron 1 of 1)	TMEM115	1.15976
chr6	44001223	44001783	VEGFA	Non-ABC	BasoE,ProE	0	0	0	0	0	0	0	1	1	-0.0162571	1	intron (NR_160955, intron 2 of 3)	C6orf223	1.15976
chr16	3022349	3022564	TNFRSF12A-nearby-cis	ABC	HUDEP2 Only	0	1	1	1	1	1	1	1	1	1.54587	0	TTS (NM_017885)	THOC6	1.13438
chr18	62526490	62527030	ZCCHC2-nearby-cis	ABC	BasoE,CFUE,OrthoE,PolyE,ProE	0	1	0	0	1	0	0	1	0	-0.156215	0	intron (NR_126534, intron 1 of 14)	ZCCHC2	1.14032
chr1	44786034	44786905	PLK3-nearby-cis	Non-ABC	BasoE,CFUE,OrthoE,ProE	0	0	0	0	0	0	0	0	1	1.66065	0	exon (NM_153274, exon 3 of 9)	BEST4	1.12805
chr10	102117381	102118097	PPRC1-nearby-cis	Non-ABC	BasoE,CFUE,PolyE,ProE	0	0	0	0	0	0	0	0	1	1.56275	0	intron (NM_001113407, intron 1 of 10)	LDB1	1.12805
chr17	49994946	49995361	SLC35B1	Non-ABC	CFUE	0	0	0	0	0	0	0	0	1	1.54508	0	promoter-TSS (NM_005220)	DLX3	1.12805
chr1	23751195	23751642	ELOA-nearby-cis	Non-ABC	BasoE,CFUE,OrthoE,ProE	0	0	0	0	0	0	0	0	1	1.3594	0	exon (NM_003198, exon 4 of 11)	ELOA	1.12805
chr15	38072427	38073188	SPRED1	Non-ABC	CFUE,ProE	0	0	0	0	0	0	0	0	1	1.27606	0	non-coding (NR_147201, exon 1 of 3)	LINC01852	1.12805
chr6	7339180	7339437	Kit-ATAC	Non-ABC	CFUE	0	0	0	0	0	0	0	0	1	3.65056	0	intron (NM_001170693, intron 10 of 12)	SSR1	1.12805
chr14	49677560	49677948	Kit-ATAC	Non-ABC	CFUE	0	0	0	0	0	0	0	0	1	1.63926	0	intron (NM_002692, intron 3 of 18)	POLE2	1.12805
chr7	36987131	36987552	Kit-ATAC	ABC	ProE	0	0	0	0	0	0	0	0	1	0.12442	0	intron (NM_001206480, intron 16 of 21)	ELMO1	1.12805
chr1	230281506	230282506	TAF5L,URB2	Non-ABC	BasoE,CFUE,ProE	0	0	0	0	0	0	0	0	1	0.805642	1	3' UTR (NM_001291866, exon 16 of 16)	PGBD5	1.12805
chr1	77949120	77949362	Kit-ATAC	Non-ABC	CFUE	0	0	0	0	0	0	0	0	1	3.73548	0	non-coding (NR_146539, exon 19 of 23)	FUBP1	1.12805
chr16	8936478	8936756	C16orf72	ABC	BasoE,CFUE,ProE	0	0	0	0	0	0	0	0	1	0.424435	0	promoter-TSS (NM_001286457)	USP7	1.12805
chr20	23048434	23049139	GZF1,NXT1	ABC	BasoE,CFUE,OrthoE,PolyE,ProE	0	0	0	0	0	0	0	0	1	0.35367	0	exon (NM_000361, exon 1 of 1)	THBD	1.12805
chr10	14889403	14889764	SUV39H2-nearby-cis	ABC	CFUE,ProE	0	0	0	0	0	0	0	0	1	0.137321	0	intron (NM_001193427, intron 2 of 5)	SUV39H2	1.12805
chr13	80342653	80343326	SPRY2-nearby-cis	ABC	BasoE,CFUE,OrthoE,ProE	0	0	0	0	0	0	0	0	1	0.113097	0	Intergenic	SPRY2	1.12805
chr2	60565450	60565757	Kit-ATAC	Non-ABC	CFUE,ProE	0	0	0	0	0	0	0	0	1	2.67763	0	Intergenic	BCL11A	1.12805
chr8	124440285	124441220	FAM91A1	Non-ABC	CFUE	0	0	0	0	0	0	0	0	1	0.0659262	1	Intergenic	TRMT12	1.12805
chr9	131504076	131504414	Kit-ATAC	ABC	CFUE	0	0	0	0	0	0	0	0	1	0.800598	0	non-coding (NR_148392, exon 2 of 21)	POMT1	1.12805
chr3	66989761	66990675	KBTBD8-nearby-cis	ABC	BasoE,OrthoE,ProE	0	0	0	0	0	0	0	0	1	0.000543764	0	Intergenic	KBTBD8	1.12805
chr9	122144927	122145947	RC3H2	Non-ABC	BasoE,CFUE,OrthoE,PolyE,ProE	0	0	0	0	0	0	0	0	1	-0.0823686	1	intron (NM_014222, intron 3 of 3)	NDUFA8	1.12805
chr16	29674102	29674622	SPN-nearby-cis	ABC	BasoE,CFUE,ProE	0	0	0	0	0	0	0	0	1	-0.237867	0	Intergenic	QPRT	1.12805
chr1	200409492	200410412	ZNF281-nearby-cis	Non-ABC	BasoE,CFUE,OrthoE,PolyE,ProE	1	1	0	0	0	0	0	1	0	1.24921	0	promoter-TSS (NM_001281294)	ZNF281	1.11948
chr22	37658219	37658869	PDXP-nearby-cis	Non-ABC	BasoE,CFUE,OrthoE,PolyE,ProE	1	1	0	0	0	0	0	1	0	0.343337	1	promoter-TSS (NR_109952)	LOC101927051	1.11948
chr1	156772702	156773494	ISG20L2	ABC	BasoE,CFUE,ProE	0	1	0	0	0	0	0	1	0	0.558763	0	intron (NM_005973, intron 1 of 6)	PRCC	1.10894
chr10	72274803	72274969	DDIT4-nearby-cis	ABC	HUDEP2 Only	1	1	1	1	1	0	1	1	1	3.91468	0	exon (NM_019058, exon 3 of 3)	DDIT4	1.10496
chr2	231985808	231986130	Kit-ATAC	ABC	BasoE,CFUE	0	1	0	0	0	0	0	1	0	0.101972	0	intron (NR_046477, intron 1 of 18)	DIS3L2	1.10894
chr2	127293406	127294521	AMMECR1L,FAM168B	ABC	BasoE,CFUE,OrthoE,PolyE,ProE	0	1	0	0	0	0	0	1	0	0.264296	0	5' UTR (NM_001303416, exon 1 of 15)	ERCC3	1.10894
chr9	136799841	136800664	TUBB4B	ABC	BasoE,CFUE,OrthoE,PolyE,ProE	0	1	0	0	0	0	0	1	0	0.132525	0	intron (NM_001039374, intron 4 of 13)	CCDC183	1.10894
chr17	57068291	57068588	Kit-ATAC	ABC	ProE	0	1	0	0	0	0	0	1	0	-0.0517172	0	Intergenic	AKAP1	1.10894
chr9	136800939	136801404	TUBB4B	ABC	CFUE,ProE	0	1	0	0	0	0	0	1	0	-0.277383	0	intron (NM_001039374, intron 5 of 13)	CCDC183	1.10894
chr2	238426394	238427616	ASB1-nearby-cis	Non-ABC	BasoE,CFUE,OrthoE,PolyE,ProE	0	1	0	0	0	0	0	1	0	-0.285765	1	promoter-TSS (NM_001330196)	ASB1	1.10894
chr5	111512178	111513273	STARD4-nearby-cis	Non-ABC	BasoE,CFUE,OrthoE,PolyE,ProE	0	1	0	0	0	0	0	1	0	-0.329701	1	promoter-TSS (NM_139164)	STARD4	1.10894
chr19	16896857	16897731	F2RL3-nearby-cis	ABC	BasoE,CFUE,ProE	0	1	0	0	0	0	0	1	0	-0.481619	0	promoter-TSS (NR_147452)	CPAMD8	1.10894
chr19	1028014	1028589	CNN2-nearby-cis	ABC	ProE	0	1	0	0	0	0	0	1	0	-0.821741	0	intron (NM_201277, intron 1 of 5)	CNN2	1.10894
chr2	85545987	85547186	Kit-ATAC,MAT2A-nearby-cis	ABC	BasoE,CFUE,ProE	0	1	0	0	1	0	0	0	0	-0.154898	0	3' UTR (NM_000821, exon 15 of 15)	MAT2A	1.10861
chr3	67011557	67012259	KBTBD8,KBTBD8-nearby-cis	ABC	CFUE,ProE	0	0	0	0	0	1	1	0	0	-0.0256937	0	TTS (NM_032505)	KBTBD8	1.08837
chr5	472345	473538	PP7080-nearby-cis	ABC	BasoE,CFUE,PolyE,ProE	1	1	0	0	0	0	0	0	0	-0.442379	0	promoter-TSS (NR_024158)	PP7080	1.08777
chr16	88790668	88790958	Kit-ATAC	ABC	CFUE	0	1	0	0	0	0	0	0	0	-0.217107	0	Intergenic	PIEZO1	1.07723
chr11	35618111	35619992	FJX1-nearby-cis	Non-ABC	BasoE,CFUE,OrthoE,ProE	0	1	0	0	0	0	0	0	0	1.86711	0	exon (NM_014344, exon 1 of 1)	FJX1	1.07723
chr1	156845364	156845800	ISG20L2	Non-ABC	BasoE,CFUE	0	1	0	0	0	0	0	0	0	1.24161	0	intron (NM_014215, intron 10 of 21)	INSRR	1.07723
chr11	3860875	3861166	Kit-ATAC	ABC	BasoE,CFUE,ProE	0	1	0	0	0	0	0	0	0	0.347605	0	intron (NM_001277962, intron 1 of 12)	MIR4687	1.07723
chr1	31736579	31737119	Kit-ATAC	Non-ABC	ProE	0	1	0	0	0	0	0	0	0	1.92191	0	intron (NM_001294335, intron 20 of 32)	MIR4254	1.07723
chr4	86916206	86916916	KLHL8	Non-ABC	BasoE,CFUE,OrthoE,PolyE,ProE	0	1	0	0	0	0	0	0	0	0.0774648	1	Intergenic	AFF1-AS1	1.07723
chr15	101107332	101108436	CHSY1	ABC	BasoE,CFUE	0	1	0	0	0	0	0	0	0	-0.016577	0	Intergenic	CHSY1	1.07723
chr19	46619753	46620146	Kit-ATAC	ABC	CFUE	0	1	0	0	0	0	0	0	0	-0.125252	0	TTS (NM_000960)	PTGIR	1.07723
chr19	1030624	1030987	CNN2-nearby-cis	ABC	BasoE,CFUE,ProE	0	1	0	0	0	0	0	0	0	-0.361355	0	intron (NM_201277, intron 1 of 5)	CNN2	1.07723
chr19	57191273	57192019	ZNF264-nearby-cis	Non-ABC	BasoE,CFUE,OrthoE,PolyE,ProE	0	1	0	0	0	0	0	0	0	-0.755303	1	5' UTR (NM_003417, exon 1 of 4)	ZNF264	1.07723
chr2	96187208	96187655	DUSP2	Non-ABC	CFUE,ProE	0	0	0	0	0	1	0	1	0	1.15929	0	intron (NM_020151, intron 6 of 7)	STARD7-AS1	1.07168
chr17	28912387	28912769	TRAF4	ABC	HUDEP2 Only	1	1	1	1	0	1	0	1	1	2.56987	0	exon (NM_020889, exon 9 of 9)	DHRS13	1.06515
chr1	1398185	1398487	MRPL20-DT-nearby-cis	ABC	HUDEP2 Only	1	1	1	1	1	0	0	1	1	1.72308	0	promoter-TSS (NM_001350497)	CCNL2	1.05656
chr20	38941775	38942048	FAM83D	ABC	HUDEP2 Only	0	1	1	1	1	0	0	1	1	1.35172	0	intron (NM_030919, intron 1 of 3)	FAM83D	1.04601
chr19	1854626	1854900	KLF16-nearby-cis	ABC	HUDEP2 Only	0	1	1	1	1	0	0	1	1	0.861281	1	intron (NM_031918, intron 1 of 1)	REXO1	1.04601
chr3	50612554	50612884	CISH-nearby-cis,TUSC2	ABC	HUDEP2 Only	0	1	1	1	1	0	0	1	1	-0.180573	1	promoter-TSS (NM_145071)	MAPKAPK3	1.04601
chr17	76716095	76716917	JMJD6-nearby-cis	ABC	BasoE,CFUE,OrthoE,PolyE,ProE	0	0	0	0	0	1	0	0	0	0.104959	0	3' UTR (NM_001081461, exon 7 of 7)	MXRA7	1.03997
chr10	102120071	102120903	PPRC1-nearby-cis	Non-ABC	BasoE,CFUE,OrthoE,PolyE,ProE	0	0	0	0	0	0	0	1	0	1.29706	0	promoter-TSS (NM_001321612)	LDB1	1.03171
chr18	24530689	24530935	Kit-ATAC	Non-ABC	CFUE	0	0	0	0	0	0	0	1	0	1.28597	0	Intergenic	HRH4	1.03171
chr17	28001211	28001483	Kit-ATAC	Non-ABC	CFUE	0	0	0	0	0	0	0	1	0	1.05064	0	Intergenic	LINC01992	1.03171
chr15	75198477	75199005	C15orf39-nearby-cis	ABC	BasoE,CFUE,ProE	0	0	0	0	0	0	0	1	0	-0.013697	0	Intergenic	C15orf39	1.03171
chr16	31474140	31474376	ZNF267	ABC	HUDEP2 Only	0	1	1	1	0	0	0	1	1	1.18469	0	intron (NM_015927, intron 5 of 10)	TGFB1I1	1.01462
chr20	663719	663940	SRXN1-nearby-cis	Non-ABC	CFUE	0	0	0	0	0	0	0	0	0	4.77791	0	exon (NM_033129, exon 2 of 2)	SRXN1	1
chr12	89346360	89346702	DUSP6-nearby-cis	Non-ABC	CFUE,ProE	0	0	0	0	0	0	0	0	0	3.08363	0	TTS (NM_001946)	DUSP6	1
chr4	1002259	1002590	FGFRL1-nearby-cis	Non-ABC	ProE	0	0	0	0	0	0	0	0	0	1.94427	0	exon (NM_001363576, exon 7 of 13)	IDUA	1
chr12	4031013	4031585	CCND2	Non-ABC	BasoE,CFUE,ProE	0	0	0	0	0	0	0	0	0	1.17482	0	Intergenic	PARP11	1
chrX	101360190	101360882	TIMM8A-nearby-cis	Non-ABC	BasoE,CFUE,OrthoE,PolyE,ProE	0	0	0	0	0	0	0	0	0	1.05409	0	intron (NM_000061, intron 8 of 18)	TIMM8A	1
chr13	78625400	78626015	OBI1-nearby-cis	ABC	BasoE,CFUE,ProE	0	0	0	0	0	0	0	0	0	0.943937	0	intron (NM_024546, intron 5 of 5)	POU4F1	1
chr2	24917138	24917433	Kit-ATAC	ABC	CFUE,ProE	0	0	0	0	0	0	0	0	0	-0.260946	0	intron (NM_001320613, intron 2 of 21)	ADCY3	1
chr9	133371470	133371765	Kit-ATAC	ABC	CFUE,ProE	0	0	0	0	0	0	0	0	0	-0.419146	0	intron (NM_001280791, intron 1 of 5)	SURF4	1
chr2	74181721	74181982	MTHFD2	ABC	CFUE	0	0	0	0	0	0	0	0	0	0.511356	0	Intergenic	MOB1A	1
chr1	46611735	46612349	MOB3C-nearby-cis	Non-ABC	BasoE,CFUE,OrthoE,PolyE,ProE	0	0	0	0	0	0	0	0	0	0.336585	1	intron (NM_201403, intron 2 of 3)	MOB3C	1
chr16	31527626	31528077	ZNF267	Non-ABC	BasoE,CFUE,OrthoE,PolyE,ProE	0	0	0	0	0	0	0	0	0	0.288155	1	promoter-TSS (NM_001318221)	AHSP	1
chr22	30182113	30182771	LIF	Non-ABC	BasoE,CFUE,PolyE,ProE	0	0	0	0	0	0	0	0	0	0.261682	1	Intergenic	LIF-AS1	1
chr22	30181729	30182036	LIF	Non-ABC	CFUE	0	0	0	0	0	0	0	0	0	0.24841	1	Intergenic	LIF-AS1	1
chr9	121196491	121196747	RAB14-nearby-cis	ABC	CFUE	0	0	0	0	0	0	0	0	0	0.170332	0	intron (NM_016322, intron 1 of 7)	GSN	1
chr12	93855989	93856536	SOCS2	Non-ABC	BasoE,CFUE,ProE	0	0	0	0	0	0	0	0	0	0.161064	1	intron (NM_001320100, intron 2 of 2)	LOC105369911	1
chr2	197460623	197461440	COQ10B-nearby-cis	ABC	BasoE,CFUE,ProE	0	0	0	0	0	0	0	0	0	0.159329	0	intron (NM_001320820, intron 2 of 4)	COQ10B	1
chr14	88816003	88816310	Kit-ATAC	ABC	BasoE,CFUE,ProE	0	0	0	0	0	0	0	0	0	0.150564	0	Intergenic	TTC8	1
chr9	96430161	96430965	ZNF367-nearby-cis	Non-ABC	BasoE,CFUE,ProE	0	0	0	0	0	0	0	0	0	0.071908	1	Intergenic	ZNF367	1
chr5	173878235	173878869	CPEB4-nearby-cis	ABC	BasoE,PolyE,ProE	0	0	0	0	0	0	0	0	0	0.0699385	0	Intergenic	CPEB4	1
chr9	38381001	38381553	ALDH1B1-nearby-cis	ABC	BasoE,CFUE,ProE	0	0	0	0	0	0	0	0	0	-0.0765652	0	Intergenic	ALDH1B1	1
chr2	3563614	3563978	RNASEH1-nearby-cis	ABC	CFUE,ProE	0	0	0	0	0	0	0	0	0	-0.0869863	0	Intergenic	RNASEH1-AS1	1
chr2	105385881	105386395	FHL2-nearby-cis	Non-ABC	BasoE,CFUE,OrthoE,PolyE,ProE	0	0	0	0	0	0	0	0	0	-0.0906148	1	intron (NM_001318899, intron 3 of 7)	FHL2	1
chr15	44570324	44570829	Kit-ATAC	Non-ABC	BasoE,CFUE,ProE	0	0	0	0	0	0	0	0	0	1.21721	0	exon (NM_001160227, exon 32 of 38)	EIF3J	1
chr2	20601079	20601702	RHOB	ABC	HUDEP2 Only	0	1	0	0	0	0	0	0	1	-0.0167544	1	Intergenic	HS1BP3-IT1	0.20528
chr1	26431905	26432577	ZDHHC18	Non-ABC	BasoE,CFUE,OrthoE,PolyE,ProE	1	1	1	1	1	1	1	1	1	-0.217185	0	promoter-TSS (NM_001243564)	DHDDS	0.144932
chr17	81923331	81923817	MAFG-nearby-cis	Non-ABC	BasoE,CFUE,OrthoE,PolyE,ProE	1	1	1	1	1	1	1	1	1	0.672858	0	promoter-TSS (NM_032711)	MAFG	0.144932
chr17	79838638	79840077	CBX4-nearby-cis	Non-ABC	BasoE,CFUE,OrthoE,PolyE,ProE	0	1	1	1	1	1	1	1	1	0.985818	0	promoter-TSS (NM_003655)	CBX4	0.134384
chr1	32208839	32209200	TXLNA	Non-ABC	BasoE,CFUE,OrthoE,PolyE,ProE	0	1	1	1	1	1	1	1	1	0.945615	0	promoter-TSS (NM_001099434)	DCDC2B	0.134384
chr6	44062866	44063153	VEGFA	Non-ABC	BasoE,CFUE,PolyE,ProE	0	1	1	1	1	1	1	1	1	0.861136	0	intron (NR_125864, intron 1 of 4)	LOC101929705	0.134384
chr16	3020187	3020472	TNFRSF12A-nearby-cis	Non-ABC	CFUE,ProE	0	1	1	1	1	1	1	1	1	0.285302	0	promoter-TSS (NM_016639)	TNFRSF12A	0.134384
chr19	46784726	46785097	SLC1A5-nearby-cis	Non-ABC	BasoE,CFUE,OrthoE,PolyE,ProE	0	1	1	1	1	1	1	1	1	-0.137013	0	promoter-TSS (NM_001145145)	SLC1A5	0.134384
chr19	46788166	46788910	SLC1A5-nearby-cis	Non-ABC	BasoE,CFUE,OrthoE,PolyE,ProE	0	1	1	1	1	1	1	1	1	-0.331368	0	promoter-TSS (NM_005628)	SLC1A5	0.134384
chr19	16889359	16889951	F2RL3-nearby-cis	Non-ABC	CFUE,ProE	1	1	1	1	0	1	1	1	1	0.828321	0	exon (NM_003950, exon 2 of 2)	F2RL3	0.113543
chr19	16888672	16889244	F2RL3-nearby-cis	Non-ABC	CFUE,ProE	1	1	1	1	0	1	1	1	1	-0.466217	0	promoter-TSS (NM_003950)	F2RL3	0.113543
chr12	93569640	93569894	SOCS2-nearby-cis	Non-ABC	BasoE,CFUE,OrthoE,PolyE,ProE	1	1	1	1	1	1	1	0	1	0.737917	0	promoter-TSS (NM_003877)	SOCS2	0.113222
chr8	65840783	65841006	RRS1	Non-ABC	CFUE	1	1	1	1	0	1	1	1	1	0.258587	0	intron (NM_001242318, intron 1 of 12)	PDE7A	0.113543
chr1	155052110	155052387	UBE2Q1	Non-ABC	BasoE,CFUE,OrthoE,PolyE,ProE	1	1	1	1	1	1	1	0	1	0.857473	0	intron (NR_048579, intron 1 of 21)	ADAM15	0.113222
chr1	155044798	155045229	UBE2Q1	Non-ABC	BasoE,CFUE,ProE	1	1	1	1	1	1	1	0	1	0.333738	0	TTS (NR_040772)	DCST1-AS1	0.113222
chr1	155050483	155051940	UBE2Q1	Non-ABC	BasoE,CFUE,OrthoE,PolyE,ProE	1	1	1	1	1	1	1	0	1	0.154115	0	promoter-TSS (NR_048578)	DCST1-AS1	0.113222
chr17	42561797	42562852	MLX-nearby-cis	Non-ABC	BasoE,CFUE,OrthoE,PolyE,ProE	1	1	1	1	1	1	0	1	1	0.580924	0	5' UTR (NM_025233, exon 1 of 9)	COASY	0.0965348
chr19	12872881	12873347	JUNB	Non-ABC	BasoE,CFUE,OrthoE,PolyE,ProE	0	1	1	1	0	1	1	1	1	0.00551502	0	intron (NM_014975, intron 24 of 25)	DNASE2	0.102996
chr2	131492025	131493377	FAM168B	Non-ABC	BasoE,CFUE,OrthoE,PolyE,ProE	0	1	1	1	1	1	1	0	1	-0.0894497	0	promoter-TSS (NR_026922)	LOC150776	0.102674
chr4	997247	997911	FGFRL1-nearby-cis	Non-ABC	BasoE,CFUE,ProE	0	1	1	1	1	1	1	0	1	-0.912515	0	intron (NM_000203, intron 2 of 13)	IDUA	0.102674
chr1	109075735	109076342	TAF13-nearby-cis	Non-ABC	BasoE,CFUE,OrthoE,PolyE,ProE	0	1	1	1	1	0	1	1	1	-0.106995	0	promoter-TSS (NM_005645)	TAF13	0.0944091
chr6	44128227	44128423	VEGFA	Non-ABC	CFUE,ProE	0	1	1	1	1	0	1	1	1	0.660403	0	promoter-TSS (NM_032111)	TMEM63B	0.0944091
chr6	44126841	44127874	VEGFA	Non-ABC	BasoE,CFUE,OrthoE,PolyE,ProE	0	1	1	1	1	0	1	1	1	0.172282	0	promoter-TSS (NM_032111)	MRPL14	0.0944091
chr3	72086169	72086780	RYBP	Non-ABC	BasoE,CFUE,PolyE,ProE	0	1	1	1	1	1	0	1	1	0.033	0	intron (NR_104116, intron 2 of 6)	LINC00877	0.0859871
chr17	81911003	81911815	MAFG-nearby-cis	Non-ABC	BasoE,CFUE,OrthoE,PolyE,ProE	1	1	1	1	0	1	1	0	1	-0.522265	0	promoter-TSS (NM_001256435)	PCYT2	0.0818334
chr12	94075366	94075607	SOCS2	Non-ABC	CFUE	0	1	1	1	0	1	1	0	1	0.229954	0	Intergenic	PLXNC1	0.0712858
chr12	57229335	57229827	NAB2,ZBTB39	Non-ABC	BasoE,CFUE,ProE	0	1	1	1	0	1	1	0	1	0.132026	0	promoter-TSS (NR_029415)	SHMT2	0.0712858
chr12	57229910	57230388	NAB2,ZBTB39	Non-ABC	BasoE,CFUE,ProE	0	1	1	1	0	1	1	0	1	0.0703891	0	promoter-TSS (NR_029415)	SHMT2	0.0712858
chr6	44074470	44075033	VEGFA	Non-ABC	BasoE,CFUE,ProE	1	1	1	1	1	0	0	1	1	0.219838	0	promoter-TSS (NR_125864)	LOC101929705	0.0565599
chr7	76047633	76048854	YWHAG	Non-ABC	BasoE,CFUE,OrthoE,PolyE,ProE	1	1	1	1	1	0	0	1	1	0.0510573	0	promoter-TSS (NM_001317788)	MDH2	0.0565599
chr6	44079174	44079667	VEGFA	Non-ABC	BasoE,CFUE,ProE	1	1	1	1	1	0	0	1	1	-0.0920203	0	Intergenic	LOC101929705	0.0565599
chr3	4994322	4994658	Kit-ATAC	Non-ABC	CFUE	0	1	1	1	0	0	1	1	1	0.144613	0	Intergenic	BHLHE40-AS1	0.0630208
chr4	10200812	10201221	ZNF518B	Non-ABC	BasoE,CFUE,OrthoE,PolyE,ProE	0	1	1	1	0	1	0	1	1	-0.124325	0	Intergenic	WDR1	0.0545989
chr1	37479639	37480048	ZC3H12A-nearby-cis	Non-ABC	BasoE,CFUE,OrthoE,PolyE,ProE	0	1	1	1	1	1	0	0	1	0.546134	0	promoter-TSS (NR_106790)	MIR6732	0.0542773
chr1	52697847	52698624	COA7-nearby-cis	Non-ABC	BasoE,CFUE,OrthoE,PolyE,ProE	1	1	1	1	1	0	0	1	1	0.27429	0	exon (NM_023077, exon 1 of 3)	COA7	0.0565599
chr2	73234099	73234690	MTHFD2	Non-ABC	BasoE,CFUE,OrthoE,PolyE,ProE	1	1	1	1	1	0	0	1	1	0.256404	0	promoter-TSS (NM_006429)	CCT7	0.0565599
chr1	23742958	23744170	ELOA-nearby-cis	Non-ABC	BasoE,CFUE,OrthoE,PolyE,ProE	1	1	1	1	1	0	0	1	1	0.0295107	0	exon (NM_003198, exon 1 of 11)	ELOA	0.0565599
chr1	1406379	1406746	MRPL20-DT-nearby-cis	Non-ABC	CFUE,ProE	1	1	1	1	1	0	0	1	1	-0.380501	0	intron (NM_017971, intron 2 of 3)	MRPL20	0.0565599
chr17	8119564	8119928	PHF23	Non-ABC	BasoE,CFUE,OrthoE,ProE	1	1	1	1	1	0	0	1	1	-0.392316	0	promoter-TSS (NM_001165960)	ALOXE3	0.0565599
chr6	56954522	56955779	RAB23,ZNF451	Non-ABC	BasoE,CFUE,OrthoE,PolyE,ProE	0	1	1	1	0	1	0	1	1	0.668461	0	promoter-TSS (NM_152731)	BEND6	0.0545989
chr2	238287692	238287900	ASB1,PER2-nearby-cis	Non-ABC	CFUE	0	1	1	1	0	1	0	1	1	0.3875	0	intron (NM_022817, intron 1 of 22)	PER2	0.0545989
chr6	56955900	56956150	RAB23,ZNF451	Non-ABC	CFUE	0	1	1	1	0	1	0	1	1	0.258648	0	intron (NM_001318539, intron 1 of 3)	BEND6	0.0545989
chr11	57358654	57359047	SLC43A3	Non-ABC	CFUE,ProE	0	1	1	1	0	1	0	1	1	0.189954	0	intron (NM_002559, intron 8 of 11)	P2RX3	0.0545989
chr2	38515413	38516088	SRSF7	Non-ABC	CFUE,ProE	0	1	1	1	0	1	0	1	1	0.0929719	0	promoter-TSS (NR_110259)	LINC02613	0.0545989
chr1	225454800	225455154	SDE2	Non-ABC	CFUE	0	1	1	1	0	1	0	1	1	0.0381977	0	Intergenic	LBR	0.0545989
chr2	238288351	238289440	ASB1,PER2-nearby-cis	Non-ABC	BasoE,CFUE,OrthoE,PolyE,ProE	0	1	1	1	0	1	0	1	1	0.0151396	0	promoter-TSS (NM_022817)	PER2	0.0545989
chr10	62818004	62818286	ADO-nearby-cis,EGR2-nearby-cis	Non-ABC	CFUE	0	1	1	1	0	1	0	1	1	0.00207447	0	intron (NM_001136178, intron 2 of 3)	EGR2	0.0545989
chr1	32180394	32180651	TXLNA-nearby-cis	Non-ABC	BasoE,CFUE,OrthoE,PolyE,ProE	0	1	1	1	1	0	0	1	1	0.714222	0	intron (NM_175852, intron 2 of 10)	TXLNA	0.0460122
chr19	38304958	38305391	KCNK6-nearby-cis	Non-ABC	CFUE,ProE	0	1	1	1	1	0	0	1	1	0.254889	0	TTS (NM_033520)	C19orf33	0.0460122
chr1	32179418	32180228	TXLNA-nearby-cis	Non-ABC	BasoE,CFUE,OrthoE,PolyE,ProE	0	1	1	1	1	0	0	1	1	0.195983	0	intron (NM_175852, intron 1 of 10)	TXLNA	0.0460122
chr11	123741135	123741878	ZNF202-nearby-cis	Non-ABC	BasoE,CFUE,OrthoE,PolyE,ProE	0	1	1	1	1	0	0	1	1	0.471684	0	intron (NM_001301779, intron 1 of 7)	ZNF202	0.0460122
chr1	34859289	34860145	SMIM12-nearby-cis	Non-ABC	BasoE,CFUE,OrthoE,PolyE,ProE	0	1	1	1	1	0	0	1	1	0.0899907	0	promoter-TSS (NM_001164824)	SMIM12	0.0460122
chr6	24494541	24495834	E2F3	Non-ABC	BasoE,CFUE,OrthoE,PolyE,ProE	1	1	1	1	0	0	1	0	1	0.242015	0	exon (NM_001368954, exon 1 of 9)	ALDH5A1	0.0418585
chr19	42386913	42387644	ZNF574	Non-ABC	BasoE,CFUE,PolyE,ProE	1	0	1	1	0	1	1	1	1	0.997739	0	intron (NM_032488, intron 3 of 3)	CNFN	0.0363171
chr6	41318692	41319461	NFYA	Non-ABC	BasoE,CFUE,OrthoE,PolyE,ProE	0	0	1	1	0	1	1	1	1	-0.124169	0	Intergenic	NCR2	0.0257695
chr17	7233978	7234789	PHF23-nearby-cis	Non-ABC	BasoE,CFUE,OrthoE,PolyE,ProE	1	1	1	1	0	0	0	1	1	0.823551	0	TTS (NM_024297)	DVL2	0.0251716
chr17	7233170	7233489	PHF23-nearby-cis	Non-ABC	CFUE	1	1	1	1	0	0	0	1	1	-0.275069	0	intron (NM_004422, intron 1 of 14)	DVL2	0.0251716
chr11	69075760	69076343	CCND1	Non-ABC	CFUE,ProE	0	1	1	1	0	0	1	0	1	-0.173134	0	intron (NM_139075, intron 13 of 24)	MIR3164	0.0313109
chr11	69088664	69089074	CCND1	Non-ABC	BasoE,CFUE,ProE	0	1	1	1	0	0	1	0	1	-0.243151	0	3' UTR (NM_139075, exon 25 of 25)	MIR3164	0.0313109
chr11	69089253	69089631	CCND1	Non-ABC	CFUE,ProE	0	1	1	1	0	0	1	0	1	-0.446937	0	3' UTR (NM_139075, exon 25 of 25)	MIR3164	0.0313109
chr11	69080296	69080862	CCND1	Non-ABC	BasoE,CFUE,OrthoE,PolyE,ProE	0	1	1	1	0	0	1	0	1	-0.7778	0	intron (NM_139075, intron 17 of 24)	MIR3164	0.0313109
chr3	72446794	72447847	RYBP-nearby-cis	Non-ABC	BasoE,CFUE,OrthoE,PolyE,ProE	0	1	1	1	0	1	0	0	1	0.159839	0	promoter-TSS (NM_012234).2	RYBP	0.022889
chr18	497025	497290	Kit-ATAC	Non-ABC	CFUE	0	0	1	1	0	1	1	1	1	0.841419	0	intron (NM_130386, intron 1 of 9)	COLEC12	0.0257695
chr14	69101281	69101771	Kit-ATAC	Non-ABC	BasoE,CFUE,PolyE,ProE	0	0	1	1	0	1	1	1	1	0.148135	0	intron (NM_003861, intron 5 of 8)	DCAF5	0.0257695
chr12	57008193	57008449	ZBTB39-nearby-cis	Non-ABC	CFUE	0	0	1	1	0	1	1	1	1	0.280625	0	Intergenic	ZBTB39	0.0257695
chr6	43924218	43924706	VEGFA	Non-ABC	CFUE,PolyE,ProE	0	0	1	1	0	1	1	1	1	0.158205	0	intron (NR_024478, intron 1 of 1)	LINC01512	0.0257695
chr6	43917953	43918361	VEGFA	Non-ABC	CFUE	0	0	1	1	0	1	1	1	1	-0.013701	0	intron (NR_024478, intron 1 of 1)	LINC01512	0.0257695
chr1	154862845	154863105	UBE2Q1	Non-ABC	BasoE,CFUE,ProE	0	0	1	1	0	1	1	1	1	-0.20575	0	intron (NM_001204087, intron 1 of 8)	KCNN3	0.0257695
chr6	43951168	43952374	VEGFA	Non-ABC	BasoE,CFUE,OrthoE,PolyE,ProE	0	0	1	1	0	1	1	1	1	-0.215715	0	Intergenic	C6orf223	0.0257695
chr6	43916408	43917206	VEGFA	Non-ABC	BasoE,CFUE,PolyE,ProE	0	0	1	1	0	1	1	1	1	-0.228083	0	intron (NR_024478, intron 1 of 1)	LINC01512	0.0257695
chr1	156860647	156861114	ISG20L2	Non-ABC	BasoE,CFUE,OrthoE,PolyE,ProE	1	1	1	1	0	0	0	1	1	0.491238	0	promoter-TSS (NM_001012331)	NTRK1	0.0251716
chr1	156858791	156859282	ISG20L2	Non-ABC	CFUE,ProE	1	1	1	1	0	0	0	1	1	0.089	0	promoter-TSS (NM_014215)	INSRR	0.0251716
chr1	156860135	156860540	ISG20L2	Non-ABC	BasoE,ProE	1	1	1	1	0	0	0	1	1	-0.0501852	0	promoter-TSS (NM_001012331)	NTRK1	0.0251716
chr19	51570941	51571546	ZNF175-nearby-cis	Non-ABC	BasoE,CFUE,OrthoE,PolyE,ProE	1	1	1	1	0	0	0	1	1	-0.205912	0	promoter-TSS (NR_136208)	ZNF175	0.0251716
chr1	1273551	1274480	MRPL20-DT	Non-ABC	BasoE,CFUE,OrthoE,PolyE,ProE	1	1	1	1	0	0	0	1	1	-0.393864	0	promoter-TSS (NM_194458)	UBE2J2	0.0251716
chr19	7920145	7921289	SNAPC2-nearby-cis	Non-ABC	BasoE,CFUE,OrthoE,PolyE,ProE	1	1	1	1	0	0	0	1	1	-0.408712	0	promoter-TSS (NR_030717)	SNAPC2	0.0251716
chr2	73736649	73737693	MTHFD2	Non-ABC	BasoE,CFUE,OrthoE,PolyE,ProE	1	1	1	1	0	0	0	1	1	-0.413098	0	promoter-TSS (NM_001330388)	TPRKB	0.0251716
chr1	43929599	43929883	Kit-ATAC	Non-ABC	CFUE,OrthoE	0	1	1	1	0	1	0	0	1	0.293148	0	intron (NM_001350619, intron 12 of 12)	ARTN	0.022889
chr12	54935361	54935670	Kit-ATAC	Non-ABC	BasoE,CFUE,OrthoE,ProE	0	1	1	1	0	1	0	0	1	0.0897508	0	Intergenic	TESPA1	0.022889
chr1	9275199	9275974	SLC25A33	Non-ABC	BasoE,CFUE,OrthoE,PolyE,ProE	0	1	1	1	0	1	0	0	1	-0.137668	0	Intergenic	SPSB1	0.022889
chr9	123354090	123354490	RC3H2	Non-ABC	CFUE,OrthoE,ProE	0	1	1	1	0	1	0	0	1	-0.341167	0	Intergenic	CRB2	0.022889
chr16	3028189	3028544	TNFRSF12A-nearby-cis	Non-ABC	BasoE,CFUE,OrthoE,PolyE,ProE	0	1	1	1	0	0	0	1	1	0.58987	0	TTS (NM_024339)	HCFC1R1	0.014624
chrX	38803618	38804485	MID1IP1-nearby-cis	Non-ABC	BasoE,CFUE,OrthoE,PolyE,ProE	0	1	1	1	1	0	0	0	1	0.748111	0	promoter-TSS (NR_046706)	MID1IP1-AS1	0.0143024
chr19	940559	941327	MIDN	Non-ABC	BasoE,CFUE,OrthoE,PolyE,ProE	0	1	1	1	1	0	0	0	1	-0.010694	0	intron (NM_005224, intron 3 of 8)	ARID3A	0.0143024
chr19	944102	944527	MIDN	Non-ABC	BasoE,CFUE,OrthoE,PolyE,ProE	0	1	1	1	1	0	0	0	1	-0.634976	0	intron (NM_005224, intron 3 of 8)	ARID3A	0.0143024
chr14	60721397	60721930	Kit-ATAC	Non-ABC	CFUE	0	1	1	1	0	0	0	1	1	0.587158	0	intron (NM_017420, intron 1 of 2)	SIX4	0.014624
chr1	921101	921369	MRPL20-DT	Non-ABC	CFUE	0	1	1	1	0	0	0	1	1	0.47472	0	Intergenic	LINC02593	0.014624
chr20	652775	653721	SRXN1-nearby-cis	Non-ABC	BasoE,CFUE,OrthoE,PolyE,ProE	0	1	1	1	0	0	0	1	1	0.443541	0	promoter-TSS (NM_080725)	SRXN1	0.014624
chr6	43969318	43970030	VEGFA	Non-ABC	BasoE,CFUE,PolyE,ProE	0	1	1	1	0	0	0	1	1	-0.0594354	0	Intergenic	C6orf223	0.014624
chr2	85409799	85410813	MAT2A	Non-ABC	BasoE,CFUE,ProE	0	1	1	1	0	0	0	1	1	-0.142833	0	promoter-TSS (NM_001747)	CAPG	0.014624
chr1	938133	938570	MRPL20-DT	Non-ABC	BasoE,CFUE,ProE	0	1	1	1	0	0	0	1	1	-0.667785	0	intron (NM_152486, intron 5 of 13)	SAMD11	0.014624
chr9	38392326	38393138	ALDH1B1-nearby-cis	Non-ABC	BasoE,CFUE,OrthoE,PolyE,ProE	0	1	1	1	1	0	0	0	1	-0.510498	0	promoter-TSS (NM_000692)	ALDH1B1	0.0143024
chr5	112160468	112161290	STARD4	Non-ABC	BasoE,CFUE,OrthoE,PolyE,ProE	0	0	1	1	1	1	0	1	1	-0.42204	0	promoter-TSS (NR_002922)	EPB41L4A-AS1	0.00876096
chr19	16076107	16076869	TPM4-nearby-cis	Non-ABC	CFUE,OrthoE	0	1	1	1	1	1	1	1	0	0.899163	0	promoter-TSS (NM_001367837)	TPM4	0.00633052
chr1	9529008	9529509	SLC25A33,SLC25A33-nearby-cis	Non-ABC	CFUE	0	1	1	1	1	1	1	1	0	-0.130341	0	Intergenic	SLC25A33	0.00633052
chr20	32207144	32208152	PLAGL2-nearby-cis	Non-ABC	BasoE,CFUE,OrthoE,PolyE,ProE	1	1	1	1	0	0	0	0	1	0.882625	0	promoter-TSS (NM_015352)	PLAGL2	-0.0065383
chr11	118906948	118907687	C2CD2L	Non-ABC	BasoE,CFUE,OrthoE,ProE	0	0	1	1	0	1	1	0	1	0.934886	0	intron (NM_182557, intron 3 of 7)	BCL9L	-0.00594039
chr2	73851338	73851566	Kit-ATAC,MTHFD2	Non-ABC	CFUE	0	0	1	1	0	1	1	0	1	0.0904956	0	intron (NR_148670, intron 8 of 12)	STAMBP	-0.00594039
chr1	227449117	227449386	Kit-ATAC	Non-ABC	CFUE	0	0	1	1	0	1	1	0	1	-0.0569814	0	Intergenic	ZNF678	-0.00594039
chr19	40305217	40305649	SERTAD3	Non-ABC	ProE	0	0	1	1	0	1	1	0	1	-0.00770602	0	Intergenic	AKT2	-0.00594039
chr14	73836650	73836940	MIDEAS	Non-ABC	CFUE,ProE	0	0	1	1	0	1	1	0	1	-0.0158345	0	Intergenic	LINC02274	-0.00594039
chr5	173601921	173602893	CPEB4	Non-ABC	BasoE,CFUE,ProE	0	0	1	1	0	1	1	0	1	-0.0782809	0	Intergenic	BOD1	-0.00594039
chr15	101149150	101149637	CHSY1	Non-ABC	CFUE,ProE	0	0	1	1	0	1	1	0	1	-0.131224	0	Intergenic	CHSY1	-0.00594039
chr9	137254719	137255912	TUBB4B-nearby-cis	Non-ABC	BasoE,CFUE,OrthoE,PolyE,ProE	1	1	1	1	0	0	0	0	1	-0.257237	0	promoter-TSS (NM_015456)	NELFB	-0.0065383
chr11	64094475	64094784	Kit-ATAC	Non-ABC	CFUE,ProE	0	0	1	1	0	0	1	1	1	-0.0784563	0	intron (NM_014067, intron 3 of 10)	FLRT1	-0.0142054
chr1	155061550	155061942	UBE2Q1	Non-ABC	BasoE,CFUE,OrthoE,ProE	0	1	1	1	0	0	0	0	1	0.761526	0	intron (NM_001261465, intron 19 of 20)	EFNA4	-0.0170859
chr1	155063510	155064322	UBE2Q1	Non-ABC	BasoE,CFUE	0	1	1	1	0	0	0	0	1	0.663612	0	promoter-TSS (NR_040773)	DCST1-AS1	-0.0170859
chr1	155062785	155062965	UBE2Q1	Non-ABC	BasoE,CFUE,ProE	0	1	1	1	0	0	0	0	1	0.0528722	0	promoter-TSS (NM_005227)	EFNA4	-0.0170859
chr8	129681911	129682457	MYC	Non-ABC	BasoE,PolyE,ProE	0	0	1	1	0	0	1	1	1	-0.0065934	0	Intergenic	CCDC26	-0.0142054
chr2	38551941	38552658	SRSF7	Non-ABC	BasoE,CFUE,ProE	0	0	1	1	0	1	0	1	1	0.18177	0	Intergenic	LINC02613	-0.0226273
chr17	40191337	40192075	CDC6	Non-ABC	BasoE,CFUE,OrthoE,PolyE,ProE	0	1	1	1	0	0	0	0	1	0.942831	0	intron (NM_016339, intron 10 of 14)	MIR6867	-0.0170859
chr12	57001342	57001729	ZBTB39-nearby-cis	Non-ABC	BasoE,CFUE,OrthoE,PolyE	0	1	1	1	0	0	0	0	1	0.755863	0	3' UTR (NM_014830, exon 2 of 2)	ZBTB39	-0.0170859
chr19	12757434	12758102	JUNB	Non-ABC	BasoE,CFUE,OrthoE,ProE	0	1	1	1	0	0	0	0	1	0.740648	0	exon (NM_017682, exon 10 of 10)	BEST2	-0.0170859
chr1	246117053	246117472	Kit-ATAC	Non-ABC	BasoE,CFUE,PolyE	0	1	1	1	0	0	0	0	1	0.328852	0	intron (NM_022743, intron 5 of 11)	SMYD3	-0.0170859
chr11	69643171	69643619	CCND1-nearby-cis	Non-ABC	BasoE,CFUE,OrthoE,PolyE,ProE	0	1	1	1	0	0	0	0	1	0.442406	0	intron (NM_053056, intron 2 of 4)	CCND1	-0.0170859
chr2	180980071	180981195	ITPRID2	Non-ABC	BasoE,CFUE,OrthoE,PolyE,ProE	0	1	1	1	0	0	0	0	1	0.298409	0	promoter-TSS (NM_006357)	UBE2E3	-0.0170859
chr1	46603840	46604559	MOB3C-nearby-cis	Non-ABC	BasoE,CFUE,OrthoE,PolyE,ProE	0	1	1	1	0	0	0	0	1	0.128364	0	promoter-TSS (NM_003684)	MKNK1	-0.0170859
chr19	42132933	42133532	ERF	Non-ABC	BasoE,CFUE,PolyE,ProE	0	1	1	1	0	0	0	0	1	0.116135	0	promoter-TSS (NM_001207025)	MIR4323	-0.0170859
chr21	39137207	39137541	ETS2	Non-ABC	CFUE,ProE	0	1	1	1	0	0	0	0	1	-0.00902994	0	Intergenic	PSMG1	-0.0170859
chr9	137028042	137028661	TUBB4B	Non-ABC	BasoE,ProE	0	1	1	1	0	0	0	0	1	-0.443407	0	promoter-TSS (NM_001606)	ABCA2	-0.0170859
chr9	137029217	137029662	TUBB4B	Non-ABC	BasoE,CFUE,OrthoE,PolyE,ProE	0	1	1	1	0	0	0	0	1	-0.841849	0	promoter-TSS (NM_212533)	ABCA2	-0.0170859
chr9	137227563	137227817	TUBB4B-nearby-cis	Non-ABC	CFUE,ProE	0	1	1	1	0	0	0	0	1	-0.846295	0	5' UTR (NM_001190228, exon 1 of 3)	RNF224	-0.0170859
chr9	137028831	137029090	TUBB4B	Non-ABC	BasoE,ProE	0	1	1	1	0	0	0	0	1	-0.992691	0	promoter-TSS (NM_001606)	ABCA2	-0.0170859
chr10	72340433	72340866	DDIT4	Non-ABC	BasoE,CFUE,PolyE,ProE	1	0	1	1	1	0	0	1	1	0.904806	0	intron (NR_157570, intron 5 of 8)	DNAJB12	-0.0206663
chr6	43838326	43838911	VEGFA	Non-ABC	BasoE,CFUE,OrthoE,ProE	0	0	1	1	0	1	0	1	1	0.429909	0	Intergenic	LINC02537	-0.0226273
chr19	7929355	7929656	SNAPC2-nearby-cis	Non-ABC	CFUE,ProE	0	0	1	1	0	1	0	1	1	-0.142578	0	intron (NM_006351, intron 10 of 12)	CTXN1	-0.0226273
chr3	39291915	39292324	CSRNP1	Non-ABC	BasoE,CFUE,ProE	0	0	1	1	0	1	0	1	1	-0.166985	0	Intergenic	CX3CR1	-0.0226273
chr6	43181838	43182661	SRF-nearby-cis	Non-ABC	BasoE,CFUE,OrthoE,PolyE,ProE	1	1	1	1	1	0	1	1	0	0.00580924	0	promoter-TSS (NM_015089)	CUL9	-0.0230968
chr10	28797194	28797478	Kit-ATAC	Non-ABC	CFUE	0	1	1	1	0	1	1	1	0	0.0169401	0	intron (NR_120652, intron 2 of 3)	LINC00837	-0.0250578
chr1	202531873	202532681	Kit-ATAC	Non-ABC	BasoE,CFUE,OrthoE,PolyE,ProE	0	1	1	1	0	1	1	1	0	0.101655	0	intron (NM_002481, intron 18 of 23)	PPP1R12B	-0.0250578
chr2	38542805	38543329	SRSF7	Non-ABC	CFUE	0	1	1	1	0	1	1	1	0	0.107702	0	Intergenic	LINC02613	-0.0250578
chr3	128467105	128467501	Kit-ATAC	Non-ABC	BasoE,CFUE	0	1	1	1	0	1	1	1	0	-0.961889	0	promoter-TSS (NM_153330)	DNAJB8	-0.0250578
chr6	26327533	26328333	ABT1	Non-ABC	CFUE,ProE	0	1	1	1	0	1	1	1	0	-0.0574188	0	Intergenic	BTN3A2	-0.0250578
chr1	9539114	9540336	SLC25A33-nearby-cis	Non-ABC	BasoE,CFUE,OrthoE,PolyE,ProE	0	1	1	1	0	1	1	1	0	-0.126359	0	exon (NM_032315, exon 1 of 7)	SLC25A33	-0.0250578
chr3	186882823	186883283	Kit-ATAC	Non-ABC	CFUE,ProE	0	1	1	1	0	1	1	1	0	0.00440435	0	Intergenic	ADIPOQ-AS1	-0.0250578
chr8	102746814	102747285	Kit-ATAC	Non-ABC	CFUE,ProE	0	1	1	1	0	1	1	1	0	-0.25589	0	Intergenic	GASAL1	-0.0250578
chr6	26330192	26330458	ABT1	Non-ABC	ProE	0	1	1	1	0	1	1	1	0	-0.250778	0	Intergenic	BTN3A2	-0.0250578
chr10	70477744	70478104	Kit-ATAC	Non-ABC	CFUE	0	1	1	1	1	1	0	1	0	-0.264925	0	promoter-TSS (NM_014431)	PALD1	-0.0420663
chr1	154878399	154878809	UBE2Q1	Non-ABC	BasoE,CFUE,OrthoE,PolyE,ProE	0	0	1	1	0	0	1	0	1	-0.14451	0	Intergenic	KCNN3	-0.0459153
chr2	105398410	105399352	FHL2-nearby-cis	Non-ABC	BasoE,CFUE,OrthoE,PolyE,ProE	0	0	1	1	0	1	0	0	1	-0.675238	0	5' UTR (NM_001318898, exon 1 of 6)	FHL2	-0.0543372
chr10	110279456	110279669	DUSP5	Non-ABC	CFUE	0	0	1	1	0	1	0	0	1	0.835202	0	intron (NM_001008541, intron 3 of 4)	SMNDC1	-0.0543372
chr17	82781643	82782247	WDR45B	Non-ABC	BasoE,CFUE,ProE	0	0	1	1	0	1	0	0	1	-0.0524139	0	intron (NM_005993, intron 7 of 38)	TBCD	-0.0543372
chr14	32224877	32225299	Kit-ATAC	Non-ABC	CFUE,ProE	0	0	1	1	0	1	0	0	1	0.429332	0	Intergenic	RNU6-9	-0.0543372
chr3	170811856	170812297	SKIL	Non-ABC	BasoE,CFUE,OrthoE,PolyE,ProE	0	0	1	1	0	1	0	0	1	-0.114617	0	Intergenic	RPL22L1	-0.0543372
chr9	124818500	124819035	Kit-ATAC	Non-ABC	CFUE,ProE	0	0	1	1	0	1	0	0	1	-0.281637	0	Intergenic	OLFML2A	-0.0543372
chr6	41278991	41279384	NFYA	Non-ABC	BasoE,CFUE,OrthoE,ProE	0	0	1	1	0	0	0	1	1	0.0295852	0	TTS (NM_001242589)	TREM1	-0.0626022
chr19	12777606	12777857	JUNB-nearby-cis	Non-ABC	CFUE,ProE	0	0	1	1	0	0	0	1	1	-0.180645	0	Intergenic	HOOK2	-0.0626022
chr16	85592724	85593037	Kit-ATAC	Non-ABC	ProE	0	1	1	1	0	1	1	0	0	-0.486051	0	Intergenic	GSE1	-0.0567676
chr11	6357255	6357606	Kit-ATAC	Non-ABC	CFUE,ProE	0	1	1	1	0	1	1	0	0	0.289627	0	Intergenic	SMPD1	-0.0567676
chr19	51480469	51481035	ZNF175	Non-ABC	CFUE	0	1	1	1	0	1	1	0	0	-0.00882686	0	intron (NM_001278392, intron 2 of 5)	CEACAM18	-0.0567676
chr19	7649405	7649785	Kit-ATAC	Non-ABC	BasoE,CFUE,ProE	0	1	1	1	0	1	1	0	0	-0.0251553	0	Intergenic	STXBP2	-0.0567676
chr20	1415858	1416305	Kit-ATAC	Non-ABC	ProE	0	1	1	1	0	1	1	0	0	0.103902	0	Intergenic	FKBP1A	-0.0567676
chr11	44634664	44635211	Kit-ATAC	Non-ABC	ProE	0	1	1	1	0	1	1	0	0	0.148285	0	Intergenic	CD82	-0.0567676
chr1	32205454	32205944	TXLNA	Non-ABC	BasoE,CFUE,PolyE,ProE	0	1	1	1	1	0	1	0	0	-0.323086	0	promoter-TSS (NM_001160042)	IQCC	-0.0653542
chr11	110174198	110174510	Kit-ATAC	Non-ABC	CFUE,ProE	0	0	1	1	0	0	0	1	1	-0.346968	0	TTS (NM_001260493)	ZC3H12C	-0.0626022
chr1	44793618	44794024	PLK3-nearby-cis	Non-ABC	BasoE,CFUE,OrthoE,PolyE,ProE	0	0	1	1	0	0	0	1	1	0.0286552	0	Intergenic	BEST4	-0.0626022
chr4	7081823	7082333	GRPEL1-nearby-cis	Non-ABC	BasoE,CFUE,OrthoE,PolyE,ProE	0	0	1	1	0	0	0	1	1	0.00503137	0	Intergenic	GRPEL1	-0.0626022
chr22	39529237	39529509	ATF4-nearby-cis	Non-ABC	CFUE,ProE	0	0	1	1	0	0	0	1	1	0.001125	0	non-coding (NR_130151, exon 5 of 5)	RPS19BP1	-0.0626022
chr1	44794397	44794884	PLK3-nearby-cis	Non-ABC	BasoE,CFUE,OrthoE,PolyE,ProE	0	0	1	1	0	0	0	1	1	-0.0750246	0	Intergenic	PLK3	-0.0626022
chr17	42820033	42820252	PSME3-nearby-cis	Non-ABC	CFUE	0	0	1	1	0	0	0	1	1	-0.0770228	0	intron (NM_001313999, intron 2 of 9)	BECN1	-0.0626022
chr19	38233869	38234121	KCNK6	Non-ABC	BasoE,CFUE,ProE	0	0	1	1	0	0	0	1	1	-0.168421	0	Intergenic	DPF1	-0.0626022
chr1	31977669	31978158	Kit-ATAC	Non-ABC	CFUE	0	0	1	1	0	0	0	1	1	0.145843	0	Intergenic	KHDRBS1	-0.0626022
chr6	44096579	44097045	VEGFA	Non-ABC	BasoE,CFUE,PolyE,ProE	0	0	1	1	0	0	0	1	1	-0.287781	0	Intergenic	LOC101929705	-0.0626022
chr19	18986595	18987229	Kit-ATAC	Non-ABC	BasoE,CFUE,ProE	0	0	1	1	0	0	0	1	1	-0.110804	0	Intergenic	HOMER3	-0.0626022
chr22	22102999	22103427	Kit-ATAC	Non-ABC	CFUE	0	0	1	1	1	0	0	0	1	0.113056	0	Intergenic	PRAMENP	-0.0629238
chr6	27091661	27092412	ABT1	Non-ABC	BasoE,CFUE,ProE	1	1	1	1	1	0	0	1	0	-0.254881	0	Intergenic	HIST1H2BJ	-0.0714936
chr3	66997903	66998777	KBTBD8-nearby-cis	Non-ABC	BasoE,CFUE,OrthoE,PolyE,ProE	0	1	1	1	0	1	0	1	0	0.767571	0	promoter-TSS (NM_032505)	KBTBD8	-0.0734546
chr8	22197678	22198326	Kit-ATAC	Non-ABC	ProE	0	1	1	1	0	1	0	1	0	-0.00155401	0	intron (NR_033403, intron 15 of 19)	BMP1	-0.0734546
chr6	44022026	44022955	Kit-ATAC,VEGFA	Non-ABC	OrthoE,ProE	0	1	1	1	0	1	0	1	0	-0.161332	0	intron (NR_125864, intron 1 of 4)	LOC101929705	-0.0734546
chr3	39146955	39147698	CSRNP1-nearby-cis	Non-ABC	BasoE,CFUE,OrthoE,ProE	0	1	1	1	0	1	0	1	0	0.189443	0	5' UTR (NM_001320559, exon 1 of 5)	CSRNP1	-0.0734546
chr2	16717552	16717838	Kit-ATAC	Non-ABC	BasoE,CFUE	0	1	1	1	0	1	0	1	0	-0.22565	0	Intergenic	FAM49A	-0.0734546
chr1	86774270	86774629	Kit-ATAC	Non-ABC	CFUE	0	1	1	1	0	1	0	1	0	0.360111	0	Intergenic	SH3GLB1	-0.0734546
chr16	25210734	25211113	Kit-ATAC	Non-ABC	CFUE,ProE	0	1	1	1	0	1	0	1	0	0.0166939	0	Intergenic	AQP8	-0.0734546
chr3	72319181	72319566	Kit-ATAC	Non-ABC	BasoE,CFUE,OrthoE,PolyE,ProE	0	1	1	1	0	1	0	1	0	-0.207387	0	Intergenic	RYBP	-0.0734546
chr10	30682397	30682755	KIF5B	Non-ABC	BasoE,CFUE,OrthoE,ProE	0	1	1	1	0	1	0	1	0	-0.0962039	0	Intergenic	SVIL2P	-0.0734546
chr11	62427747	62428208	Kit-ATAC	Non-ABC	CFUE,ProE	0	1	1	1	0	1	0	1	0	0.290976	0	Intergenic	SCGB1A1	-0.0734546
chr22	21972328	21972638	Kit-ATAC	Non-ABC	CFUE	1	0	1	1	0	0	0	0	1	0.256855	0	intron (NR_146277, intron 4 of 17)	TOP3B	-0.0837645
chr3	48187743	48188849	CDC25A-nearby-cis	Non-ABC	BasoE,CFUE,OrthoE,PolyE,ProE	0	1	1	1	1	0	0	1	0	0.631366	0	5' UTR (NM_001789, exon 1 of 15)	CDC25A	-0.0820412
chr7	76201536	76202193	YWHAG	Non-ABC	BasoE,CFUE,PolyE,ProE	1	0	1	1	0	0	0	0	1	0.390659	0	promoter-TSS (NM_001291831)	SRRM3	-0.0837645
chr1	226125238	226125464	SDE2	Non-ABC	CFUE	0	0	1	1	0	0	0	0	1	-0.155898	0	Intergenic	ACBD3-AS1	-0.0943121
chrX	149871989	149872266	Kit-ATAC	Non-ABC	CFUE,ProE	0	0	1	1	0	0	0	0	1	0.0902347	0	intron (NR_109813, intron 2 of 2)	MAGEA8	-0.0943121
chr2	42770512	42770841	Kit-ATAC	Non-ABC	CFUE,ProE	0	0	1	1	0	0	0	0	1	0.302182	0	intron (NM_012205, intron 4 of 9)	OXER1	-0.0943121
chr15	60520818	60521207	Kit-ATAC	Non-ABC	CFUE,OrthoE,ProE	0	0	1	1	0	0	0	0	1	0.0164756	0	intron (NR_120339, intron 4 of 5)	RORA-AS1	-0.0943121
chr11	13344031	13344484	Kit-ATAC	Non-ABC	CFUE,ProE	0	0	1	1	0	0	0	0	1	-0.146002	0	intron (NM_001351821, intron 3 of 19)	ARNTL	-0.0943121
chr1	33218733	33218989	Kit-ATAC	Non-ABC	CFUE	0	0	1	1	0	0	0	0	1	0.468441	0	Intergenic	TRIM62	-0.0943121
chr6	43758554	43758891	VEGFA-nearby-cis	Non-ABC	ProE	0	0	1	1	0	0	0	0	1	0.264134	0	Intergenic	VEGFA	-0.0943121
chr11	57335229	57336193	SLC43A3,ZDHHC5	Non-ABC	BasoE,CFUE,OrthoE,PolyE,ProE	0	0	1	1	0	0	0	0	1	0.237997	0	intron (NM_003146, intron 1 of 16)	SSRP1	-0.0943121
chr2	96528080	96529019	DUSP2	Non-ABC	BasoE,CFUE,OrthoE,PolyE,ProE	0	0	1	1	0	0	0	0	1	0.206076	0	intron (NR_135564, intron 2 of 2)	LOC105373496	-0.0943121
chr1	119870965	119871230	Kit-ATAC	Non-ABC	CFUE	0	0	1	1	0	0	0	0	1	-0.13663	0	Intergenic	ADAM30	-0.0943121
chr8	22237333	22237608	POLR3D-nearby-cis	Non-ABC	CFUE	0	0	1	1	0	0	0	0	1	0.176829	0	Intergenic	PHYHIP	-0.0943121
chr11	36131741	36132054	FJX1	Non-ABC	CFUE,ProE	0	0	1	1	0	0	0	0	1	0.137744	0	intron (NM_001304263, intron 3 of 4)	LOC101928510	-0.0943121
chr11	10878670	10879147	EIF4G2	Non-ABC	CFUE,OrthoE,ProE	0	0	1	1	0	0	0	0	1	0.0826059	0	non-coding (NR_034137, exon 3 of 3)	ZBED5-AS1	-0.0943121
chr19	51514873	51515368	ZNF175	Non-ABC	BasoE,CFUE	0	0	1	1	0	0	0	0	1	0.0643374	0	Intergenic	SIGLEC12	-0.0943121
chr19	51472987	51473411	ZNF175	Non-ABC	BasoE,CFUE,PolyE,ProE	0	0	1	1	0	0	0	0	1	0.0447217	0	Intergenic	CEACAM18	-0.0943121
chr1	154546468	154546755	UBE2Q1-nearby-cis	Non-ABC	CFUE,ProE	0	0	1	1	0	0	0	0	1	0.0317143	0	intron (NM_182499, intron 11 of 12)	UBE2Q1-AS1	-0.0943121
chr6	41775975	41776221	BYSL	Non-ABC	CFUE	0	0	1	1	0	0	0	0	1	0.00160975	0	intron (NM_006653, intron 3 of 6)	FRS3	-0.0943121
chr6	20126797	20127664	E2F3	Non-ABC	BasoE,CFUE,OrthoE,ProE	0	0	1	1	0	0	0	0	1	-0.0412699	0	intron (NR_073465, intron 3 of 9)	MBOAT1	-0.0943121
chr3	39126351	39126873	CSRNP1	Non-ABC	CFUE,ProE	0	0	1	1	0	0	0	0	1	-0.0614291	0	intron (NM_145755, intron 12 of 28)	MIR6822	-0.0943121
chr12	56839845	56840233	NAB2,ZBTB39	Non-ABC	BasoE,CFUE,OrthoE,PolyE,ProE	0	0	1	1	0	0	0	0	1	-0.070616	0	Intergenic	HSD17B6	-0.0943121
chr3	32510171	32510613	CMTM6-nearby-cis	Non-ABC	CFUE,ProE	0	0	1	1	0	0	0	0	1	-0.112186	0	Intergenic	MIR548AY	-0.0943121
chr8	13133020	13133677	LONRF1	Non-ABC	BasoE,CFUE,OrthoE,PolyE,ProE	0	0	1	1	0	0	0	0	1	-0.1149	0	promoter-TSS (NM_006094)	DLC1	-0.0943121
chr1	9142268	9142706	Kit-ATAC	Non-ABC	CFUE	0	0	1	1	0	0	0	0	1	-0.167548	0	Intergenic	MIR34A	-0.0943121
chr2	20617904	20618369	RHOB	Non-ABC	CFUE	0	0	1	1	0	0	0	0	1	-0.144598	0	3' UTR (NM_022460, exon 7 of 7)	HS1BP3-IT1	-0.0943121
chr22	16917311	16917764	Kit-ATAC	Non-ABC	CFUE,ProE	0	0	1	1	0	0	0	0	1	-0.0606777	0	Intergenic	HSFY1P1	-0.0943121
chr19	14505418	14506042	DNAJB1-nearby-cis	Non-ABC	BasoE,CFUE,ProE	0	0	1	1	0	0	0	0	1	-0.26188	0	Intergenic	GIPC1	-0.0943121
chr8	23224208	23225540	TNFRSF10A-nearby-cis	Non-ABC	BasoE,CFUE,OrthoE,PolyE,ProE	0	0	1	1	0	0	0	0	1	-0.341299	0	promoter-TSS (NR_033928)	TNFRSF10A	-0.0943121
chr22	39534816	39535072	ATF4-nearby-cis	Non-ABC	CFUE,ProE	0	0	1	1	0	0	0	0	1	-0.354836	0	Intergenic	RPS19BP1	-0.0943121
chr16	8635405	8635666	C16orf72	Non-ABC	ProE	0	0	1	1	0	0	0	0	1	-0.528444	0	intron (NR_134608, intron 4 of 9)	METTL22	-0.0943121
chr17	82767017	82767423	WDR45B	Non-ABC	BasoE,CFUE,ProE	0	0	1	1	0	0	0	0	1	-0.564525	0	intron (NM_005993, intron 4 of 38)	TBCD	-0.0943121
chr7	44973792	44974205	SNHG15-nearby-cis	Non-ABC	BasoE,CFUE,ProE	0	0	1	1	0	0	0	0	1	-0.637809	0	intron (NM_033054, intron 5 of 21)	MYO1G	-0.0943121
chr17	81931599	81931899	MAFG-nearby-cis	Non-ABC	BasoE,ProE	0	1	1	1	0	1	0	0	0	-0.527453	0	TTS (NM_006907)	MAFG-DT	-0.105164
chr17	81936941	81937705	MAFG-nearby-cis	Non-ABC	BasoE,CFUE,OrthoE,PolyE,ProE	0	1	1	1	0	1	0	0	0	-0.725643	0	promoter-TSS (NM_006907)	PYCR1	-0.105164
chrX	110341464	110341756	Kit-ATAC	Non-ABC	CFUE	0	0	1	1	0	1	1	1	0	0.20389	0	intron (NM_001171689, intron 2 of 7)	AMMECR1	-0.102284
chr2	12177058	12177380	Kit-ATAC	Non-ABC	CFUE,ProE	0	0	1	1	0	1	1	1	0	0.777112	0	intron (NR_110196, intron 3 of 5)	MIR3681	-0.102284
chr1	201013061	201013486	Kit-ATAC	Non-ABC	BasoE,CFUE,ProE	0	0	1	1	0	1	1	1	0	-0.220892	0	intron (NM_001252103, intron 1 of 33)	KIF21B	-0.102284
chr11	124224852	124225231	Kit-ATAC	Non-ABC	CFUE,PolyE	0	0	1	1	0	1	1	1	0	-0.670963	0	exon (NM_001291438, exon 1 of 1)	OR8G2P	-0.102284
chr1	202029222	202029624	Kit-ATAC	Non-ABC	BasoE,CFUE,PolyE,ProE	0	0	1	1	0	1	1	1	0	0.0344503	0	Intergenic	ELF3	-0.102284
chr1	236904995	236905767	Kit-ATAC	Non-ABC	CFUE	0	0	1	1	0	1	1	1	0	0.123979	0	Intergenic	MT1HL1	-0.102284
chr1	32702524	32703541	TXLNA	Non-ABC	BasoE,CFUE,OrthoE,PolyE,ProE	1	1	1	1	0	0	0	1	0	0.12454	0	promoter-TSS (NM_001161708)	SYNC	-0.102882
chr1	185244436	185244704	Kit-ATAC	Non-ABC	ProE	0	1	1	1	0	1	0	0	0	0.0578097	0	intron (NM_017673, intron 16 of 18)	IVNS1ABP	-0.105164
chr1	26553890	26554315	ZDHHC18	Non-ABC	BasoE,CFUE,OrthoE,PolyE,ProE	0	1	1	1	0	1	0	0	0	0.523438	0	promoter-TSS (NR_031740)	MIR1976	-0.105164
chr14	54762378	54762652	Kit-ATAC	Non-ABC	CFUE,ProE	0	1	1	1	0	1	0	0	0	-0.403821	0	intron (NM_015589, intron 6 of 11)	SAMD4A	-0.105164
chr9	127758839	127759172	Kit-ATAC	Non-ABC	CFUE	0	1	1	1	0	1	0	0	0	0.00736937	0	intron (NM_001252334, intron 3 of 11)	SH2D3C	-0.105164
chr17	29133122	29133702	Kit-ATAC	Non-ABC	CFUE	0	1	1	1	0	1	0	0	0	0.537572	0	intron (NM_001346765, intron 2 of 42)	MYO18A	-0.105164
chr3	72482980	72483246	Kit-ATAC	Non-ABC	CFUE	0	1	1	1	0	1	0	0	0	0.74885	0	Intergenic	RYBP	-0.105164
chr3	196650781	196651261	NRROS-nearby-cis	Non-ABC	BasoE,CFUE,OrthoE,PolyE,ProE	0	1	1	1	0	1	0	0	0	0.145525	0	intron (NM_198565, intron 1 of 2)	NRROS	-0.105164
chr10	119682126	119682405	Kit-ATAC	Non-ABC	CFUE,ProE	0	1	1	1	0	1	0	0	0	-0.19753	0	Intergenic	BAG3	-0.105164
chr1	44072244	44072533	Kit-ATAC	Non-ABC	CFUE	0	1	1	1	0	1	0	0	0	0.0576678	0	Intergenic	SLC6A9	-0.105164
chr6	90468112	90468469	Kit-ATAC	Non-ABC	ProE	0	1	1	1	0	1	0	0	0	-0.0371429	0	Intergenic	MAP3K7	-0.105164
chr10	14603824	14604694	SUV39H2	Non-ABC	BasoE,CFUE,PolyE,ProE	0	1	1	1	0	1	0	0	0	-0.0319471	0	5' UTR (NM_001282696, exon 1 of 5)	FAM107B	-0.105164
chrX	39855661	39856073	Kit-ATAC	Non-ABC	CFUE,OrthoE,ProE	0	1	1	1	0	1	0	0	0	0.578019	0	Intergenic	MIR1587	-0.105164
chr19	35405215	35405664	Kit-ATAC	Non-ABC	ProE	0	1	1	1	0	1	0	0	0	-0.0811381	0	promoter-TSS (NR_040046)	LINC01531	-0.105164
chr22	37273438	37273919	Kit-ATAC	Non-ABC	CFUE,ProE	0	1	1	1	0	1	0	0	0	-0.244435	0	Intergenic	CYTH4	-0.105164
chr1	168320845	168321356	Kit-ATAC	Non-ABC	CFUE,ProE	0	1	1	1	0	1	0	0	0	-0.0614168	0	Intergenic	TBX19	-0.105164
chr22	46773830	46774399	Kit-ATAC	Non-ABC	BasoE,CFUE,OrthoE,PolyE,ProE	0	1	1	1	0	1	0	0	0	-0.277747	0	5' UTR (NM_001284305, exon 1 of 13)	TBC1D22A	-0.105164
chr9	91500404	91501055	Kit-ATAC	Non-ABC	ProE	0	1	1	1	0	1	0	0	0	0.0506221	0	Intergenic	NFIL3	-0.105164
chr5	139246066	139246767	Kit-ATAC	Non-ABC	CFUE	0	1	1	1	0	1	0	0	0	0.764609	0	Intergenic	MATR3	-0.105164
chr19	12801681	12802325	JUNB-nearby-cis	Non-ABC	BasoE,CFUE,OrthoE,PolyE,ProE	0	1	1	1	0	0	0	1	0	0.122707	0	promoter-TSS (NM_005809)	PRDX2	-0.113429
chr15	40564841	40565317	RPUSD2-nearby-cis	Non-ABC	BasoE,CFUE,OrthoE,PolyE,ProE	1	0	1	1	1	1	0	1	0	0.166492	0	promoter-TSS (NM_052849)	CCDC32	-0.108745
chr2	68287980	68288466	PNO1	Non-ABC	CFUE,PolyE	0	1	1	1	0	0	0	1	0	0.641319	0	intron (NM_001111101, intron 2 of 2)	CNRIP1	-0.113429
chr10	101071382	101071822	Kit-ATAC	Non-ABC	CFUE	0	1	1	1	0	0	0	1	0	-0.168611	0	Intergenic	KAZALD1	-0.113429
chr16	31215292	31216018	ZNF267	Non-ABC	ProE	0	1	1	1	0	0	0	1	0	-0.571634	0	TTS (NM_152901)	PYDC1	-0.113429
chr1	46616322	46617025	MOB3C-nearby-cis	Non-ABC	CFUE,OrthoE	0	1	1	1	1	0	0	0	0	0.222605	0	intron (NM_201403, intron 1 of 3)	MOB3C	-0.113751
chr15	40569108	40569611	RPUSD2-nearby-cis	Non-ABC	BasoE,CFUE,OrthoE,PolyE,ProE	0	1	1	1	1	0	0	0	0	-0.0304076	0	promoter-TSS (NM_001286407)	RPUSD2	-0.113751
chr1	224542823	224543172	Kit-ATAC	Non-ABC	CFUE,ProE	0	0	1	1	0	1	1	0	0	-0.03149	0	intron (NM_001322304, intron 2 of 6)	CNIH3	-0.133994
chr7	102875878	102876201	Kit-ATAC	Non-ABC	CFUE,ProE	0	0	1	1	0	1	1	0	0	0.0814118	0	intron (NR_105043, intron 17 of 20)	LRRC17	-0.133994
chr22	46895772	46896106	Kit-ATAC	Non-ABC	CFUE	0	0	1	1	0	1	1	0	0	-0.682	0	intron (NM_001284305, intron 7 of 12)	TBC1D22A-AS1	-0.133994
chr6	43809399	43809749	Kit-ATAC	Non-ABC	ProE	0	0	1	1	0	1	1	0	0	-0.158569	0	Intergenic	VEGFA	-0.133994
chr7	16709007	16709455	Kit-ATAC	Non-ABC	ProE	0	0	1	1	0	1	1	0	0	-0.0755045	0	Intergenic	TSPAN13	-0.133994
chr21	38839698	38840280	Kit-ATAC	Non-ABC	CFUE,ProE	0	0	1	1	0	1	1	0	0	-0.00356873	0	Intergenic	LOC101928398	-0.133994
chr5	149357489	149358644	GRPEL2-nearby-cis	Non-ABC	BasoE,CFUE,OrthoE,PolyE,ProE	0	0	1	1	0	0	1	1	0	0.309249	0	promoter-TSS (NM_024028)	PCYOX1L	-0.142259
chr13	80339946	80340136	SPRY2-nearby-cis	Non-ABC	BasoE,ProE	0	1	1	1	0	0	0	0	0	0.467953	0	promoter-TSS (NM_001318538)	SPRY2	-0.145139
chr9	112764412	112764788	Kit-ATAC	Non-ABC	CFUE,ProE	0	1	1	1	0	0	0	0	0	0.0638883	0	intron (NM_001012994, intron 1 of 8)	SNX30	-0.145139
chr12	124549112	124549920	Kit-ATAC	Non-ABC	CFUE,OrthoE,ProE	0	1	1	1	0	0	0	0	0	-0.103344	0	intron (NM_001077261, intron 1 of 47)	NCOR2	-0.145139
chr9	37994640	37995293	ALDH1B1	Non-ABC	BasoE,CFUE,OrthoE,PolyE,ProE	0	0	1	1	0	1	0	1	0	0.524835	0	intron (NM_003028, intron 2 of 5)	SHB	-0.150681
chr2	135948910	135949320	Kit-ATAC	Non-ABC	ProE	0	0	1	1	0	1	0	1	0	0.540002	0	intron (NM_001293312, intron 3 of 14)	DARS-AS1	-0.150681
chr12	93922392	93923093	SOCS2	Non-ABC	ProE	0	0	1	1	0	1	0	1	0	0.141718	0	intron (NR_135017, intron 1 of 2)	LOC105369911	-0.150681
chr1	7810420	7810718	Kit-ATAC	Non-ABC	CFUE,ProE	0	0	1	1	0	1	0	1	0	0.469742	0	exon (NM_001289864, exon 13 of 22)	PER3	-0.150681
chr11	57444429	57444740	SLC43A3	Non-ABC	CFUE,ProE	0	0	1	1	0	1	0	1	0	0.0427846	0	Intergenic	RTN4RL2	-0.150681
chr1	234893735	234894077	Kit-ATAC	Non-ABC	BasoE,CFUE,OrthoE,PolyE	1	0	1	1	0	1	0	0	0	-0.293629	0	Intergenic	LOC101927851	-0.171843
chr16	8967127	8967611	C16orf72	Non-ABC	BasoE,CFUE,OrthoE,PolyE,ProE	0	0	1	1	0	0	1	0	0	0.283808	0	Intergenic	USP7	-0.173969
chr8	102755991	102756481	KLF10	Non-ABC	CFUE,ProE	0	0	1	1	0	1	0	0	0	-0.0427837	0	Intergenic	GASAL1	-0.182391
chr2	130355557	130356629	FAM168B	Non-ABC	BasoE,CFUE,OrthoE,PolyE,ProE	0	1	1	0	0	0	1	1	1	-0.48177	0	promoter-TSS (NM_001142370)	PTPN18	-0.180505
chr3	142948238	142948477	Kit-ATAC	Non-ABC	CFUE	0	0	1	1	0	1	0	0	0	0.0869582	0	Intergenic	PAQR9	-0.182391
chr6	110537222	110537712	AMD1	Non-ABC	CFUE,ProE	0	0	1	1	0	1	0	0	0	0.539196	0	Intergenic	SLC22A16	-0.182391
chr11	57680960	57681520	SLC43A3,ZDHHC5-nearby-cis	Non-ABC	ProE	0	0	1	1	0	1	0	0	0	0.443486	0	intron (NM_015457, intron 2 of 11)	ZDHHC5	-0.182391
chr6	44439808	44440024	Kit-ATAC	Non-ABC	CFUE	0	0	1	1	0	1	0	0	0	0.053912	0	intron (NM_001253, intron 14 of 15)	MIR4642	-0.182391
chr4	48699976	48700213	Kit-ATAC	Non-ABC	CFUE	0	0	1	1	0	1	0	0	0	-0.0227131	0	intron (NM_015030, intron 2 of 63)	FRYL	-0.182391
chr10	24909087	24909334	Kit-ATAC	Non-ABC	CFUE,ProE	0	0	1	1	0	1	0	0	0	-0.130781	0	intron (NM_020200, intron 3 of 8)	PRTFDC1	-0.182391
chr5	133245588	133245843	Kit-ATAC	Non-ABC	CFUE	0	0	1	1	0	1	0	0	0	-0.0824392	0	intron (NM_015082, intron 7 of 15)	MIR1289-2	-0.182391
chr2	219469403	219469670	Kit-ATAC	Non-ABC	CFUE	0	0	1	1	0	1	0	0	0	-0.251352	0	intron (NM_005876, intron 13 of 40)	SPEG	-0.182391
chr1	61160535	61160807	Kit-ATAC	Non-ABC	CFUE,OrthoE,PolyE,ProE	0	0	1	1	0	1	0	0	0	-0.289217	0	intron (NM_001134673, intron 2 of 10)	NFIA	-0.182391
chr20	47274551	47274843	Kit-ATAC	Non-ABC	CFUE	0	0	1	1	0	1	0	0	0	-0.0864281	0	intron (NM_001281774, intron 12 of 23)	LOC100131496	-0.182391
chr21	42097904	42098200	Kit-ATAC	Non-ABC	CFUE,ProE	0	0	1	1	0	1	0	0	0	-0.513213	0	intron (NM_001004416, intron 6 of 22)	UMODL1-AS1	-0.182391
chr21	38277445	38277752	Kit-ATAC	Non-ABC	CFUE,ProE	0	0	1	1	0	1	0	0	0	0.174349	0	intron (NM_170737, intron 1 of 2)	KCNJ15	-0.182391
chr7	51302774	51303083	Kit-ATAC	Non-ABC	CFUE,ProE	0	0	1	1	0	1	0	0	0	0.0985372	0	intron (NM_015198, intron 1 of 12)	COBL	-0.182391
chr4	105620947	105621277	Kit-ATAC	Non-ABC	CFUE,ProE	0	0	1	1	0	1	0	0	0	-0.00803939	0	intron (NM_001242729, intron 3 of 13)	ARHGEF38-IT1	-0.182391
chr4	55503214	55503546	Kit-ATAC	Non-ABC	CFUE,ProE	0	0	1	1	0	1	0	0	0	0.429443	0	intron (NM_004898, intron 2 of 22)	CLOCK	-0.182391
chr3	171407774	171408113	Kit-ATAC	Non-ABC	CFUE,ProE	0	0	1	1	0	1	0	0	0	0.118021	0	intron (NM_001161563, intron 1 of 31)	TNIK	-0.182391
chrX	152845801	152846206	Kit-ATAC	Non-ABC	ProE	0	0	1	1	0	1	0	0	0	-0.257563	0	intron (NM_001129765, intron 2 of 8)	NSDHL	-0.182391
chr1	154616883	154617294	Kit-ATAC	Non-ABC	CFUE	0	0	1	1	0	1	0	0	0	-0.0880049	0	intron (NM_001365045, intron 1 of 14)	ADAR	-0.182391
chr5	151202733	151203156	Kit-ATAC	Non-ABC	ProE	0	0	1	1	0	1	0	0	0	-0.0272577	0	intron (NM_015621, intron 2 of 8)	LOC105378230	-0.182391
chr2	55590829	55591253	Kit-ATAC	Non-ABC	CFUE	0	0	1	1	0	1	0	0	0	0.00481132	0	intron (NM_020463, intron 4 of 14)	PPP4R3B	-0.182391
chr22	31829451	31829890	Kit-ATAC	Non-ABC	CFUE,OrthoE,ProE	0	0	1	1	0	1	0	0	0	0.193087	0	intron (NR_146296, intron 24 of 42)	DEPDC5	-0.182391
chr7	112481827	112482280	Kit-ATAC	Non-ABC	CFUE,ProE	0	0	1	1	0	1	0	0	0	0.179753	0	intron (NM_182597, intron 1 of 3)	LSMEM1	-0.182391
chr17	60253111	60253584	Kit-ATAC	Non-ABC	CFUE,ProE	0	0	1	1	0	1	0	0	0	0.123319	0	intron (NM_032582, intron 10 of 33)	SCARNA20	-0.182391
chr8	144164616	144165127	Kit-ATAC	Non-ABC	CFUE,ProE	0	0	1	1	0	1	0	0	0	-0.00326615	0	intron (NM_001099281, intron 2 of 11)	MROH1	-0.182391
chr15	44489353	44489874	Kit-ATAC	Non-ABC	CFUE,ProE	0	0	1	1	0	1	0	0	0	0.259551	0	intron (NM_016396, intron 4 of 12)	EIF3J-DT	-0.182391
chr5	135246720	135247247	Kit-ATAC	Non-ABC	CFUE,ProE	0	0	1	1	0	1	0	0	0	0.135167	0	intron (NR_037895, intron 2 of 3)	C5orf66-AS2	-0.182391
chr22	47107242	47107851	Kit-ATAC	Non-ABC	ProE	0	0	1	1	0	1	0	0	0	0.0440345	0	intron (NM_001284305, intron 11 of 12)	TBC1D22A-AS1	-0.182391
chr8	41807066	41807677	Kit-ATAC	Non-ABC	CFUE,ProE	0	0	1	1	0	1	0	0	0	-0.113448	0	intron (NM_001142446, intron 1 of 42)	ANK1	-0.182391
chr7	936410	937062	Kit-ATAC	Non-ABC	CFUE	0	0	1	1	0	1	0	0	0	-0.556972	0	intron (NM_001284308, intron 1 of 10)	ADAP1	-0.182391
chr11	77602024	77603023	Kit-ATAC	Non-ABC	OrthoE,ProE	0	0	1	1	0	1	0	0	0	0.173966	0	intron (NM_001363477, intron 1 of 1)	AQP11	-0.182391
chr1	28750930	28752096	YTHDF2-nearby-cis	Non-ABC	BasoE,CFUE,ProE	0	0	1	1	0	1	0	0	0	0.125275	0	intron (NM_001173128, intron 5 of 5)	YTHDF2	-0.182391
chr1	24191958	24192248	Kit-ATAC	Non-ABC	CFUE,ProE	0	0	1	1	0	1	0	0	0	0.0985862	0	Intergenic	IFNLR1	-0.182391
chr4	70855465	70855764	Kit-ATAC	Non-ABC	CFUE,ProE	0	0	1	1	0	1	0	0	0	0.109321	0	Intergenic	GRSF1	-0.182391
chr8	66123893	66124194	Kit-ATAC	Non-ABC	CFUE,ProE	0	0	1	1	0	1	0	0	0	0.245425	0	Intergenic	TRIM55	-0.182391
chr8	66105574	66106103	RRS1	Non-ABC	BasoE,CFUE,ProE	0	0	1	1	0	1	0	0	0	0.0783157	0	Intergenic	TRIM55	-0.182391
chr4	48909673	48910019	Kit-ATAC	Non-ABC	CFUE,ProE	0	0	1	1	0	1	0	0	0	-0.0567543	0	Intergenic	OCIAD2	-0.182391
chr3	72629212	72629585	Kit-ATAC	Non-ABC	CFUE	0	0	1	1	0	1	0	0	0	0.110198	0	Intergenic	LOC105377162	-0.182391
chr18	11676856	11677229	Kit-ATAC	Non-ABC	BasoE,PolyE,ProE	0	0	1	1	0	1	0	0	0	0.03063	0	Intergenic	GNAL	-0.182391
chr19	7893773	7894259	SNAPC2	Non-ABC	CFUE	0	0	1	1	0	1	0	0	0	-0.0336091	0	intron (NM_001268284, intron 2 of 3)	LRRC8E	-0.182391
chr10	110483604	110484141	DUSP5-nearby-cis	Non-ABC	CFUE,ProE	0	0	1	1	0	1	0	0	0	-0.0528957	0	Intergenic	DUSP5	-0.182391
chr1	203756459	203756871	Kit-ATAC	Non-ABC	CFUE,ProE	0	0	1	1	0	1	0	0	0	0.0357451	0	Intergenic	LAX1	-0.182391
chr4	77232475	77233038	Kit-ATAC	Non-ABC	ProE	0	0	1	1	0	1	0	0	0	-0.214426	0	Intergenic	CCNG2	-0.182391
chr1	235910393	235911042	Kit-ATAC	Non-ABC	CFUE,ProE	0	0	1	1	0	1	0	0	0	0.0417011	0	Intergenic	LYST	-0.182391
chr12	94089712	94090264	SOCS2	Non-ABC	CFUE,ProE	0	0	1	1	0	0	0	1	0	-0.0329076	0	Intergenic	PLXNC1	-0.190656
chr10	87763185	87763709	Kit-ATAC	Non-ABC	CFUE	0	0	1	1	0	0	0	1	0	0.0188836	0	intron (NR_135914, intron 8 of 10)	ATAD1	-0.190656
chr14	73861031	73861557	MIDEAS	Non-ABC	BasoE,CFUE,PolyE,ProE	0	0	1	1	0	0	0	1	0	0.0796597	0	intron (NM_001371328, intron 3 of 8)		-0.190656
chr1	205248801	205249832	TMCC2-nearby-cis	Non-ABC	BasoE,CFUE,OrthoE,PolyE,ProE	0	0	1	1	0	0	0	1	0	0.0360126	0	intron (NM_001297611, intron 1 of 3)	TMCC2	-0.190656
chr16	81745869	81746661	CMC2	Non-ABC	BasoE,CFUE,ProE	0	0	1	1	0	0	0	1	0	-0.253652	0	Intergenic	PLCG2	-0.190656
chr19	57613910	57614754	ZNF134-nearby-cis	Non-ABC	BasoE,CFUE,PolyE,ProE	0	0	1	1	0	0	0	1	0	-0.491985	0	promoter-TSS (NM_003435)	ZNF134	-0.190656
chr19	57599534	57600453	ZNF134-nearby-cis	Non-ABC	BasoE,CFUE,PolyE,ProE	0	0	1	1	0	0	0	1	0	-0.633757	0	non-coding (NR_135924, exon 1 of 4)	ZNF530	-0.190656
chr16	80993276	80993715	CMC2-nearby-cis	Non-ABC	BasoE,OrthoE,ProE	0	0	1	1	1	0	0	0	0	-0.0294055	0	intron (NR_147842, intron 1 of 2)	CMC2	-0.190977
chr17	82648186	82649052	WDR45B-nearby-cis	Non-ABC	BasoE,CFUE,OrthoE,PolyE,ProE	0	1	1	0	1	0	0	1	1	-0.0799342	0	promoter-TSS (NM_019613)	WDR45B	-0.197514
chr8	11770614	11770871	MAK16	Non-ABC	CFUE	0	1	1	0	1	0	0	1	1	-0.124163	0	intron (NM_001349441, intron 1 of 3)	NEIL2	-0.197514
chr19	47182455	47183018	Kit-ATAC	Non-ABC	BasoE,CFUE,ProE	0	0	1	1	0	0	0	0	0	-0.0024032	0	intron (NM_001145713, intron 6 of 6)	MIR3190	-0.222366
chr11	108933676	108934150	Kit-ATAC	Non-ABC	CFUE,ProE	0	0	1	1	0	0	0	0	0	0.10435	0	intron (NM_004398, intron 17 of 17)	DDX10	-0.222366
chr5	150053248	150053631	Kit-ATAC	Non-ABC	CFUE	0	0	1	1	0	0	0	0	0	0.384898	0	TTS (NM_001366501)	CSF1R	-0.222366
chr2	105406200	105406661	FHL2-nearby-cis	Non-ABC	ProE	0	0	1	1	0	0	0	0	0	-0.125555	0	intron (NM_201557, intron 1 of 5)	FHL2	-0.222366
chr15	90922926	90923408	NGRN	Non-ABC	BasoE,CFUE,ProE	0	0	1	1	0	0	0	0	0	-0.133386	0	TTS (NR_135503)	UNC45A	-0.222366
chr1	230308065	230308460	TAF5L,URB2	Non-ABC	CFUE,ProE	0	0	1	1	0	0	0	0	0	-0.160182	0	Intergenic	PGBD5	-0.222366
chr16	85767453	85767920	Kit-ATAC	Non-ABC	ProE	0	0	1	1	0	0	0	0	0	-0.306317	0	Intergenic	C16orf74	-0.222366
chr6	43986241	43986918	VEGFA	Non-ABC	BasoE,CFUE,PolyE,ProE	0	0	1	1	0	0	0	0	0	-0.219347	0	Intergenic	C6orf223	-0.222366
chr19	16066593	16066962	TPM4-nearby-cis	Non-ABC	CFUE	0	1	1	0	0	0	0	1	1	-0.251176	0	promoter-TSS (NM_001145160)	TPM4	-0.228902
chr16	29710251	29710645	Kit-ATAC	Non-ABC	CFUE,ProE	0	0	1	0	0	0	1	0	1	0.0301244	0	Intergenic	QPRT	-0.289441
chr8	102788891	102789923	KLF10	Non-ABC	CFUE,ProE	0	1	1	0	0	1	0	1	0	0.0655775	0	Intergenic	GASAL1	-0.316981
chr7	128398619	128399022	Kit-ATAC	Non-ABC	CFUE	0	0	1	0	0	0	0	0	1	0.1487	0	intron (NM_183243, intron 7 of 14)	IMPDH1	-0.337838
chrX	38801124	38801739	MID1IP1-nearby-cis	Non-ABC	BasoE,CFUE,OrthoE,PolyE,ProE	0	1	1	0	1	0	0	0	0	0.871524	0	promoter-TSS (NM_021242)	MID1IP1	-0.357277
chr2	31987502	31987845	Kit-ATAC	Non-ABC	CFUE,ProE	0	0	1	0	0	1	1	0	0	0.419017	0	intron (NR_126034, intron 1 of 6)	MEMO1	-0.37752
chr4	109576537	109576898	Kit-ATAC	Non-ABC	CFUE,ProE	0	1	1	0	0	0	0	0	0	0.0379972	0	intron (NM_017918, intron 1 of 7)	MCUB	-0.388665
chr1	22832094	22832416	Kit-ATAC	Non-ABC	CFUE	0	0	1	0	0	1	0	0	0	-0.0382609	0	intron (NM_004442, intron 3 of 15)	MIR4253	-0.425917
chr7	101924089	101924557	Kit-ATAC	Non-ABC	CFUE,ProE	0	0	1	0	0	1	0	0	0	0.214464	0	intron (NM_001202544, intron 2 of 21)	CUX1	-0.425917
chr6	56938558	56939227	ZNF451	Non-ABC	CFUE,ProE	0	0	1	0	0	0	0	0	0	0.0781226	0	intron (NM_001144769, intron 2 of 96)	DST	-0.465892
chr17	42553943	42555315	MLX-nearby-cis	Non-ABC	BasoE,CFUE,PolyE,ProE	0	1	0	0	1	0	1	1	1	-0.17317	0	non-coding (NR_144402, exon 1 of 1)	LOC108783654	-0.683225
chr17	44363517	44364178	ATXN7L3	Non-ABC	BasoE,CFUE,OrthoE,PolyE,ProE	1	1	0	0	0	1	1	0	1	0.339691	0	promoter-TSS (NM_198475)	FAM171A2	-0.695801
chr6	43506738	43507040	POLR1C-nearby-cis,SRF	Non-ABC	BasoE,CFUE,ProE	1	1	0	0	1	0	1	0	1	0.415685	0	TTS (NM_001146018)	LRRC73	-0.704388
chr5	173625458	173626202	CPEB4	Non-ABC	BasoE,CFUE,OrthoE,PolyE,ProE	0	1	0	0	0	0	1	1	1	-0.14614	0	Intergenic	BOD1	-0.714614
chr1	154760467	154760918	UBE2Q1	Non-ABC	BasoE,CFUE,PolyE,ProE	0	1	0	0	0	0	1	0	1	-0.615721	0	intron (NM_001204087, intron 3 of 8)	KCNN3	-0.746324
chr12	52083137	52083727	ATG101-nearby-cis	Non-ABC	CFUE,ProE	0	1	0	0	0	1	0	0	1	-0.0935881	0	intron (NM_001369216, intron 1 of 2)	OR7E47P	-0.754745
chr1	156852299	156852845	ISG20L2	Non-ABC	BasoE,CFUE,ProE	0	1	0	0	0	0	0	1	1	0.255451	0	intron (NM_014215, intron 2 of 21)	INSRR	-0.763011
chr13	114019375	114019708	Kit-ATAC	Non-ABC	BasoE,CFUE	0	1	0	0	0	0	0	1	1	-0.463429	0	intron (NM_001320821, intron 11 of 25).2	C13orf46	-0.763011
chr16	31025731	31026227	ZNF267	Non-ABC	BasoE,CFUE,ProE	0	1	0	0	0	0	0	1	1	-0.0934456	0	Intergenic	STX4	-0.763011
chr22	39495527	39495863	MIEF1-nearby-cis	Non-ABC	CFUE	0	1	0	0	0	0	0	1	1	-0.101009	0	Intergenic	MIEF1	-0.763011
chr17	751197	752959	GEMIN4-nearby-cis	Non-ABC	BasoE,CFUE,OrthoE,PolyE,ProE	0	1	0	0	0	0	0	1	1	-0.188913	0	promoter-TSS (NR_024120)	GEMIN4	-0.763011
chr4	1011098	1011716	FGFRL1-nearby-cis	Non-ABC	BasoE,CFUE,PolyE,ProE	0	1	0	0	0	0	0	1	1	-0.314337	0	promoter-TSS (NM_001004356)	FGFRL1	-0.763011
chr4	1009496	1010403	FGFRL1-nearby-cis	Non-ABC	CFUE,ProE	0	1	0	0	0	0	0	1	1	-0.729106	0	Intergenic	FGFRL1	-0.763011
chr4	1010622	1010871	FGFRL1-nearby-cis	Non-ABC	CFUE,ProE	0	1	0	0	0	0	0	1	1	-0.802643	0	promoter-TSS (NM_001004356)	FGFRL1	-0.763011
chr16	89711486	89712275	SPATA2L-nearby-cis	Non-ABC	BasoE,CFUE,ProE	0	1	0	0	1	0	0	0	1	0.108654	0	promoter-TSS (NR_036480)	VPS9D1-AS1	-0.763332
chr20	57526255	57527001	Kit-ATAC	Non-ABC	BasoE,CFUE,ProE	0	1	0	0	1	0	0	0	1	-1.11553	0	promoter-TSS (NM_001269047)	CTCFL	-0.763332
chr22	30088759	30089566	LIF	Non-ABC	ProE	0	0	0	0	0	1	1	0	1	0.267429	0	intron (NM_001329457, intron 2 of 11)	HORMAD2	-0.783575
chr2	96174361	96175018	DUSP2	Non-ABC	BasoE,CFUE,OrthoE,PolyE,ProE	0	0	0	0	0	1	1	0	1	-0.0757078	0	Intergenic	DUSP2	-0.783575
chr11	69101302	69101807	CCND1	Non-ABC	BasoE,CFUE,PolyE,ProE	0	0	0	0	0	1	1	0	1	-0.207087	0	Intergenic	MIR3164	-0.783575
chr17	49575465	49576336	SLC35B1	Non-ABC	BasoE,CFUE,ProE	0	1	0	0	0	0	0	0	1	0.783369	0	promoter-TSS (NM_007225)	NXPH3	-0.79472
chr12	67647856	67650124	DYRK2-nearby-cis	Non-ABC	BasoE,CFUE,OrthoE,PolyE,ProE	0	1	0	0	0	0	0	0	1	0.566073	0	5' UTR (NM_003583, exon 1 of 2)	DYRK2	-0.79472
chr1	26826278	26827165	ZDHHC18-nearby-cis	Non-ABC	BasoE,CFUE	0	1	0	0	0	0	0	0	1	0.533933	0	promoter-TSS (NM_032283)	ZDHHC18	-0.79472
chr17	44350790	44351222	ATXN7L3	Non-ABC	BasoE,CFUE,OrthoE,PolyE,ProE	0	1	0	0	0	0	0	0	1	0.385292	0	intron (NM_002087, intron 7 of 12)	GRN	-0.79472
chr3	66500683	66501518	KBTBD8	Non-ABC	BasoE,CFUE,OrthoE,PolyE,ProE	0	1	0	0	0	0	0	0	1	0.310964	0	promoter-TSS (NM_015541).2	LRIG1	-0.79472
chr13	41457110	41458788	RGCC-nearby-cis	Non-ABC	BasoE,CFUE,OrthoE,PolyE,ProE	0	1	0	0	0	0	0	0	1	0.253651	0	intron (NM_014059, intron 1 of 4)	RGCC	-0.79472
chr11	73330640	73330893	Kit-ATAC	Non-ABC	CFUE	0	1	0	0	0	0	0	0	1	0.233028	0	intron (NM_014786, intron 1 of 20)	LOC100287837	-0.79472
chr15	101015255	101015634	CHSY1	Non-ABC	CFUE	0	1	0	0	0	0	0	0	1	0.24333	0	intron (NM_024652, intron 12 of 33)	LRRK1	-0.79472
chr5	79255727	79256385	Kit-ATAC	Non-ABC	BasoE,CFUE,OrthoE,PolyE,ProE	0	1	0	0	0	0	0	0	1	0.106109	0	intron (NM_152405, intron 1 of 10)	JMY	-0.79472
chr22	24230966	24231689	Kit-ATAC	Non-ABC	BasoE,CFUE,ProE	0	1	0	0	0	0	0	0	1	0.174882	0	intron (NM_001099781, intron 6 of 11)	GGT5	-0.79472
chr15	40941566	40942451	CHAC1-nearby-cis	Non-ABC	BasoE,CFUE,PolyE,ProE	0	1	0	0	0	0	0	0	1	0.135898	0	Intergenic	CHAC1	-0.79472
chr4	87235655	87236094	KLHL8-nearby-cis	Non-ABC	BasoE,CFUE,OrthoE,ProE	0	1	0	0	0	0	0	0	1	0.0853667	0	Intergenic	KLHL8	-0.79472
chr2	190180174	190181303	C2orf88-nearby-cis	Non-ABC	BasoE,CFUE,OrthoE,PolyE,ProE	0	1	0	0	0	0	0	0	1	0.0389185	0	promoter-TSS (NM_032321)	C2orf88	-0.79472
chr2	38076020	38077454	CYP1B1-nearby-cis	Non-ABC	BasoE,CFUE,OrthoE,PolyE,ProE	0	1	0	0	0	0	0	0	1	-0.12357	0	promoter-TSS (NM_000104)	CYP1B1	-0.79472
chr9	37922251	37922886	ALDH1B1	Non-ABC	BasoE,CFUE,OrthoE,PolyE,ProE	0	1	0	0	0	0	0	0	1	-0.141228	0	intron (NM_003028, intron 5 of 5)	SLC25A51	-0.79472
chr13	41458948	41459144	RGCC-nearby-cis	Non-ABC	BasoE,OrthoE,PolyE,ProE	0	1	0	0	0	0	0	0	1	-0.15476	0	intron (NM_014059, intron 2 of 4)	RGCC	-0.79472
chr3	38479897	38480157	MYD88	Non-ABC	BasoE,CFUE,ProE	0	1	0	0	0	0	0	0	1	-0.228388	0	intron (NM_001106, intron 7 of 10)	EXOG	-0.79472
chr8	66438956	66439637	RRS1-nearby-cis	Non-ABC	BasoE,CFUE,ProE	0	1	0	0	0	0	0	0	1	-0.228512	0	intron (NM_144650, intron 1 of 13)	ADHFE1	-0.79472
chr1	110555306	110555809	Kit-ATAC	Non-ABC	BasoE,CFUE,ProE	0	1	0	0	0	0	0	0	1	-0.316032	0	Intergenic	KCNA10	-0.79472
chr21	39125688	39126437	ETS2	Non-ABC	CFUE,ProE	0	1	0	0	0	0	0	0	1	-0.268913	0	Intergenic	PSMG1	-0.79472
chr19	58150297	58150971	ZNF134	Non-ABC	BasoE,CFUE,OrthoE,PolyE,ProE	0	1	0	0	0	0	0	0	1	-0.35124	0	intron (NM_024620, intron 1 of 3)	ZNF329	-0.79472
chr15	101013762	101014200	CHSY1	Non-ABC	ProE	0	1	0	0	0	0	0	0	1	-0.363669	0	intron (NM_024652, intron 10 of 33)	LRRK1	-0.79472
chr7	44977346	44977910	SNHG15,SNHG15-nearby-cis	Non-ABC	CFUE,ProE	0	1	0	0	0	0	0	0	1	-0.424571	0	intron (NM_033054, intron 1 of 21)	MYO1G	-0.79472
chr22	36998657	36999415	Kit-ATAC	Non-ABC	CFUE,ProE	0	0	0	0	0	1	0	1	1	-0.16036	0	intron (NM_178552, intron 4 of 5)	TEX33	-0.800262
chr20	38935256	38935565	FAM83D-nearby-cis	Non-ABC	BasoE,CFUE,OrthoE,ProE	0	0	0	0	0	1	0	1	1	-0.238673	0	intron (NM_030919, intron 1 of 3)	FAM83D	-0.800262
chr4	10456737	10457695	ZNF518B-nearby-cis	Non-ABC	BasoE,CFUE,PolyE,ProE	0	1	0	0	1	1	1	0	0	-0.180104	0	intron (NM_053042, intron 1 of 2)	ZNF518B	-0.803014
chr22	26835968	26836403	Kit-ATAC	Non-ABC	CFUE,ProE	0	0	0	0	0	0	1	0	1	-0.205483	0	Intergenic	LOC110091768	-0.82355
chrX	152915496	152916071	Kit-ATAC	Non-ABC	CFUE,ProE	0	0	0	0	0	1	0	0	1	-0.181995	0	intron (NM_007150, intron 3 of 22)	ZNF185	-0.831972
chr2	27703175	27704093	FOSL2	Non-ABC	CFUE,OrthoE,ProE	0	0	0	0	0	1	0	0	1	0.160059	0	Intergenic	LINC01460	-0.831972
chr8	63165747	63165929	YTHDF3-nearby-cis	Non-ABC	CFUE	0	0	0	0	0	1	0	0	1	-0.00448351	0	Intergenic	YTHDF3-AS1	-0.831972
chr1	241639677	241640689	OPN3-nearby-cis	Non-ABC	BasoE,CFUE,OrthoE,PolyE,ProE	0	0	0	0	0	0	0	1	1	0.197253	0	exon (NM_014322, exon 1 of 4)	OPN3	-0.840237
chr6	44002080	44003055	VEGFA	Non-ABC	BasoE,PolyE,ProE	0	0	0	0	0	0	0	1	1	0.677704	0	intron (NR_160956, intron 2 of 2)	LOC101929705	-0.840237
chr1	28412834	28413054	YTHDF2	Non-ABC	CFUE	0	0	0	0	0	0	0	1	1	0.128064	0	intron (NM_001350160, intron 3 of 14)	PHACTR4	-0.840237
chr10	110354325	110354629	DUSP5	Non-ABC	BasoE,CFUE,OrthoE,ProE	0	0	0	0	0	0	0	1	1	0.116882	0	Intergenic	SMNDC1	-0.840237
chr1	204398369	204398888	PPP1R15B-nearby-cis	Non-ABC	BasoE,CFUE,OrthoE,PolyE,ProE	0	0	0	0	0	0	0	1	1	0.062499	0	Intergenic	PPP1R15B	-0.840237
chr3	39378105	39378412	CSRNP1	Non-ABC	ProE	0	0	0	0	0	0	0	1	1	-0.0137427	0	Intergenic	SLC25A38	-0.840237
chr2	158753958	158754343	Kit-ATAC	Non-ABC	CFUE	0	0	0	0	0	0	0	1	1	0.744036	0	Intergenic	PKP4-AS1	-0.840237
chr3	72818792	72819205	RYBP	Non-ABC	CFUE,ProE	0	0	0	0	0	0	0	1	1	-0.0800872	0	intron (NM_018130, intron 6 of 10)	SHQ1	-0.840237
chr6	143598462	143598883	Kit-ATAC,LTV1	Non-ABC	CFUE	0	0	0	0	0	0	0	1	1	0.0171639	0	Intergenic	PHACTR2	-0.840237
chr19	50794713	50795172	Kit-ATAC	Non-ABC	CFUE,ProE	0	0	0	0	0	0	0	1	1	0.569172	0	exon (NM_033068, exon 10 of 11)	SNORD88B	-0.840237
chr1	230268745	230269244	TAF5L,URB2	Non-ABC	BasoE,CFUE,PolyE,ProE	0	0	0	0	0	0	0	1	1	-0.216593	0	intron (NM_004481, intron 14 of 15)	PGBD5	-0.840237
chr1	9266962	9267482	SLC25A33	Non-ABC	BasoE,CFUE,PolyE,ProE	0	0	0	0	0	0	0	1	1	-0.376371	0	3' UTR (NM_004285, exon 5 of 5)	SPSB1	-0.840237
chr19	1262297	1262582	CNN2,MIDN-nearby-cis	ABC	HUDEP2 Only	1	1	1	1	1	1	1	1	1	-0.0983825	0	Intergenic	CIRBP	-0.855068
chr7	45088818	45089583	SNHG15	Non-ABC	BasoE,CFUE,ProE	1	1	0	0	1	0	0	1	0	-0.0582105	0	promoter-TSS (NM_001146334)	NACAD	-0.849128
chr17	81926823	81927284	MAFG-nearby-cis	ABC	BasoE,PolyE	1	1	1	1	1	1	1	1	1	-0.0473948	0	promoter-TSS (NR_015454)	MAFG	-0.855068
chr6	57173319	57173513	RAB23,ZNF451	ABC	HUDEP2 Only	1	1	1	1	1	1	1	1	1	-0.305057	0	intron (NM_004282, intron 1 of 2)	BAG2	-0.855068
chr1	32212309	32212753	TXLNA	Non-ABC	HUDEP2 Only	0	1	1	1	1	1	1	1	1	1.02095	0	exon (NM_001099434, exon 5 of 9)	DCDC2B	-0.865616
chr12	57110297	57110775	NAB2-nearby-cis,ZBTB39	ABC	HUDEP2 Only	0	1	1	1	1	1	1	1	1	0.376374	0	promoter-TSS (NM_001178079)	STAT6	-0.865616
chr17	17205863	17206999	PLD6-nearby-cis	Non-ABC	BasoE,CFUE,OrthoE,PolyE,ProE	0	1	0	0	1	0	0	1	0	-0.116798	0	promoter-TSS (NM_178836)	PLD6	-0.859676
chr17	17205397	17205686	PLD6-nearby-cis	Non-ABC	BasoE,CFUE,OrthoE,PolyE,ProE	0	1	0	0	1	0	0	1	0	-0.886879	0	intron (NM_178836, intron 1 of 1)	PLD6	-0.859676
chr1	38489809	38490118	Kit-ATAC	Non-ABC	CFUE	1	0	0	0	0	0	0	0	1	-0.0876052	0	Intergenic	LINC01685	-0.861399
chr11	192075	192296	BET1L-nearby-cis	Non-ABC	CFUE,OrthoE,ProE	0	0	0	0	0	0	0	0	1	-0.303584	0	promoter-TSS (NM_145651)	SCGB1C1	-0.871947
chr6	13272415	13273053	TBC1D7-LOC100130357-nearby-cis	Non-ABC	HUDEP2 Only	0	1	1	1	1	1	1	1	1	1.25937	0	TTS (NR_134859)	LOC100130357	-0.865616
chr19	2231676	2231886	Kit-ATAC	Non-ABC	CFUE,ProE	0	0	0	0	0	0	0	0	1	-0.603448	0	3' UTR (NM_032482, exon 28 of 28)	MIR1227	-0.871947
chr1	109789184	109789396	Kit-ATAC	Non-ABC	CFUE	0	0	0	0	0	0	0	0	1	-0.428028	0	Intergenic	EPS8L3	-0.871947
chr8	123776809	123777365	FAM91A1-nearby-cis	Non-ABC	CFUE	0	0	0	0	0	0	0	0	1	0.857038	0	intron (NM_144963, intron 3 of 23)	FAM91A1	-0.871947
chr4	77358426	77358657	Kit-ATAC	Non-ABC	CFUE	0	0	0	0	0	0	0	0	1	-0.124567	0	Intergenic	CXCL13	-0.871947
chr2	201915514	201915749	Kit-ATAC	Non-ABC	CFUE	0	0	0	0	0	0	0	0	1	0.128532	0	Intergenic	CDK15	-0.871947
chr1	146478186	146478421	Kit-ATAC	Non-ABC	CFUE	0	0	0	0	0	0	0	0	1	-0.0715957	0	Intergenic	HYDIN2	-0.871947
chr17	49996635	49997309	SLC35B1	Non-ABC	CFUE,ProE	0	0	0	0	0	0	0	0	1	0.461682	0	Intergenic	DLX3	-0.871947
chr1	32361513	32362484	TXLNA	Non-ABC	BasoE,CFUE,PolyE,ProE	0	0	0	0	0	0	0	0	1	0.387834	0	promoter-TSS (NM_052841)	FAM229A	-0.871947
chr11	119284649	119284950	C2CD2L	Non-ABC	CFUE	0	0	0	0	0	0	0	0	1	0.341176	0	intron (NM_005188, intron 9 of 15)	MIR6756	-0.871947
chr10	100999558	100999928	TWNK-nearby-cis	Non-ABC	BasoE,CFUE,OrthoE,PolyE,ProE	0	0	0	0	0	0	0	0	1	0.325632	0	promoter-TSS (NM_001318100)	LZTS2	-0.871947
chr7	141754984	141755235	Kit-ATAC	Non-ABC	CFUE	0	0	0	0	0	0	0	0	1	-0.173928	0	Intergenic	TAS2R3	-0.871947
chr12	71639368	71639885	RAB21	Non-ABC	CFUE	0	0	0	0	0	0	0	0	1	0.313366	0	intron (NM_144982, intron 6 of 34)	ZFC3H1	-0.871947
chr16	82263556	82263811	Kit-ATAC	Non-ABC	CFUE	0	0	0	0	0	0	0	0	1	0.45749	0	Intergenic	MPHOSPH6	-0.871947
chr8	66421782	66422047	RRS1-nearby-cis	Non-ABC	CFUE,ProE	0	0	0	0	0	0	0	0	1	0.250574	0	non-coding (NR_040434, exon 3 of 3)	RRS1-AS1	-0.871947
chr8	66065005	66065692	RRS1	Non-ABC	CFUE,ProE	0	0	0	0	0	0	0	0	1	0.250394	0	intron (NR_146171, intron 4 of 6)	DNAJC5B	-0.871947
chr1	154749092	154749349	UBE2Q1	Non-ABC	CFUE	0	0	0	0	0	0	0	0	1	0.249817	0	intron (NM_001204087, intron 3 of 8)	KCNN3	-0.871947
chr17	61390011	61390230	Kit-ATAC	Non-ABC	CFUE	0	0	0	0	0	0	0	0	1	0.63358	0	intron (NM_001320470, intron 25 of 25)	TBX2-AS1	-0.871947
chrX	68146141	68146364	Kit-ATAC	Non-ABC	CFUE	0	0	0	0	0	0	0	0	1	0.0504933	0	intron (NM_002547, intron 15 of 24)	OPHN1	-0.871947
chr3	101070331	101070594	Kit-ATAC	Non-ABC	CFUE,ProE	0	0	0	0	0	0	0	0	1	-0.217905	0	Intergenic	ABI3BP	-0.871947
chr1	218259810	218260073	Kit-ATAC	Non-ABC	CFUE	0	0	0	0	0	0	0	0	1	-0.221449	0	Intergenic	RRP15	-0.871947
chr20	62907467	62907696	Kit-ATAC	Non-ABC	CFUE,ProE	0	0	0	0	0	0	0	0	1	-0.560044	0	intron (NM_022105, intron 4 of 5)	DIDO1	-0.871947
chr14	86038465	86038701	Kit-ATAC	Non-ABC	CFUE,ProE	0	0	0	0	0	0	0	0	1	0.0534576	0	intron (NR_110155, intron 1 of 3)	LINC02328	-0.871947
chr12	120457227	120457464	Kit-ATAC	Non-ABC	CFUE	0	0	0	0	0	0	0	0	1	-0.0306203	0	intron (NM_176818, intron 3 of 3)	GATC	-0.871947
chr5	122101791	122102055	Kit-ATAC	Non-ABC	CFUE	0	0	0	0	0	0	0	0	1	0.197754	0	Intergenic	LOX	-0.871947
chr9	126491371	126491611	Kit-ATAC	Non-ABC	CFUE,ProE	0	0	0	0	0	0	0	0	1	0.314	0	intron (NM_033446, intron 9 of 9)	NRON	-0.871947
chr22	29635819	29636229	LIF	Non-ABC	CFUE,OrthoE,ProE	0	0	0	0	0	0	0	0	1	0.210037	0	intron (NR_156186, intron 2 of 16)	NF2	-0.871947
chr15	72628306	72628552	Kit-ATAC	Non-ABC	CFUE,ProE	0	0	0	0	0	0	0	0	1	0.00883333	0	intron (NR_135684, intron 2 of 3)	LINC02259	-0.871947
chr15	98805779	98806027	Kit-ATAC	Non-ABC	CFUE	0	0	0	0	0	0	0	0	1	-0.213097	0	intron (NM_000875, intron 2 of 20)	MIR4714	-0.871947
chr7	40680717	40680968	Kit-ATAC	Non-ABC	CFUE	0	0	0	0	0	0	0	0	1	0.00634263	0	intron (NM_001193312, intron 11 of 12)	LINC01450	-0.871947
chr16	30972937	30973189	Kit-ATAC	Non-ABC	CFUE	0	0	0	0	0	0	0	0	1	-0.0937778	0	intron (NM_014712, intron 13 of 18)	HSD3B7	-0.871947
chrX	3638351	3638605	Kit-ATAC	Non-ABC	CFUE	0	0	0	0	0	0	0	0	1	-0.291417	0	intron (NM_005044, intron 4 of 8)	PRKX-AS1	-0.871947
chr5	36459592	36459859	Kit-ATAC	Non-ABC	BasoE,CFUE,ProE	0	0	0	0	0	0	0	0	1	0.110049	0	Intergenic	SLC1A3	-0.871947
chr3	193461714	193461970	Kit-ATAC	Non-ABC	CFUE,ProE	0	0	0	0	0	0	0	0	1	-0.100566	0	intron (NM_032279, intron 13 of 29)	ATP13A5	-0.871947
chr1	206606918	206607177	Kit-ATAC	Non-ABC	CFUE	0	0	0	0	0	0	0	0	1	-0.015166	0	intron (NM_006893, intron 4 of 14)	EIF2D	-0.871947
chr9	131203859	131204121	Kit-ATAC	Non-ABC	CFUE,PolyE	0	0	0	0	0	0	0	0	1	-0.11245	0	intron (NM_001318324, intron 30 of 35)	NUP214	-0.871947
chr3	194664928	194665190	Kit-ATAC	Non-ABC	BasoE,CFUE,PolyE,ProE	0	0	0	0	0	0	0	0	1	-0.372473	0	intron (NM_018385, intron 5 of 13)	LSG1	-0.871947
chr6	37881365	37881629	Kit-ATAC	Non-ABC	CFUE	0	0	0	0	0	0	0	0	1	0.451818	0	intron (NM_021943, intron 1 of 5)	ZFAND3	-0.871947
chr3	87350689	87350958	Kit-ATAC	Non-ABC	CFUE,ProE	0	0	0	0	0	0	0	0	1	0.0176803	0	Intergenic	POU1F1	-0.871947
chr10	100997419	100998405	TWNK-nearby-cis	Non-ABC	BasoE,CFUE,OrthoE,PolyE,ProE	0	0	0	0	0	0	0	0	1	0.161342	0	promoter-TSS (NM_001318099)	LZTS2	-0.871947
chr5	154868734	154869004	Kit-ATAC	Non-ABC	ProE	0	0	0	0	0	0	0	0	1	0.693667	0	intron (NM_001301077, intron 3 of 6)	CNOT8	-0.871947
chr13	101757489	101757763	Kit-ATAC	Non-ABC	CFUE	0	0	0	0	0	0	0	0	1	0.0550401	0	intron (NM_175929, intron 3 of 4)	FGF14	-0.871947
chr9	132644396	132644675	Kit-ATAC	Non-ABC	CFUE	0	0	0	0	0	0	0	0	1	-0.338717	0	intron (NR_136309, intron 13 of 18)	DDX31	-0.871947
chrX	15838076	15838357	Kit-ATAC	Non-ABC	CFUE	0	0	0	0	0	0	0	0	1	0.188843	0	intron (NR_160933, intron 4 of 5)	AP1S2	-0.871947
chr19	35657976	35658257	Kit-ATAC	Non-ABC	ProE	0	0	0	0	0	0	0	0	1	-0.0303096	0	intron (NM_001863, intron 3 of 3)	UPK1A	-0.871947
chr10	63720053	63720349	ADO	Non-ABC	CFUE	0	0	0	0	0	0	0	0	1	0.151074	0	Intergenic	JMJD1C	-0.871947
chr16	88925224	88925519	Kit-ATAC	Non-ABC	CFUE,ProE	0	0	0	0	0	0	0	0	1	-0.481268	0	intron (NM_005187, intron 1 of 11)	LOC100129697	-0.871947
chr14	24412133	24412434	Kit-ATAC	Non-ABC	CFUE	0	0	0	0	0	0	0	0	1	0.0752591	0	intron (NM_025081, intron 6 of 8)	NYNRIN	-0.871947
chr10	35635530	35635801	Kit-ATAC	Non-ABC	CFUE	0	0	0	0	0	0	0	0	1	-0.217402	0	Intergenic	MIR4683	-0.871947
chr9	123081827	123082128	Kit-ATAC	Non-ABC	ProE	0	0	0	0	0	0	0	0	1	0.0386645	0	intron (NM_012197, intron 19 of 25)	MIR600	-0.871947
chr6	45922805	45923107	Kit-ATAC	Non-ABC	CFUE	0	0	0	0	0	0	0	0	1	0.406897	0	intron (NR_045673, intron 1 of 4)	CLIC5	-0.871947
chr3	128089196	128089498	Kit-ATAC	Non-ABC	CFUE,ProE	0	0	0	0	0	0	0	0	1	-0.25547	0	intron (NM_003707, intron 8 of 10)	RUVBL1-AS1	-0.871947
chr15	65489130	65489439	Kit-ATAC	Non-ABC	CFUE,ProE	0	0	0	0	0	0	0	0	1	0.0855599	0	intron (NR_135485, intron 6 of 20)	DPP8	-0.871947
chr12	69253997	69254318	Kit-ATAC	Non-ABC	OrthoE,ProE	0	0	0	0	0	0	0	0	1	-0.160785	0	intron (NM_007007, intron 3 of 9)	CPSF6	-0.871947
chr10	43093409	43093749	Kit-ATAC	Non-ABC	CFUE	0	0	0	0	0	0	0	0	1	-0.470356	0	intron (NM_020630, intron 1 of 18)	RET	-0.871947
chr2	1140391	1140746	Kit-ATAC	Non-ABC	CFUE,ProE	0	0	0	0	0	0	0	0	1	-0.318479	0	intron (NM_018968, intron 6 of 16)	SNTG2-AS1	-0.871947
chr17	33686153	33686513	Kit-ATAC	Non-ABC	CFUE	0	0	0	0	0	0	0	0	1	-0.0440111	0	intron (NM_001094, intron 1 of 9)	AA06	-0.871947
chr12	12985978	12986340	Kit-ATAC	Non-ABC	BasoE,CFUE,ProE	0	0	0	0	0	0	0	0	1	-0.0130801	0	intron (NR_149067, intron 2 of 2)	GPRC5D-AS1	-0.871947
chr10	101889672	101890039	Kit-ATAC	Non-ABC	CFUE	0	0	0	0	0	0	0	0	1	0.351779	0	intron (NM_024541, intron 23 of 25)	KCNIP2	-0.871947
chr11	12914496	12914877	Kit-ATAC	Non-ABC	ProE	0	0	0	0	0	0	0	0	1	0.373325	0	intron (NM_021961, intron 10 of 12)	LINC00958	-0.871947
chr2	43950479	43950871	Kit-ATAC	Non-ABC	CFUE,OrthoE,ProE	0	0	0	0	0	0	0	0	1	0.753087	0	intron (NM_133259, intron 14 of 37)	LRPPRC	-0.871947
chr3	25593964	25594373	Kit-ATAC	Non-ABC	BasoE,CFUE,ProE	0	0	0	0	0	0	0	0	1	0.244844	0	intron (NR_110892, intron 5 of 6)	TOP2B	-0.871947
chr10	97534833	97535247	Kit-ATAC	Non-ABC	CFUE,ProE	0	0	0	0	0	0	0	0	1	-0.000951691	0	intron (NM_024954, intron 1 of 2)	UBTD1	-0.871947
chr11	43851959	43852382	Kit-ATAC	Non-ABC	CFUE	0	0	0	0	0	0	0	0	1	0.0979149	0	intron (NM_016142, intron 9 of 10)	ALKBH3	-0.871947
chr4	26061290	26061569	Kit-ATAC	Non-ABC	CFUE,ProE	0	0	0	0	0	0	0	0	1	-0.209649	0	Intergenic	SMIM20	-0.871947
chr12	53038715	53039147	Kit-ATAC	Non-ABC	CFUE,ProE	0	0	0	0	0	0	0	0	1	0.0967894	0	intron (NM_001330654, intron 11 of 13)	TNS2	-0.871947
chr7	128322066	128322512	Kit-ATAC	Non-ABC	ProE	0	0	0	0	0	0	0	0	1	0.144803	0	intron (NM_018077, intron 13 of 18)	RBM28	-0.871947
chr10	103069447	103069912	Kit-ATAC	Non-ABC	BasoE,CFUE,ProE	0	0	0	0	0	0	0	0	1	-0.161161	0	intron (NM_199076, intron 5 of 6)	NT5C2	-0.871947
chr9	136910652	136911144	Kit-ATAC	Non-ABC	CFUE	0	0	0	0	0	0	0	0	1	-0.187189	0	intron (NM_021138, intron 6 of 10)	MIR4479	-0.871947
chr10	45558297	45558796	Kit-ATAC	Non-ABC	CFUE,OrthoE	0	0	0	0	0	0	0	0	1	-0.0853888	0	intron (NM_145021, intron 1 of 6)	8-Mar	-0.871947
chr1	19704455	19705000	Kit-ATAC	Non-ABC	CFUE,ProE	0	0	0	0	0	0	0	0	1	-0.161317	0	intron (NM_001349112, intron 12 of 14)	HTR6	-0.871947
chr12	56757502	56757808	NAB2,ZBTB39	Non-ABC	BasoE,CFUE,ProE	0	0	0	0	0	0	0	0	1	0.127108	0	Intergenic	PRIM1	-0.871947
chr17	40201848	40202335	CDC6	Non-ABC	BasoE,CFUE,ProE	0	0	0	0	0	0	0	0	1	0.127066	0	Intergenic	MIR6867	-0.871947
chr22	29634894	29635227	LIF	Non-ABC	CFUE,ProE	0	0	0	0	0	0	0	0	1	0.125372	0	intron (NR_156186, intron 2 of 16)	NF2	-0.871947
chr5	168219639	168220234	Kit-ATAC	Non-ABC	CFUE	0	0	0	0	0	0	0	0	1	0.235891	0	intron (NM_001368145, intron 21 of 26)	CTB-178M22.2	-0.871947
chr1	166884323	166884604	Kit-ATAC	Non-ABC	CFUE	0	0	0	0	0	0	0	0	1	-0.35694	0	Intergenic	TADA1	-0.871947
chr17	32783421	32784199	Kit-ATAC	Non-ABC	OrthoE,PolyE,ProE	0	0	0	0	0	0	0	0	1	0.0271105	0	intron (NM_015194, intron 1 of 21)	MYO1D	-0.871947
chr7	5704490	5704916	ACTB	Non-ABC	BasoE,CFUE,OrthoE,ProE	0	0	0	0	0	0	0	0	1	0.122458	0	intron (NM_207111, intron 13 of 16)	MIR6874	-0.871947
chr15	40310084	40310374	INAFM2-nearby-cis	Non-ABC	BasoE,CFUE	0	0	0	0	0	0	0	0	1	0.11199	0	Intergenic	PLCB2	-0.871947
chr9	35859337	35859627	Kit-ATAC	Non-ABC	CFUE,ProE	0	0	0	0	0	0	0	0	1	0.272648	0	3' UTR (NM_001042590, exon 13 of 13)	OR13J1	-0.871947
chr10	62610704	62610969	ADO	Non-ABC	CFUE	0	0	0	0	0	0	0	0	1	0.105158	0	intron (NM_199452, intron 1 of 6)	ZNF365	-0.871947
chr9	133179940	133180266	SURF6	Non-ABC	BasoE,CFUE,ProE	0	0	0	0	0	0	0	0	1	0.0915399	0	Intergenic	GBGT1	-0.871947
chr16	8961795	8962020	C16orf72	Non-ABC	BasoE,CFUE,PolyE,ProE	0	0	0	0	0	0	0	0	1	0.0720133	0	intron (NM_003470, intron 1 of 30)	USP7	-0.871947
chr6	27078725	27079339	ABT1	Non-ABC	BasoE,CFUE,ProE	0	0	0	0	0	0	0	0	1	0.0654495	0	Intergenic	HIST1H2BJ	-0.871947
chr8	12840731	12840989	LONRF1	Non-ABC	CFUE	0	0	0	0	0	0	0	0	1	0.063845	0	Intergenic	LOC340357	-0.871947
chr3	127406274	127406586	Kit-ATAC	Non-ABC	CFUE,ProE	0	0	0	0	0	0	0	0	1	-0.360843	0	Intergenic	LINC02016	-0.871947
chr1	63149081	63149399	Kit-ATAC	Non-ABC	CFUE	0	0	0	0	0	0	0	0	1	0.358236	0	Intergenic	LINC01739	-0.871947
chr11	57641572	57641799	SLC43A3	Non-ABC	CFUE,ProE	0	0	0	0	0	0	0	0	1	0.0465154	0	TTS (NR_029673)	MIR130A	-0.871947
chr18	46793665	46793984	Kit-ATAC	Non-ABC	ProE	0	0	0	0	0	0	0	0	1	-0.167821	0	Intergenic	ST8SIA5	-0.871947
chr12	75437617	75437937	Kit-ATAC	Non-ABC	CFUE	0	0	0	0	0	0	0	0	1	0.1138	0	Intergenic	GLIPR1	-0.871947
chr9	37511041	37511367	Kit-ATAC	Non-ABC	CFUE	0	0	0	0	0	0	0	0	1	0.406969	0	3' UTR (NM_012166, exon 11 of 11)	POLR1E	-0.871947
chr7	143371999	143372474	ZYX-nearby-cis	Non-ABC	BasoE,CFUE,ProE	0	0	0	0	0	0	0	0	1	0.0357789	0	intron (NM_001371250, intron 1 of 6)	LOC100507507	-0.871947
chr10	96340356	96340609	CCNJ	Non-ABC	CFUE,ProE	0	0	0	0	0	0	0	0	1	0.0306126	0	Intergenic	OPALIN	-0.871947
chr1	26878006	26878297	ZDHHC18	Non-ABC	CFUE,ProE	0	0	0	0	0	0	0	0	1	0.029756	0	3' UTR (NM_018066, exon 5 of 5)	GPN2	-0.871947
chr10	108783901	108784246	Kit-ATAC	Non-ABC	CFUE	0	0	0	0	0	0	0	0	1	0.0408899	0	Intergenic	LINC01435	-0.871947
chr3	196253430	196254070	RNF168	Non-ABC	BasoE,CFUE,ProE	0	0	0	0	0	0	0	0	1	0.00708437	0	intron (NM_005017, intron 4 of 9)	PCYT1A	-0.871947
chr11	65851207	65851573	Kit-ATAC	Non-ABC	ProE	0	0	0	0	0	0	0	0	1	0.44062	0	exon (NM_152760, exon 8 of 13)	CFL1	-0.871947
chr18	59837499	59837871	Kit-ATAC	Non-ABC	BasoE,CFUE,ProE	0	0	0	0	0	0	0	0	1	-0.0629194	0	Intergenic	PMAIP1	-0.871947
chr13	51849604	51849986	Kit-ATAC	Non-ABC	CFUE	0	0	0	0	0	0	0	0	1	-0.253668	0	Intergenic	TMEM272	-0.871947
chr15	38071622	38071882	SPRED1	Non-ABC	ProE	0	0	0	0	0	0	0	0	1	-0.0426231	0	TTS (NR_147199)	LINC01852	-0.871947
chr11	57644884	57645085	SLC43A3	Non-ABC	CFUE	0	0	0	0	0	0	0	0	1	-0.044209	0	TTS (NM_001363487)	MIR130A	-0.871947
chr12	13233948	13234345	Kit-ATAC	Non-ABC	CFUE	0	0	0	0	0	0	0	0	1	-0.175657	0	Intergenic	EMP1	-0.871947
chr1	248243206	248243607	Kit-ATAC	Non-ABC	CFUE,ProE	0	0	0	0	0	0	0	0	1	-0.0935536	0	Intergenic	OR2M4	-0.871947
chr17	15171353	15171758	Kit-ATAC	Non-ABC	CFUE	0	0	0	0	0	0	0	0	1	-0.00676543	0	Intergenic	CDRT8	-0.871947
chr19	57830125	57830530	Kit-ATAC	Non-ABC	BasoE,CFUE,ProE	0	0	0	0	0	0	0	0	1	-0.384012	0	promoter-TSS (NM_001204818)	ZNF587B	-0.871947
chr1	41282732	41283138	Kit-ATAC	Non-ABC	CFUE,ProE	0	0	0	0	0	0	0	0	1	0.0809507	0	Intergenic	SCMH1	-0.871947
chr8	33590947	33591268	MAK16	Non-ABC	CFUE	0	0	0	0	0	0	0	0	1	-0.0730561	0	TTS (NM_001305116)	DUSP26	-0.871947
chr1	42344171	42344586	Kit-ATAC	Non-ABC	CFUE	0	0	0	0	0	0	0	0	1	0.247212	0	Intergenic	FOXJ3	-0.871947
chr3	57100089	57100451	PDE12	Non-ABC	CFUE,ProE	0	0	0	0	0	0	0	0	1	-0.0897624	0	intron (NM_001318864, intron 12 of 13)	ARHGEF3	-0.871947
chr17	49849356	49850098	SLC35B1	Non-ABC	ProE	0	0	0	0	0	0	0	0	1	-0.0916361	0	TTS (NM_001242791)	TAC4	-0.871947
chr21	39153464	39153694	ETS2	Non-ABC	CFUE,ProE	0	0	0	0	0	0	0	0	1	-0.0936217	0	Intergenic	PSMG1	-0.871947
chr15	88454858	88455520	AEN	Non-ABC	BasoE,CFUE,ProE	0	0	0	0	0	0	0	0	1	-0.0985801	0	Intergenic	MRPL46	-0.871947
chr20	6074102	6074533	TRMT6	Non-ABC	CFUE,ProE	0	0	0	0	0	0	0	0	1	-0.100295	0	TTS (NM_017671)	LRRN4	-0.871947
chr4	8688061	8688488	Kit-ATAC	Non-ABC	CFUE,ProE	0	0	0	0	0	0	0	0	1	-0.485276	0	Intergenic	CPZ	-0.871947
chr11	36265903	36266408	FJX1	Non-ABC	CFUE,ProE	0	0	0	0	0	0	0	0	1	-0.125287	0	Intergenic	COMMD9	-0.871947
chr18	62324933	62325672	ZCCHC2	Non-ABC	BasoE,CFUE,OrthoE,PolyE,ProE	0	0	0	0	0	0	0	0	1	-0.126003	0	promoter-TSS (NM_001278268)	TNFRSF11A	-0.871947
chr17	42116772	42117029	NKIRAS2	Non-ABC	CFUE	0	0	0	0	0	0	0	0	1	-0.135257	0	intron (NM_021078, intron 11 of 17)	DHX58	-0.871947
chr11	13238965	13239410	Kit-ATAC	Non-ABC	CFUE	0	0	0	0	0	0	0	0	1	0.0344629	0	Intergenic	ARNTL	-0.871947
chr4	7070793	7071036	GRPEL1-nearby-cis	Non-ABC	CFUE,ProE	0	0	0	0	0	0	0	0	1	-0.145778	0	Intergenic	GRPEL1	-0.871947
chr15	38683500	38683946	Kit-ATAC	Non-ABC	CFUE,ProE	0	0	0	0	0	0	0	0	1	-0.0337646	0	Intergenic		-0.871947
chr11	58513823	58514270	ZDHHC5	Non-ABC	CFUE,ProE	0	0	0	0	0	0	0	0	1	-0.149702	0	Intergenic	OR5B21	-0.871947
chr22	37643278	37643589	PDXP-nearby-cis	Non-ABC	BasoE,CFUE,OrthoE,PolyE,ProE	0	0	0	0	0	0	0	0	1	-0.154621	0	intron (NM_018957, intron 6 of 17)	SH3BP1	-0.871947
chr21	38733963	38734325	ETS2	Non-ABC	CFUE,OrthoE,ProE	0	0	0	0	0	0	0	0	1	-0.17426	0	Intergenic	LINC00114	-0.871947
chr10	100999005	100999431	TWNK-nearby-cis	Non-ABC	BasoE,CFUE,OrthoE,PolyE,ProE	0	0	0	0	0	0	0	0	1	-0.178242	0	promoter-TSS (NM_001318100)	LZTS2	-0.871947
chr1	62906481	62906949	Kit-ATAC	Non-ABC	CFUE	0	0	0	0	0	0	0	0	1	0.296558	0	Intergenic	LINC01739	-0.871947
chr10	14536976	14537365	SUV39H2	Non-ABC	CFUE	0	0	0	0	0	0	0	0	1	-0.184859	0	intron (NM_031453, intron 2 of 4)	FAM107B	-0.871947
chr9	806658	807144	Kit-ATAC	Non-ABC	CFUE	0	0	0	0	0	0	0	0	1	0.0286317	0	Intergenic	DMRT1	-0.871947
chr19	53852762	53853251	MYADM-nearby-cis	Non-ABC	CFUE,ProE	0	0	0	0	0	0	0	0	1	-0.210939	0	Intergenic	MYADM	-0.871947
chr19	7917879	7918137	SNAPC2-nearby-cis	Non-ABC	BasoE,CFUE,PolyE,ProE	0	0	0	0	0	0	0	0	1	-0.244628	0	intron (NM_001195259, intron 4 of 5)	TGFBR3L	-0.871947
chr8	206496	207279	CHAMP1	Non-ABC	BasoE,CFUE,OrthoE,PolyE,ProE	0	0	0	0	0	0	0	0	1	-0.246006	0	Intergenic	ZNF596	-0.871947
chr2	96138733	96138977	DUSP2-nearby-cis	Non-ABC	CFUE	0	0	0	0	0	0	0	0	1	-0.266557	0	promoter-TSS (NM_001002036)	ASTL	-0.871947
chr2	20675827	20676111	RHOB	Non-ABC	CFUE	0	0	0	0	0	0	0	0	1	-0.269961	0	3' UTR (NM_182828, exon 2 of 2)	GDF7	-0.871947
chr19	42081583	42081877	ZNF574-nearby-cis	Non-ABC	CFUE	0	0	0	0	0	0	0	0	1	-0.276898	0	TTS (NM_022752)	ZNF574	-0.871947
chr4	6664631	6665132	GRPEL1	Non-ABC	CFUE,ProE	0	0	0	0	0	0	0	0	1	-0.280194	0	Intergenic	LINC02482	-0.871947
chr10	14498860	14499387	SUV39H2	Non-ABC	CFUE,ProE	0	0	0	0	0	0	0	0	1	-0.283342	0	Intergenic	FAM107B	-0.871947
chr11	36258669	36259090	FJX1	Non-ABC	CFUE,ProE	0	0	0	0	0	0	0	0	1	-0.296599	0	Intergenic	COMMD9	-0.871947
chr19	42140147	42140476	ERF	Non-ABC	CFUE,ProE	0	0	0	0	0	0	0	0	1	-0.305334	0	Intergenic	MIR4323	-0.871947
chr4	2462377	2463089	RNF4-nearby-cis	Non-ABC	BasoE,CFUE,ProE	0	0	0	0	0	0	0	0	1	-0.318244	0	intron (NM_001193282, intron 15 of 15)	RNF4	-0.871947
chr1	154766063	154766310	UBE2Q1	Non-ABC	CFUE	0	0	0	0	0	0	0	0	1	-0.323251	0	intron (NM_001204087, intron 3 of 8)	KCNN3	-0.871947
chr20	22691701	22692091	NXT1	Non-ABC	CFUE,ProE	0	0	0	0	0	0	0	0	1	-0.323392	0	Intergenic	LINC01747	-0.871947
chr11	125923099	125923363	SRPRA	Non-ABC	CFUE	0	0	0	0	0	0	0	0	1	-0.331223	0	3' UTR (NM_001330438, exon 12 of 12)	DDX25	-0.871947
chr20	23043368	23043743	NXT1	Non-ABC	BasoE,CFUE,OrthoE,PolyE,ProE	0	0	0	0	0	0	0	0	1	-0.362085	0	Intergenic	THBD	-0.871947
chr11	69644212	69644804	CCND1-nearby-cis	Non-ABC	CFUE,ProE	0	0	0	0	0	0	0	0	1	-0.363468	0	intron (NM_053056, intron 3 of 4)	CCND1	-0.871947
chr8	31185171	31185819	Kit-ATAC	Non-ABC	BasoE,ProE	0	0	0	0	0	0	0	0	1	-0.0949599	0	Intergenic	PURG	-0.871947
chr11	68380380	68381090	C11orf24	Non-ABC	BasoE,CFUE,ProE	0	0	0	0	0	0	0	0	1	-0.442362	0	intron (NM_002335, intron 5 of 22)	LRP5	-0.871947
chr3	57170044	57170499	PDE12	Non-ABC	BasoE,CFUE,ProE	0	0	0	0	0	0	0	0	1	-0.480231	0	promoter-TSS (NM_001318864)	IL17RD	-0.871947
chr9	133341862	133342275	SURF6-nearby-cis	Non-ABC	CFUE,ProE	0	0	0	0	0	0	0	0	1	-0.702603	0	3' UTR (NM_181491, exon 4 of 4)	SURF6	-0.871947
chr8	93916336	93917891	PDP1-nearby-cis	Non-ABC	BasoE,CFUE,OrthoE,PolyE,ProE	0	1	0	0	0	0	1	0	0	0.171104	0	promoter-TSS (NR_039602)	PDP1	-0.874377
chr22	31660950	31661262	Kit-ATAC	Non-ABC	CFUE	0	1	0	0	0	1	0	0	0	0.134766	0	intron (NM_001326416, intron 1 of 10)	PISD	-0.882799
chr13	26300121	26300483	Kit-ATAC	Non-ABC	CFUE	0	1	0	0	0	1	0	0	0	-0.0123729	0	intron (NM_001318368, intron 1 of 12)	CDK8	-0.882799
chr10	28291822	28292270	Kit-ATAC	Non-ABC	CFUE,ProE	0	1	0	0	0	1	0	0	0	0.0902411	0	intron (NR_134518, intron 1 of 16)	MIR8086	-0.882799
chr10	126062269	126062792	Kit-ATAC	Non-ABC	CFUE	0	1	0	0	0	1	0	0	0	0.00545506	0	intron (NM_001288974, intron 14 of 18)	FANK1-AS1	-0.882799
chr19	40596943	40597313	SERTAD3	ABC	HUDEP2 Only	1	1	1	1	1	0	1	1	1	0.56213	0	promoter-TSS (NM_001042544)	LTBP4	-0.895043
chr12	56785166	56785832	ZBTB39	Non-ABC	BasoE,ProE	0	1	0	0	0	0	0	1	0	0.129934	0	intron (NM_003725, intron 4 of 4)	HSD17B6	-0.891064
chr3	120003983	120004302	Kit-ATAC	Non-ABC	BasoE,CFUE,ProE	0	1	0	0	0	0	0	1	0	-0.0178997	0	intron (NM_002093, intron 1 of 11)	MIR6529	-0.891064
chr19	1026251	1026850	CNN2-nearby-cis	Non-ABC	CFUE,ProE	0	1	0	0	0	0	0	1	0	0.0169232	0	promoter-TSS (NM_001303499)	CNN2	-0.891064
chr4	7067933	7068658	GRPEL1-nearby-cis	Non-ABC	BasoE,CFUE,OrthoE,PolyE,ProE	0	1	0	0	0	0	0	1	0	-0.251632	0	promoter-TSS (NM_025196)	GRPEL1	-0.891064
chr11	45093205	45093800	Kit-ATAC	Non-ABC	BasoE,CFUE,ProE	0	1	0	0	0	0	0	1	0	-0.268057	0	promoter-TSS (NM_001359633)	PRDM11	-0.891064
chr19	1028681	1028883	CNN2-nearby-cis	Non-ABC	CFUE	0	1	0	0	0	0	0	1	0	-0.564678	0	intron (NM_201277, intron 1 of 5)	CNN2	-0.891064
chr19	1066995	1067261	CNN2	ABC	HUDEP2 Only	0	1	1	1	0	1	1	1	1	-0.330241	0	promoter-TSS (NM_001321232)	ARHGAP45	-0.897004
chr4	10185745	10186093	ZNF518B	ABC	HUDEP2 Only	0	1	1	1	1	0	1	1	1	-0.14777	0	Intergenic	WDR1	-0.905591
chr11	124622504	124623343	ZNF202	Non-ABC	BasoE,CFUE,OrthoE,PolyE,ProE	0	0	0	0	0	0	1	1	0	0.205141	0	promoter-TSS (NR_016021)	TBRG1	-0.919893
chr17	81912759	81913046	MAFG-nearby-cis	ABC	HUDEP2 Only	1	1	1	1	0	1	1	0	1	0.282233	0	intron (NM_016538, intron 9 of 9)	PCYT2	-0.918167
chr5	173703456	173703868	CPEB4	Non-ABC	BasoE,CFUE,OrthoE,PolyE,ProE	0	0	0	0	0	0	1	1	0	-0.261471	0	intron (NR_146727, intron 2 of 2)	LINC01942	-0.919893
chr1	37793709	37794553	YRDC-nearby-cis	Non-ABC	BasoE,CFUE,ProE	0	1	0	0	0	0	0	0	0	0.701543	0	promoter-TSS (NM_001031740)	MANEAL	-0.922774
chr12	77065119	77066229	E2F7-nearby-cis	Non-ABC	BasoE,CFUE,OrthoE,PolyE,ProE	0	1	0	0	0	0	0	0	0	0.528851	0	promoter-TSS (NM_203394)	E2F7	-0.922774
chr12	51951069	51951858	ACVR1B-nearby-cis	Non-ABC	BasoE,CFUE,OrthoE,PolyE,ProE	0	1	0	0	0	0	0	0	0	0.446302	0	promoter-TSS (NM_020328)	ACVR1B	-0.922774
chr11	35943704	35944577	FJX1	Non-ABC	BasoE,CFUE,ProE	0	1	0	0	0	0	0	0	0	0.432057	0	promoter-TSS (NM_174902)	LDLRAD3	-0.922774
chr6	143555046	143555811	LTV1	Non-ABC	BasoE,CFUE,ProE	0	1	0	0	0	0	0	0	0	0.19739	0	intron (NR_027113, intron 2 of 2)	PHACTR2-AS1	-0.922774
chr12	109467905	109468323	KCTD10-nearby-cis	Non-ABC	CFUE,ProE	0	1	0	0	0	0	0	0	0	0.189687	0	intron (NR_133898, intron 1 of 5)	KCTD10	-0.922774
chr2	27735457	27736097	FOSL2	Non-ABC	BasoE,CFUE,PolyE,ProE	0	1	0	0	0	0	0	0	0	0.130148	0	intron (NR_160725, intron 2 of 2)	LOC105374378	-0.922774
chr16	81065513	81065748	Kit-ATAC	Non-ABC	ProE	0	1	0	0	0	0	0	0	0	-0.00858723	0	intron (NM_001100873, intron 1 of 3)	C16orf46	-0.922774
chr17	3890075	3890339	Kit-ATAC	Non-ABC	CFUE,PolyE,ProE	0	1	0	0	0	0	0	0	0	0.775375	0	intron (NM_032294, intron 1 of 15)	CAMKK1	-0.922774
chr17	82120165	82120452	Kit-ATAC	Non-ABC	CFUE,ProE	0	1	0	0	0	0	0	0	0	-0.0872404	0	intron (NM_001367828, intron 16 of 16)	FASN	-0.922774
chr10	132257354	132257647	Kit-ATAC	Non-ABC	CFUE,ProE	0	1	0	0	0	0	0	0	0	-0.746747	0	intron (NM_001318878, intron 1 of 11)	STK32C	-0.922774
chr1	35355893	35356251	Kit-ATAC	Non-ABC	CFUE,ProE	0	1	0	0	0	0	0	0	0	0.00509777	0	intron (NM_001350140, intron 3 of 27)	ZMYM4-AS1	-0.922774
chr1	225823937	225824337	Kit-ATAC	Non-ABC	CFUE	0	1	0	0	0	0	0	0	0	-0.134988	0	intron (NM_001291163, intron 1 of 8)	EPHX1	-0.922774
chrX	11117685	11118108	Kit-ATAC	Non-ABC	ProE	0	1	0	0	0	0	0	0	0	0.0510496	0	intron (NM_001122608, intron 4 of 6)	HCCS	-0.922774
chr5	176653372	176653798	Kit-ATAC	Non-ABC	CFUE	0	1	0	0	0	0	0	0	0	0.0329789	0	intron (NM_130465, intron 4 of 8)	TSPAN17	-0.922774
chr20	51500369	51500844	Kit-ATAC	Non-ABC	CFUE	0	1	0	0	0	0	0	0	0	-0.187882	0	intron (NM_012340, intron 3 of 10)	NFATC2	-0.922774
chr22	38017432	38017911	Kit-ATAC	Non-ABC	CFUE,OrthoE,ProE	0	1	0	0	0	0	0	0	0	-0.0348956	0	intron (NM_001301130, intron 5 of 5)	MIR4534	-0.922774
chr22	24244215	24244762	Kit-ATAC	Non-ABC	ProE	0	1	0	0	0	0	0	0	0	0.179249	0	intron (NM_001099781, intron 1 of 11)	GGT5	-0.922774
chr20	34037071	34037640	Kit-ATAC	Non-ABC	CFUE,ProE	0	1	0	0	0	0	0	0	0	0.178118	0	intron (NM_007367, intron 2 of 8)	MIR4755	-0.922774
chr16	88713422	88714566	Kit-ATAC	Non-ABC	ProE	0	1	0	0	0	0	0	0	0	0.054833	0	intron (NM_001012762, intron 9 of 13)	MIR4722	-0.922774
chr16	55480383	55480689	Kit-ATAC	Non-ABC	CFUE,ProE	0	1	0	0	0	0	0	0	0	0.0819837	0	promoter-TSS (NM_001302509)	MMP2	-0.922774
chr4	128525453	128525766	Kit-ATAC	Non-ABC	BasoE,CFUE,ProE	0	1	0	0	0	0	0	0	0	0.25508	0	Intergenic	LINC02615	-0.922774
chr4	86917697	86918118	KLHL8	Non-ABC	BasoE,CFUE,ProE	0	1	0	0	0	0	0	0	0	0.054753	0	Intergenic	AFF1-AS1	-0.922774
chr2	85907874	85908241	Kit-ATAC	Non-ABC	CFUE,ProE	0	1	0	0	0	0	0	0	0	-0.295158	0	Intergenic	ST3GAL5-AS1	-0.922774
chr6	43811066	43811435	Kit-ATAC	Non-ABC	BasoE,CFUE,OrthoE,PolyE,ProE	0	1	0	0	0	0	0	0	0	0.0823767	0	Intergenic	VEGFA	-0.922774
chr13	114319888	114320594	CHAMP1-nearby-cis	Non-ABC	BasoE,CFUE,PolyE,ProE	0	1	0	0	0	0	0	0	0	-0.0342635	0	intron (NM_001164145, intron 1 of 2)	CHAMP1	-0.922774
chr9	32866296	32866695	Kit-ATAC	Non-ABC	CFUE,ProE	0	1	0	0	0	0	0	0	0	0.00875188	0	Intergenic	TMEM215	-0.922774
chr17	76515233	76515643	Kit-ATAC	Non-ABC	CFUE	0	1	0	0	0	0	0	0	0	-0.101568	0	Intergenic	PRCD	-0.922774
chr8	12746170	12746632	LONRF1-nearby-cis	Non-ABC	CFUE	0	1	0	0	0	0	0	0	0	-0.174305	0	intron (NR_138256, intron 1 of 10).2	LONRF1	-0.922774
chr6	33577145	33577482	BAK1-nearby-cis	Non-ABC	BasoE,CFUE,OrthoE	0	1	0	0	0	0	0	0	0	-0.22757	0	intron (NM_001188, intron 2 of 5)	BAK1	-0.922774
chr11	126282800	126283722	SRPRA-nearby-cis	Non-ABC	BasoE,CFUE,OrthoE,PolyE,ProE	0	1	0	0	0	0	0	0	0	-0.372593	0	intron (NM_001318776, intron 1 of 3)	TIRAP	-0.922774
chr11	126282351	126282627	SRPRA-nearby-cis	Non-ABC	BasoE,CFUE	0	1	0	0	0	0	0	0	0	-0.408924	0	promoter-TSS (NM_148910)	TIRAP	-0.922774
chr2	26008744	26009406	Kit-ATAC	Non-ABC	BasoE,CFUE,OrthoE,PolyE,ProE	0	1	0	0	0	0	0	0	0	0.391882	0	Intergenic	RAB10	-0.922774
chr9	124257876	124258825	Kit-ATAC	Non-ABC	CFUE	0	1	0	0	0	0	0	0	0	0.00250053	0	promoter-TSS (NM_001166168)	NEK6	-0.922774
chr9	4700069	4700412	Kit-ATAC	Non-ABC	BasoE,CFUE,PolyE,ProE	0	0	0	0	0	1	0	1	0	0.0102391	0	intron (NM_017913, intron 5 of 6)	CDC37L1	-0.928315
chr15	52558240	52558657	ARPP19-nearby-cis,Kit-ATAC	Non-ABC	CFUE,ProE	0	0	0	0	0	1	0	1	0	-0.0779904	0	intron (NM_006628, intron 1 of 2)	ARPP19	-0.928315
chr6	27096836	27097547	ABT1	Non-ABC	CFUE,ProE	0	0	0	0	0	1	0	1	0	-0.245108	0	Intergenic	HIST1H2BJ	-0.928315
chr4	86593994	86594883	KLHL8	Non-ABC	BasoE,CFUE,OrthoE,PolyE,ProE	0	0	0	0	1	0	0	1	0	0.420823	0	5' UTR (NM_006264, exon 1 of 47)	PTPN13	-0.936902
chr3	196046137	196046931	Kit-ATAC	Non-ABC	BasoE,CFUE,OrthoE,PolyE,ProE	0	0	0	0	1	0	0	1	0	0.107451	0	Intergenic	TFRC	-0.936902
chr1	23745622	23745847	ELOA-nearby-cis	Non-ABC	HUDEP2 Only	1	1	1	1	1	0	0	1	1	1.0284	0	intron (NM_003198, intron 1 of 10)	ELOA	-0.94344
chr6	63574384	63574571	PTP4A1-nearby-cis	ABC	HUDEP2 Only	0	1	1	1	0	1	0	1	1	0.0187914	0	intron (NM_003463, intron 1 of 5)	PTP4A1	-0.945401
chr5	138177978	138178140	EGR1	ABC	HUDEP2 Only	0	1	1	1	1	0	0	1	1	0.0972716	0	intron (NM_001300961, intron 1 of 20)	BRD8	-0.953988
chr1	45348942	45349632	PLK3	Non-ABC	BasoE,OrthoE,ProE	0	0	0	0	0	0	1	0	0	0.380281	0	intron (NM_007170, intron 5 of 10)	MUTYH	-0.951603
chr10	63139868	63140139	ADO	Non-ABC	CFUE,ProE	0	0	0	0	0	0	1	0	0	0.128838	0	intron (NM_001282405, intron 1 of 2)	NRBF2	-0.951603
chr5	134714179	134714855	Kit-ATAC	Non-ABC	CFUE	0	0	0	0	0	0	1	0	0	0.0752293	0	intron (NM_021982, intron 18 of 22)	CAMLG	-0.951603
chr17	81886000	81886691	ARHGDIA-nearby-cis,MAFG	Non-ABC	BasoE,CFUE,OrthoE,PolyE,ProE	0	0	0	0	0	0	1	0	0	-0.294392	0	Intergenic	ANAPC11	-0.951603
chr13	26941437	26942230	Kit-ATAC	Non-ABC	CFUE	0	0	0	0	0	0	1	0	0	-0.036082	0	Intergenic	GPR12	-0.951603
chr19	45639156	45639543	FOSB	ABC	HUDEP2 Only	0	1	1	1	1	0	0	1	1	0.690103	0	promoter-TSS (NM_012155)	EML2	-0.953988
chr3	57164997	57165612	PDE12	Non-ABC	BasoE,CFUE,ProE	0	0	0	0	0	1	0	0	0	0.354029	0	promoter-TSS (NM_017563)	IL17RD	-0.960025
chr1	154420284	154420538	Kit-ATAC	Non-ABC	CFUE	0	0	0	0	0	1	0	0	0	-0.0673583	0	intron (NM_001206866, intron 1 of 6)	IL6R-AS1	-0.960025
chr1	171794122	171794388	Kit-ATAC	Non-ABC	CFUE	0	0	0	0	0	1	0	0	0	-0.153902	0	intron (NM_001007239, intron 6 of 7)	EEF1AKNMT	-0.960025
chr2	43439337	43439612	Kit-ATAC	Non-ABC	CFUE	0	0	0	0	0	1	0	0	0	0.142695	0	intron (NM_001083953, intron 26 of 37)	THADA	-0.960025
chr4	76201039	76201326	Kit-ATAC	Non-ABC	BasoE,CFUE,OrthoE,ProE	0	0	0	0	0	1	0	0	0	0.117801	0	intron (NM_001204255, intron 1 of 8)	SCARB2	-0.960025
chr14	91119997	91120322	Kit-ATAC	Non-ABC	BasoE,PolyE,ProE	0	0	0	0	0	1	0	0	0	0.109188	0	intron (NM_001286471, intron 1 of 13)	DGLUCY	-0.960025
chr15	63135847	63136257	Kit-ATAC	Non-ABC	CFUE,ProE	0	0	0	0	0	1	0	0	0	0.133859	0	intron (NM_032857, intron 5 of 5)	LACTB	-0.960025
chr5	109865655	109866401	Kit-ATAC	Non-ABC	CFUE,ProE	0	0	0	0	0	1	0	0	0	-0.100964	0	intron (NM_002372, intron 21 of 21)	LINC01848	-0.960025
chr15	70160302	70160624	Kit-ATAC	Non-ABC	CFUE,ProE	0	0	0	0	0	1	0	0	0	-0.0948106	0	Intergenic	TLE3	-0.960025
chr5	115460438	115460781	Kit-ATAC	Non-ABC	CFUE	0	0	0	0	0	1	0	0	0	0.15805	0	Intergenic	FEM1C	-0.960025
chr2	85468673	85469076	MAT2A	Non-ABC	BasoE,CFUE,ProE	0	0	0	0	0	1	0	0	0	-0.215764	0	Intergenic	SH2D6	-0.960025
chr4	7033485	7034040	Kit-ATAC	Non-ABC	CFUE,ProE	0	0	0	0	0	1	0	0	0	-0.547369	0	TTS (NM_001330638)	CCDC96	-0.960025
chr5	149648852	149649493	Kit-ATAC	Non-ABC	BasoE,CFUE,ProE	0	0	0	0	0	1	0	0	0	0.0982309	0	Intergenic	ARHGEF37	-0.960025
chr17	30957717	30958551	Kit-ATAC	Non-ABC	CFUE,ProE	0	0	0	0	0	1	0	0	0	-0.00307194	0	non-coding (NR_144488, exon 10 of 10)	RNF135	-0.960025
chr10	102119406	102119937	PPRC1-nearby-cis	Non-ABC	CFUE	0	0	0	0	0	0	0	1	0	0.929335	0	intron (NM_001113407, intron 1 of 10)	LDB1	-0.96829
chr2	28378098	28378816	FOSL2-nearby-cis	Non-ABC	BasoE,CFUE,PolyE,ProE	0	0	0	0	0	0	0	1	0	0.276188	0	Intergenic	FOSL2	-0.96829
chr17	28827725	28828007	TRAF4	Non-ABC	CFUE,ProE	0	0	0	0	0	0	0	1	0	0.258624	0	intron (NM_001288635, intron 1 of 3)	FAM222B	-0.96829
chr2	85524462	85524923	MAT2A,MAT2A-nearby-cis	Non-ABC	CFUE,ProE	0	0	0	0	0	0	0	1	0	0.174306	0	Intergenic	PARTICL	-0.96829
chr2	27871575	27872178	FOSL2	Non-ABC	BasoE,CFUE,OrthoE,PolyE,ProE	0	0	0	0	0	0	0	1	0	0.126217	0	intron (NM_001287580, intron 1 of 8)	BABAM2	-0.96829
chr1	45840805	45841278	Kit-ATAC	Non-ABC	CFUE,OrthoE,PolyE,ProE	0	0	0	0	0	0	0	1	0	0.0115983	0	intron (NM_001324320, intron 3 of 29)	MAST2	-0.96829
chr2	68126471	68126911	PNO1	Non-ABC	BasoE,CFUE,OrthoE,PolyE,ProE	0	0	0	0	0	0	0	1	0	0.0417386	0	Intergenic	WDR92	-0.96829
chr21	33395933	33396280	Kit-ATAC	Non-ABC	CFUE	0	0	0	0	0	0	0	1	0	-0.155746	0	Intergenic	IFNGR2	-0.96829
chr5	150329035	150329412	Kit-ATAC	Non-ABC	CFUE,ProE	0	0	0	0	0	0	0	1	0	-0.204122	0	Intergenic	ARSI	-0.96829
chr6	44087151	44087628	VEGFA	Non-ABC	CFUE,ProE	0	0	0	0	0	0	0	1	0	-0.098979	0	Intergenic	LOC101929705	-0.96829
chr1	154567652	154568249	UBE2Q1-nearby-cis	Non-ABC	BasoE,CFUE,ProE	0	0	0	0	1	0	0	0	0	0.192938	0	5' UTR (NM_000748, exon 1 of 6)	CHRNB2	-0.968612
chr1	37795417	37795672	YRDC-nearby-cis	Non-ABC	CFUE,ProE	0	0	0	0	1	0	0	0	0	0.0490274	0	promoter-TSS (NM_152496)	MANEAL	-0.968612
chr19	53879229	53879842	MYADM-nearby-cis	Non-ABC	BasoE,CFUE,PolyE,ProE	0	0	0	0	1	0	0	0	0	-0.28198	0	Intergenic	PRKCG	-0.968612
chr16	70253924	70254108	Kit-ATAC	Non-ABC	HUDEP2 Only	1	1	1	1	0	0	0	1	1	2.79798	0	exon (NM_001605, exon 18 of 21)	EXOSC6	-0.974828
chr8	65643796	65644054	RRS1	Non-ABC	HUDEP2 Only	1	1	1	1	0	0	0	1	1	0.23043	1	promoter-TSS (NM_014637)	MTFR1	-0.974828
chr19	1862797	1863052	KLF16-nearby-cis	ABC	HUDEP2 Only	0	1	1	1	1	0	0	0	1	-0.0289647	0	intron (NM_031918, intron 1 of 1)	KLF16	-0.985698
chr8	127737625	127737969	MYC-nearby-cis	ABC	BasoE,PolyE	0	1	1	1	0	0	0	1	1	0.501349	0	intron (NM_001354870, intron 1 of 2)	MYC	-0.985376
chr16	31476126	31476337	ZNF267	ABC	HUDEP2 Only	0	1	1	1	0	0	0	1	1	0.447422	0	intron (NM_015927, intron 8 of 10)	TGFB1I1	-0.985376
chr17	44338439	44339022	ATXN7L3	ABC	HUDEP2 Only	0	1	1	1	0	0	0	1	1	0.0558353	0	Intergenic	GRN	-0.985376
chr6	44049259	44049514	VEGFA	ABC	HUDEP2 Only	0	1	1	1	1	1	1	1	0	0.0448118	0	intron (NR_125864, intron 1 of 4)	LOC101929705	-0.993669
chr3	50340601	50341078	TUSC2-nearby-cis	Non-ABC	BasoE,CFUE,OrthoE,PolyE,ProE	0	0	0	0	0	0	0	0	0	0.992587	0	promoter-TSS (NM_170714)	RASSF1	-1
chr2	101998821	101999057	Kit-ATAC	Non-ABC	CFUE,ProE	0	0	0	0	0	0	0	0	0	0.0872246	0	promoter-TSS (NR_048564)	IL1R2	-1
chr17	76872482	76872718	Kit-ATAC	Non-ABC	CFUE	0	0	0	0	0	0	0	0	0	-0.382331	0	promoter-TSS (NM_198955)	MGAT5B	-1
chr17	34703665	34703904	Kit-ATAC	Non-ABC	ProE	0	0	0	0	0	0	0	0	0	0.268515	0	Intergenic	TMEM132E	-1
chr12	94127282	94127913	SOCS2	Non-ABC	CFUE,ProE	0	0	0	0	0	0	0	0	0	0.520257	0	Intergenic	PLXNC1	-1
chr1	46425839	46426081	Kit-ATAC	Non-ABC	BasoE,CFUE,ProE	0	0	0	0	0	0	0	0	0	-0.0102479	0	Intergenic	FAAHP1	-1
chr1	46613888	46614198	MOB3C-nearby-cis	Non-ABC	CFUE,OrthoE	0	0	0	0	0	0	0	0	0	0.421061	0	intron (NM_201403, intron 1 of 3)	MOB3C	-1
chr3	9736771	9737198	BRPF1-nearby-cis	Non-ABC	BasoE,CFUE,OrthoE,PolyE,ProE	0	0	0	0	0	0	0	0	0	0.406958	0	intron (NM_001003694, intron 2 of 13)	BRPF1	-1
chr13	78609623	78610030	OBI1-nearby-cis	Non-ABC	ProE	0	0	0	0	0	0	0	0	0	0.386833	0	intron (NR_047001, intron 5 of 5)	POU4F1	-1
chr2	117833270	117833518	Kit-ATAC	Non-ABC	CFUE	0	0	0	0	0	0	0	0	0	-0.36271	0	promoter-TSS (NR_158150)	LOC107985939	-1
chr19	53866236	53866479	MYADM-nearby-cis	Non-ABC	CFUE	0	0	0	0	0	0	0	0	0	0.318251	0	promoter-TSS (NM_001020820)	MYADM	-1
chr7	5697774	5698051	ACTB	Non-ABC	CFUE,ProE	0	0	0	0	0	0	0	0	0	0.292415	0	intron (NM_207111, intron 13 of 16)	MIR6874	-1
chr3	52045610	52046077	DUSP7-nearby-cis	Non-ABC	BasoE,CFUE,ProE	0	0	0	0	0	0	0	0	0	0.161248	0	Intergenic	DUSP7	-1
chr17	81918861	81919111	MAFG-nearby-cis	Non-ABC	BasoE,CFUE,ProE	0	0	0	0	0	0	0	0	0	0.15782	0	promoter-TSS (NM_016538)	SIRT7	-1
chr11	32817534	32818139	PRRG4-nearby-cis	Non-ABC	BasoE,CFUE,ProE	0	0	0	0	0	0	0	0	0	0.146696	0	Intergenic	PRRG4	-1
chr18	51183826	51184414	MEX3C-nearby-cis	Non-ABC	ProE	0	0	0	0	0	0	0	0	0	0.142622	0	intron (NM_016626, intron 1 of 1)	MEX3C	-1
chr8	65794195	65794450	RRS1	Non-ABC	CFUE,ProE	0	0	0	0	0	0	0	0	0	0.132149	0	intron (NM_001242318, intron 1 of 12)	PDE7A	-1
chr6	20538812	20539335	E2F3	Non-ABC	BasoE,CFUE,ProE	0	0	0	0	0	0	0	0	0	0.129688	0	intron (NM_017774, intron 2 of 15)	CDKAL1	-1
chr9	128087341	128087555	SLC25A25-nearby-cis	Non-ABC	BasoE,ProE	0	0	0	0	0	0	0	0	0	0.126374	0	intron (NM_001006641, intron 1 of 9)	SLC25A25	-1
chr21	39148948	39149489	ETS2	Non-ABC	CFUE,ProE	0	0	0	0	0	0	0	0	0	0.109706	0	Intergenic	PSMG1	-1
chr22	22722023	22722314	Kit-ATAC	Non-ABC	CFUE	0	0	0	0	0	0	0	0	0	-0.271052	0	Intergenic	GGTLC2	-1
chr22	37647874	37648383	PDXP-nearby-cis	Non-ABC	BasoE,CFUE,PolyE,ProE	0	0	0	0	0	0	0	0	0	0.102124	0	intron (NM_018957, intron 13 of 17)	SH3BP1	-1
chr2	128727993	128728287	Kit-ATAC	Non-ABC	CFUE	0	0	0	0	0	0	0	0	0	-0.0127483	0	Intergenic	LOC101927881	-1
chr9	96442586	96442882	Kit-ATAC	Non-ABC	CFUE	0	0	0	0	0	0	0	0	0	0.0362061	0	Intergenic	HABP4	-1
chr7	151485487	151485688	Kit-ATAC	Non-ABC	ProE	0	0	0	0	0	0	0	0	0	-0.169866	0	intron (NM_005614, intron 2 of 7)	RHEB	-1
chr19	5602552	5602786	Kit-ATAC	Non-ABC	ProE	0	0	0	0	0	0	0	0	0	-0.241342	0	intron (NM_014649, intron 11 of 20)	SAFB2	-1
chr10	109915034	109915270	Kit-ATAC	Non-ABC	CFUE	0	0	0	0	0	0	0	0	0	0.879004	0	intron (NM_020383, intron 1 of 20)	XPNPEP1	-1
chr14	104872621	104872865	Kit-ATAC	Non-ABC	CFUE,ProE	0	0	0	0	0	0	0	0	0	-0.607471	0	intron (NM_001112726, intron 2 of 18)	MIR12121	-1
chr2	60516024	60516282	Kit-ATAC	Non-ABC	CFUE	0	0	0	0	0	0	0	0	0	0.983422	0	intron (NM_138559, intron 2 of 4)	BCL11A	-1
chr22	24402518	24402776	Kit-ATAC	Non-ABC	CFUE	0	0	0	0	0	0	0	0	0	0.0555892	0	intron (NM_001254732, intron 13 of 14)	ADORA2A	-1
chr3	50624005	50624268	CISH-nearby-cis,Kit-ATAC	Non-ABC	CFUE	0	0	0	0	0	0	0	0	0	0.270525	0	intron (NM_004635, intron 2 of 10)	MAPKAPK3	-1
chr17	67964450	67964715	Kit-ATAC	Non-ABC	BasoE,CFUE,ProE	0	0	0	0	0	0	0	0	0	-0.0577623	0	intron (NM_182641, intron 25 of 27)	C17orf58	-1
chr20	44457111	44457377	Kit-ATAC	Non-ABC	BasoE,CFUE,PolyE,ProE	0	0	0	0	0	0	0	0	0	0.36659	0	intron (NR_132343, intron 2 of 2)	LINC01430	-1
chr1	46274254	46274523	Kit-ATAC	Non-ABC	CFUE,ProE	0	0	0	0	0	0	0	0	0	0.0743866	0	intron (NM_001142548, intron 16 of 18)	RAD54L	-1
chr22	40864090	40864360	Kit-ATAC	Non-ABC	CFUE	0	0	0	0	0	0	0	0	0	0.0939593	0	intron (NM_022098, intron 1 of 9)	DNAJB7	-1
chr22	39234407	39234677	Kit-ATAC	Non-ABC	ProE	0	0	0	0	0	0	0	0	0	0.0105407	0	intron (NM_002608, intron 2 of 6)	PDGFB	-1
chr4	26746806	26747078	Kit-ATAC	Non-ABC	CFUE	0	0	0	0	0	0	0	0	0	0.0890478	0	intron (NM_001292054, intron 15 of 17)	STIM2-AS1	-1
chr22	24068335	24068609	Kit-ATAC	Non-ABC	ProE	0	0	0	0	0	0	0	0	0	-0.361704	0	intron (NM_012295, intron 16 of 36)	CABIN1	-1
chr17	42132979	42133352	NKIRAS2	Non-ABC	CFUE,ProE	0	0	0	0	0	0	0	0	0	0.0832869	0	intron (NM_001252039, intron 1 of 6)	HSPB9	-1
chr20	51379795	51380099	Kit-ATAC	Non-ABC	CFUE,ProE	0	0	0	0	0	0	0	0	0	0.0189441	0	Intergenic	MIR3194	-1
chr12	54036908	54037196	Kit-ATAC	Non-ABC	CFUE	0	0	0	0	0	0	0	0	0	-0.0393611	0	intron (NM_014620, intron 1 of 3)	MIR615	-1
chr4	87209571	87210086	KLHL8-nearby-cis	Non-ABC	CFUE	0	0	0	0	0	0	0	0	0	0.0817689	0	intron (NM_001292006, intron 1 of 9)	KLHL8	-1
chr16	28189286	28189582	Kit-ATAC	Non-ABC	BasoE,CFUE,ProE	0	0	0	0	0	0	0	0	0	-0.197	0	intron (NM_015171, intron 1 of 23)	XPO6	-1
chr11	67032892	67033190	Kit-ATAC	Non-ABC	CFUE	0	0	0	0	0	0	0	0	0	-0.249299	0	intron (NM_001318773, intron 3 of 8)	SYT12	-1
chr17	49456232	49456537	Kit-ATAC	Non-ABC	CFUE	0	0	0	0	0	0	0	0	0	-0.302918	0	Intergenic	LINC02075	-1
chr3	121724135	121724435	Kit-ATAC	Non-ABC	CFUE	0	0	0	0	0	0	0	0	0	0.106883	0	intron (NM_001256486, intron 5 of 21)	GOLGB1	-1
chr1	183908184	183908489	Kit-ATAC	Non-ABC	CFUE	0	0	0	0	0	0	0	0	0	0.021741	0	intron (NM_001297669, intron 15 of 18)	RGL1	-1
chr3	186189575	186189881	Kit-ATAC	Non-ABC	CFUE,ProE	0	0	0	0	0	0	0	0	0	0.135595	0	intron (NM_001346, intron 21 of 24)	ETV5	-1
chr7	925604	925919	Kit-ATAC	Non-ABC	BasoE,CFUE,ProE	0	0	0	0	0	0	0	0	0	-0.561844	0	intron (NM_006869, intron 3 of 10)	ADAP1	-1
chr2	178284651	178284977	Kit-ATAC	Non-ABC	BasoE,CFUE,ProE	0	0	0	0	0	0	0	0	0	0.269525	0	intron (NM_001201480, intron 1 of 25)	OSBPL6	-1
chr3	72437799	72438381	RYBP-nearby-cis	Non-ABC	CFUE,ProE	0	0	0	0	0	0	0	0	0	0.0715601	0	intron (NM_012234, intron 1 of 3)	RYBP	-1
chr12	32603884	32604249	Kit-ATAC	Non-ABC	ProE	0	0	0	0	0	0	0	0	0	0.0832411	0	intron (NM_001370297, intron 5 of 14)	FGD4	-1
chr12	71270113	71270390	RAB21	Non-ABC	BasoE,CFUE,PolyE,ProE	0	0	0	0	0	0	0	0	0	0.0664224	0	Intergenic	TSPAN8	-1
chr20	4787086	4787454	Kit-ATAC	Non-ABC	CFUE,ProE	0	0	0	0	0	0	0	0	0	-0.0469076	0	intron (NM_014737, intron 10 of 11)	RASSF2	-1
chr15	48802850	48803221	Kit-ATAC	Non-ABC	CFUE	0	0	0	0	0	0	0	0	0	0.100356	0	intron (NM_014985, intron 2 of 25)	CEP152	-1
chr20	986991	987363	Kit-ATAC	Non-ABC	CFUE	0	0	0	0	0	0	0	0	0	-0.0213575	0	intron (NM_001029871, intron 1 of 4)	RSPO4	-1
chr16	50227175	50227554	Kit-ATAC	Non-ABC	CFUE,ProE	0	0	0	0	0	0	0	0	0	-0.293773	0	intron (NM_001365324, intron 10 of 11)	ADCY7	-1
chr14	65476516	65476896	Kit-ATAC	Non-ABC	CFUE	0	0	0	0	0	0	0	0	0	0.105839	0	intron (NM_004480, intron 2 of 9)	MIR625	-1
chr7	131603937	131604249	Kit-ATAC	Non-ABC	CFUE	0	0	0	0	0	0	0	0	0	-0.107558	0	Intergenic	PODXL	-1
chr3	39141055	39141831	CSRNP1-nearby-cis	Non-ABC	BasoE,CFUE,OrthoE,PolyE,ProE	0	0	0	0	0	0	0	0	0	0.0599665	0	TTS (NM_001320560)	MIR6822	-1
chr1	36257278	36257671	Kit-ATAC	Non-ABC	CFUE,ProE	0	0	0	0	0	0	0	0	0	0.158562	0	intron (NM_001321471, intron 2 of 12)	THRAP3	-1
chr8	73103349	73103662	Kit-ATAC	Non-ABC	CFUE	0	0	0	0	0	0	0	0	0	-0.108971	0	Intergenic	SBSPON	-1
chr3	119937154	119937549	Kit-ATAC	Non-ABC	CFUE,ProE	0	0	0	0	0	0	0	0	0	0.0456127	0	intron (NM_002093, intron 3 of 11)	MIR6529	-1
chr2	25301512	25301921	Kit-ATAC	Non-ABC	CFUE	0	0	0	0	0	0	0	0	0	0.492702	0	intron (NR_135490, intron 2 of 23)	MIR1301	-1
chr14	21218132	21218557	Kit-ATAC	Non-ABC	ProE	0	0	0	0	0	0	0	0	0	-0.02944	0	intron (NM_031314, intron 5 of 8)	LINC00641	-1
chr1	235908796	235909113	Kit-ATAC	Non-ABC	CFUE,ProE	0	0	0	0	0	0	0	0	0	0.0984858	0	Intergenic	LYST	-1
chr1	155706000	155706426	Kit-ATAC	Non-ABC	ProE	0	0	0	0	0	0	0	0	0	0.0965775	0	intron (NM_033657, intron 1 of 12)	DAP3	-1
chr6	157420534	157420964	Kit-ATAC	Non-ABC	ProE	0	0	0	0	0	0	0	0	0	-0.0854326	0	intron (NM_024630, intron 1 of 8)	ZDHHC14	-1
chr22	43267602	43268032	Kit-ATAC	Non-ABC	BasoE,CFUE,OrthoE,PolyE,ProE	0	0	0	0	0	0	0	0	0	-0.337319	0	intron (NM_173050, intron 4 of 21)	LOC101927447	-1
chr15	52559580	52559900	ARPP19-nearby-cis	Non-ABC	CFUE,ProE	0	0	0	0	0	0	0	0	0	0.0452563	0	intron (NM_006628, intron 1 of 2)	ARPP19	-1
chr5	142816548	142816989	Kit-ATAC	Non-ABC	BasoE,CFUE,PolyE,ProE	0	0	0	0	0	0	0	0	0	0.146236	0	intron (NM_001349547, intron 1 of 21)	ARHGAP26	-1
chr2	71359243	71359691	Kit-ATAC	Non-ABC	CFUE	0	0	0	0	0	0	0	0	0	0.07175	0	intron (NM_001252613, intron 3 of 27)	ZNF638	-1
chr12	113479947	113480399	Kit-ATAC	Non-ABC	CFUE	0	0	0	0	0	0	0	0	0	0.150657	0	intron (NR_126425, intron 1 of 1)	LHX5-AS1	-1
chr12	120251932	120252394	Kit-ATAC	Non-ABC	CFUE,ProE	0	0	0	0	0	0	0	0	0	0.0965238	0	intron (NM_002859, intron 1 of 10)	PXN	-1
chr16	81568279	81568748	Kit-ATAC	Non-ABC	CFUE	0	0	0	0	0	0	0	0	0	0.218446	0	intron (NM_030629, intron 1 of 20)	MIR7854	-1
chr12	132117390	132117861	Kit-ATAC	Non-ABC	CFUE,ProE	0	0	0	0	0	0	0	0	0	-0.0563142	0	intron (NR_003290, intron 5 of 9)	DDX51	-1
chr10	75428480	75428802	Kit-ATAC	Non-ABC	CFUE	0	0	0	0	0	0	0	0	0	-0.0299814	0	Intergenic	LRMDA	-1
chr1	53509184	53509671	Kit-ATAC	Non-ABC	CFUE,ProE	0	0	0	0	0	0	0	0	0	0.0432074	0	intron (NM_147193, intron 8 of 9)	DMRTB1	-1
chr17	75769694	75770075	H3-3B-nearby-cis	Non-ABC	BasoE,CFUE,ProE	0	0	0	0	0	0	0	0	0	0.0420866	0	Intergenic	GALK1	-1
chr15	75946980	75947496	Kit-ATAC	Non-ABC	BasoE,CFUE,OrthoE,PolyE,ProE	0	0	0	0	0	0	0	0	0	0.0882578	0	intron (NM_138573, intron 5 of 5)	FBXO22	-1
chrX	154040222	154040788	Kit-ATAC	Non-ABC	CFUE,ProE	0	0	0	0	0	0	0	0	0	-0.155194	0	intron (NM_001369393, intron 1 of 3)	MIR718	-1
chrY	2860516	2861083	Kit-ATAC	Non-ABC	BasoE,CFUE,ProE	0	0	0	0	0	0	0	0	0	0.0191711	0	intron (NM_001008, intron 5 of 6)	RPS4Y1	-1
chr16	89410770	89411363	Kit-ATAC	Non-ABC	BasoE,CFUE,ProE	0	0	0	0	0	0	0	0	0	-0.18689	0	intron (NR_045839, intron 2 of 9)	LOC101927817	-1
chr2	25964747	25965354	Kit-ATAC	Non-ABC	CFUE,ProE	0	0	0	0	0	0	0	0	0	0.13096	0	intron (NM_002254, intron 1 of 7)	KIF3C	-1
chr10	122141064	122141676	Kit-ATAC	Non-ABC	CFUE,ProE	0	0	0	0	0	0	0	0	0	-0.231142	0	intron (NM_001291876, intron 6 of 19)	TACC2	-1
chr16	81703329	81703975	Kit-ATAC	Non-ABC	CFUE,ProE	0	0	0	0	0	0	0	0	0	0.0451393	0	intron (NM_030629, intron 17 of 20)	LOC100129617	-1
chr15	33898077	33898727	Kit-ATAC	Non-ABC	CFUE,ProE	0	0	0	0	0	0	0	0	0	-0.0266908	0	intron (NM_020371, intron 2 of 5)	CHRM5	-1
chr8	11448331	11449039	Kit-ATAC	Non-ABC	CFUE,ProE	0	0	0	0	0	0	0	0	0	-0.216934	0	intron (NM_053279, intron 1 of 2)	FAM167A	-1
chr15	50978847	50979572	Kit-ATAC	Non-ABC	CFUE,ProE	0	0	0	0	0	0	0	0	0	0.158388	0	intron (NM_001252127, intron 15 of 20)	DCAF13P3	-1
chr6	158457789	158458519	Kit-ATAC	Non-ABC	CFUE,ProE	0	0	0	0	0	0	0	0	0	-0.168414	0	intron (NM_020245, intron 5 of 13)	TMEM181	-1
chr15	89112124	89112929	Kit-ATAC	Non-ABC	ProE	0	0	0	0	0	0	0	0	0	-0.0210087	0	intron (NM_007011, intron 5 of 14)	ABHD2	-1
chr3	38084394	38085229	Kit-ATAC	Non-ABC	BasoE,CFUE,ProE	0	0	0	0	0	0	0	0	0	-0.20521	0	intron (NM_007335, intron 7 of 36)	DLEC1	-1
chr3	38151787	38152288	MYD88-nearby-cis	Non-ABC	CFUE,ProE	0	0	0	0	0	0	0	0	0	0.0322156	0	Intergenic	MYD88	-1
chr12	52063353	52063777	ATG101-nearby-cis,NR4A1-nearby-cis	Non-ABC	ProE	0	0	0	0	0	0	0	0	0	0.0301675	0	Intergenic	ATG101	-1
chr2	74740709	74741050	Kit-ATAC	Non-ABC	CFUE,ProE	0	0	0	0	0	0	0	0	0	0.285698	0	Intergenic	SEMA4F	-1
chr3	12569901	12570243	Kit-ATAC	Non-ABC	CFUE,ProE	0	0	0	0	0	0	0	0	0	0.596269	0	exon (NM_014160, exon 3 of 8)	MKRN2	-1
chr12	89353405	89354369	DUSP6-nearby-cis	Non-ABC	BasoE,CFUE,ProE	0	0	0	0	0	0	0	0	0	0.014418	0	Intergenic	DUSP6	-1
chr3	72434357	72434758	RYBP-nearby-cis	Non-ABC	BasoE,ProE	0	0	0	0	0	0	0	0	0	0.0123965	0	intron (NM_012234, intron 1 of 3)	RYBP	-1
chr19	38328332	38328846	KCNK6-nearby-cis	Non-ABC	ProE	0	0	0	0	0	0	0	0	0	0.00702918	0	3' UTR (NM_004823, exon 3 of 3)	CATSPERG	-1
chr9	137168161	137169718	TUBB4B	Non-ABC	CFUE,ProE	0	0	0	0	0	0	0	0	0	-0.000163134	0	TTS (NM_000832)	MIR3621	-1
chr1	193674590	193674958	Kit-ATAC	Non-ABC	ProE	0	0	0	0	0	0	0	0	0	-0.119764	0	Intergenic	LINC01031	-1
chr3	72455804	72456025	RYBP-nearby-cis	Non-ABC	BasoE,CFUE,PolyE	0	0	0	0	0	0	0	0	0	-0.0190136	0	Intergenic	RYBP	-1
chr10	47179268	47179642	Kit-ATAC	Non-ABC	CFUE,ProE	0	0	0	0	0	0	0	0	0	-0.318307	0	Intergenic	GDF10	-1
chr8	33319783	33320159	Kit-ATAC	Non-ABC	CFUE	0	0	0	0	0	0	0	0	0	0.128617	0	Intergenic	FUT10	-1
chr15	52031535	52031892	MAPK6-nearby-cis	Non-ABC	CFUE	0	0	0	0	0	0	0	0	0	-0.0223557	0	intron (NM_002748, intron 1 of 5)	MAPK6	-1
chr11	22337647	22338034	Kit-ATAC	Non-ABC	CFUE	0	0	0	0	0	0	0	0	0	0.858579	0	promoter-TSS (NM_020346)	SLC17A6	-1
chr4	7052946	7053433	GRPEL1-nearby-cis	Non-ABC	BasoE,CFUE,OrthoE,PolyE,ProE	0	0	0	0	0	0	0	0	0	-0.0347372	0	intron (NM_152293, intron 1 of 1)	LOC100129931	-1
chr16	30458744	30459136	Kit-ATAC	Non-ABC	CFUE,ProE	0	0	0	0	0	0	0	0	0	0.0816327	0	Intergenic	SEPHS2	-1
chr6	57182193	57182537	ZNF451	Non-ABC	BasoE,CFUE,PolyE,ProE	0	0	0	0	0	0	0	0	0	-0.045314	0	intron (NM_004282, intron 2 of 2)	BAG2	-1
chr6	41915106	41915618	BYSL-nearby-cis	Non-ABC	BasoE,CFUE,OrthoE,PolyE,ProE	0	0	0	0	0	0	0	0	0	-0.0478555	0	intron (NM_001305456, intron 2 of 4)	MED20	-1
chr8	103298537	103299529	FZD6-nearby-cis	Non-ABC	BasoE,CFUE,OrthoE,PolyE,ProE	0	0	0	0	0	0	0	0	0	-0.0534849	0	promoter-TSS (NR_148213)	FZD6	-1
chr2	160208042	160208442	Kit-ATAC	Non-ABC	CFUE,ProE	0	0	0	0	0	0	0	0	0	-0.00529	0	Intergenic	ITGB6	-1
chr18	79791093	79791497	Kit-ATAC	Non-ABC	CFUE,ProE	0	0	0	0	0	0	0	0	0	-0.474277	0	Intergenic	KCNG2	-1
chr17	43701247	43701653	Kit-ATAC	Non-ABC	CFUE	0	0	0	0	0	0	0	0	0	0.709771	0	Intergenic	MEOX1	-1
chr16	8631856	8632852	C16orf72	Non-ABC	CFUE	0	0	0	0	0	0	0	0	0	-0.0651426	0	intron (NR_134608, intron 3 of 9)	METTL22	-1
chr1	32321938	32322306	TXLNA	Non-ABC	CFUE	0	0	0	0	0	0	0	0	0	-0.0687663	0	intron (NM_004964, intron 3 of 13)	MARCKSL1	-1
chr17	2531270	2531681	Kit-ATAC	Non-ABC	CFUE,PolyE,ProE	0	0	0	0	0	0	0	0	0	-0.277674	0	Intergenic	METTL16	-1
chr15	89377831	89379177	MIR9-3HG-nearby-cis	Non-ABC	CFUE,ProE	0	0	0	0	0	0	0	0	0	-0.0954264	0	intron (NR_133002, intron 2 of 5)	MIR9-3HG	-1
chr1	156877414	156878277	ISG20L2	Non-ABC	BasoE,CFUE,OrthoE,PolyE,ProE	0	0	0	0	0	0	0	0	0	-0.131742	0	intron (NM_002529, intron 14 of 16)	PEAR1	-1
chr11	11020739	11021225	EIF4G2	Non-ABC	CFUE,ProE	0	0	0	0	0	0	0	0	0	-0.135272	0	Intergenic	ZBED5-AS1	-1
chr1	44813599	44814158	PLK3-nearby-cis	Non-ABC	BasoE,CFUE,OrthoE,PolyE,ProE	0	0	0	0	0	0	0	0	0	-0.135694	0	3' UTR (NM_001136537, exon 8 of 8)	BTBD19	-1
chr7	44625490	44625948	PURB	Non-ABC	BasoE,CFUE,OrthoE,PolyE,ProE	0	0	0	0	0	0	0	0	0	-0.138188	0	intron (NM_002541, intron 2 of 22)	OGDH	-1
chr2	96162086	96162344	DUSP2	Non-ABC	BasoE,CFUE,ProE	0	0	0	0	0	0	0	0	0	-0.143822	0	Intergenic	DUSP2	-1
chr3	197338650	197339110	Kit-ATAC	Non-ABC	CFUE,ProE	0	0	0	0	0	0	0	0	0	-0.00869783	0	Intergenic	DLG1	-1
chr1	30638886	30639350	Kit-ATAC	Non-ABC	CFUE,ProE	0	0	0	0	0	0	0	0	0	-0.283159	0	Intergenic	MATN1-AS1	-1
chr17	42025927	42026248	NKIRAS2-nearby-cis	Non-ABC	BasoE,CFUE,ProE	0	0	0	0	0	0	0	0	0	-0.170321	0	TTS (NM_001144928)	NKIRAS2	-1
chr19	43525453	43525807	ERF	Non-ABC	CFUE	0	0	0	0	0	0	0	0	0	-0.183684	0	intron (NM_001320869, intron 1 of 4)	ETHE1	-1
chr5	96823836	96824314	Kit-ATAC	Non-ABC	CFUE,ProE	0	0	0	0	0	0	0	0	0	0.0799393	0	Intergenic	ERAP1	-1
chr20	38429221	38429721	SNHG17-nearby-cis	Non-ABC	BasoE,CFUE,OrthoE,PolyE,ProE	0	0	0	0	0	0	0	0	0	-0.209908	0	TTS (NR_003017)	SNORA71C	-1
chr4	6769245	6769655	KIAA0232-nearby-cis	Non-ABC	BasoE,CFUE,OrthoE,PolyE,ProE	0	0	0	0	0	0	0	0	0	-0.224468	0	Intergenic	KIAA0232	-1
chr17	2686737	2687244	Kit-ATAC	Non-ABC	CFUE,ProE	0	0	0	0	0	0	0	0	0	-0.165276	0	Intergenic	MIR6776	-1
chr12	112524724	112525232	Kit-ATAC	Non-ABC	CFUE	0	0	0	0	0	0	0	0	0	-0.0953622	0	Intergenic	RPH3A	-1
chr19	44666986	44667504	Kit-ATAC	Non-ABC	ProE	0	0	0	0	0	0	0	0	0	-0.230326	0	Intergenic	CEACAM19	-1
chr14	105013190	105013446	CDCA4-nearby-cis	Non-ABC	ProE	0	0	0	0	0	0	0	0	0	-0.26202	0	intron (NM_017955, intron 1 of 1)	CDCA4	-1
chr16	70579611	70580150	Kit-ATAC	Non-ABC	ProE	0	0	0	0	0	0	0	0	0	0.201032	0	promoter-TSS (NM_001172771)	IL34	-1
chr13	113664611	113665172	Kit-ATAC	Non-ABC	CFUE,ProE	0	0	0	0	0	0	0	0	0	-0.333187	0	Intergenic	GRK1	-1
chr19	52397610	52398354	ZNF468	Non-ABC	BasoE,CFUE,ProE	0	0	0	0	0	0	0	0	0	-0.30966	0	promoter-TSS (NR_125345)	ZNF528	-1
chr22	24994044	24994697	Kit-ATAC	Non-ABC	CFUE,ProE	0	0	0	0	0	0	0	0	0	-0.232749	0	Intergenic	KIAA1671	-1
chrX	129654262	129654981	Kit-ATAC	Non-ABC	CFUE,ProE	0	0	0	0	0	0	0	0	0	0.303549	0	exon (NM_017413, exon 1 of 3)	APLN	-1
chr3	64011676	64012034	KBTBD8	Non-ABC	BasoE,CFUE,PolyE,ProE	0	0	0	0	0	0	0	0	0	-0.544684	0	non-coding (NR_038286, exon 3 of 3)	PSMD6-AS2	-1
chr22	50058084	50058954	Kit-ATAC	Non-ABC	ProE	0	0	0	0	0	0	0	0	0	-0.598218	0	promoter-TSS (NM_001350317)	TTLL8	-1
chr11	450970	451220	BET1L	ABC	HUDEP2 Only	1	0	1	1	1	0	0	1	1	-0.980872	0	intron (NM_030783, intron 1 of 11)	PTDSS2	-1.02067
chr11	57383403	57383649	SLC43A3	ABC	HUDEP2 Only	0	1	1	1	0	0	0	0	1	0.209146	0	Intergenic	PRG3	-1.01709
chr1	156890168	156890375	ISG20L2	ABC	HUDEP2 Only	0	1	1	1	0	0	0	0	1	0.145145	0	Intergenic	PEAR1	-1.01709
chr16	9077295	9077652	C16orf72-nearby-cis	ABC	HUDEP2 Only	0	1	1	1	0	1	1	1	0	0.00156303	0	Intergenic	C16orf72	-1.02506
chr14	105019274	105019471	CDCA4-nearby-cis	ABC	HUDEP2 Only	1	0	1	1	1	0	0	1	1	-0.314345	0	intron (NM_017955, intron 1 of 1)	CDCA4	-1.02067
chr17	58786964	58787304	Kit-ATAC	ABC	HUDEP2 Only	0	1	1	1	0	1	1	1	0	0.367144	0	intron (NM_014906, intron 1 of 6)	PPM1E	-1.02506
chr17	44375986	44376494	ATXN7L3	ABC	HUDEP2 Only	0	0	1	1	0	0	1	0	1	0.404862	0	intron (NM_000419, intron 23 of 29)	FAM171A2	-1.04592
chr11	36431848	36432118	FJX1	Non-ABC	HUDEP2 Only	0	0	1	1	0	1	0	0	1	1.07785	0	intron (NM_001160167, intron 5 of 8)	PRR5L	-1.05434
chr5	75320819	75321296	Kit-ATAC	ABC	HUDEP2 Only	0	1	1	1	0	1	1	0	0	0.0920566	0	Intergenic	HMGCR	-1.05677
chr1	109191389	109191640	Kit-ATAC	Non-ABC	HUDEP2 Only	0	0	1	1	0	0	0	1	1	1.31535	0	intron (NM_001284352, intron 11 of 20)	KIAA1324	-1.0626
chr15	88614540	88614839	AEN-nearby-cis	ABC	HUDEP2 Only	0	0	1	1	0	0	0	1	1	-0.192676	0	Intergenic	MIR3529	-1.0626
chr1	93874118	93874363	TMED5	ABC	HUDEP2 Only	0	0	1	1	1	0	0	0	1	0.0331224	0	intron (NM_014597, intron 3 of 6)	DNTTIP2	-1.06292
chr1	156726659	156726865	ISG20L2-nearby-cis	ABC	HUDEP2 Only	0	0	1	1	1	0	0	0	1	-0.134733	0	intron (NM_001370151, intron 2 of 3)	ISG20L2	-1.06292
chr6	106312948	106313402	Kit-ATAC	ABC	HUDEP2 Only	0	1	1	1	0	0	1	1	0	0.234835	0	intron (NR_104402, intron 1 of 5)	ATG5	-1.06503
chr1	211378885	211379140	Kit-ATAC	ABC	HUDEP2 Only	0	1	1	1	0	1	0	1	0	0.171824	0	Intergenic	LINC00467	-1.07345
chr5	138000191	138000437	Kit-ATAC	ABC	HUDEP2 Only	0	1	1	1	0	1	0	1	0	0.0878821	0	intron (NM_001101801, intron 6 of 21)	LOC100130172	-1.07345
chr17	48972330	48972711	Kit-ATAC	ABC	HUDEP2 Only	0	1	1	1	0	1	0	1	0	0.146871	0	Intergenic	GIP	-1.07345
chr15	90165626	90166068	Kit-ATAC	ABC	HUDEP2 Only	0	1	1	1	0	1	0	1	0	0.0862014	0	Intergenic	SEMA4B	-1.07345
chr6	27290536	27290951	Kit-ATAC	ABC	HUDEP2 Only	0	1	1	1	1	0	0	1	0	-0.233419	0	Intergenic	POM121L2	-1.08204
chrX	115690698	115690945	Kit-ATAC	ABC	HUDEP2 Only	0	0	1	1	0	0	0	0	1	-0.0556194	0	Intergenic	PLS3	-1.09431
chr10	84267547	84267827	Kit-ATAC	ABC	HUDEP2 Only	0	0	1	1	0	0	0	0	1	-0.174846	0	Intergenic	LINC00858	-1.09431
chr9	114551906	114552273	Kit-ATAC	ABC	HUDEP2 Only	0	0	1	1	0	1	1	1	0	0.142322	0	Intergenic	ATP6V1G1	-1.10228
chr11	2912484	2912924	Kit-ATAC	ABC	HUDEP2 Only	0	1	1	1	0	1	0	0	0	-0.632343	0	intron (NM_002555, intron 5 of 10)	SLC22A18AS	-1.10516
chr20	50724894	50725340	Kit-ATAC	ABC	HUDEP2 Only	0	1	1	1	0	1	0	0	0	0.235372	0	Intergenic	PARD6B	-1.10516
chr3	47016927	47017452	Kit-ATAC	Non-ABC	HUDEP2 Only	0	1	1	1	0	0	0	1	0	2.0631	0	exon (NM_001349370, exon 20 of 20)	NRADDP	-1.11343
chr22	36328713	36329007	Kit-ATAC	ABC	HUDEP2 Only	0	0	1	1	1	1	0	1	0	-0.338259	0	intron (NM_002473, intron 3 of 40)	MIR6819	-1.11929
chr17	81916663	81916941	MAFG-nearby-cis	ABC	HUDEP2 Only	1	1	1	1	0	0	0	0	0	-0.18491	0	intron (NM_016538, intron 3 of 9)	SIRT7	-1.13459
chr11	73716178	73716451	Kit-ATAC	Non-ABC	HUDEP2 Only	0	0	1	1	0	1	1	0	0	2.9455	0	exon (NM_001243719, exon 5 of 8)	RAB6A	-1.13399
chr7	7719316	7719625	Kit-ATAC	Non-ABC	OrthoE	0	0	1	1	0	1	1	0	0	1.595	0	promoter-TSS (NM_002947)	RPA3	-1.13399
chr9	36575412	36575657	Kit-ATAC	ABC	BasoE	0	0	1	1	0	1	1	0	0	0.161514	0	intron (NM_001256693, intron 1 of 15)	MELK	-1.13399
chr2	238167759	238168027	ASB1	ABC	BasoE	0	0	1	1	0	1	1	0	0	-0.563041	0	3' UTR (NM_001291832, exon 8 of 8)	ERFE	-1.13399
chr5	138476375	138476941	EGR1-nearby-cis	ABC	HUDEP2 Only	0	1	1	1	0	0	0	0	0	0.10979	0	Intergenic	EGR1	-1.14514
chr21	38798553	38798767	ETS2-nearby-cis	ABC	HUDEP2 Only	0	0	1	1	0	1	0	1	0	-0.43957	0	Intergenic	ETS2	-1.15068
chr10	110512587	110513132	DUSP5-nearby-cis	ABC	HUDEP2 Only	0	0	1	1	0	1	0	0	0	0.649862	0	Intergenic	DUSP5	-1.18239
chr7	77627359	77627608	Kit-ATAC	Non-ABC	BasoE	0	0	1	1	0	1	0	0	0	2.44989	0	exon (NM_002835, exon 13 of 18)	APTR	-1.18239
chr8	80727581	80727826	Kit-ATAC	Non-ABC	HUDEP2 Only	0	0	1	1	0	1	0	0	0	1.7058	0	intron (NM_001033723, intron 2 of 8)	ZNF704	-1.18239
chr3	52848689	52849030	Kit-ATAC	ABC	HUDEP2 Only	0	0	1	1	0	1	0	0	0	0.433748	0	intron (NM_001198974, intron 4 of 9)	MIR8064	-1.18239
chr14	55398704	55399092	Kit-ATAC	ABC	HUDEP2 Only	0	0	1	1	0	1	0	0	0	0.162691	0	intron (NM_014924, intron 1 of 9)	ATG14	-1.18239
chr10	68097128	68097483	Kit-ATAC	Non-ABC	HUDEP2 Only	0	0	1	1	0	1	0	0	0	1.06617	0	Intergenic	MYPN	-1.18239
chr17	42751516	42752002	MLX	ABC	HUDEP2 Only	0	0	1	1	0	0	0	1	0	0.0921358	0	Intergenic	EZH1	-1.19066
chr4	25865638	25865909	Kit-ATAC	ABC	HUDEP2 Only	0	0	1	1	0	0	0	1	0	-0.0544391	0	Intergenic	SEL1L3	-1.19066
chr10	24466339	24466609	Kit-ATAC	Non-ABC	HUDEP2 Only	0	0	1	1	0	0	0	0	0	1.37208	0	promoter-TSS (NM_001282770)	KIAA1217	-1.22237
chr1	37561835	37562099	Kit-ATAC	ABC	HUDEP2 Only	0	0	1	0	0	1	0	0	1	0.40358	0	intron (NM_003462, intron 4 of 5)	DNALI1	-1.29786
chr11	69638931	69639494	CCND1-nearby-cis	Non-ABC	HUDEP2 Only	0	0	1	0	0	0	0	1	0	1.2645	0	Intergenic	CCND1	-1.43418
chr1	156760522	156760822	ISG20L2	ABC	HUDEP2 Only	0	1	0	0	0	0	0	1	1	0.05043	0	Intergenic	PRCC	-1.76301
chr20	23420405	23420716	GZF1	ABC	BasoE,OrthoE,PolyE	0	1	0	0	0	0	0	1	1	-0.693852	0	intron (NM_001283026, intron 1 of 9)	NAPB	-1.76301
chr22	39486903	39487585	MIEF1-nearby-cis	Non-ABC	HUDEP2 Only	0	1	0	0	0	0	0	0	1	1.17816	0	promoter-TSS (NM_001098270)	MGAT3	-1.79472
chr11	310850	311585	BET1L	ABC	HUDEP2 Only	0	0	0	0	0	0	0	1	1	-0.609845	0	Intergenic	IFITM1	-1.84024
chr14	93173907	93174317	Kit-ATAC	ABC	HUDEP2 Only	0	1	0	0	1	0	0	1	0	-0.30598	0	Intergenic	MOAP1	-1.85968
chr11	503423	503723	BET1L	ABC	HUDEP2 Only	0	1	0	0	1	0	0	1	0	-1.02126	0	intron (NM_203389, intron 1 of 9).2	RNH1	-1.85968
chr7	143395286	143395525	ZYX-nearby-cis	Non-ABC	HUDEP2 Only	0	0	0	0	0	0	0	0	1	3.34259	0	exon (NM_005232, exon 12 of 18)	EPHA1-AS1	-1.87195
chr2	96144233	96144434	DUSP2-nearby-cis	Non-ABC	HUDEP2 Only	0	0	0	0	0	0	0	0	1	2.38185	0	exon (NM_004418, exon 3 of 4)	DUSP2	-1.87195
chr15	40938135	40938357	CHAC1-nearby-cis	Non-ABC	HUDEP2 Only	0	0	0	0	0	0	0	0	1	1.63018	0	3' UTR (NM_019074, exon 11 of 11)	DLL4	-1.87195
chr11	57638169	57638732	SLC43A3	Non-ABC	HUDEP2 Only	0	0	0	0	0	0	0	0	1	1.49268	0	Intergenic	MIR130A	-1.87195
chr22	39514234	39514657	ATF4-nearby-cis,MIEF1-nearby-cis	Non-ABC	HUDEP2 Only	0	0	0	0	0	0	0	0	1	1.42722	0	TTS (NR_130790)	ATF4	-1.87195
chr22	30245738	30246859	LIF-nearby-cis	Non-ABC	BasoE,PolyE	0	0	0	0	0	0	0	0	1	1.00929	0	promoter-TSS (NR_148946)	LOC91370	-1.87195
chr5	98796412	98796638	Kit-ATAC	Non-ABC	HUDEP2 Only	0	0	0	0	0	0	0	0	1	1.48186	0	TTS (NM_001366509)	RGMB	-1.87195
chr17	32483564	32483734	CDK5R1-nearby-cis	ABC	HUDEP2 Only	0	0	0	0	0	0	0	0	1	0.686376	0	TTS (NM_001270482)	CDK5R1	-1.87195
chr14	75022736	75022977	Kit-ATAC	Non-ABC	HUDEP2 Only	0	0	0	0	0	0	0	0	1	1.3968	0	exon (NM_001040108, exon 11 of 13)	EIF2B2	-1.87195
chr12	71747048	71747544	RAB21-nearby-cis	ABC	HUDEP2 Only	0	0	0	0	0	0	0	0	1	0.0530806	0	Intergenic	RAB21	-1.87195
chr16	4359113	4359375	Kit-ATAC	Non-ABC	HUDEP2 Only	0	0	0	0	0	0	0	0	1	1.11651	0	intron (NM_001351729, intron 23 of 27)	PAM16	-1.87195
chr7	75404692	75405131	Kit-ATAC	Non-ABC	HUDEP2 Only	0	0	0	0	0	0	0	0	1	1.05424	0	exon (NM_198924, exon 4 of 5)	NSUN5P1	-1.87195
chr22	39530813	39531051	ATF4-nearby-cis	ABC	HUDEP2 Only	0	0	0	0	0	0	0	0	1	-0.267895	0	intron (NR_130151, intron 2 of 4)	RPS19BP1	-1.87195
chr16	69173466	69173919	Kit-ATAC	ABC	HUDEP2 Only	0	0	0	0	0	1	1	1	0	0.10817	0	Intergenic	SNTB2	-1.87992
chr2	108591162	108591484	Kit-ATAC	ABC	HUDEP2 Only	0	1	0	0	0	0	0	1	0	-0.0257112	0	intron (NM_001193488, intron 1 of 9)	LIMS1	-1.89106
chr22	39488887	39489240	MIEF1-nearby-cis	ABC	HUDEP2 Only	0	1	0	0	0	0	0	1	0	-0.0211388	0	3' UTR (NM_001098270, exon 1 of 1)	MGAT3	-1.89106
chr17	44314997	44315790	ATXN7L3	Non-ABC	BasoE	0	1	0	0	0	0	0	0	0	1.65818	0	intron (NM_001144825, intron 7 of 10)	RUNDC3A	-1.92277
chrX	11105137	11105403	Kit-ATAC	ABC	HUDEP2 Only	0	1	0	0	0	0	0	0	0	0.00387594	0	Intergenic	HCCS	-1.92277
chr2	201709801	201710109	Kit-ATAC	Non-ABC	HUDEP2 Only	0	1	0	0	0	0	0	0	0	2.667	0	exon (NM_020919, exon 27 of 34)	MPP4	-1.92277
chr2	120238605	120239196	TMEM185B-nearby-cis	ABC	HUDEP2 Only	0	1	0	0	0	0	0	0	0	-0.368247	0	Intergenic	RALB	-1.92277
chr6	57216196	57216603	RAB23-nearby-cis	ABC	HUDEP2 Only	0	0	0	0	1	0	0	1	0	0.170378	0	intron (NR_103822, intron 1 of 3)	RAB23	-1.9369
chr16	8955788	8956114	C16orf72	ABC	BasoE	0	0	0	0	0	1	0	0	0	-0.146696	0	intron (NM_003470, intron 1 of 30)	USP7	-1.96003
chr16	71837129	71837593	ATXN1L-nearby-cis	ABC	HUDEP2 Only	0	0	0	0	0	0	0	1	0	0.209756	0	Intergenic	ATXN1L	-1.96829
chr19	10514210	10514456	Kit-ATAC	Non-ABC	HUDEP2 Only	0	0	0	0	0	0	0	0	0	2.26302	0	exon (NM_001166215, exon 2 of 2)	S1PR5	-2
chr14	66330948	66331206	Kit-ATAC	Non-ABC	HUDEP2 Only	0	0	0	0	0	0	0	0	0	1.02906	0	Intergenic	CCDC196	-2
chr1	15919369	15919642	Kit-ATAC	Non-ABC	HUDEP2 Only	0	0	0	0	0	0	0	0	0	2.83703	0	exon (NM_015001, exon 8 of 15)	ZBTB17	-2
chr3	160444485	160444734	Kit-ATAC	ABC	HUDEP2 Only	0	0	0	0	0	0	0	0	0	0.0858434	0	intron (NR_148403, intron 1 of 20)	TRIM59	-2
chr6	138981531	138981808	Kit-ATAC	ABC	HUDEP2 Only	0	0	0	0	0	0	0	0	0	-0.0354765	0	intron (NM_031922, intron 1 of 19)	REPS1	-2
chr1	61227996	61228504	Kit-ATAC	Non-ABC	HUDEP2 Only	0	0	0	0	0	0	0	0	0	1.36747	0	intron (NM_001134673, intron 2 of 10)	NFIA-AS1	-2
chr4	2465478	2465753	RNF4-nearby-cis	ABC	HUDEP2 Only	0	0	0	0	0	0	0	0	0	-0.0104255	0	Intergenic	RNF4	-2
chr13	41463152	41463625	RGCC-nearby-cis	Non-ABC	BasoE	0	0	0	0	0	0	0	0	0	-0.102858	1	intron (NM_014059, intron 2 of 4)	RGCC	-2
chr12	110382694	110383135	Kit-ATAC	Non-ABC	HUDEP2 Only	0	0	0	0	0	0	0	0	0	1.49407	0	exon (NM_016238, exon 7 of 11)	ANAPC7	-2
chr22	29291287	29291784	Kit-ATAC	Non-ABC	HUDEP2 Only	0	0	0	0	0	0	0	0	0	4.06708	0	TTS (NM_001163287)	GAS2L1	-2
chr17	79840451	79840693	CBX4-nearby-cis	Non-ABC	HUDEP2 Only	0	1	1	1	1	1	1	1	1	0.213793	0	Intergenic	CBX4	-2.86562
chr6	13273207	13273518	TBC1D7-LOC100130357-nearby-cis	Non-ABC	BasoE	0	1	1	1	1	1	1	1	1	-0.233389	0	non-coding (NR_134859, exon 3 of 3)	LOC100130357	-2.86562
chr19	12872343	12872600	JUNB	Non-ABC	HUDEP2 Only	0	1	1	1	0	1	1	1	1	-0.02893	0	intron (NM_014975, intron 24 of 25)	DNASE2	-2.897
chr10	72337216	72337460	DDIT4	Non-ABC	OrthoE	0	1	1	1	1	0	1	1	1	-0.107516	0	intron (NR_157570, intron 6 of 8)	DNAJB12	-2.90559
chr19	45404265	45404438	FOSB	Non-ABC	HUDEP2 Only	1	1	1	1	1	1	0	1	1	0.879364	0	intron (NM_001142502, intron 1 of 12)	PPP1R13L	-2.90347
chr2	28393333	28393617	FOSL2-nearby-cis	Non-ABC	HUDEP2 Only	0	1	1	1	1	1	0	1	1	0.779796	0	5' UTR (NM_005253, exon 1 of 4)	FOSL2	-2.91401
chr9	124772100	124772289	ARPC5L	Non-ABC	HUDEP2 Only	1	1	1	1	1	0	1	0	1	-0.0279683	0	promoter-TSS (NM_033334)	NR6A1	-2.92675
chr19	9586779	9587013	ZNF121-nearby-cis,ZNF562	Non-ABC	HUDEP2 Only	0	0	1	1	1	1	1	1	1	0.0727137	0	Intergenic	ZNF121	-2.94284
chr7	5524265	5524526	ACTB-nearby-cis	Non-ABC	HUDEP2 Only	1	1	1	1	1	0	0	1	1	0.0118544	0	non-coding (NR_126168, exon 4 of 4)	ACTB	-2.94344
chr19	18064794	18065161	Kit-ATAC	Non-ABC	HUDEP2 Only	0	1	1	1	1	0	0	1	1	0.0355531	0	intron (NM_001290024, intron 13 of 17)	IL12RB1	-2.95399
chr6	32086675	32086937	Kit-ATAC	Non-ABC	HUDEP2 Only	0	1	1	1	0	1	0	0	1	0.384832	0	intron (NM_001365276, intron 6 of 43).2	TNXB	-2.97711
chr1	154863682	154863954	UBE2Q1	Non-ABC	HUDEP2 Only	0	0	1	1	0	1	1	1	1	0.281842	0	intron (NM_001204087, intron 1 of 8)	KCNN3	-2.97423
chr6	27114616	27115499	ABT1	Non-ABC	HUDEP2 Only	0	0	1	1	0	1	1	1	1	0.0863194	0	Intergenic	HIST1H2BJ	-2.97423
chr6	43923425	43923691	VEGFA	Non-ABC	HUDEP2 Only	0	0	1	1	0	1	1	1	1	-0.078391	0	intron (NR_024478, intron 1 of 1)	LINC01512	-2.97423
chr19	1122873	1123398	MIDN	Non-ABC	HUDEP2 Only	1	1	1	1	0	0	0	1	1	0.760891	0	intron (NM_014963, intron 7 of 31)	SBNO2	-2.97483
chr2	27720098	27720434	FOSL2	Non-ABC	HUDEP2 Only	0	1	1	1	0	1	0	0	1	0.719143	0	intron (NR_160725, intron 2 of 2)	LOC105374378	-2.97711
chr1	153750441	153751010	Kit-ATAC	Non-ABC	HUDEP2 Only	0	1	1	1	0	1	0	0	1	-0.00472759	0	intron (NM_001324475, intron 7 of 30).2	INTS3	-2.97711
chr22	39493219	39493615	MIEF1-nearby-cis	Non-ABC	HUDEP2 Only	0	1	1	1	0	1	0	0	1	-0.179987	0	Intergenic	MGAT3	-2.97711
chr1	6614567	6614890	PHF13-nearby-cis	Non-ABC	HUDEP2 Only	0	1	1	1	1	0	0	0	1	-0.0777492	0	intron (NM_153812, intron 1 of 3)	PHF13	-2.9857
chr6	43934073	43934742	VEGFA	Non-ABC	HUDEP2 Only	0	1	1	1	0	0	0	1	1	-0.149407	0	intron (NR_024478, intron 1 of 1)	LINC01512	-2.98538
chr11	57345611	57346145	SLC43A3	Non-ABC	BasoE	0	1	1	1	0	0	0	1	1	-0.215324	0	intron (NM_002559, intron 1 of 11)	P2RX3	-2.98538
chr11	57349905	57350124	SLC43A3	Non-ABC	HUDEP2 Only	0	1	1	1	0	0	0	1	1	-0.265037	0	intron (NM_002559, intron 7 of 11)	P2RX3	-2.98538
chr8	37883584	37883924	RAB11FIP1	Non-ABC	BasoE	0	1	1	1	1	1	1	1	0	0.331629	0	intron (NM_001002814, intron 1 of 5)	RAB11FIP1	-2.99367
chr3	196519005	196519613	RNF168-nearby-cis	Non-ABC	BasoE	0	0	1	1	0	1	1	0	1	0.0375707	0	Intergenic	SMCO1	-3.00594
chr2	73859766	73860055	Kit-ATAC,MTHFD2	Non-ABC	HUDEP2 Only	0	0	1	1	0	1	1	0	1	0.483021	0	intron (NR_148670, intron 9 of 12)	STAMBP	-3.00594
chr16	8572919	8573266	C16orf72	Non-ABC	HUDEP2 Only	0	0	1	1	0	1	1	0	1	-0.0589798	0	intron (NM_001290097, intron 2 of 3)	TMEM114	-3.00594
chr6	36139436	36139747	Kit-ATAC	Non-ABC	HUDEP2 Only	0	1	1	1	0	0	0	0	1	-0.168617	0	non-coding (NR_072996, exon 10 of 10)	MAPK13	-3.01709
chr2	85433734	85434075	MAT2A	Non-ABC	HUDEP2 Only	0	1	1	1	0	0	0	0	1	0.0571848	0	intron (NM_201594, intron 14 of 20)	SH2D6	-3.01709
chr17	46976683	46976940	Kit-ATAC	Non-ABC	HUDEP2 Only	0	0	1	1	0	1	0	1	1	-0.36707	0	Intergenic	RPRML	-3.02263
chr5	54090734	54091011	Kit-ATAC	Non-ABC	HUDEP2 Only	0	0	1	1	0	1	0	1	1	0.111022	0	intron (NM_019087, intron 4 of 4)	MIR581	-3.02263
chr7	5500092	5500401	ACTB,Kit-ATAC	Non-ABC	HUDEP2 Only	0	0	1	1	0	1	0	1	1	-0.507214	0	intron (NM_024963, intron 3 of 4)	MIR589	-3.02263
chr11	129966330	129966657	Kit-ATAC	Non-ABC	HUDEP2 Only	0	1	1	1	0	1	1	1	0	0.123508	0	intron (NM_199437, intron 1 of 20)	PRDM10	-3.02506
chr6	26330972	26331220	ABT1	Non-ABC	HUDEP2 Only	0	1	1	1	0	1	1	1	0	-0.13348	0	Intergenic	BTN3A2	-3.02506
chr3	186752983	186753232	Kit-ATAC	Non-ABC	OrthoE	0	0	1	1	0	1	0	0	1	-0.117606	0	Intergenic	EIF4A2	-3.05434
chr4	4669214	4669621	Kit-ATAC	Non-ABC	HUDEP2 Only	0	0	1	1	0	1	0	0	1	-0.37513	0	intron (NR_037888, intron 4 of 5)	SNORD162	-3.05434
chr1	21091159	21091431	Kit-ATAC	Non-ABC	HUDEP2 Only	0	1	1	1	0	1	1	0	0	0.0960809	0	intron (NM_001198802, intron 2 of 34)	EIF4G3	-3.05677
chr22	24465608	24465892	Kit-ATAC	Non-ABC	HUDEP2 Only	0	1	1	1	0	1	1	0	0	-0.0298944	0	intron (NR_028483, intron 3 of 7)	ADORA2A-AS1	-3.05677
chr6	137707880	137708213	TNFAIP3	Non-ABC	BasoE	0	0	1	1	0	0	0	1	1	0.0124234	0	Intergenic	LINC02539	-3.0626
chr1	39044722	39045082	Kit-ATAC	Non-ABC	HUDEP2 Only	0	0	1	1	0	0	0	1	1	0.0432972	0	Intergenic	NDUFS5	-3.0626
chr17	79844834	79845080	CBX4-nearby-cis	Non-ABC	HUDEP2 Only	0	0	1	1	0	0	0	1	1	-0.100846	0	Intergenic	CBX4	-3.0626
chr1	26045460	26046403	ZDHHC18	Non-ABC	BasoE	0	0	1	1	0	0	0	1	1	-0.152543	0	5' UTR (NM_001004434, exon 1 of 8)	SLC30A2	-3.0626
chr21	44208056	44208549	Kit-ATAC	Non-ABC	HUDEP2 Only	0	1	1	1	0	1	0	1	0	-0.528933	0	Intergenic	ICOSLG	-3.07345
chr17	7241784	7241974	PHF23-nearby-cis	Non-ABC	HUDEP2 Only	0	1	1	1	0	1	0	1	0	0.140568	0	intron (NM_007278, intron 1 of 3)	GABARAP	-3.07345
chr22	24445515	24445795	Kit-ATAC	Non-ABC	HUDEP2 Only	0	1	1	1	0	1	0	1	0	-0.0311321	0	intron (NR_028484, intron 3 of 6)	ADORA2A	-3.07345
chr17	47265987	47266373	Kit-ATAC	Non-ABC	HUDEP2 Only	0	1	1	1	0	1	0	1	0	0.242461	0	intron (NM_000212, intron 1 of 14)	ITGB3	-3.07345
chr12	113314089	113314523	Kit-ATAC	Non-ABC	HUDEP2 Only	0	1	1	1	0	1	0	1	0	-0.0961544	0	intron (NM_001358345, intron 11 of 15)	SLC8B1	-3.07345
chr8	94242047	94242493	Kit-ATAC	Non-ABC	HUDEP2 Only	0	1	1	1	0	1	0	1	0	-0.064843	0	Intergenic	GEM	-3.07345
chr17	6656858	6657399	DHX33	Non-ABC	HUDEP2 Only	0	1	1	1	1	0	0	1	0	-0.0773531	0	promoter-TSS (NR_045985)	ALOX15P1	-3.08204
chr1	156797238	156797609	ISG20L2	Non-ABC	HUDEP2 Only	0	0	1	1	0	0	0	0	1	0.986666	0	intron (NM_005973, intron 6 of 6)	NTRK1	-3.09431
chr7	95477048	95477278	Kit-ATAC	Non-ABC	HUDEP2 Only	0	0	1	1	0	0	0	0	1	0.266678	0	Intergenic	ASB4	-3.09431
chr1	206961032	206961303	Kit-ATAC	Non-ABC	HUDEP2 Only	0	0	1	1	0	0	0	0	1	0.0640959	0	exon (NM_001170631, exon 6 of 8)	FCAMR	-3.09431
chr5	142880608	142880841	Kit-ATAC	Non-ABC	HUDEP2 Only	0	0	1	1	0	0	0	0	1	-0.0478498	0	intron (NR_146198, intron 4 of 22)	ARHGAP26-AS1	-3.09431
chr3	38131651	38131897	MYD88-nearby-cis	Non-ABC	HUDEP2 Only	0	0	1	1	0	0	0	0	1	-0.00408943	0	intron (NM_001130410, intron 4 of 9)	ACAA1	-3.09431
chr15	52139697	52140406	MAPK6	Non-ABC	HUDEP2 Only	0	0	1	1	0	0	0	0	1	-0.0749323	0	intron (NM_006578, intron 5 of 10)	BCL2L10	-3.09431
chr18	21997580	21998016	Kit-ATAC	Non-ABC	HUDEP2 Only	0	0	1	1	0	0	0	0	1	0.112823	0	Intergenic	MIR133A1HG	-3.09431
chr16	3031711	3031930	TNFRSF12A-nearby-cis	Non-ABC	HUDEP2 Only	0	0	1	1	0	0	0	0	1	-0.13942	0	promoter-TSS (NR_047572)	LOC100128770	-3.09431
chr8	127725787	127726225	MYC-nearby-cis	Non-ABC	HUDEP2 Only	0	0	1	1	0	0	0	0	1	-0.245968	0	intron (NR_117102, intron 1 of 3)	CASC11	-3.09431
chr8	94546953	94547211	CCNE2	Non-ABC	HUDEP2 Only	0	0	1	1	0	1	1	1	0	0.168322	0	intron (NM_015496, intron 1 of 23)	VIRMA	-3.10228
chr6	37033250	37033524	Kit-ATAC	Non-ABC	HUDEP2 Only	0	0	1	1	0	1	1	1	0	-0.0548613	0	Intergenic	FGD2	-3.10228
chr5	78530381	78530711	Kit-ATAC	Non-ABC	HUDEP2 Only	0	0	1	1	0	1	1	1	0	-0.102706	0	intron (NM_005779, intron 3 of 4)	LHFPL2	-3.10228
chr20	45036119	45036571	Kit-ATAC	Non-ABC	HUDEP2 Only	0	0	1	1	0	1	1	1	0	0.13854	0	intron (NM_006282, intron 10 of 10)	KCNS1	-3.10228
chr7	5626454	5626808	ACTB	Non-ABC	HUDEP2 Only	0	0	1	1	0	1	1	1	0	-0.288503	0	intron (NM_207111, intron 15 of 16)	FSCN1	-3.10228
chr3	9778112	9778413	Kit-ATAC	Non-ABC	HUDEP2 Only	0	1	1	1	0	1	0	0	0	0.0394551	0	Intergenic	CAMK1	-3.10516
chr14	49962668	49962990	Kit-ATAC	Non-ABC	HUDEP2 Only	0	1	1	1	0	1	0	0	0	0.680575	0	Intergenic	MIR6076	-3.10516
chr20	17506233	17506460	Kit-ATAC	Non-ABC	HUDEP2 Only	0	1	1	1	0	1	0	0	0	-0.182824	0	intron (NM_001195, intron 5 of 7)	BFSP1	-3.10516
chr9	35688764	35689015	Kit-ATAC	Non-ABC	HUDEP2 Only	0	1	1	1	0	1	0	0	0	0.375343	0	intron (NM_003289, intron 2 of 8)	TPM2	-3.10516
chr6	41976833	41977159	Kit-ATAC	Non-ABC	HUDEP2 Only	0	1	1	1	0	1	0	0	0	0.0439877	0	intron (NM_001136017, intron 1 of 4)	CCND3	-3.10516
chr12	121765592	121765928	Kit-ATAC	Non-ABC	HUDEP2 Only	0	1	1	1	0	1	0	0	0	0.0800804	0	intron (NM_001080825, intron 6 of 11)	RHOF	-3.10516
chr8	42196127	42196571	Kit-ATAC	Non-ABC	HUDEP2 Only	0	1	1	1	0	1	0	0	0	-0.0970428	0	intron (NM_001319189, intron 1 of 11)	PLAT	-3.10516
chr9	34463716	34464191	Kit-ATAC	Non-ABC	HUDEP2 Only	0	1	1	1	0	1	0	0	0	0.230053	0	intron (NM_001281428, intron 1 of 19)	DNAI1	-3.10516
chr11	61603090	61603602	Kit-ATAC	Non-ABC	HUDEP2 Only	0	1	1	1	0	1	0	0	0	0.149467	0	intron (NR_110189, intron 3 of 3)	RPLP0P2	-3.10516
chr10	103612340	103612904	Kit-ATAC	Non-ABC	HUDEP2 Only	0	1	1	1	0	1	0	0	0	0.136892	0	intron (NM_001365079, intron 6 of 8)	SH3PXD2A	-3.10516
chr17	46742532	46743379	Kit-ATAC	Non-ABC	HUDEP2 Only	0	1	1	1	0	1	0	0	0	-0.106659	0	intron (NR_040116, intron 16 of 19).2	WNT3	-3.10516
chr17	30550572	30551266	Kit-ATAC	Non-ABC	HUDEP2 Only	0	1	1	1	0	1	0	0	0	0.040915	0	Intergenic	SMURF2P1-LRRC37BP1	-3.10516
chr6	43993852	43994192	VEGFA	Non-ABC	HUDEP2 Only	0	1	1	1	0	0	0	1	0	0.200885	0	Intergenic	C6orf223	-3.11343
chr5	149561836	149562167	GRPEL2	Non-ABC	HUDEP2 Only	0	0	1	1	0	1	1	0	0	0.871538	0	Intergenic	CSNK1A1	-3.13399
chr21	36901623	36901905	Kit-ATAC	Non-ABC	HUDEP2 Only	0	0	1	1	0	1	1	0	0	0.0995603	0	intron (NM_001352515, intron 5 of 10)	HLCS	-3.13399
chr8	125273892	125274188	Kit-ATAC	Non-ABC	HUDEP2 Only	0	0	1	1	0	1	1	0	0	0.0123007	0	intron (NM_001349486, intron 5 of 7)	TRIB1	-3.13399
chr12	122366913	122367227	Kit-ATAC	Non-ABC	HUDEP2 Only	0	0	1	1	0	1	1	0	0	0.330465	0	intron (NM_198240, intron 3 of 23)	CLIP1-AS1	-3.13399
chr8	101504412	101504927	Kit-ATAC	Non-ABC	HUDEP2 Only	0	0	1	1	0	1	1	0	0	0.225198	0	intron (NM_001330593, intron 1 of 15)	GRHL2	-3.13399
chr3	183370838	183371167	B3GNT5	Non-ABC	HUDEP2 Only	0	0	1	1	0	1	0	1	0	0.102681	0	intron (NM_015078, intron 3 of 29)	MCF2L2	-3.15068
chr13	24630798	24631075	Kit-ATAC	Non-ABC	HUDEP2 Only	0	1	1	1	0	0	0	0	0	0.169975	0	Intergenic	ATP12A	-3.14514
chr19	1128189	1128443	MIDN	Non-ABC	HUDEP2 Only	0	1	1	1	0	0	0	0	0	0.0280945	0	intron (NM_014963, intron 4 of 31)	SBNO2	-3.14514
chr1	26317693	26317973	ZDHHC18	Non-ABC	HUDEP2 Only	0	1	1	1	0	0	0	0	0	0.0223607	0	promoter-TSS (NM_001803)	CD52	-3.14514
chr9	136255190	136255533	Kit-ATAC	Non-ABC	HUDEP2 Only	0	1	1	1	0	0	0	0	0	-0.829099	0	Intergenic	QSOX2	-3.14514
chr5	132425699	132425888	Kit-ATAC	Non-ABC	OrthoE	0	1	1	1	0	0	0	0	0	0.109407	0	intron (NR_161242, intron 2 of 3)	C5orf56	-3.14514
chr19	39150317	39150560	Kit-ATAC	Non-ABC	HUDEP2 Only	0	1	1	1	0	0	0	0	0	-0.142465	0	intron (NM_001014834, intron 1 of 7)	PAK4	-3.14514
chr2	177306576	177306851	Kit-ATAC	Non-ABC	HUDEP2 Only	0	1	1	1	0	0	0	0	0	0.743527	0	intron (NR_026966, intron 8 of 8)	MIR6512	-3.14514
chr13	80339207	80339390	SPRY2-nearby-cis	Non-ABC	HUDEP2 Only	0	1	1	1	0	0	0	0	0	-0.133066	0	5' UTR (NM_001318538, exon 1 of 2)	SPRY2	-3.14514
chr19	1133421	1133901	MIDN	Non-ABC	HUDEP2 Only	0	1	1	1	0	0	0	0	0	-0.646898	0	intron (NM_014963, intron 4 of 31)	SBNO2	-3.14514
chr14	90388519	90388766	Kit-ATAC	Non-ABC	HUDEP2 Only	0	0	1	1	0	1	0	1	0	0.320421	0	Intergenic	CALM1	-3.15068
chr2	121775720	121775979	Kit-ATAC	Non-ABC	HUDEP2 Only	0	0	1	1	0	1	0	1	0	-0.106398	0	Intergenic	TSN	-3.15068
chr3	171516832	171517119	Kit-ATAC	Non-ABC	HUDEP2 Only	0	0	1	1	0	1	0	1	0	0.122321	0	Intergenic	TNIK	-3.15068
chr10	17244795	17245101	Kit-ATAC	Non-ABC	HUDEP2 Only	0	0	1	1	0	1	0	1	0	0.119036	0	Intergenic	VIM-AS1	-3.15068
chr5	140382054	140382369	Kit-ATAC	Non-ABC	HUDEP2 Only	0	0	1	1	0	1	0	1	0	0.243949	0	Intergenic	ANKHD1	-3.15068
chr1	225508577	225508880	Kit-ATAC	Non-ABC	HUDEP2 Only	0	0	1	1	0	1	0	1	0	-0.103218	0	intron (NM_001008493, intron 10 of 14)	LBR	-3.15068
chr17	29710881	29711300	Kit-ATAC	Non-ABC	HUDEP2 Only	0	0	1	1	0	1	0	1	0	0.333745	0	intron (NM_033389, intron 2 of 14)	SSH2	-3.15068
chr9	122477406	122477797	Kit-ATAC	Non-ABC	HUDEP2 Only	0	0	1	1	0	1	0	1	0	0.813875	0	exon (NM_001004451, exon 1 of 1)	OR1J1	-3.15068
chr8	143798241	143798486	Kit-ATAC	Non-ABC	HUDEP2 Only	0	0	1	1	0	1	0	0	0	-0.301784	0	intron (NM_015356, intron 24 of 35).2	MIR937	-3.18239
chr7	97187149	97187363	Kit-ATAC	Non-ABC	HUDEP2 Only	0	0	1	1	0	1	0	0	0	0.0439673	0	Intergenic	SDHAF3	-3.18239
chr1	37865377	37866056	MTF1-nearby-cis	Non-ABC	OrthoE	0	0	1	1	0	1	0	0	0	0.98913	0	intron (NR_158630, intron 23 of 24)	MTF1	-3.18239
chr6	137853544	137853940	TNFAIP3-nearby-cis	Non-ABC	HUDEP2 Only	0	0	1	1	0	1	0	0	0	0.21928	0	intron (NR_049793, intron 3 of 3)	TNFAIP3	-3.18239
chr12	33653405	33653706	Kit-ATAC	Non-ABC	HUDEP2 Only	0	0	1	1	0	1	0	0	0	0.0926811	0	Intergenic	SYT10	-3.18239
chr17	40251622	40251934	CDC6	Non-ABC	HUDEP2 Only	0	0	1	1	0	1	0	0	0	0.0456955	0	intron (NM_133264, intron 1 of 7)	WIPF2	-3.18239
chr19	10954159	10954484	Kit-ATAC	Non-ABC	HUDEP2 Only	0	0	1	1	0	1	0	0	0	-0.0287169	0	Intergenic	SMARCA4	-3.18239
chr10	46455992	46456342	Kit-ATAC	Non-ABC	HUDEP2 Only	0	0	1	1	0	1	0	0	0	0.0901943	0	Intergenic	NPY4R	-3.18239
chr8	38549223	38549596	Kit-ATAC	Non-ABC	HUDEP2 Only	0	0	1	1	0	1	0	0	0	0.00199732	0	Intergenic	C8orf86	-3.18239
chr4	38189393	38189770	Kit-ATAC	Non-ABC	HUDEP2 Only	0	0	1	1	0	1	0	0	0	-0.107907	0	Intergenic	TBC1D1	-3.18239
chr3	12098058	12098283	Kit-ATAC	Non-ABC	HUDEP2 Only	0	0	1	1	0	1	0	0	0	0.06204	0	intron (NM_133625, intron 1 of 12)	TIMP4	-3.18239
chr4	39319688	39319951	Kit-ATAC	Non-ABC	HUDEP2 Only	0	0	1	1	0	1	0	0	0	0.0866426	0	intron (NM_001204747, intron 9 of 24)	RFC1	-3.18239
chr20	16459392	16459656	Kit-ATAC	Non-ABC	HUDEP2 Only	0	0	1	1	0	1	0	0	0	-0.0331856	0	intron (NM_001199866, intron 12 of 22)	KIF16B	-3.18239
chr5	108818677	108818950	Kit-ATAC	Non-ABC	HUDEP2 Only	0	0	1	1	0	1	0	0	0	0.210509	0	intron (NM_001308028, intron 3 of 17)	FER	-3.18239
chr2	43818847	43819130	Kit-ATAC	Non-ABC	HUDEP2 Only	0	0	1	1	0	1	0	0	0	0.147258	0	intron (NM_022436, intron 11 of 12)	ABCG5	-3.18239
chr1	23756754	23757063	ELOA-nearby-cis,Kit-ATAC	Non-ABC	HUDEP2 Only	0	0	1	1	0	1	0	0	0	0.500168	0	intron (NM_003198, intron 9 of 10)	ELOA	-3.18239
chr17	42365155	42365502	Kit-ATAC	Non-ABC	HUDEP2 Only	0	0	1	1	0	1	0	0	0	0.0413429	0	intron (NM_213662, intron 1 of 23)	STAT3	-3.18239
chr4	68152470	68152856	Kit-ATAC	Non-ABC	HUDEP2 Only	0	0	1	1	0	1	0	0	0	0.309124	0	Intergenic	TMPRSS11F	-3.18239
chr22	30036635	30036992	Kit-ATAC	Non-ABC	HUDEP2 Only	0	0	1	1	0	1	0	0	0	-0.00178991	0	intron (NR_110541, intron 3 of 4)	MIR6818	-3.18239
chr17	37629265	37629625	Kit-ATAC	Non-ABC	HUDEP2 Only	0	0	1	1	0	1	0	0	0	-0.0315917	0	intron (NM_001291476, intron 6 of 15).2	DDX52	-3.18239
chr11	2769089	2769452	Kit-ATAC	Non-ABC	HUDEP2 Only	0	0	1	1	0	1	0	0	0	-0.290785	0	intron (NM_181798, intron 12 of 15)	KCNQ1OT1	-3.18239
chr10	87761801	87762186	Kit-ATAC	Non-ABC	HUDEP2 Only	0	0	1	1	0	1	0	0	0	0.139216	0	intron (NR_135914, intron 8 of 10)	ATAD1	-3.18239
chr8	102331214	102331605	Kit-ATAC	Non-ABC	HUDEP2 Only	0	0	1	1	0	1	0	0	0	-0.077156	0	intron (NM_001282873, intron 9 of 58)	UBR5	-3.18239
chr6	34630033	34630449	Kit-ATAC	Non-ABC	HUDEP2 Only	0	0	1	1	0	1	0	0	0	0.107793	0	intron (NM_022758, intron 2 of 3)	LOC101929243	-3.18239
chr21	36203566	36203985	Kit-ATAC	Non-ABC	HUDEP2 Only	0	0	1	1	0	1	0	0	0	-0.193821	0	intron (NM_005128, intron 4 of 36)	DOP1B	-3.18239
chr18	62339538	62339976	Kit-ATAC	Non-ABC	HUDEP2 Only	0	0	1	1	0	1	0	0	0	-0.149559	0	intron (NM_001270949, intron 1 of 8)	TNFRSF11A	-3.18239
chr1	204425863	204426398	Kit-ATAC,PPP1R15B-nearby-cis	Non-ABC	HUDEP2 Only	0	0	1	1	0	1	0	0	0	-0.105211	0	intron (NM_002646, intron 32 of 33)	PPP1R15B	-3.18239
chr6	17864079	17864647	Kit-ATAC	Non-ABC	HUDEP2 Only	0	0	1	1	0	1	0	0	0	0.349558	0	intron (NM_001105567, intron 4 of 36)	KIF13A	-3.18239
chr3	105997792	105998237	Kit-ATAC	Non-ABC	HUDEP2 Only	0	0	1	1	0	1	0	0	0	0.0810697	0	Intergenic	CBLB	-3.18239
chr7	155166732	155167213	Kit-ATAC	Non-ABC	HUDEP2 Only	0	0	1	1	0	1	0	0	0	-0.25306	0	Intergenic	HTR5A-AS1	-3.18239
chr3	50316889	50317119	TUSC2-nearby-cis	Non-ABC	HUDEP2 Only	0	0	1	1	0	1	0	0	0	-0.23227	0	TTS (NM_033158)	HYAL1	-3.18239
chr11	20584187	20584691	Kit-ATAC	Non-ABC	HUDEP2 Only	0	0	1	1	0	1	0	0	0	0.0779782	0	Intergenic	SLC6A5	-3.18239
chr1	108551282	108551831	Kit-ATAC	Non-ABC	HUDEP2 Only	0	0	1	1	0	1	0	0	0	0.288931	0	Intergenic	FAM102B	-3.18239
chr2	205944583	205944872	Kit-ATAC	Non-ABC	HUDEP2 Only	0	0	1	1	0	0	0	1	0	-0.483024	0	Intergenic	INO80D	-3.19066
chr5	111083369	111083687	Kit-ATAC	Non-ABC	HUDEP2 Only	0	0	1	1	0	0	0	1	0	0.0299906	0	Intergenic	WDR36	-3.19066
chr22	30195283	30195605	Kit-ATAC	Non-ABC	HUDEP2 Only	0	0	1	1	0	0	0	1	0	0.457748	0	Intergenic	LIF-AS1	-3.19066
chr2	68287639	68287850	PNO1	Non-ABC	HUDEP2 Only	0	0	1	1	0	0	0	1	0	0.0038436	0	intron (NM_001111101, intron 2 of 2)	CNRIP1	-3.19066
chr12	124391378	124391607	Kit-ATAC	Non-ABC	HUDEP2 Only	0	0	1	1	0	0	0	1	0	-0.0513362	0	intron (NM_001077261, intron 18 of 47)	MIR6880	-3.19066
chr17	43572485	43572768	Kit-ATAC	Non-ABC	HUDEP2 Only	0	0	1	1	0	0	0	0	0	0.0526996	0	Intergenic	ETV4	-3.22237
chr14	64232303	64232694	Kit-ATAC	Non-ABC	HUDEP2 Only	0	0	1	1	0	0	0	0	0	0.0355038	0	TTS (NR_073497)	SYNE2	-3.22237
chr2	152586137	152586385	Kit-ATAC	Non-ABC	HUDEP2 Only	0	0	1	1	0	0	0	0	0	0.556637	0	intron (NM_052905, intron 9 of 25)	PRPF40A	-3.22237
chr15	51875295	51875575	Kit-ATAC	Non-ABC	HUDEP2 Only	0	0	1	1	0	0	0	0	0	0.0692179	0	intron (NM_014547, intron 3 of 9)	TMOD3	-3.22237
chr8	73250407	73250700	Kit-ATAC	Non-ABC	HUDEP2 Only	0	0	1	1	0	0	0	0	0	0.0674881	0	intron (NM_001243237, intron 2 of 3)	C8orf89	-3.22237
chr8	39113055	39113528	Kit-ATAC	Non-ABC	HUDEP2 Only	0	0	1	1	0	0	0	0	0	0.051148	0	intron (NM_001313994, intron 1 of 21)	ADAM32	-3.22237
chr12	62891623	62892112	Kit-ATAC	Non-ABC	HUDEP2 Only	0	0	1	1	0	0	0	0	0	-0.060456	0	intron (NM_020700, intron 1 of 9)	PPM1H	-3.22237
chr19	16067291	16067611	TPM4-nearby-cis	Non-ABC	HUDEP2 Only	0	1	1	0	0	0	0	1	1	0.614016	0	promoter-TSS (NM_001145160)	TPM4	-3.2289
chr16	14399457	14399726	Kit-ATAC	Non-ABC	HUDEP2 Only	0	0	1	0	0	1	0	0	0	0.484888	0	Intergenic	LINC02130	-3.42592
chr3	44885617	44885972	Kit-ATAC	Non-ABC	HUDEP2 Only	0	0	1	0	0	1	0	0	0	0.0204113	0	intron (NM_003241, intron 2 of 13)	TGM4	-3.42592
chr6	156828383	156828749	Kit-ATAC	Non-ABC	HUDEP2 Only	0	0	1	0	0	1	0	0	0	0.136833	0	intron (NM_020732, intron 1 of 19)	MIR4466	-3.42592
chr17	45719702	45720067	Kit-ATAC	Non-ABC	HUDEP2 Only	0	1	0	0	0	0	1	0	1	0.00667123	0	intron (NM_001303016, intron 3 of 12)	CRHR1	-3.74632
chr15	101123604	101123862	CHSY1	Non-ABC	HUDEP2 Only	0	1	0	0	0	0	0	1	1	0.0935	0	Intergenic	CHSY1	-3.76301
chr17	82014414	82014780	MAFG	Non-ABC	HUDEP2 Only	0	1	0	0	0	0	0	1	1	-1.1481	0	intron (NR_045351, intron 11 of 14)	CENPX	-3.76301
chr6	41057924	41058661	NFYA-nearby-cis	Non-ABC	HUDEP2 Only	0	1	0	0	0	0	0	0	1	0.0332985	0	intron (NM_006789, intron 1 of 2)	APOBEC2	-3.79472
chr12	52036936	52037230	NR4A1-nearby-cis	Non-ABC	HUDEP2 Only	0	1	0	0	0	0	0	0	1	0.707323	0	promoter-TSS (NM_001202234)	NR4A1	-3.79472
chr2	198127708	198127922	MARS2	Non-ABC	HUDEP2 Only	0	1	0	0	0	0	0	0	1	0.327855	0	intron (NM_006226, intron 5 of 5)	LINC01923	-3.79472
chr2	68292225	68292428	PNO1	Non-ABC	HUDEP2 Only	0	1	0	0	0	0	0	0	1	0.181901	0	TTS (NM_015463)	CNRIP1	-3.79472
chr19	54029882	54030363	MYADM	Non-ABC	HUDEP2 Only	0	1	0	0	0	0	0	0	1	-0.0654595	0	Intergenic	VSTM1	-3.79472
chr9	37922977	37923369	ALDH1B1	Non-ABC	HUDEP2 Only	0	1	0	0	0	0	0	0	1	-0.21427	0	intron (NM_003028, intron 5 of 5)	SLC25A51	-3.79472
chr12	124508894	124509136	Kit-ATAC	Non-ABC	HUDEP2 Only	0	0	0	0	0	1	0	1	1	-0.57531	0	intron (NM_001077261, intron 2 of 47)	NCOR2	-3.80026
chr12	40446364	40446707	Kit-ATAC	Non-ABC	HUDEP2 Only	0	0	0	0	0	0	1	0	1	0.797464	0	exon (NM_173600, exon 38 of 174)	MUC19	-3.82355
chr16	84156609	84156826	Kit-ATAC	Non-ABC	HUDEP2 Only	0	0	0	0	0	1	0	0	1	-0.1993	0	intron (NM_178452, intron 5 of 11)	DNAAF1	-3.83197
chr8	129728436	129728872	MYC	Non-ABC	HUDEP2 Only	0	0	0	0	0	0	0	1	1	0.151617	0	Intergenic	CCDC26	-3.84024
chr11	61671638	61671919	Kit-ATAC	Non-ABC	HUDEP2 Only	0	0	0	0	0	0	0	1	1	0.0430356	0	Intergenic	DAGLA	-3.84024
chr17	28878934	28879354	TRAF4	Non-ABC	HUDEP2 Only	0	0	0	0	0	0	0	1	1	0.102636	0	TTS (NM_001330170)	MIR4732	-3.84024
chr1	23178999	23179256	LUZP1-nearby-cis	Non-ABC	HUDEP2 Only	0	0	0	0	0	0	0	1	1	0.0986887	0	Intergenic	LUZP1	-3.84024
chr6	143586511	143586901	Kit-ATAC,LTV1	Non-ABC	HUDEP2 Only	0	0	0	0	0	0	0	1	1	0.0935282	0	Intergenic	PHACTR2-AS1	-3.84024
chr1	29033907	29034135	Kit-ATAC	Non-ABC	HUDEP2 Only	0	0	0	0	0	0	0	1	1	0.364478	0	intron (NM_001166007, intron 9 of 17)	TMEM200B	-3.84024
chr20	23340579	23340827	NXT1-nearby-cis	Non-ABC	HUDEP2 Only	0	0	0	0	0	0	0	1	1	-0.226903	0	Intergenic	NXT1	-3.84024
chr1	9249952	9250347	SLC25A33	Non-ABC	HUDEP2 Only	0	0	0	0	0	0	0	1	1	-0.240213	0	intron (NM_001282587, intron 3 of 4)	H6PD	-3.84024
chr22	22767939	22768179	Kit-ATAC	Non-ABC	HUDEP2 Only	0	0	0	0	0	0	0	0	1	-0.639696	0	Intergenic	MIR650	-3.87195
chr8	96132850	96133044	Kit-ATAC	Non-ABC	HUDEP2 Only	0	0	0	0	0	0	0	0	1	0.210392	0	Intergenic	GDF6	-3.87195
chr7	26500848	26501057	Kit-ATAC	Non-ABC	HUDEP2 Only	0	0	0	0	0	0	0	0	1	0.228388	0	non-coding (NR_148504, exon 8 of 8)	KIAA0087	-3.87195
chr2	134778474	134778683	Kit-ATAC	Non-ABC	HUDEP2 Only	0	0	0	0	0	0	0	0	1	0.0602057	0	Intergenic	TMEM163	-3.87195
chr10	77719635	77719844	Kit-ATAC	Non-ABC	HUDEP2 Only	0	0	0	0	0	0	0	0	1	-0.00817225	0	Intergenic	KCNMA1	-3.87195
chr11	62269779	62269989	Kit-ATAC	Non-ABC	HUDEP2 Only	0	0	0	0	0	0	0	0	1	-0.397095	0	promoter-TSS (NM_002411)	SCGB2A2	-3.87195
chr10	87456916	87457138	Kit-ATAC	Non-ABC	HUDEP2 Only	0	0	0	0	0	0	0	0	1	0.113725	0	Intergenic	MIR4678	-3.87195
chr13	39811741	39811963	Kit-ATAC	Non-ABC	HUDEP2 Only	0	0	0	0	0	0	0	0	1	-0.11591	0	Intergenic	MIR4305	-3.87195
chrX	79450290	79450514	Kit-ATAC	Non-ABC	HUDEP2 Only	0	0	0	0	0	0	0	0	1	0.0233214	0	Intergenic	ITM2A	-3.87195
chr12	55073127	55073357	Kit-ATAC	Non-ABC	HUDEP2 Only	0	0	0	0	0	0	0	0	1	0.0634957	0	Intergenic	NEUROD4	-3.87195
chr18	80157810	80158042	Kit-ATAC	Non-ABC	HUDEP2 Only	0	0	0	0	0	0	0	0	1	0.315082	0	3' UTR (NM_032510, exon 3 of 3)	PARD6G-AS1	-3.87195
chr3	52041256	52041517	DUSP7-nearby-cis	Non-ABC	HUDEP2 Only	0	0	0	0	0	0	0	0	1	0.659778	0	Intergenic	DUSP7	-3.87195
chr8	56080957	56081194	Kit-ATAC	Non-ABC	HUDEP2 Only	0	0	0	0	0	0	0	0	1	0.00423207	0	Intergenic	CERNA3	-3.87195
chr7	30510183	30510421	Kit-ATAC	Non-ABC	HUDEP2 Only	0	0	0	0	0	0	0	0	1	0.0881765	0	Intergenic	GGCT	-3.87195
chr2	89112497	89112735	Kit-ATAC	Non-ABC	HUDEP2 Only	0	0	0	0	0	0	0	0	1	-0.229702	0	Intergenic	MIR4436A	-3.87195
chr17	64491520	64491764	DDX5-nearby-cis	Non-ABC	HUDEP2 Only	0	0	0	0	0	0	0	0	1	0.509115	0	intron (NM_007215, intron 3 of 7)	POLG2	-3.87195
chr1	12924482	12924723	Kit-ATAC	Non-ABC	HUDEP2 Only	0	0	0	0	0	0	0	0	1	-0.0799876	0	Intergenic	PRAMEF7	-3.87195
chr9	32579791	32580034	Kit-ATAC	Non-ABC	HUDEP2 Only	0	0	0	0	0	0	0	0	1	0.163535	0	Intergenic	NDUFB6	-3.87195
chr14	106556748	106556992	Kit-ATAC	Non-ABC	HUDEP2 Only	0	0	0	0	0	0	0	0	1	-0.367184	0	Intergenic	LINC00221	-3.87195
chr15	79540636	79540882	Kit-ATAC	Non-ABC	HUDEP2 Only	0	0	0	0	0	0	0	0	1	-0.00660976	0	Intergenic	MINAR1	-3.87195
chr6	165729379	165729625	Kit-ATAC	Non-ABC	HUDEP2 Only	0	0	0	0	0	0	0	0	1	-0.0807805	0	Intergenic	PDE10A	-3.87195
chr2	18378134	18378381	Kit-ATAC	Non-ABC	HUDEP2 Only	0	0	0	0	0	0	0	0	1	-0.117219	0	Intergenic	RDH14	-3.87195
chr1	242019891	242020140	Kit-ATAC	Non-ABC	HUDEP2 Only	0	0	0	0	0	0	0	0	1	0.0428032	0	Intergenic	MAP1LC3C	-3.87195
chr14	36553749	36554003	Kit-ATAC	Non-ABC	HUDEP2 Only	0	0	0	0	0	0	0	0	1	0.357831	0	Intergenic	NKX2-8	-3.87195
chr11	101428963	101429218	Kit-ATAC	Non-ABC	HUDEP2 Only	0	0	0	0	0	0	0	0	1	0.0137059	0	Intergenic	MIR3920	-3.87195
chr4	68498479	68498735	Kit-ATAC	Non-ABC	HUDEP2 Only	0	0	0	0	0	0	0	0	1	0.0570039	0	Intergenic	TMPRSS11E	-3.87195
chr11	6755379	6755635	Kit-ATAC	Non-ABC	HUDEP2 Only	0	0	0	0	0	0	0	0	1	-0.0292656	0	Intergenic	OR2AG2	-3.87195
chr17	42009273	42009486	NKIRAS2-nearby-cis	Non-ABC	HUDEP2 Only	0	0	0	0	0	0	0	0	1	0.25708	0	intron (NM_003315, intron 1 of 13)	DNAJC7	-3.87195
chr11	32173479	32173742	Kit-ATAC	Non-ABC	HUDEP2 Only	0	0	0	0	0	0	0	0	1	-0.384996	0	Intergenic	SNORA88	-3.87195
chr1	46622513	46622784	MOB3C-nearby-cis	Non-ABC	BasoE	0	0	0	0	0	0	0	0	1	0.207303	0	Intergenic	MOB3C	-3.87195
chr17	74008253	74008518	Kit-ATAC	Non-ABC	HUDEP2 Only	0	0	0	0	0	0	0	0	1	-0.346038	0	Intergenic	LINC00469	-3.87195
chr6	168333075	168333340	Kit-ATAC	Non-ABC	HUDEP2 Only	0	0	0	0	0	0	0	0	1	-0.439234	0	Intergenic	DACT2	-3.87195
chr2	15159742	15160008	Kit-ATAC	Non-ABC	HUDEP2 Only	0	0	0	0	0	0	0	0	1	-0.0822594	0	Intergenic	NBAS	-3.87195
chr17	64491095	64491345	DDX5-nearby-cis	Non-ABC	HUDEP2 Only	0	0	0	0	0	0	0	0	1	0.17912	0	intron (NM_007215, intron 3 of 7)	POLG2	-3.87195
chr17	42843258	42843678	PSME3-nearby-cis	Non-ABC	HUDEP2 Only	0	0	0	0	0	0	0	0	1	0.161055	0	non-coding (NR_049772, exon 10 of 10)	AOC2	-3.87195
chr15	71126127	71126398	Kit-ATAC	Non-ABC	HUDEP2 Only	0	0	0	0	0	0	0	0	1	-0.201295	0	Intergenic	THSD4	-3.87195
chr2	135819298	135819580	Kit-ATAC	Non-ABC	HUDEP2 Only	0	0	0	0	0	0	0	0	1	-0.137926	0	promoter-TSS (NR_045486)	LOC100507600	-3.87195
chr15	79296632	79296922	Kit-ATAC	Non-ABC	HUDEP2 Only	0	0	0	0	0	0	0	0	1	-0.210683	0	3' UTR (NM_001146341, exon 2 of 2)	ANKRD34C-AS1	-3.87195
chr1	226201124	226201421	Kit-ATAC	Non-ABC	HUDEP2 Only	0	0	0	0	0	0	0	0	1	-0.143963	0	Intergenic	ACBD3	-3.87195
chr9	128083809	128084175	SLC25A25-nearby-cis	Non-ABC	HUDEP2 Only	0	0	0	0	0	0	0	0	1	0.0699454	0	intron (NM_001006641, intron 1 of 9)	SLC25A25	-3.87195
chrX	152681034	152681344	Kit-ATAC	Non-ABC	HUDEP2 Only	0	0	0	0	0	0	0	0	1	-0.79801	0	Intergenic	MAGEA3	-3.87195
chr2	68169255	68169629	PNO1,PNO1-nearby-cis	Non-ABC	HUDEP2 Only	0	0	0	0	0	0	0	0	1	0.062131	0	intron (NM_001329916, intron 5 of 5)	PNO1	-3.87195
chr1	32063408	32063723	Kit-ATAC	Non-ABC	HUDEP2 Only	0	0	0	0	0	0	0	0	1	0.0188159	0	Intergenic	TMEM39B	-3.87195
chr12	51923419	51923734	Kit-ATAC	Non-ABC	HUDEP2 Only	0	0	0	0	0	0	0	0	1	-0.136178	0	TTS (NM_000020)	ACVRL1	-3.87195
chr12	10235735	10236057	Kit-ATAC	Non-ABC	HUDEP2 Only	0	0	0	0	0	0	0	0	1	-0.0213416	0	Intergenic	KLRD1	-3.87195
chr8	90472612	90473050	OSGIN2	Non-ABC	HUDEP2 Only	0	0	0	0	0	0	0	0	1	0.0419612	0	Intergenic	LINC01030	-3.87195
chr17	41417537	41417877	Kit-ATAC	Non-ABC	HUDEP2 Only	0	0	0	0	0	0	0	0	1	-0.0633353	0	Intergenic	KRT37	-3.87195
chr8	22422614	22422962	Kit-ATAC	Non-ABC	HUDEP2 Only	0	0	0	0	0	0	0	0	1	0.517807	0	TTS (NM_001351659)	PPP3CC	-3.87195
chr6	33148149	33148500	Kit-ATAC	Non-ABC	HUDEP2 Only	0	0	0	0	0	0	0	0	1	0.138077	0	non-coding (NR_138084, exon 3 of 3)	HCG24	-3.87195
chr3	11943995	11944360	Kit-ATAC	Non-ABC	HUDEP2 Only	0	0	0	0	0	0	0	0	1	0.228466	0	Intergenic	SYN2	-3.87195
chr15	77107600	77107968	Kit-ATAC	Non-ABC	HUDEP2 Only	0	0	0	0	0	0	0	0	1	0.0925571	0	3' UTR (NM_024776, exon 8 of 8)	TSPAN3	-3.87195
chr14	96098659	96099030	Kit-ATAC	Non-ABC	HUDEP2 Only	0	0	0	0	0	0	0	0	1	-0.379714	0	Intergenic	C14orf132	-3.87195
chr8	21812165	21812543	Kit-ATAC	Non-ABC	HUDEP2 Only	0	0	0	0	0	0	0	0	1	0.397566	0	Intergenic	GFRA2	-3.87195
chr8	97452588	97452974	Kit-ATAC	Non-ABC	HUDEP2 Only	0	0	0	0	0	0	0	0	1	-0.061	0	Intergenic	LOC101927066	-3.87195
chr1	37867897	37868137	MTF1-nearby-cis	Non-ABC	HUDEP2 Only	0	0	0	0	0	0	0	0	1	-0.0441333	0	intron (NR_158630, intron 21 of 24)	MTF1	-3.87195
chr1	8988092	8988487	Kit-ATAC	Non-ABC	HUDEP2 Only	0	0	0	0	0	0	0	0	1	-0.171481	0	Intergenic	SLC2A7	-3.87195
chr1	226403483	226403653	Kit-ATAC	Non-ABC	HUDEP2 Only	0	0	0	0	0	0	0	0	1	-0.294753	0	intron (NM_001618, intron 1 of 22)	PARP1	-3.87195
chr11	520874	521279	Kit-ATAC	Non-ABC	HUDEP2 Only	0	0	0	0	0	0	0	0	1	0.00122222	0	Intergenic	RNH1	-3.87195
chr16	87983443	87983650	Kit-ATAC	Non-ABC	HUDEP2 Only	0	0	0	0	0	0	0	0	1	-0.563937	0	intron (NM_001173543, intron 3 of 13)	BANP	-3.87195
chr4	53491095	53491305	Kit-ATAC	Non-ABC	HUDEP2 Only	0	0	0	0	0	0	0	0	1	0.138305	0	intron (NM_001126328, intron 6 of 10)	LNX1-AS1	-3.87195
chr2	239991791	239992004	Kit-ATAC	Non-ABC	HUDEP2 Only	0	0	0	0	0	0	0	0	1	-0.18731	0	intron (NR_136157, intron 6 of 7)	NDUFA10	-3.87195
chr7	48424855	48425073	Kit-ATAC	Non-ABC	HUDEP2 Only	0	0	0	0	0	0	0	0	1	-0.317216	0	intron (NM_152701, intron 41 of 61)	ABCA13	-3.87195
chr6	82178171	82178391	Kit-ATAC	Non-ABC	HUDEP2 Only	0	0	0	0	0	0	0	0	1	0.427573	0	intron (NM_015525, intron 26 of 28).2	IBTK	-3.87195
chr1	20087776	20087996	Kit-ATAC	Non-ABC	HUDEP2 Only	0	0	0	0	0	0	0	0	1	0.0407136	0	intron (NM_000929, intron 3 of 4)	PLA2G5	-3.87195
chr1	52071682	52071903	Kit-ATAC	Non-ABC	HUDEP2 Only	0	0	0	0	0	0	0	0	1	0.125036	0	intron (NM_001243767, intron 3 of 4)	BTF3L4	-3.87195
chr3	123307780	123308004	Kit-ATAC	Non-ABC	HUDEP2 Only	0	0	0	0	0	0	0	0	1	0.00522768	0	intron (NM_183357, intron 12 of 20)	SEC22A	-3.87195
chr2	198322357	198322585	Kit-ATAC	Non-ABC	HUDEP2 Only	0	0	0	0	0	0	0	0	1	-0.197864	0	intron (NR_110267, intron 2 of 2)	LINC01923	-3.87195
chr13	76016853	76017264	Kit-ATAC	Non-ABC	HUDEP2 Only	0	0	0	0	0	0	0	0	1	-0.0964282	0	Intergenic	LINC00561	-3.87195
chr2	211455307	211455538	Kit-ATAC	Non-ABC	HUDEP2 Only	0	0	0	0	0	0	0	0	1	0.272351	0	intron (NM_001042599, intron 20 of 26)	CPS1-IT1	-3.87195
chr3	23884582	23884815	Kit-ATAC	Non-ABC	HUDEP2 Only	0	0	0	0	0	0	0	0	1	-0.210133	0	intron (NM_003341, intron 3 of 5)	RPL15	-3.87195
chr16	82639770	82640004	Kit-ATAC	Non-ABC	HUDEP2 Only	0	0	0	0	0	0	0	0	1	-0.355355	0	intron (NM_001220488, intron 2 of 14)	CDH13	-3.87195
chr4	7296009	7296243	Kit-ATAC	Non-ABC	HUDEP2 Only	0	0	0	0	0	0	0	0	1	-0.420744	0	intron (NM_020777, intron 1 of 26)	MIR4798	-3.87195
chr10	84148071	84148309	Kit-ATAC	Non-ABC	HUDEP2 Only	0	0	0	0	0	0	0	0	1	0.0513782	0	intron (NM_014394, intron 5 of 8)	GHITM	-3.87195
chr13	75674461	75674702	Kit-ATAC	Non-ABC	HUDEP2 Only	0	0	0	0	0	0	0	0	1	0.342328	0	intron (NM_001306080, intron 1 of 30)	LMO7	-3.87195
chr2	158381262	158381505	Kit-ATAC	Non-ABC	HUDEP2 Only	0	0	0	0	0	0	0	0	1	0.273132	0	intron (NM_138803, intron 1 of 13)	CCDC148	-3.87195
chr12	70733456	70733699	Kit-ATAC	Non-ABC	HUDEP2 Only	0	0	0	0	0	0	0	0	1	-0.0774403	0	intron (NM_130846, intron 2 of 9)	PTPRR	-3.87195
chr16	83446862	83447106	Kit-ATAC	Non-ABC	HUDEP2 Only	0	0	0	0	0	0	0	0	1	-0.0325246	0	intron (NM_001220489, intron 5 of 12)	MIR3182	-3.87195
chr15	44298983	44299229	Kit-ATAC	Non-ABC	HUDEP2 Only	0	0	0	0	0	0	0	0	1	-0.234874	0	intron (NR_157849, intron 1 of 9)	CASC4	-3.87195
chr20	41078416	41078663	Kit-ATAC	Non-ABC	HUDEP2 Only	0	0	0	0	0	0	0	0	1	0.362215	0	intron (NM_003286, intron 5 of 20)	TOP1	-3.87195
chr15	68195047	68195294	Kit-ATAC	Non-ABC	HUDEP2 Only	0	0	0	0	0	0	0	0	1	0.0769352	0	intron (NR_104583, intron 1 of 1)	CALML4	-3.87195
chr15	92954653	92954905	Kit-ATAC	Non-ABC	HUDEP2 Only	0	0	0	0	0	0	0	0	1	-0.198833	0	intron (NM_001271, intron 14 of 38)	MIR3175	-3.87195
chr1	103514989	103515252	Kit-ATAC	Non-ABC	HUDEP2 Only	0	0	0	0	0	0	0	0	1	-0.118357	0	intron (NM_001347929, intron 1 of 5)	LOC101928436	-3.87195
chr14	57692729	57692993	Kit-ATAC	Non-ABC	HUDEP2 Only	0	0	0	0	0	0	0	0	1	0.0248295	0	intron (NM_001352014, intron 1 of 9)	SLC35F4	-3.87195
chr12	38664723	38664991	Kit-ATAC	Non-ABC	HUDEP2 Only	0	0	0	0	0	0	0	0	1	0.0554702	0	intron (NM_153634, intron 19 of 19)	CPNE8	-3.87195
chr12	75488636	75488905	Kit-ATAC	Non-ABC	HUDEP2 Only	0	0	0	0	0	0	0	0	1	-0.266152	0	intron (NM_006851, intron 2 of 5)	GLIPR1	-3.87195
chr11	77115149	77115420	Kit-ATAC	Non-ABC	HUDEP2 Only	0	0	0	0	0	0	0	0	1	0.176838	0	intron (NM_004055, intron 5 of 12)	OMP	-3.87195
chr3	50146307	50146578	Kit-ATAC	Non-ABC	HUDEP2 Only	0	0	0	0	0	0	0	0	1	-0.0632066	0	intron (NR_135301, intron 1 of 3)	SEMA3F	-3.87195
chr8	118510531	118510803	Kit-ATAC	Non-ABC	HUDEP2 Only	0	0	0	0	0	0	0	0	1	-0.0664375	0	intron (NM_001101676, intron 2 of 4)	SAMD12-AS1	-3.87195
chr3	50212587	50212867	Kit-ATAC	Non-ABC	HUDEP2 Only	0	0	0	0	0	0	0	0	1	-0.465368	0	intron (NM_006841, intron 1 of 15)	SLC38A3	-3.87195
chr7	108497175	108497459	Kit-ATAC	Non-ABC	HUDEP2 Only	0	0	0	0	0	0	0	0	1	0.326176	0	intron (NM_001256010, intron 5 of 9)	PNPLA8	-3.87195
chr19	49684483	49684776	Kit-ATAC	Non-ABC	HUDEP2 Only	0	0	0	0	0	0	0	0	1	-0.159065	0	intron (NM_001207042, intron 5 of 7)	MIR5088	-3.87195
chr1	159072016	159072315	Kit-ATAC	Non-ABC	HUDEP2 Only	0	0	0	0	0	0	0	0	1	-0.148933	0	intron (NM_001348247, intron 1 of 4)	AIM2	-3.87195
chr11	10688350	10688653	Kit-ATAC	Non-ABC	HUDEP2 Only	0	0	0	0	0	0	0	0	1	-0.0187921	0	intron (NM_130385, intron 1 of 20)	MRVI1	-3.87195
chr11	117807480	117807795	Kit-ATAC	Non-ABC	HUDEP2 Only	0	0	0	0	0	0	0	0	1	-0.000765081	0	intron (NM_001367905, intron 1 of 6)	DSCAML1	-3.87195
chr7	102715685	102716006	Kit-ATAC	Non-ABC	HUDEP2 Only	0	0	0	0	0	0	0	0	1	0.384062	0	intron (NR_146066, intron 1 of 11)	RASA4DP	-3.87195
chr19	5170330	5170763	Kit-ATAC	Non-ABC	HUDEP2 Only	0	0	0	0	0	0	0	0	1	0.0783395	0	Intergenic	PTPRS	-3.87195
chr8	95758728	95759082	Kit-ATAC	Non-ABC	HUDEP2 Only	0	0	0	0	0	0	0	0	1	0.247605	0	intron (NR_038205, intron 2 of 2)	LOC100500773	-3.87195
chr11	44822963	44823318	Kit-ATAC	Non-ABC	HUDEP2 Only	0	0	0	0	0	0	0	0	1	-0.0421324	0	intron (NM_130783, intron 2 of 9)	TSPAN18	-3.87195
chr3	44992506	44992901	Kit-ATAC	Non-ABC	HUDEP2 Only	0	0	0	0	0	0	0	0	1	-0.0713772	0	intron (NM_015004, intron 3 of 7)	EXOSC7	-3.87195
chr9	38400561	38401098	ALDH1B1-nearby-cis	Non-ABC	HUDEP2 Only	0	0	0	0	0	0	0	0	1	-0.129806	0	Intergenic	ALDH1B1	-3.87195
chr1	19374407	19374803	Kit-ATAC	Non-ABC	HUDEP2 Only	0	0	0	0	0	0	0	0	1	-0.382533	0	intron (NM_001313932, intron 4 of 4)	SLC66A1	-3.87195
chr21	32359759	32360159	Kit-ATAC	Non-ABC	HUDEP2 Only	0	0	0	0	0	0	0	0	1	0.610685	0	intron (NM_014825, intron 13 of 38)	SNORA80A	-3.87195
chrX	120085515	120085918	Kit-ATAC	Non-ABC	HUDEP2 Only	0	0	0	0	0	0	0	0	1	0.0225285	0	intron (NR_131238, intron 1 of 4)	RHOXF2B	-3.87195
chr11	36042063	36042476	FJX1,Kit-ATAC	Non-ABC	HUDEP2 Only	0	0	0	0	0	0	0	0	1	-0.137562	0	intron (NM_174902, intron 2 of 5)	MIR3973	-3.87195
chr2	96154048	96154270	DUSP2-nearby-cis	Non-ABC	HUDEP2 Only	0	0	0	0	0	0	0	0	1	-0.13827	0	Intergenic	DUSP2	-3.87195
chr21	32306024	32306437	Kit-ATAC	Non-ABC	HUDEP2 Only	0	0	0	0	0	0	0	0	1	-0.349172	0	intron (NM_206898, intron 3 of 4)	MRAP	-3.87195
chr12	103751082	103751507	Kit-ATAC	Non-ABC	HUDEP2 Only	0	0	0	0	0	0	0	0	1	0.0135694	0	intron (NM_017564, intron 60 of 68)	NT5DC3	-3.87195
chr2	87041455	87041906	Kit-ATAC	Non-ABC	HUDEP2 Only	0	0	0	0	0	0	0	0	1	0.0416608	0	intron (NR_026846, intron 6 of 10)	PLGLB2	-3.87195
chr17	309332	309805	Kit-ATAC	Non-ABC	HUDEP2 Only	0	0	0	0	0	0	0	0	1	-0.729093	0	intron (NM_006987, intron 5 of 9).2	LOC100506388	-3.87195
chr17	28965454	28965946	Kit-ATAC	Non-ABC	HUDEP2 Only	0	0	0	0	0	0	0	0	1	0.218626	0	intron (NM_001290202, intron 4 of 16)	PHF12	-3.87195
chr6	41801301	41801802	BYSL,Kit-ATAC	Non-ABC	HUDEP2 Only	0	0	0	0	0	0	0	0	1	0.64292	0	intron (NM_001286554, intron 3 of 5)	TOMM6	-3.87195
chr12	113912493	113913018	Kit-ATAC	Non-ABC	HUDEP2 Only	0	0	0	0	0	0	0	0	1	-0.0628171	0	intron (NM_001146698, intron 21 of 24)	RBM19	-3.87195
chr6	109595835	109596391	Kit-ATAC	Non-ABC	HUDEP2 Only	0	0	0	0	0	0	0	0	1	0.0221781	0	intron (NM_001145128, intron 17 of 40)	AK9	-3.87195
chr1	12595147	12595704	Kit-ATAC	Non-ABC	HUDEP2 Only	0	0	0	0	0	0	0	0	1	-0.142214	0	intron (NM_004753, intron 1 of 5)	DHRS3	-3.87195
chr12	132638666	132639234	Kit-ATAC	Non-ABC	HUDEP2 Only	0	0	0	0	0	0	0	0	1	0.658903	0	intron (NM_006231, intron 40 of 48)	P2RX2	-3.87195
chr19	41896070	41896657	Kit-ATAC	Non-ABC	HUDEP2 Only	0	0	0	0	0	0	0	0	1	-0.290702	0	intron (NM_198977, intron 11 of 27)	ARHGEF1	-3.87195
chr17	10630859	10631488	Kit-ATAC	Non-ABC	HUDEP2 Only	0	0	0	0	0	0	0	0	1	-0.20225	0	intron (NM_002470, intron 36 of 40)	MYH3	-3.87195
chr17	80361540	80361996	Kit-ATAC	Non-ABC	HUDEP2 Only	0	0	0	0	0	0	0	0	1	0.161013	0	exon (NM_001256071, exon 39 of 68)	ENDOV	-3.87195
chr19	46777408	46778089	SLC1A5-nearby-cis	Non-ABC	HUDEP2 Only	0	0	0	0	0	0	0	0	1	-0.236696	0	intron (NM_001145145, intron 4 of 6)	SLC1A5	-3.87195
chr18	47247210	47247774	Kit-ATAC	Non-ABC	HUDEP2 Only	0	0	0	0	0	0	0	0	1	0.601346	0	exon (NM_001278063, exon 2 of 9)	SKOR2	-3.87195
chr10	44517362	44517935	Kit-ATAC	Non-ABC	HUDEP2 Only	0	0	0	0	0	0	0	0	1	-0.22093	0	Intergenic	CXCL12	-3.87195
chr1	6523657	6523924	PHF13	Non-ABC	HUDEP2 Only	0	0	0	0	0	0	0	0	1	-0.344562	0	3' UTR (NM_024654, exon 12 of 12)	PLEKHG5	-3.87195
chr1	17507858	17508446	Kit-ATAC	Non-ABC	HUDEP2 Only	0	0	0	0	0	0	0	0	1	-0.115789	0	Intergenic	ARHGEF10L	-3.87195
chr10	87211867	87212248	Kit-ATAC	Non-ABC	HUDEP2 Only	0	1	0	0	0	1	0	0	0	0.0445774	0	Intergenic	NUTM2A	-3.8828
chr11	65215516	65215994	Kit-ATAC	Non-ABC	HUDEP2 Only	0	1	0	0	0	0	0	1	0	-0.219245	0	intron (NR_033396, intron 2 of 9)	SLC22A20P	-3.89106
chr9	95157624	95158246	Kit-ATAC	Non-ABC	HUDEP2 Only	0	1	0	0	0	0	0	1	0	0.148288	0	intron (NM_001243744, intron 6 of 13)	MIR3074	-3.89106
chr1	34715168	34715519	Kit-ATAC	Non-ABC	HUDEP2 Only	0	0	0	0	0	1	1	0	0	-0.0353875	0	Intergenic	GJB5	-3.91163
chr7	103199273	103199567	Kit-ATAC	Non-ABC	HUDEP2 Only	0	0	0	0	0	1	1	0	0	0.0477891	0	intron (NR_027768, intron 17 of 22)	NAPEPLD	-3.91163
chr12	132018447	132018896	Kit-ATAC	Non-ABC	HUDEP2 Only	0	0	0	0	0	1	1	0	0	-0.516849	0	intron (NM_015409, intron 21 of 52)	SNORA49	-3.91163
chr9	135939314	135939809	Kit-ATAC	Non-ABC	HUDEP2 Only	0	1	0	0	0	0	0	0	0	0.918911	0	intron (NM_016172, intron 8 of 9)	UBAC1	-3.92277
chr11	45839283	45839527	Kit-ATAC	Non-ABC	HUDEP2 Only	0	1	0	0	0	0	0	0	0	-0.00227049	0	Intergenic	CRY2	-3.92277
chr2	119248343	119248636	Kit-ATAC	Non-ABC	HUDEP2 Only	0	1	0	0	0	0	0	0	0	-0.547812	0	non-coding (NR_046721, exon 1 of 2)	STEAP3-AS1	-3.92277
chr2	236175565	236175889	Kit-ATAC	Non-ABC	HUDEP2 Only	0	1	0	0	0	0	0	0	0	-0.315741	0	Intergenic	GBX2	-3.92277
chr4	1052252	1052577	Kit-ATAC	Non-ABC	HUDEP2 Only	0	1	0	0	0	0	0	0	0	-0.122502	0	Intergenic	FGFRL1	-3.92277
chr19	31537915	31538308	Kit-ATAC	Non-ABC	HUDEP2 Only	0	1	0	0	0	0	0	0	0	-0.133896	0	Intergenic	THEG5	-3.92277
chr18	32308836	32309073	Kit-ATAC	Non-ABC	HUDEP2 Only	0	1	0	0	0	0	0	0	0	0.359426	0	intron (NM_001242409, intron 3 of 5)	MEP1B	-3.92277
chr7	101137150	101137393	Kit-ATAC	Non-ABC	HUDEP2 Only	0	1	0	0	0	0	0	0	0	-0.448016	0	intron (NM_000602, intron 8 of 8)	SERPINE1	-3.92277
chr5	682699	683004	Kit-ATAC	Non-ABC	HUDEP2 Only	0	1	0	0	0	0	0	0	0	-0.802452	0	intron (NM_007030, intron 1 of 3)	TPPP	-3.92277
chr2	121790322	121790788	Kit-ATAC	Non-ABC	HUDEP2 Only	0	1	0	0	0	0	0	0	0	-0.0722403	0	Intergenic	TSN	-3.92277
chr9	137669332	137669659	Kit-ATAC	Non-ABC	HUDEP2 Only	0	1	0	0	0	0	0	0	0	-0.0393945	0	intron (NM_001354612, intron 1 of 8)	EHMT1	-3.92277
chr11	11992294	11992668	Kit-ATAC	Non-ABC	HUDEP2 Only	0	1	0	0	0	0	0	0	0	0.0548315	0	intron (NM_015881, intron 4 of 7)	DKK3	-3.92277
chr20	56372859	56373237	Kit-ATAC	Non-ABC	HUDEP2 Only	0	1	0	0	0	0	0	0	0	-0.406516	0	intron (NM_198433, intron 9 of 10)	FAM210B	-3.92277
chr2	241561810	241562188	Kit-ATAC	Non-ABC	HUDEP2 Only	0	1	0	0	0	0	0	0	0	-0.500101	0	intron (NM_032515, intron 2 of 4)	BOK-AS1	-3.92277
chr9	124366544	124366980	Kit-ATAC	Non-ABC	HUDEP2 Only	0	1	0	0	0	0	0	0	0	-0.00798165	0	intron (NM_002799, intron 6 of 7)	LOC100129034	-3.92277
chr9	130193461	130193946	Kit-ATAC	Non-ABC	HUDEP2 Only	0	1	0	0	0	0	0	0	0	-0.334318	0	intron (NM_014286, intron 1 of 7)	NCS1	-3.92277
chr10	79938808	79939371	Kit-ATAC	Non-ABC	HUDEP2 Only	0	1	0	0	0	0	0	0	0	-0.230943	0	intron (NM_003019, intron 7 of 7)	SFTPD	-3.92277
chr8	140544848	140545444	Kit-ATAC	Non-ABC	HUDEP2 Only	0	1	0	0	0	0	0	0	0	-0.387144	0	intron (NM_001164623, intron 13 of 17)	CHRAC1	-3.92277
chr2	230797706	230798474	Kit-ATAC	Non-ABC	HUDEP2 Only	0	1	0	0	0	0	0	0	0	-0.150333	0	intron (NM_001130850, intron 4 of 8)	ITM2C	-3.92277
chr17	82281921	82282394	Kit-ATAC	Non-ABC	HUDEP2 Only	0	1	0	0	0	0	0	0	0	-0.517463	0	Intergenic	CSNK1D	-3.92277
chr6	33587615	33587833	BAK1-nearby-cis	Non-ABC	HUDEP2 Only	0	1	0	0	0	0	0	0	0	-0.201445	0	non-coding (NR_027908, exon 2 of 2)	GGNBP1	-3.92277
chr2	128080024	128080619	Kit-ATAC	Non-ABC	HUDEP2 Only	0	1	0	0	0	0	0	0	0	0.0646437	0	Intergenic	UGGT1	-3.92277
chr5	172820202	172821206	Kit-ATAC	Non-ABC	HUDEP2 Only	0	1	0	0	0	0	0	0	0	-0.00453884	0	Intergenic	ERGIC1	-3.92277
chr2	96186369	96186831	DUSP2	Non-ABC	HUDEP2 Only	0	0	0	0	0	1	0	1	0	0.73105	0	3' UTR (NM_020151, exon 8 of 8)	STARD7-AS1	-3.92832
chr7	125599431	125599736	Kit-ATAC	Non-ABC	HUDEP2 Only	0	0	0	0	0	1	0	1	0	0.0430951	0	Intergenic	LOC101928254	-3.92832
chr2	9655478	9655836	Kit-ATAC	Non-ABC	HUDEP2 Only	0	0	0	0	0	1	0	1	0	-0.0527402	0	Intergenic	YWHAQ	-3.92832
chr1	14897167	14897413	Kit-ATAC	Non-ABC	HUDEP2 Only	0	0	0	0	0	1	0	1	0	0.217	0	intron (NM_201628, intron 1 of 14)	KAZN	-3.92832
chr11	28332516	28332743	Kit-ATAC	Non-ABC	HUDEP2 Only	0	0	0	0	0	0	1	0	0	0.0511057	0	3' UTR (NM_001297775, exon 7 of 7)	MIR8068	-3.9516
chr3	196268817	196269069	RNF168	Non-ABC	HUDEP2 Only	0	0	0	0	0	0	1	0	0	0.0785437	0	intron (NM_005017, intron 3 of 9)	PCYT1A	-3.9516
chr11	57552516	57552809	SLC43A3	Non-ABC	HUDEP2 Only	0	0	0	0	0	0	1	0	0	-0.192294	0	intron (NM_198183, intron 3 of 3)	SMTNL1	-3.9516
chr11	114183174	114183471	Kit-ATAC	Non-ABC	HUDEP2 Only	0	0	0	0	0	0	1	0	0	0.347811	0	intron (NM_001354752, intron 2 of 4)	NNMT	-3.9516
chr8	100761901	100762112	Kit-ATAC	Non-ABC	HUDEP2 Only	0	0	0	0	0	1	0	0	0	0.102303	0	Intergenic	PABPC1	-3.96003
chr13	45055600	45055873	Kit-ATAC	Non-ABC	HUDEP2 Only	0	0	0	0	0	1	0	0	0	0.539938	0	Intergenic	LOC101929259	-3.96003
chr8	132017479	132017796	Kit-ATAC	Non-ABC	HUDEP2 Only	0	0	0	0	0	1	0	0	0	0.137347	0	Intergenic	OC90	-3.96003
chr6	45209826	45210108	Kit-ATAC	Non-ABC	HUDEP2 Only	0	0	0	0	0	1	0	0	0	0.0747021	0	intron (NM_001350325, intron 2 of 10)	MIR586	-3.96003
chr8	142235059	142235355	Kit-ATAC	Non-ABC	HUDEP2 Only	0	0	0	0	0	1	0	0	0	-0.383645	0	intron (NM_001366901, intron 12 of 13)	LINC00051	-3.96003
chr20	35815193	35815519	Kit-ATAC	Non-ABC	HUDEP2 Only	0	0	0	0	0	1	0	0	0	-0.0217178	0	intron (NM_016436, intron 2 of 17)	PHF20	-3.96003
chr10	119664458	119664799	Kit-ATAC	Non-ABC	HUDEP2 Only	0	0	0	0	0	1	0	0	0	-0.0830733	0	intron (NM_004281, intron 1 of 3)	BAG3	-3.96003
chr20	37294999	37295347	Kit-ATAC	Non-ABC	HUDEP2 Only	0	0	0	0	0	1	0	0	0	0.146276	0	intron (NM_001003897, intron 1 of 2)	MANBAL	-3.96003
chr15	101199772	101200168	Kit-ATAC	Non-ABC	HUDEP2 Only	0	0	0	0	0	1	0	0	0	0.120755	0	intron (NM_014918, intron 2 of 2)	CHSY1	-3.96003
chr8	142676010	142676429	Kit-ATAC	Non-ABC	HUDEP2 Only	0	0	0	0	0	1	0	0	0	-0.137315	0	intron (NR_033343, intron 1 of 2)	PSCA	-3.96003
chr16	69406964	69407273	Kit-ATAC	Non-ABC	HUDEP2 Only	0	0	0	0	0	0	0	1	0	-0.0372104	0	Intergenic	CYB5B	-3.96829
chr14	73869740	73870298	MIDEAS	Non-ABC	HUDEP2 Only	0	0	0	0	0	0	0	1	0	0.00175986	0	intron (NM_001371328, intron 3 of 8)	ZNF410	-3.96829
chr20	57108202	57108622	Kit-ATAC	Non-ABC	HUDEP2 Only	0	0	0	0	0	0	0	1	0	-0.169795	0	Intergenic	BMP7-AS1	-3.96829
chr2	131042550	131042821	FAM168B	Non-ABC	HUDEP2 Only	0	0	0	0	0	0	0	1	0	-0.122103	0	intron (NM_001367493, intron 10 of 13)	FAM168B	-3.96829
chr11	12195890	12196157	Kit-ATAC	Non-ABC	HUDEP2 Only	0	0	0	0	0	0	0	1	0	-0.0496779	0	intron (NR_144420, intron 3 of 27)	MIR6124	-3.96829
chr12	2856073	2856342	Kit-ATAC	Non-ABC	HUDEP2 Only	0	0	0	0	0	0	0	1	0	-0.232948	0	intron (NM_001365174, intron 1 of 2)	TEX52	-3.96829
chr7	16620143	16620434	Kit-ATAC	Non-ABC	PolyE	0	0	0	0	0	0	0	1	0	0.00484536	0	intron (NM_020319, intron 4 of 9)	ANKMY2	-3.96829
chr12	24909755	24910114	Kit-ATAC	Non-ABC	HUDEP2 Only	0	0	0	0	0	0	0	1	0	0.0352201	0	intron (NM_001178091, intron 1 of 9)	BCAT1	-3.96829
chr4	6834866	6835240	Kit-ATAC	Non-ABC	OrthoE	0	0	0	0	0	0	0	1	0	0.0781711	0	intron (NM_001100590, intron 2 of 8)	KIAA0232	-3.96829
chr2	120829023	120829713	Kit-ATAC	Non-ABC	HUDEP2 Only	0	0	0	0	0	0	0	1	0	-0.476336	0	intron (NM_005270, intron 2 of 13)	GLI2	-3.96829
chr19	40862452	40862642	Kit-ATAC	Non-ABC	HUDEP2 Only	0	0	0	0	0	0	0	0	0	-0.279116	0	Intergenic	CYP2A6	-4
chr17	59307871	59308071	GATA2-nearby-cis	Non-ABC	HUDEP2 Only	0	0	0	0	0	0	0	0	0	-0.156555	0	Intergenic	YPEL2	-4
chr1	18618631	18618833	Kit-ATAC	Non-ABC	HUDEP2 Only	0	0	0	0	0	0	0	0	0	-0.0378762	0	Intergenic	PAX7	-4
chr1	246817876	246818083	Kit-ATAC	Non-ABC	HUDEP2 Only	0	0	0	0	0	0	0	0	0	0.127831	0	Intergenic	LINC01341	-4
chr2	19313050	19313268	Kit-ATAC	Non-ABC	HUDEP2 Only	0	0	0	0	0	0	0	0	0	0.023133	0	Intergenic	MIR4757	-4
chr16	89694384	89695216	SPATA2L-nearby-cis	Non-ABC	HUDEP2 Only	0	0	0	0	0	0	0	0	0	0.973813	0	intron (NR_027702, intron 9 of 11)	SPATA2L	-4
chr2	38528050	38528398	SRSF7	Non-ABC	HUDEP2 Only	0	0	0	0	0	0	0	0	0	0.908167	0	Intergenic	LINC02613	-4
chr15	65102201	65102426	Kit-ATAC	Non-ABC	HUDEP2 Only	0	0	0	0	0	0	0	0	0	-0.0371822	0	exon (NM_001163692, exon 2 of 5)	UBAP1L	-4
chr17	28938574	28938914	TRAF4	Non-ABC	BasoE,OrthoE,PolyE	0	0	0	0	0	0	0	0	0	0.836503	0	intron (NM_001033561, intron 2 of 14)	LOC101927018	-4
chr17	42135759	42135992	NKIRAS2	Non-ABC	HUDEP2 Only	0	0	0	0	0	0	0	0	0	0.808099	0	intron (NM_001252039, intron 1 of 6)	HSPB9	-4
chr2	85737599	85737830	Kit-ATAC	Non-ABC	HUDEP2 Only	0	0	0	0	0	0	0	0	0	0.148887	0	Intergenic	ATOH8	-4
chrX	568416	568652	Kit-ATAC	Non-ABC	HUDEP2 Only	0	0	0	0	0	0	0	0	0	-0.158742	0	Intergenic	SHOX	-4
chr3	52062576	52062945	DUSP7-nearby-cis	Non-ABC	HUDEP2 Only	0	0	0	0	0	0	0	0	0	0.589726	0	non-coding (NR_027331, exon 1 of 1)	LINC00696	-4
chr9	89359122	89359365	Kit-ATAC	Non-ABC	HUDEP2 Only	0	0	0	0	0	0	0	0	0	-0.487601	0	3' UTR (NM_001282690, exon 17 of 17)	SECISBP2	-4
chr2	83587402	83587646	Kit-ATAC	Non-ABC	HUDEP2 Only	0	0	0	0	0	0	0	0	0	0.159881	0	Intergenic	LINC01809	-4
chr19	4628044	4628290	Kit-ATAC	Non-ABC	HUDEP2 Only	0	0	0	0	0	0	0	0	0	0.133858	0	Intergenic	TNFAIP8L1	-4
chr5	160248556	160248802	Kit-ATAC	Non-ABC	HUDEP2 Only	0	0	0	0	0	0	0	0	0	0.0997927	0	TTS (NM_001308173)	FABP6	-4
chr1	19949091	19949346	Kit-ATAC	Non-ABC	HUDEP2 Only	0	0	0	0	0	0	0	0	0	0.163145	0	Intergenic	PLA2G2E	-4
chr4	41256732	41256988	Kit-ATAC	Non-ABC	HUDEP2 Only	0	0	0	0	0	0	0	0	0	0.846875	0	promoter-TSS (NM_004181)	UCHL1	-4
chr6	108027644	108027902	Kit-ATAC	Non-ABC	HUDEP2 Only	0	0	0	0	0	0	0	0	0	0.350004	0	Intergenic	OSTM1	-4
chr17	8281106	8281365	Kit-ATAC	Non-ABC	HUDEP2 Only	0	0	0	0	0	0	0	0	0	0.0406178	0	Intergenic	RANGRF	-4
chr16	1230162	1230425	Kit-ATAC	Non-ABC	HUDEP2 Only	0	0	0	0	0	0	0	0	0	-0.572798	0	promoter-TSS (NM_024164)	TPSB2	-4
chr2	61737901	61738171	Kit-ATAC	Non-ABC	HUDEP2 Only	0	0	0	0	0	0	0	0	0	0.14327	0	Intergenic	FAM161A	-4
chr16	82252645	82252921	Kit-ATAC	Non-ABC	HUDEP2 Only	0	0	0	0	0	0	0	0	0	0.0848913	0	Intergenic	MPHOSPH6	-4
chr16	87834606	87834888	Kit-ATAC	Non-ABC	BasoE	0	0	0	0	0	0	0	0	0	-0.637989	0	promoter-TSS (NR_106833)	MIR6775	-4
chr19	7916581	7916924	SNAPC2-nearby-cis	Non-ABC	HUDEP2 Only	0	0	0	0	0	0	0	0	0	0.113825	0	exon (NM_001195259, exon 2 of 6)	TGFBR3L	-4
chr6	156731508	156731802	Kit-ATAC	Non-ABC	HUDEP2 Only	0	0	0	0	0	0	0	0	0	0.302122	0	Intergenic	ARID1B	-4
chr4	152063885	152064182	Kit-ATAC	Non-ABC	HUDEP2 Only	0	0	0	0	0	0	0	0	0	0.555761	0	Intergenic	LINC02273	-4
chr17	5500915	5501409	MIS12-nearby-cis	Non-ABC	HUDEP2 Only	0	0	0	0	0	0	0	0	0	0.0930283	0	promoter-TSS (NM_001162371)	LOC728392	-4
chr16	58222481	58222782	Kit-ATAC	Non-ABC	HUDEP2 Only	0	0	0	0	0	0	0	0	0	0.378279	0	Intergenic	CSNK2A2	-4
chr12	56837086	56837352	ZBTB39	Non-ABC	HUDEP2 Only	0	0	0	0	0	0	0	0	0	0.0835263	0	Intergenic	HSD17B6	-4
chr16	10250219	10250523	Kit-ATAC	Non-ABC	HUDEP2 Only	0	0	0	0	0	0	0	0	0	0.750437	0	Intergenic	GRIN2A	-4
chr11	69636391	69636866	CCND1-nearby-cis	Non-ABC	HUDEP2 Only	0	0	0	0	0	0	0	0	0	0.0806063	0	Intergenic	CCND1	-4
chr9	96425558	96425763	ZNF367-nearby-cis	Non-ABC	HUDEP2 Only	0	0	0	0	0	0	0	0	0	0.0755171	0	Intergenic	ZNF367	-4
chr6	20538321	20538592	E2F3	Non-ABC	HUDEP2 Only	0	0	0	0	0	0	0	0	0	0.0564059	0	intron (NM_017774, intron 2 of 15)	CDKAL1	-4
chr17	80168471	80168787	Kit-ATAC	Non-ABC	HUDEP2 Only	0	0	0	0	0	0	0	0	0	-0.327215	0	Intergenic	CARD14	-4
chr6	141326481	141326800	Kit-ATAC	Non-ABC	HUDEP2 Only	0	0	0	0	0	0	0	0	0	0.0640533	0	Intergenic	MIR4465	-4
chr19	8272149	8272482	Kit-ATAC	Non-ABC	HUDEP2 Only	0	0	0	0	0	0	0	0	0	0.0270541	0	Intergenic	CD320	-4
chr14	105031092	105031313	CDCA4-nearby-cis	Non-ABC	HUDEP2 Only	0	0	0	0	0	0	0	0	0	0.0261629	0	Intergenic	CDCA4	-4
chr16	85778957	85779297	Kit-ATAC	Non-ABC	HUDEP2 Only	0	0	0	0	0	0	0	0	0	-0.355126	0	3' UTR (NM_001142288, exon 4 of 4)	LOC101928557	-4
chr2	122166846	122167190	Kit-ATAC	Non-ABC	HUDEP2 Only	0	0	0	0	0	0	0	0	0	0.0439826	0	Intergenic	TSN	-4
chr2	28382794	28383376	FOSL2-nearby-cis	Non-ABC	HUDEP2 Only	0	0	0	0	0	0	0	0	0	0.00615979	0	Intergenic	FOSL2	-4
chr16	69348234	69348655	NIP7-nearby-cis	Non-ABC	HUDEP2 Only	0	0	0	0	0	0	0	0	0	-0.0169525	0	intron (NM_144676, intron 2 of 3)	TMED6	-4
chr1	143945241	143945623	Kit-ATAC	Non-ABC	HUDEP2 Only	0	0	0	0	0	0	0	0	0	0.584916	0	Intergenic	FAM72C	-4
chr17	17467741	17468144	Kit-ATAC	Non-ABC	HUDEP2 Only	0	0	0	0	0	0	0	0	0	-0.383112	0	Intergenic	MED9	-4
chr19	46772378	46772724	SLC1A5-nearby-cis	Non-ABC	BasoE	0	0	0	0	0	0	0	0	0	-0.0663728	0	Intergenic	SLC1A5	-4
chr3	32488614	32488942	CMTM6-nearby-cis	Non-ABC	HUDEP2 Only	0	0	0	0	0	0	0	0	0	-0.0726616	0	intron (NM_017801, intron 2 of 3)	CMTM6	-4
chr17	1240425	1240836	Kit-ATAC	Non-ABC	HUDEP2 Only	0	0	0	0	0	0	0	0	0	-0.00945012	0	Intergenic	ABR	-4
chr17	68049045	68049457	Kit-ATAC	Non-ABC	BasoE	0	0	0	0	0	0	0	0	0	-0.0239612	0	Intergenic	KPNA2	-4
chr17	10939314	10939726	Kit-ATAC	Non-ABC	HUDEP2 Only	0	0	0	0	0	0	0	0	0	-0.0611626	0	Intergenic	PIRT	-4
chr15	22918049	22918466	Kit-ATAC	Non-ABC	HUDEP2 Only	0	0	0	0	0	0	0	0	0	-0.407103	0	promoter-TSS (NM_001033028).2	CYFIP1	-4
chr14	49641751	49642113	DNAAF2-nearby-cis	Non-ABC	HUDEP2 Only	0	0	0	0	0	0	0	0	0	-0.0854641	0	Intergenic	DNAAF2	-4
chr12	96882760	96883179	Kit-ATAC	Non-ABC	HUDEP2 Only	0	0	0	0	0	0	0	0	0	0.19147	0	Intergenic	NEDD1	-4
chr20	32217436	32217805	PLAGL2-nearby-cis	Non-ABC	HUDEP2 Only	0	0	0	0	0	0	0	0	0	-0.10145	0	3' UTR (NM_172236, exon 5 of 5)	POFUT1	-4
chr11	4890171	4890604	Kit-ATAC	Non-ABC	HUDEP2 Only	0	0	0	0	0	0	0	0	0	0.538838	0	Intergenic	OR51T1	-4
chr4	1026274	1026543	FGFRL1-nearby-cis	Non-ABC	HUDEP2 Only	0	0	0	0	0	0	0	0	0	-0.116	0	3' UTR (NM_001004356, exon 7 of 7)	FGFRL1	-4
chr5	70084959	70085395	Kit-ATAC	Non-ABC	HUDEP2 Only	0	0	0	0	0	0	0	0	0	0.105849	0	Intergenic	SMN2	-4
chr20	23416073	23416297	NXT1	Non-ABC	HUDEP2 Only	0	0	0	0	0	0	0	0	0	-0.129156	0	intron (NM_001283026, intron 1 of 9)	NAPB	-4
chr17	44208444	44208676	ATXN7L3-nearby-cis	Non-ABC	HUDEP2 Only	0	0	0	0	0	0	0	0	0	-0.140422	0	promoter-TSS (NR_106840)	MIR6782	-4
chr11	642631	643083	Kit-ATAC	Non-ABC	HUDEP2 Only	0	0	0	0	0	0	0	0	0	-0.863611	0	Intergenic	DRD4	-4
chr16	31427419	31428194	ZNF267	Non-ABC	HUDEP2 Only	0	0	0	0	0	0	0	0	0	-0.160665	0	TTS (NM_005205)	COX6A2	-4
chr3	183266013	183266332	B3GNT5-nearby-cis	Non-ABC	HUDEP2 Only	0	0	0	0	0	0	0	0	0	-0.160793	0	intron (NM_032047, intron 1 of 1)	B3GNT5	-4
chr15	30990143	30990331	Kit-ATAC	Non-ABC	HUDEP2 Only	0	0	0	0	0	0	0	0	0	-0.0343245	0	intron (NM_017762, intron 2 of 15).3	MTMR10	-4
chr17	6635662	6635900	DHX33	Non-ABC	HUDEP2 Only	0	0	0	0	0	0	0	0	0	-0.221101	0	intron (NR_147088, intron 1 of 17)	KIAA0753	-4
chr10	101235858	101236052	Kit-ATAC	Non-ABC	HUDEP2 Only	0	0	0	0	0	0	0	0	0	-0.174124	0	intron (NR_029380, intron 2 of 2)	LBX1-AS1	-4
chr15	75703730	75703929	Kit-ATAC	Non-ABC	HUDEP2 Only	0	0	0	0	0	0	0	0	0	0.509477	0	intron (NM_001897, intron 1 of 9)	CSPG4	-4
chr10	844638	844847	Kit-ATAC	Non-ABC	HUDEP2 Only	0	0	0	0	0	0	0	0	0	-0.461053	0	intron (NM_001351277, intron 6 of 17)	LARP4B	-4
chr12	132824161	132824375	Kit-ATAC	Non-ABC	HUDEP2 Only	0	0	0	0	0	0	0	0	0	-0.123664	0	intron (NM_001172557, intron 1 of 15)	GOLGA3	-4
chr7	47552697	47552919	Kit-ATAC	Non-ABC	HUDEP2 Only	0	0	0	0	0	0	0	0	0	0.140734	0	intron (NM_022748, intron 1 of 30)	TNS3	-4
chr17	3885982	3886205	Kit-ATAC	Non-ABC	HUDEP2 Only	0	0	0	0	0	0	0	0	0	0.291717	0	intron (NM_032294, intron 1 of 15)	CAMKK1	-4
chr12	64680299	64680530	Kit-ATAC	Non-ABC	HUDEP2 Only	0	0	0	0	0	0	0	0	0	-0.303485	0	intron (NR_040718, intron 1 of 3)	MIR548Z	-4
chr3	23215296	23215529	Kit-ATAC	Non-ABC	HUDEP2 Only	0	0	0	0	0	0	0	0	0	-0.0803433	0	intron (NM_001370228, intron 2 of 3)	UBE2E2	-4
chr2	58137271	58137506	Kit-ATAC	Non-ABC	HUDEP2 Only	0	0	0	0	0	0	0	0	0	0.0744553	0	intron (NM_001130483, intron 10 of 13)	VRK2	-4
chr2	69773327	69773562	Kit-ATAC	Non-ABC	HUDEP2 Only	0	0	0	0	0	0	0	0	0	0.0240085	0	intron (NM_001365496, intron 2 of 13)	ANXA4	-4
chr1	25469206	25469444	Kit-ATAC	Non-ABC	HUDEP2 Only	0	0	0	0	0	0	0	0	0	0.202118	0	intron (NM_018202, intron 6 of 10)	MACO1	-4
chr11	1749105	1749343	Kit-ATAC	Non-ABC	HUDEP2 Only	0	0	0	0	0	0	0	0	0	0.0439034	0	intron (NM_001170820, intron 1 of 2)	IFITM10	-4
chr16	3508761	3509278	Kit-ATAC	Non-ABC	HUDEP2 Only	0	0	0	0	0	0	0	0	0	-0.186665	0	promoter-TSS (NM_024793)	CLUAP1	-4
chr8	144384118	144384359	Kit-ATAC	Non-ABC	HUDEP2 Only	0	0	0	0	0	0	0	0	0	-0.148871	0	intron (NM_174922, intron 3 of 14)	MIR939	-4
chr10	93028968	93029210	Kit-ATAC	Non-ABC	BasoE,PolyE	0	0	0	0	0	0	0	0	0	0.0774917	0	intron (NM_001319195, intron 20 of 21)	CYP26C1	-4
chr17	37174308	37174551	Kit-ATAC	Non-ABC	HUDEP2 Only	0	0	0	0	0	0	0	0	0	0.668881	0	intron (NM_198839, intron 45 of 59).2	SNORA90	-4
chr13	32528444	32528687	Kit-ATAC	Non-ABC	HUDEP2 Only	0	0	0	0	0	0	0	0	0	0.10723	0	intron (NM_001278432, intron 2 of 9)	N4BP2L2	-4
chr22	30238472	30238965	LIF-nearby-cis	Non-ABC	HUDEP2 Only	0	0	0	0	0	0	0	0	0	-0.267538	0	promoter-TSS (NR_149070)	LIF-AS1	-4
chr19	3727835	3728079	Kit-ATAC	Non-ABC	HUDEP2 Only	0	0	0	0	0	0	0	0	0	-0.0410164	0	intron (NM_001267561, intron 1 of 20)	TJP3	-4
chr10	34124846	34125091	Kit-ATAC	Non-ABC	HUDEP2 Only	0	0	0	0	0	0	0	0	0	-0.388245	0	intron (NM_001184789, intron 21 of 22)	LINC00838	-4
chr13	39016226	39016478	Kit-ATAC	Non-ABC	HUDEP2 Only	0	0	0	0	0	0	0	0	0	-0.0466468	0	intron (NM_170719, intron 9 of 11)	PROSER1	-4
chr14	57060401	57060936	Kit-ATAC	Non-ABC	HUDEP2 Only	0	0	0	0	0	0	0	0	0	0.688978	0	Intergenic	EXOC5	-4
chr1	10057377	10057633	Kit-ATAC	Non-ABC	HUDEP2 Only	0	0	0	0	0	0	0	0	0	-0.161129	0	intron (NM_006048, intron 1 of 26)	UBE4B	-4
chr16	89708666	89709027	SPATA2L-nearby-cis	Non-ABC	HUDEP2 Only	0	0	0	0	0	0	0	0	0	-0.280529	0	intron (NM_004913, intron 13 of 14)	VPS9D1-AS1	-4
chr14	78254068	78254325	Kit-ATAC	Non-ABC	HUDEP2 Only	0	0	0	0	0	0	0	0	0	0.665603	0	intron (NR_073547, intron 2 of 20)	NRXN3	-4
chr12	131071302	131071559	Kit-ATAC	Non-ABC	HUDEP2 Only	0	0	0	0	0	0	0	0	0	-0.660961	0	intron (NM_198827, intron 13 of 24)	ADGRD1-AS1	-4
chr16	15066082	15066340	Kit-ATAC	Non-ABC	HUDEP2 Only	0	0	0	0	0	0	0	0	0	-0.0787636	0	intron (NM_018427, intron 15 of 17).2	NTAN1	-4
chr6	111589398	111589660	Kit-ATAC	Non-ABC	HUDEP2 Only	0	0	0	0	0	0	0	0	0	0.0911031	0	intron (NM_147686, intron 2 of 8)	TRAF3IP2	-4
chr13	97266403	97266668	Kit-ATAC	Non-ABC	HUDEP2 Only	0	0	0	0	0	0	0	0	0	0.125992	0	intron (NM_144778, intron 1 of 8)	MBNL2	-4
chr17	39386208	39386479	Kit-ATAC	Non-ABC	HUDEP2 Only	0	0	0	0	0	0	0	0	0	-0.0266458	0	intron (NM_001370209, intron 1 of 13)	FBXL20	-4
chr16	10961282	10961558	Kit-ATAC	Non-ABC	HUDEP2 Only	0	0	0	0	0	0	0	0	0	-0.0057971	0	intron (NM_015226, intron 2 of 22)	CLEC16A	-4
chr17	46672824	46673104	Kit-ATAC	Non-ABC	HUDEP2 Only	0	0	0	0	0	0	0	0	0	0.190075	0	intron (NR_040116, intron 7 of 19).2	NSFP1	-4
chr11	7457221	7457502	Kit-ATAC	Non-ABC	HUDEP2 Only	0	0	0	0	0	0	0	0	0	0.280178	0	intron (NR_103855, intron 3 of 4)	LOC100506258	-4
chr6	96940411	96940692	Kit-ATAC	Non-ABC	HUDEP2 Only	0	0	0	0	0	0	0	0	0	0.0403203	0	intron (NM_001323252, intron 2 of 11)	KLHL32	-4
chr6	158630906	158631187	Kit-ATAC	Non-ABC	HUDEP2 Only	0	0	0	0	0	0	0	0	0	-0.639228	0	intron (NM_020823, intron 15 of 16)	DYNLT1	-4
chr4	143403524	143403807	Kit-ATAC	Non-ABC	HUDEP2 Only	0	0	0	0	0	0	0	0	0	-0.205979	0	intron (NM_207123, intron 1 of 10)	MIR3139	-4
chr2	202541168	202541456	Kit-ATAC	Non-ABC	HUDEP2 Only	0	0	0	0	0	0	0	0	0	0.00317361	0	intron (NM_001204, intron 9 of 12)	FAM117B	-4
chr1	17233777	17234066	Kit-ATAC	Non-ABC	HUDEP2 Only	0	0	0	0	0	0	0	0	0	-0.168536	0	intron (NM_013358, intron 11 of 15).2	PADI3	-4
chr20	47400721	47401018	Kit-ATAC	Non-ABC	HUDEP2 Only	0	0	0	0	0	0	0	0	0	-0.205057	0	intron (NR_146496, intron 1 of 2)	LINC01754	-4
chrY	7310956	7311254	Kit-ATAC	Non-ABC	HUDEP2 Only	0	0	0	0	0	0	0	0	0	-0.22551	0	intron (NR_028062, intron 2 of 7)	PRKY	-4
chr2	218677540	218677845	Kit-ATAC	Non-ABC	HUDEP2 Only	0	0	0	0	0	0	0	0	0	0.0269607	0	intron (NM_001369423, intron 6 of 26)	STK36	-4
chr12	116106951	116107261	Kit-ATAC	Non-ABC	HUDEP2 Only	0	0	0	0	0	0	0	0	0	0.155726	0	intron (NM_015335, intron 3 of 30)	MIR620	-4
chr6	35606189	35606502	Kit-ATAC	Non-ABC	HUDEP2 Only	0	0	0	0	0	0	0	0	0	0.0843866	0	intron (NM_001145775, intron 6 of 11)	MIR5690	-4
chr2	96134886	96135203	DUSP2-nearby-cis,Kit-ATAC	Non-ABC	HUDEP2 Only	0	0	0	0	0	0	0	0	0	-0.242088	0	intron (NM_001002036, intron 3 of 8)	ASTL	-4
chr2	172442051	172442373	Kit-ATAC	Non-ABC	HUDEP2 Only	0	0	0	0	0	0	0	0	0	-0.0197764	0	intron (NM_001365530, intron 1 of 25)	ITGA6	-4
chr12	15662632	15662957	Kit-ATAC	Non-ABC	HUDEP2 Only	0	0	0	0	0	0	0	0	0	0.207182	0	intron (NM_004447, intron 8 of 20)	PTPRO	-4
chr5	109316660	109316986	Kit-ATAC	Non-ABC	HUDEP2 Only	0	0	0	0	0	0	0	0	0	-0.18273	0	intron (NR_149040, intron 3 of 3)	LOC285638	-4
chr11	2772735	2773069	Kit-ATAC	Non-ABC	HUDEP2 Only	0	0	0	0	0	0	0	0	0	-0.355542	0	intron (NM_181798, intron 12 of 15)	KCNQ1OT1	-4
chr22	48825177	48825782	Kit-ATAC	Non-ABC	HUDEP2 Only	0	0	0	0	0	0	0	0	0	-0.496499	0	Intergenic	LINC01310	-4
chr18	79136801	79137137	Kit-ATAC	Non-ABC	HUDEP2 Only	0	0	0	0	0	0	0	0	0	0.0454137	0	intron (NR_148360, intron 5 of 31)	ATP9B	-4
chr22	29328927	29329265	Kit-ATAC	Non-ABC	HUDEP2 Only	0	0	0	0	0	0	0	0	0	-0.0754852	0	intron (NM_001166019, intron 20 of 20)	SNORD125	-4
chr3	15563970	15564309	Kit-ATAC	Non-ABC	HUDEP2 Only	0	0	0	0	0	0	0	0	0	-0.0630442	0	intron (NM_001284413, intron 14 of 15)	BTD	-4
chr10	120508432	120508774	Kit-ATAC	Non-ABC	HUDEP2 Only	0	0	0	0	0	0	0	0	0	-0.346053	0	intron (NM_001318169, intron 2 of 2)	PLPP4	-4
chr4	171954670	171955019	Kit-ATAC	Non-ABC	HUDEP2 Only	0	0	0	0	0	0	0	0	0	-0.0684585	0	intron (NM_001034845, intron 2 of 12)	LOC441052	-4
chr1	26344226	26344847	Kit-ATAC	Non-ABC	HUDEP2 Only	0	0	0	0	0	0	0	0	0	0.316961	0	exon (NM_001039775, exon 2 of 20)	CRYBG2	-4
chr15	23174705	23175054	Kit-ATAC	Non-ABC	HUDEP2 Only	0	0	0	0	0	0	0	0	0	-0.256427	0	intron (NM_001271664, intron 8 of 9)	GOLGA8DP	-4
chr19	48455075	48455624	GRWD1-nearby-cis	Non-ABC	HUDEP2 Only	0	0	0	0	0	0	0	0	0	-0.382894	0	promoter-TSS (NM_013348)	KCNJ14	-4
chr12	119577917	119578544	Kit-ATAC	Non-ABC	HUDEP2 Only	0	0	0	0	0	0	0	0	0	0.0601802	0	Intergenic	TMEM233	-4
chr2	71667737	71668087	Kit-ATAC	Non-ABC	HUDEP2 Only	0	0	0	0	0	0	0	0	0	-0.12898	0	intron (NM_001130985, intron 47 of 54)	DYSF	-4
chr3	122774586	122774943	Kit-ATAC	Non-ABC	HUDEP2 Only	0	0	0	0	0	0	0	0	0	0.0194734	0	intron (NM_001320728, intron 2 of 6)	HSPBAP1	-4
chr6	63649952	63650319	Kit-ATAC	Non-ABC	HUDEP2 Only	0	0	0	0	0	0	0	0	0	0.115471	0	intron (NM_001370350, intron 2 of 14)	PHF3	-4
chr9	34413293	34413662	Kit-ATAC	Non-ABC	HUDEP2 Only	0	0	0	0	0	0	0	0	0	0.37184	0	intron (NM_001184942, intron 1 of 5)	C9orf24	-4
chr5	112173089	112173458	Kit-ATAC,STARD4	Non-ABC	HUDEP2 Only	0	0	0	0	0	0	0	0	0	0.0173659	0	intron (NM_001347887, intron 18 of 23)	SNORA13	-4
chr17	64202592	64202970	Kit-ATAC	Non-ABC	HUDEP2 Only	0	0	0	0	0	0	0	0	0	0.557228	0	intron (NM_018469, intron 2 of 11)	TEX2	-4
chr16	69166144	69166531	Kit-ATAC	Non-ABC	HUDEP2 Only	0	0	0	0	0	0	0	0	0	0.844654	0	intron (NM_001318391, intron 15 of 16)	SNTB2	-4
chr6	33577915	33578090	BAK1-nearby-cis	Non-ABC	HUDEP2 Only	0	0	0	0	0	0	0	0	0	-0.42828	0	intron (NM_001188, intron 1 of 5)	BAK1	-4
chr12	121899069	121899459	Kit-ATAC	Non-ABC	HUDEP2 Only	0	0	0	0	0	0	0	0	0	-0.195208	0	intron (NR_048555, intron 2 of 4)	PSMD9	-4
chr2	210337248	210337642	Kit-ATAC	Non-ABC	HUDEP2 Only	0	0	0	0	0	0	0	0	0	-0.00702031	0	intron (NR_110606, intron 1 of 4)	LANCL1-AS1	-4
chr20	856165	856828	Kit-ATAC	Non-ABC	HUDEP2 Only	0	0	0	0	0	0	0	0	0	0.221804	0	Intergenic	FAM110A	-4
chr12	31312395	31312793	Kit-ATAC	Non-ABC	HUDEP2 Only	0	0	0	0	0	0	0	0	0	0.0949347	0	intron (NM_001135811, intron 1 of 6).2	FLJ13224	-4
chr20	10074534	10074938	Kit-ATAC	Non-ABC	HUDEP2 Only	0	0	0	0	0	0	0	0	0	0.025198	0	intron (NR_040710, intron 3 of 4)	ANKEF1	-4
chr18	79509180	79509585	Kit-ATAC	Non-ABC	HUDEP2 Only	0	0	0	0	0	0	0	0	0	-0.464358	0	intron (NM_001278673, intron 8 of 8)	LOC284240	-4
chrX	110026218	110026624	Kit-ATAC	Non-ABC	HUDEP2 Only	0	0	0	0	0	0	0	0	0	0.773232	0	intron (NM_001353850, intron 2 of 7)	TMEM164	-4
chr15	65770022	65770440	Kit-ATAC	Non-ABC	HUDEP2 Only	0	0	0	0	0	0	0	0	0	0.47423	0	intron (NM_005848, intron 1 of 31)	DENND4A	-4
chr17	38232841	38233261	Kit-ATAC	Non-ABC	HUDEP2 Only	0	0	0	0	0	0	0	0	0	0.0682024	0	intron (NR_036750, intron 2 of 11)	LOC440434	-4
chr3	194069322	194070019	Kit-ATAC	Non-ABC	HUDEP2 Only	0	0	0	0	0	0	0	0	0	-0.0725423	0	promoter-TSS (NR_136181)	LINC02028	-4
chr1	54073858	54074279	Kit-ATAC	Non-ABC	HUDEP2 Only	0	0	0	0	0	0	0	0	0	0.217734	0	intron (NM_153035, intron 3 of 4)	MIR4781	-4
chr16	84497413	84497835	Kit-ATAC	Non-ABC	HUDEP2 Only	0	0	0	0	0	0	0	0	0	-0.543635	0	intron (NM_020947, intron 2 of 7)	MEAK7	-4
chr8	144189480	144189912	Kit-ATAC	Non-ABC	HUDEP2 Only	0	0	0	0	0	0	0	0	0	-0.229965	0	intron (NM_001099281, intron 6 of 11)	MROH1	-4
chr2	107536476	107536924	Kit-ATAC	Non-ABC	HUDEP2 Only	0	0	0	0	0	0	0	0	0	0.0528393	0	intron (NR_146968, intron 2 of 2)	LINC01886	-4
chr11	122784641	122785095	Kit-ATAC	Non-ABC	HUDEP2 Only	0	0	0	0	0	0	0	0	0	0.116844	0	intron (NM_001363365, intron 5 of 13)	CRTAM	-4
chr5	71533489	71533944	Kit-ATAC	Non-ABC	HUDEP2 Only	0	0	0	0	0	0	0	0	0	-0.0223407	0	intron (NM_018429, intron 26 of 38)	MCCC2	-4
chr4	101232156	101232626	Kit-ATAC	Non-ABC	HUDEP2 Only	0	0	0	0	0	0	0	0	0	0.404423	0	intron (NM_001130691, intron 1 of 12)	MIR8066	-4
chr11	12141164	12141636	Kit-ATAC	Non-ABC	HUDEP2 Only	0	0	0	0	0	0	0	0	0	-0.0177055	0	intron (NR_144417, intron 2 of 26)	MICAL2	-4
chr21	36478235	36478722	Kit-ATAC	Non-ABC	HUDEP2 Only	0	0	0	0	0	0	0	0	0	-0.304189	0	intron (NM_144492, intron 1 of 2)	CLDN14	-4
chr17	2239930	2240419	Kit-ATAC	Non-ABC	HUDEP2 Only	0	0	0	0	0	0	0	0	0	0.60482	0	intron (NM_001256827, intron 2 of 11)	SMG6	-4
chr8	8352212	8352712	Kit-ATAC	Non-ABC	HUDEP2 Only	0	0	0	0	0	0	0	0	0	0.035478	0	intron (NM_001369759, intron 3 of 5)	PRAG1	-4
chr8	22083154	22083943	Kit-ATAC	Non-ABC	HUDEP2 Only	0	0	0	0	0	0	0	0	0	-0.103854	0	Intergenic	FAM160B2	-4
chr9	137250389	137250595	TUBB4B-nearby-cis	Non-ABC	HUDEP2 Only	0	0	0	0	0	0	0	0	0	-0.598034	0	promoter-TSS (NR_046340)	STPG3	-4
chr2	206920995	206921794	Kit-ATAC	Non-ABC	HUDEP2 Only	0	0	0	0	0	0	0	0	0	-0.0278223	0	Intergenic	CPO	-4
chr4	1076139	1076670	Kit-ATAC	Non-ABC	HUDEP2 Only	0	0	0	0	0	0	0	0	0	-0.158738	0	intron (NR_159499, intron 2 of 3)	RNF212	-4
chr16	22312975	22313523	Kit-ATAC	Non-ABC	HUDEP2 Only	0	0	0	0	0	0	0	0	0	-0.354717	0	intron (NR_047581, intron 6 of 20)	POLR3E	-4
chr1	223654962	223655529	Kit-ATAC	Non-ABC	HUDEP2 Only	0	0	0	0	0	0	0	0	0	-0.147291	0	intron (NM_001143962, intron 1 of 20)	CAPN8	-4
chr22	49948949	49949558	PIM3-nearby-cis	Non-ABC	HUDEP2 Only	0	0	0	0	0	0	0	0	0	-0.633754	0	Intergenic	PIM3	-4
chr20	43530627	43531205	Kit-ATAC	Non-ABC	HUDEP2 Only	0	0	0	0	0	0	0	0	0	0.798187	0	intron (NM_032107, intron 11 of 21)	L3MBTL1	-4
chr12	132788568	132789183	Kit-ATAC	Non-ABC	HUDEP2 Only	0	0	0	0	0	0	0	0	0	0.26922	0	intron (NM_001172557, intron 13 of 15)	ANKLE2	-4
chr19	14589481	14590121	Kit-ATAC	Non-ABC	HUDEP2 Only	0	0	0	0	0	0	0	0	0	0.0527375	0	intron (NM_207390, intron 3 of 12)	CLEC17A	-4
chr14	93269327	93270001	Kit-ATAC	Non-ABC	HUDEP2 Only	0	0	0	0	0	0	0	0	0	0.010816	0	intron (NM_001289133, intron 1 of 8).2	UBR7	-4
chr19	7911580	7911830	SNAPC2-nearby-cis	Non-ABC	HUDEP2 Only	0	0	0	0	0	0	0	0	0	-0.786788	0	intron (NM_145185, intron 9 of 10)	TGFBR3L	-4
chr22	49948113	49948457	PIM3-nearby-cis	Non-ABC	HUDEP2 Only	0	0	0	0	0	0	0	0	0	-0.799026	0	Intergenic	PIM3	-4
chr3	100518934	100519641	Kit-ATAC	Non-ABC	HUDEP2 Only	0	0	0	0	0	0	0	0	0	0.151371	0	intron (NM_018004, intron 1 of 5)	TMEM45A	-4
chr17	18235578	18236333	Kit-ATAC	Non-ABC	HUDEP2 Only	0	0	0	0	0	0	0	0	0	-0.281555	0	intron (NM_004140, intron 11 of 22)	LLGL1	-4
chr4	1019749	1020256	FGFRL1-nearby-cis	Non-ABC	HUDEP2 Only	0	0	0	0	0	0	0	0	0	-1.01269	0	intron (NM_001370296, intron 2 of 6)	FGFRL1	-4
