# Supplementary material for: Predictive modeling of signal-responsive cis-elements in human red blood cell precursors
Source: Nucleic Acids Res. 2026 May 21;54(10):gkag505. doi: 10.1093/nar/gkag505 (PMC13191290; doi:10.1093/nar/gkag505)
Supplement: gkag505_Supplemental_Files [file gkag505_supplemental_files.zip › Table S14.xlsx]

## Sheet: EGR1-Sensitive Genes
Genes	baseMean	log2FoldChange	lfcSE	stat	pvalue	padj
LUZP1	577.871	0.412884	0.129585	3.18619	0.00144159	0.0372694
MYL12A	706.064	0.347266	0.110681	3.13754	0.0017037	0.0420154
AP1G1	2725.08	0.18912	0.0599026	3.15713	0.00159329	0.0399415
SLC35B1	566.9	0.359485	0.106003	3.39128	0.000695674	0.02151
HIPK3	1358.8	0.258007	0.0742847	3.47323	0.000514243	0.0171034
B3GNT5	944.786	0.294985	0.0828016	3.56255	0.000367274	0.0132542
TBC1D7-LOC100130357	73.9338	1.49735	0.368965	4.05826	4.94e-05	0.00247318
ZNF562	1303.26	0.29975	0.0819512	3.65766	0.000254527	0.00972736
FZD6	500.222	0.445799	0.121403	3.67204	0.000240619	0.00937044
OPN3	1081.88	0.987728	0.134265	7.35658	1.89e-13	7.49e-11
IWS1	1884.9	0.195063	0.0632075	3.08608	0.00202817	0.0489386
SERTAD1	217.535	0.650295	0.189078	3.4393	0.000583227	0.0185938
C2CD2L	520.543	0.377794	0.108194	3.49181	0.000479752	0.0164911
BCOR	4193.36	0.249031	0.0792211	3.14349	0.00166947	0.041337
MTF1	958.29	0.448672	0.0923686	4.85741	1.19e-06	0.000106056
POLR2D	1751.4	0.253335	0.0735732	3.44331	0.000574641	0.0185119
CRKL	3001.45	0.25715	0.0678402	3.79053	0.000150327	0.00637903
PP7080	39.4841	8.62667	1.29446	6.6643	2.66e-11	6.82e-09
USP12	3094.14	0.207102	0.0632405	3.27484	0.00105723	0.0298402
MRTO4	1520.53	0.282809	0.0911812	3.10161	0.00192469	0.0469015
ARPC4	3057.57	0.236907	0.0550099	4.30661	1.66e-05	0.00107369
TARDBP	5262.09	0.190847	0.0448059	4.25942	2.05e-05	0.00126112
LATS1	1416.96	0.246639	0.0675413	3.65168	0.000260533	0.00989543
SPRY1	157.464	0.836195	0.217105	3.85156	0.000117367	0.00518672
FILIP1L	212.48	0.577304	0.18009	3.20565	0.0013476	0.0355107
BYSL	1110.61	0.381976	0.101351	3.76886	0.000163997	0.00686445
ACVR1B	387.678	0.546396	0.16911	3.23101	0.00123353	0.0334886
EIF1AD	1005.76	0.231315	0.0749177	3.08759	0.00201785	0.0487853
NAB2	847.737	0.935543	0.207023	4.51903	6.21e-06	0.000460537
FBXL12	625.292	0.327805	0.101474	3.23042	0.00123608	0.0334886
DYNLL1	3017.08	0.20421	0.0577907	3.53362	0.00040991	0.014579
BBX	2239.06	0.21502	0.0675657	3.18238	0.00146068	0.0376838
POLR3D	743.573	0.40413	0.0974943	4.14516	3.4e-05	0.00186553
YTHDF1	1735.63	0.248595	0.0752884	3.3019	0.000960311	0.0277408
GSE1	7072.34	0.143026	0.0429586	3.3294	0.000870343	0.0257618
ZDHHC20	1198.47	0.233839	0.0700026	3.34043	0.000836487	0.0249245
ARF3	1660.94	0.245367	0.0771599	3.17998	0.00147285	0.0379182
SURF6	983.272	0.285334	0.0762887	3.74019	0.000183882	0.00749291
ZBTB21	299.021	0.506149	0.150387	3.36563	0.00076368	0.0233197
SNAPC2	1269.83	0.440613	0.1002	4.39734	1.1e-05	0.000761893
CHSY1	715.522	0.459546	0.111787	4.11092	3.94e-05	0.00209039
ERLIN1	1458.56	0.229676	0.0727373	3.1576	0.00159072	0.0399415
CENPO	1516.35	0.251689	0.0715907	3.51566	0.000438663	0.0152923
ZNF175	1001.49	0.326774	0.0783816	4.16901	3.06e-05	0.00171123
ANKRD27	3795.27	0.207588	0.0526402	3.94352	8.03e-05	0.00372866
DUSP5	34.8554	1.3632	0.403268	3.38039	0.000723832	0.0223118
PURB	1586.09	0.324528	0.0915878	3.54335	0.000395074	0.0141743
CMC2	446.665	0.378677	0.116314	3.25564	0.00113138	0.0315708
TAF13	263.393	0.540953	0.158246	3.41844	0.000629804	0.0198219
OSGIN2	668.983	0.452027	0.111633	4.04922	5.14e-05	0.00252951
C2orf88	350.069	0.491513	0.121618	4.04145	5.31e-05	0.0026044
ATP6V0B	1314.24	0.22619	0.0703208	3.21655	0.00129744	0.034785
PHACTR1	372.232	0.82203	0.237832	3.45634	0.000547555	0.0177481
TRIM35	842.105	0.389348	0.0958928	4.06024	4.9e-05	0.00247243
RIC8A	2834.98	0.177584	0.051622	3.44009	0.000581517	0.0185874
CTSC	1059.77	0.262902	0.0794426	3.30933	0.000935192	0.0271426
SENP3	1403.32	0.261641	0.0671554	3.89606	9.78e-05	0.00445623
RAB1A	1694.71	0.210738	0.0636084	3.31305	0.000922853	0.0269115
ZNF518B	990.444	0.351882	0.104148	3.37869	0.000728322	0.0223509
ZNF281	1087.67	0.310144	0.0954486	3.24933	0.00115676	0.0319889
ATXN1L	1853.93	0.306056	0.0744082	4.1132	3.9e-05	0.00207877
ZNF264	1134.23	0.387926	0.0949023	4.08764	4.36e-05	0.00226278
BAHD1	2053.57	0.262011	0.065149	4.02173	5.78e-05	0.00277718
C11orf24	502.828	0.449591	0.11933	3.76763	0.000164803	0.00687482
TGOLN2	2794.47	0.212511	0.0646916	3.28498	0.00101988	0.0289185
OIP5-AS1	4378.6	0.191101	0.0496703	3.84739	0.000119385	0.00520975
MTHFD2	1681.43	0.373114	0.118471	3.14943	0.0016359	0.0407518
TUBA1C	7838.1	0.15604	0.047125	3.3112	0.000928958	0.0270254
TMEM109	1372.67	0.250701	0.0712487	3.51868	0.000433704	0.0151624
PAK4	2833.66	0.196696	0.0617046	3.18771	0.00143406	0.0372107
ZNF274	1733.93	0.334606	0.0819758	4.08176	4.47e-05	0.00230136
GRWD1	1632.11	0.287354	0.0659142	4.35952	1.3e-05	0.000886217
SCAF4	3590.14	0.221315	0.0625828	3.53635	0.000405699	0.0145132
FEN1	3940.67	0.248429	0.056805	4.37337	1.22e-05	0.000841088
KBTBD2	1826.88	0.32449	0.100154	3.23992	0.00119564	0.0328051
MIR17HG	54.4355	1.23367	0.379468	3.25105	0.00114978	0.0318675
PRRG4	264.43	0.553622	0.158762	3.48711	0.00048827	0.0166445
MEX3C	1066.26	0.350538	0.106357	3.29586	0.00098121	0.0280809
LOC100421372	945.545	0.336877	0.104518	3.22314	0.00126793	0.0342174
PTTG1IP	2939.72	0.191933	0.0537559	3.57044	0.000356379	0.0129547
KCTD10	499.396	0.421003	0.11846	3.55397	0.000379469	0.0136542
SMG8	1021.1	0.330056	0.0875474	3.77002	0.000163233	0.0068558
RAB14	1834.74	0.264585	0.062654	4.22295	2.41e-05	0.00143345
GTF3C4	1662.12	0.245068	0.0749024	3.27183	0.00106855	0.0300218
KLHL8	603.328	0.398022	0.108917	3.65437	0.000257819	0.00982266
BAK1	280.332	0.413796	0.132274	3.12832	0.0017581	0.0431839
C15orf39	1024.25	0.33162	0.0954576	3.474	0.000512764	0.0171005
JPT2	2794.63	0.191176	0.0560683	3.4097	0.000650332	0.0204158
MPV17L2	326.501	0.549903	0.130423	4.2163	2.48e-05	0.00144838
MIEF1	1533.66	0.391644	0.0715829	5.47119	4.47e-08	5.73e-06
NOLC1	6126.27	0.180166	0.0446211	4.03769	5.4e-05	0.00263477
PTPN7	3407.26	0.246072	0.0644981	3.81518	0.000136084	0.00583502
CCND2	2251.99	0.288077	0.0706964	4.07484	4.6e-05	0.00235403
SMIM12	966.203	0.283569	0.0919661	3.08341	0.00204646	0.0492833
F2RL3	114.701	1.31963	0.296891	4.44484	8.8e-06	0.000625654
CDKN2AIP	1151.61	0.283419	0.0852669	3.3239	0.000887669	0.0261331
PLAGL2	1424.23	0.378452	0.0875976	4.32035	1.56e-05	0.00101433
ZDHHC18	454.253	0.372824	0.106246	3.50908	0.000449657	0.0156176
TMED5	723.863	0.344734	0.0886878	3.88705	0.000101469	0.00459073
SPRED1	116.845	0.956998	0.29928	3.19767	0.00138543	0.036352
KIAA1522	4784.88	0.194129	0.0605089	3.20827	0.00133536	0.0353398
STARD4	803.58	0.360347	0.0983562	3.66369	0.000248608	0.00959048
FOSL2	421.906	0.671538	0.193063	3.47833	0.000504546	0.0169131
USB1	975.863	0.247463	0.0782535	3.16233	0.00156512	0.0397019
ALDH1B1	802.763	0.279106	0.0884066	3.15707	0.00159363	0.0399415
ACTG1	12478.1	0.492459	0.141606	3.47768	0.000505771	0.0169131
CHAF1B	1875.79	0.228875	0.0717313	3.19073	0.00141915	0.0370002
DHX33	733.989	0.361795	0.0888603	4.0715	4.67e-05	0.0023699
PNO1	463.576	0.416516	0.108174	3.85044	0.000117904	0.00518672
GZF1	469.804	0.459762	0.127699	3.60036	0.000317775	0.0118861
SRPRA	2035.46	0.284058	0.0705695	4.02523	5.69e-05	0.00274692
TSR1	3024.2	0.187679	0.0566371	3.3137	0.000920687	0.0269115
RC3H2	1926.94	0.265799	0.0621508	4.27668	1.9e-05	0.00118499
WDR82	4091.17	0.200863	0.0580303	3.46135	0.000537466	0.0176375
TWF1	470.232	0.496196	0.106467	4.66056	3.15e-06	0.000249098
SUV39H2	524.583	0.333638	0.103918	3.21058	0.00132468	0.0351326
ASB1	671.88	0.551094	0.104302	5.28365	1.27e-07	1.43e-05
RFWD3	4132.74	0.200697	0.056795	3.53371	0.000409767	0.014579
MLX	1056.95	0.31724	0.098781	3.21154	0.00132023	0.0351039
AFF4	2725.54	0.272736	0.0885913	3.07858	0.00207989	0.049893
NKIRAS2	915.286	0.327209	0.0806721	4.05604	4.99e-05	0.00248669
ZNF121	1850.07	0.352087	0.0648925	5.4257	5.77e-08	7.03e-06
NUP58	2292.6	0.201039	0.0562192	3.57599	0.000348909	0.0127409
E2F7	557.976	0.518228	0.163909	3.16168	0.00156864	0.0397019
ZBTB39	726.985	0.384634	0.0939186	4.0954	4.21e-05	0.00220689
ICMT	2085.33	0.262417	0.0694015	3.78114	0.00015611	0.00657909
E2F8	1867.7	0.250506	0.0673585	3.719	0.000200012	0.00806999

## Sheet: EGR1-Insensitive Genes
Genes	baseMean	log2FoldChange	lfcSE	stat	pvalue	padj
KLHL21	1170.23	-0.49616	0.10393	-4.77398	1.81e-06	0.000153393
E2F3	1717.66	0.343631	0.0883345	3.89011	0.000100198	0.00454997
ARPC5L	1005.07	0.481327	0.0808426	5.95388	2.62e-09	4.33e-07
PPRC1	1379.13	0.8364	0.111683	7.48904	6.94e-14	2.94e-11
ZNF345	275.342	-0.546492	0.147904	-3.6949	0.000219972	0.00862093
DUSP6	256.968	2.39855	0.214873	11.1626	6.21e-29	7.64e-26
MCL1	4774.89	0.912236	0.0499015	18.2807	1.18e-74	1.45e-70
CYCS	1952.93	0.243672	0.076945	3.16684	0.00154108	0.0391828
SPN	12814.8	0.271561	0.0397433	6.83288	8.32e-12	2.33e-09
LOC729218	874.212	-0.398637	0.120509	-3.30795	0.000939816	0.0272127
FAM168B	1910.96	0.388832	0.0737082	5.27529	1.33e-07	1.48e-05
RPUSD2	462.492	0.519048	0.120603	4.30379	1.68e-05	0.00108179
ND4	368346	-0.282427	0.0699619	-4.03687	5.42e-05	0.00263477
NRROS	650.04	0.650373	0.100051	6.5004	8.01e-11	1.75e-08
TXNIP	8679.07	-0.6573	0.0954753	-6.8845	5.8e-12	1.66e-09
MEPCE	3351.43	0.25028	0.0576371	4.34235	1.41e-05	0.000942593
CPEB4	2418.7	0.339547	0.103747	3.27283	0.00106476	0.0299837
UBALD2	2094.82	-0.3069	0.0677262	-4.53148	5.86e-06	0.000442197
TRMT6	456.908	0.45899	0.144518	3.17601	0.00149315	0.0383606
URB2	580.315	0.560475	0.111347	5.03358	4.81e-07	4.82e-05
EIF4G2	15878.2	0.373206	0.0469293	7.95251	1.83e-15	9.37e-13
OBI1	881.355	0.428595	0.0904281	4.73963	2.14e-06	0.000180471
SNHG7	868.501	-0.368428	0.101223	-3.63976	0.000272897	0.0103014
AMMECR1L	509.355	0.499233	0.14229	3.50857	0.000450531	0.0156176
ATP6	168925	-0.248067	0.0713094	-3.47874	0.000503769	0.0169131
KLF10	1781.4	0.74198	0.131992	5.62142	1.89e-08	2.81e-06
SEC22C	3986.33	0.232654	0.0747644	3.11183	0.00185931	0.0453982
PUM1	2927.36	-0.33319	0.074745	-4.45769	8.28e-06	0.000592748
ZNF202	397.68	0.470627	0.136303	3.45279	0.000554813	0.01792
ZCCHC2	780.39	0.392776	0.114494	3.43055	0.000602357	0.0190929
CCNL1	2952.59	0.239986	0.0568958	4.21799	2.46e-05	0.00144838
ZNF436	498.796	-0.427674	0.123674	-3.45806	0.000544074	0.0177481
KLF16	2338.89	0.477539	0.112769	4.23468	2.29e-05	0.00137392
FBXO45	964.234	0.459232	0.082013	5.5995	2.15e-08	3.11e-06
EIF1	7324.61	0.255819	0.0498211	5.13475	2.83e-07	2.97e-05
SLC43A3	6306.97	0.300196	0.0868597	3.4561	0.000548048	0.0177481
FAM117A	7917.55	-0.237095	0.0641634	-3.69517	0.000219737	0.00862093
INAFM2	282.528	0.568656	0.180168	3.15625	0.00159811	0.0399722
ZKSCAN8	4904.28	-0.405169	0.061335	-6.60583	3.95e-11	9.18e-09
GEMIN4	1007.77	0.49495	0.0818135	6.04973	1.45e-09	2.59e-07
CUTALP	1323.93	-0.27623	0.0824565	-3.35001	0.000808088	0.0243138
FEM1A	2447.51	0.495645	0.0917899	5.39977	6.67e-08	7.9e-06
STAM-DT	57.6556	-1.24839	0.358488	-3.48238	0.000496972	0.0168015
TDG	966.815	0.398192	0.0933962	4.26347	2.01e-05	0.00124467
MAPK6	1110.43	0.5273	0.130055	4.05443	5.03e-05	0.00249374
KPNA2	6761.22	0.254784	0.0541812	4.70245	2.57e-06	0.000209489
NOCT	186.196	0.646407	0.196452	3.29042	0.0010004	0.0284316
CITED2	12535.6	-0.625094	0.0770304	-8.1149	4.86e-16	2.85e-13
FHL2	677.992	0.620544	0.150327	4.12796	3.66e-05	0.00198411
TIMM8A	176.809	0.588672	0.176077	3.34327	0.000827976	0.0248207
MYADM	2412.92	0.921949	0.105613	8.72954	2.56e-18	1.85e-15
FAM193B	1723.04	-0.350536	0.0983177	-3.56534	0.000363379	0.0131522
JMJD6	700.859	0.555634	0.112391	4.94376	7.66e-07	7.04e-05
SLC25A37	114896	-0.153727	0.049205	-3.12422	0.00178277	0.0437027
NOP16	499.544	0.531061	0.117375	4.5245	6.05e-06	0.00045151
GPR146	378.382	-0.644367	0.119476	-5.39328	6.92e-08	8.08e-06
MYD88	869.923	0.351424	0.0945365	3.71734	0.000201331	0.00807031
SLC1A5	6825.14	0.344322	0.0618931	5.56316	2.65e-08	3.7e-06
IER2	2758.84	1.21277	0.104673	11.5862	4.84e-31	7.44e-28
TRIM59	2284.45	-0.401705	0.0808248	-4.97007	6.69e-07	6.38e-05
CEBPG	632.361	0.80511	0.143687	5.60322	2.1e-08	3.08e-06
WTAP	3028.61	0.214588	0.0596713	3.59617	0.00032294	0.0119702
GFI1B	13190.5	-0.295285	0.0489865	-6.02789	1.66e-09	2.88e-07
MAT2A	4590.48	0.666767	0.119804	5.56549	2.61e-08	3.7e-06
TUBG2	2189.12	-0.281666	0.0755851	-3.72647	0.00019418	0.00786045
DNAJB4	634.432	-0.762241	0.140154	-5.43859	5.37e-08	6.68e-06
CDK5R1	123.478	0.997699	0.243797	4.09234	4.27e-05	0.0022268
AEN	748.107	1.02009	0.138123	7.38534	1.52e-13	6.24e-11
RNF4	1353.97	0.396817	0.0999059	3.9719	7.13e-05	0.00336178
WDR1	6680.27	0.247038	0.0408657	6.0451	1.49e-09	2.62e-07
TUSC2	713.734	0.319896	0.0989555	3.23273	0.00122613	0.0333821
SDE2	1109.25	0.380049	0.102568	3.70532	0.000211121	0.00835388
DNAAF2	417.293	0.399689	0.114027	3.5052	0.000456257	0.0157716
LONRF1	225.554	0.799589	0.159292	5.01965	5.18e-07	5.1e-05
COA7	973.049	0.545923	0.0882593	6.18544	6.19e-10	1.21e-07
CISH	994.631	0.885168	0.12379	7.15056	8.64e-13	2.95e-10
WDR45B	1243.21	0.392902	0.0799888	4.91196	9.02e-07	8.16e-05
ATP2A2	3010.44	0.330396	0.0699807	4.72124	2.34e-06	0.0001936
JUNB	10094	0.657568	0.0727364	9.04042	1.56e-19	1.2e-16
ATXN7L3	2101.06	0.304758	0.0601762	5.06443	4.1e-07	4.13e-05
INTS6	2016.07	-0.259982	0.0725184	-3.58505	0.000337009	0.0124169
RAB23	543.956	0.361454	0.103594	3.48914	0.000484575	0.0165644
CCND1	327.894	0.808566	0.158935	5.0874	3.63e-07	3.75e-05
TTK	5276.31	-0.216984	0.055847	-3.88533	0.000102191	0.00460647
PPP2CB	1459	0.294783	0.0711841	4.14114	3.46e-05	0.00189013
MAK16	982.676	0.491489	0.0747013	6.5794	4.72e-11	1.08e-08
TBRG4	1539.88	0.251266	0.0771191	3.25815	0.0011214	0.0313635
PRDM4	913.67	0.375227	0.0841315	4.46	8.2e-06	0.000589818
RNF168	916.348	0.592982	0.0854771	6.93732	4e-12	1.17e-09
ERF	1947.17	0.436634	0.136642	3.19546	0.00139609	0.0365537
TXLNA	2151.91	0.406759	0.102064	3.98532	6.74e-05	0.00320185
SZRD1	2166.61	0.27264	0.0551291	4.94548	7.6e-07	7.03e-05
IFFO1	552.635	-0.350466	0.108786	-3.22161	0.00127471	0.0342501
SNHG15	151.168	1.47124	0.217853	6.75337	1.44e-11	3.84e-09
PIM1	2500.3	-0.517265	0.0792214	-6.52935	6.61e-11	1.48e-08
CDC25A	1177.6	0.904549	0.0969761	9.32755	1.08e-20	9.52e-18
CCNE2	606.591	0.523515	0.12028	4.35247	1.35e-05	0.000905232
MIS12	725.838	0.310905	0.0958993	3.24199	0.00118699	0.032678
OTUD4	1124.63	0.468407	0.0846089	5.53614	3.09e-08	4.14e-06
SLC35E2A	456.652	-0.448421	0.114064	-3.93132	8.45e-05	0.00389367
PSME3	3045.26	0.335315	0.082611	4.05897	4.93e-05	0.00247318
DNAJB1	3909.3	0.386489	0.0541761	7.13395	9.75e-13	3.24e-10
ARPP19	1545.59	0.279579	0.0702238	3.98125	6.86e-05	0.00324466
CHAMP1	2340.52	0.405993	0.0732622	5.54164	3e-08	4.05e-06
DDX3X	6655.96	0.400273	0.0638278	6.27114	3.58e-10	7.23e-08
LCMT2	531.384	0.528995	0.128854	4.10537	4.04e-05	0.00212284
G3BP2	3643.2	0.304145	0.0647659	4.69607	2.65e-06	0.000214719
BRPF1	1449.78	0.305318	0.0889008	3.43437	0.000593943	0.0188865
SNHG17	573.373	0.55853	0.131413	4.2502	2.14e-05	0.00130761
PER2	182.282	1.26518	0.202002	6.26322	3.77e-10	7.49e-08
DYRK2	755.033	0.422979	0.111014	3.81014	0.000138887	0.005914
ZNF217	2434.87	-0.307843	0.0906309	-3.39666	0.000682124	0.0211975
RYBP	3963.24	0.375609	0.0565114	6.6466	3e-11	7.24e-09
RAB8A	3693.19	0.179626	0.0509253	3.52724	0.000419915	0.0148332
CCNG2	1640.16	-1.08061	0.0952757	-11.342	8.13e-30	1.11e-26
CDC6	1489.3	0.404728	0.0675009	5.99589	2.02e-09	3.46e-07
ELOA	2181.72	0.336394	0.0623844	5.39228	6.96e-08	8.08e-06
GORASP2	1994.73	0.256504	0.0818963	3.13206	0.00173587	0.0427232
NIP7	897.769	0.62903	0.107785	5.83595	5.35e-09	8.44e-07
ZBTB3	500.909	-0.433927	0.115767	-3.74828	0.000178053	0.00732818
ATG101	442.211	0.491318	0.139629	3.51873	0.000433614	0.0151624
BET1L	958.358	0.4113	0.0836725	4.9156	8.85e-07	8.07e-05
ODC1	7691.99	0.168497	0.0467475	3.60441	0.000312865	0.0117381
SLC25A25	821.967	0.647428	0.0884168	7.32245	2.43e-13	9.36e-11
CMTM6	510.806	0.682109	0.122185	5.58261	2.37e-08	3.39e-06
LIF	122.293	1.30181	0.260451	4.99829	5.78e-07	5.65e-05
TAF5L	1297.97	0.380751	0.0768903	4.95188	7.35e-07	6.96e-05
C16orf72	1774.22	0.363194	0.0830098	4.37532	1.21e-05	0.000838294
KCTD7	755.401	-0.316574	0.0990972	-3.19458	0.00140034	0.0365873
PDE12	1169.54	0.310264	0.0800357	3.87657	0.000105941	0.00475807
PNRC1	1809.35	-1.3958	0.0907771	-15.3761	2.37e-53	5.83e-50
LOC105372117	129.73	-0.977755	0.200507	-4.8764	1.08e-06	9.7e-05
IRF6	4682.52	-0.207051	0.049055	-4.2208	2.43e-05	0.00144026
ZYX	852.632	0.627197	0.0866943	7.23458	4.67e-13	1.74e-10
FAM83D	1514.08	0.403604	0.0996077	4.05193	5.08e-05	0.00251042
CNN2	3565.93	0.389696	0.0826001	4.71786	2.38e-06	0.000195532
FRAT2	939.41	-0.566826	0.169116	-3.35169	0.000803203	0.0242855
BRIX1	1219.7	0.441064	0.0955771	4.61474	3.94e-06	0.000308498
CCNJ	377.993	0.950635	0.134133	7.08724	1.37e-12	4.42e-10
PLD6	364.92	0.919562	0.179425	5.12505	2.97e-07	3.1e-05
NIPBL-DT	712.253	-0.394238	0.117449	-3.35669	0.000788828	0.0239687
RAB11FIP1	1930.72	0.562806	0.127659	4.40867	1.04e-05	0.000727221
BCL2L11	3473.51	-0.337378	0.101636	-3.31947	0.000901894	0.0264886
IRS2	735.127	-1.04547	0.202664	-5.15863	2.49e-07	2.64e-05
ABCA7	3560.29	-0.329702	0.0567007	-5.81478	6.07e-09	9.46e-07
SKIL	263.027	1.60657	0.224345	7.16118	8e-13	2.81e-10
DESI2	695.898	0.406263	0.0983149	4.13227	3.59e-05	0.00195591
TUBB4B	19013.2	0.267155	0.0742788	3.59665	0.000322339	0.0119702
UTP15	482.288	0.400749	0.115207	3.47851	0.000504218	0.0169131
SOCS4	759.62	0.361593	0.0973988	3.7125	0.000205222	0.00816359
CEMIP2	5332.69	0.302258	0.0512559	5.89703	3.7e-09	5.91e-07
KIF5B	3516.35	0.580006	0.0743709	7.79883	6.25e-15	3.08e-12
SYNCRIP	10232.5	0.191963	0.0385522	4.9793	6.38e-07	6.18e-05
LTV1	1484.84	0.35336	0.0758238	4.66028	3.16e-06	0.000249098
WAC	6460.44	-0.155776	0.0415981	-3.74479	0.000180545	0.00738135
MIR9-3HG	1724.5	0.338215	0.0612849	5.51873	3.41e-08	4.52e-06
ZC3HAV1	4569.71	0.261496	0.0696603	3.75387	0.000174128	0.00719239
ZNF436-AS1	117.354	-1.24596	0.251928	-4.94568	7.59e-07	7.03e-05
ZC3H12A	266.102	0.584304	0.185834	3.14422	0.00166528	0.0413164
ZNF468	904.588	0.285277	0.0921768	3.09489	0.00196887	0.0478831
HNRNPA0	5738.59	0.177829	0.0564772	3.14868	0.00164008	0.0407735
LDLR	1995.6	0.700627	0.0695569	10.0727	7.29e-24	6.9e-21
YTHDF2	2149.5	0.33719	0.0606423	5.56031	2.69e-08	3.72e-06
ZNF146	3959.13	0.247808	0.0572152	4.33115	1.48e-05	0.000981381
NOP56	4699.1	0.292914	0.0558716	5.24264	1.58e-07	1.75e-05
MOB3C	586.138	0.403676	0.102335	3.94466	7.99e-05	0.00372505
LAMA5	1877.56	-0.35479	0.0787479	-4.50539	6.62e-06	0.000488185
CDKN1B	2299.83	-0.689782	0.0890982	-7.74181	9.8e-15	4.64e-12
PIP5K1A	742.046	0.372448	0.101777	3.65944	0.000252767	0.00970449
BRD8	6816.9	-0.270445	0.0497528	-5.43578	5.46e-08	6.71e-06
TWNK	494	0.55318	0.102647	5.38914	7.08e-08	8.14e-06
NR4A1	77.9312	1.50068	0.444008	3.37986	0.000725232	0.0223118
VEGFA	2367.99	0.419633	0.131223	3.19787	0.00138446	0.036352
PTP4A1	2249.5	0.403604	0.0775677	5.20325	1.96e-07	2.11e-05
YWHAZ	13360.7	0.169093	0.0443187	3.81539	0.000135966	0.00583502
ND4L	73425.2	-0.334081	0.0853591	-3.91383	9.08e-05	0.00417136
SERTAD3	890.235	0.846401	0.111308	7.60415	2.87e-14	1.31e-11
GOT1-DT	115.899	-0.713576	0.216606	-3.29436	0.000986469	0.0281659
ZDHHC5	2717.16	0.461132	0.0558884	8.25094	1.57e-16	9.67e-14
SPTY2D1	1340.41	0.318413	0.0827589	3.84748	0.00011934	0.00520975
DUSP7	244.397	0.615394	0.144843	4.24868	2.15e-05	0.00130998
SRF	2649.89	1.0423	0.0846535	12.3126	7.75e-35	1.59e-31
FOSB	1008.84	2.78531	0.395456	7.04327	1.88e-12	5.78e-10
EGR1	3065.57	4.67274	0.289789	16.1246	1.71e-58	5.27e-55
SRXN1	1459.16	0.405309	0.126208	3.21143	0.00132074	0.0351039
NR3C1	2311.47	-0.218269	0.068751	-3.17477	0.00149953	0.0384442
PHF23	1390.18	0.436115	0.0756574	5.76434	8.2e-09	1.26e-06
PIM3	700.634	0.63553	0.139295	4.56249	5.06e-06	0.000388803
SLC25A33	130.116	0.912562	0.236872	3.85256	0.000116891	0.00518672
DDIT4	2826.58	0.41855	0.0925045	4.52464	6.05e-06	0.00045151
FOSL1	255.312	2.80235	0.171853	16.3066	8.85e-60	3.63e-56
CDCA4	1211.46	0.35122	0.0709517	4.95013	7.42e-07	6.97e-05
TNFAIP3	184.482	0.732678	0.169482	4.32304	1.54e-05	0.00100733
ZNF367	1755.6	0.289594	0.0846603	3.42066	0.000624687	0.0197113
BCL6	118.508	-0.839212	0.211475	-3.96837	7.24e-05	0.00339896
KLF6	1781.26	0.514843	0.0760453	6.77021	1.29e-11	3.52e-09
LRRC59	5292.73	0.237055	0.0551562	4.29788	1.72e-05	0.00110326
YPEL4	2962.37	-0.29245	0.0860253	-3.39958	0.000674883	0.0210256
ETS2	1095.31	0.93952	0.158779	5.91717	3.28e-09	5.3e-07
KLHL24	1865.34	-0.351406	0.079135	-4.44059	8.97e-06	0.000634496
MRM2	1110.21	0.349559	0.0888667	3.93351	8.37e-05	0.00387282
ZSCAN26	1167.29	-0.376845	0.0785796	-4.79571	1.62e-06	0.000141476
SEC24B	1894.38	-0.263281	0.0674707	-3.90216	9.53e-05	0.00436151
HBP1	1604.45	-0.368846	0.0772607	-4.77404	1.81e-06	0.000153393
TPM4	2688.86	0.84973	0.0780543	10.8864	1.34e-27	1.5e-24
FRAT1	327.004	-0.644789	0.152474	-4.22885	2.35e-05	0.00140315
EIF2S1	3415.41	0.201331	0.0585215	3.44029	0.000581082	0.0185874
SRSF7	4352	0.288242	0.0567567	5.07855	3.8e-07	3.9e-05
MTND4P12	17004.9	-0.327128	0.0721834	-4.5319	5.85e-06	0.000442197
RHOB	1131.6	1.30193	0.195703	6.65256	2.88e-11	7.12e-09
UPF1	7017.75	-0.197755	0.0570744	-3.46487	0.000530489	0.0175019
ITPRID2	1117.9	0.318166	0.0755453	4.21159	2.54e-05	0.00147195
DUSP2	203.936	2.25471	0.318283	7.08397	1.4e-12	4.42e-10
ARRDC3	1491.25	-1.18838	0.110389	-10.7654	5.01e-27	5.14e-24
COX6B1P5	112.204	-1.00853	0.234725	-4.29664	1.73e-05	0.00110326
BTG3	363.806	0.794377	0.119693	6.63678	3.21e-11	7.59e-09
UBE2Q1	1540.49	0.300987	0.062625	4.80618	1.54e-06	0.000135228
ATP8	117682	-0.322856	0.0924919	-3.49064	0.000481858	0.0165174
CDC42SE1	1390.14	0.438258	0.0926725	4.7291	2.26e-06	0.000188789
BAG5	1490.3	0.250996	0.0749204	3.35017	0.000807618	0.0243138
PDP1	666.169	0.342528	0.108579	3.15464	0.00160696	0.0401122
CBX4	1077.24	0.497516	0.0913347	5.44717	5.12e-08	6.43e-06
TRIM8	890.598	0.294297	0.0922724	3.18943	0.00142552	0.0370877
KCNK6	312.132	0.861016	0.157214	5.47671	4.33e-08	5.61e-06
MIDEAS	1799.29	0.711213	0.0784452	9.06637	1.23e-19	1.01e-16
KIAA0232	1879.16	0.457047	0.109062	4.19072	2.78e-05	0.00157693
GATA2	3945.03	1.30989	0.29238	4.4801	7.46e-06	0.000543269
CYP1B1	3902.71	0.499211	0.0582716	8.56696	1.06e-17	7.26e-15
SPATA2L	261.225	0.691958	0.16997	4.07107	4.68e-05	0.0023699
CDT1	7752.18	-0.273904	0.0859372	-3.18726	0.0014363	0.0372107
KBTBD8	974.333	0.729368	0.119618	6.0975	1.08e-09	1.97e-07
NANP	352.141	0.445172	0.129787	3.43002	0.00060354	0.0190929
TNFRSF12A	191.816	2.00838	0.280057	7.17131	7.43e-13	2.69e-10
ZNF267	730.499	0.437816	0.108686	4.02826	5.62e-05	0.00272241
AKIRIN1	2171.55	0.314794	0.075345	4.17804	2.94e-05	0.00165983
APOL4	169.473	0.672025	0.211977	3.17027	0.001523	0.038916
COQ10B	507.633	0.440944	0.118603	3.71781	0.000200961	0.00807031
COX1	430791	-0.219221	0.0532071	-4.12014	3.79e-05	0.00202589
PHF13	1031.89	0.489498	0.132808	3.68575	0.000228028	0.00890831
RNA45SN4	3892.87	-0.561868	0.150509	-3.73313	0.000189114	0.00768063
MIS18BP1	3960.04	-0.209966	0.067943	-3.09032	0.00199939	0.0484449
SPRY2	62.5439	1.30989	0.302699	4.32738	1.51e-05	0.000993014
UTP3	1138.49	0.255308	0.0724456	3.52414	0.000424857	0.014938
POLR1C	765.481	0.398129	0.107671	3.69766	0.000217596	0.00858251
MAFG	2426.38	0.347031	0.0631693	5.49367	3.94e-08	5.15e-06
ISG20L2	894.128	0.493289	0.0780849	6.31734	2.66e-10	5.46e-08
ZNF134	957.733	0.349972	0.100944	3.46701	0.000526285	0.0174568
PTPN1	1470.77	0.257512	0.0706869	3.64299	0.000269488	0.0102041
FAM110A	2648.21	-0.337981	0.0910515	-3.71197	0.000205649	0.00816359
TNFRSF10A	202.531	0.92845	0.217372	4.27125	1.94e-05	0.00120809
GNA11	2020.22	0.233864	0.0676104	3.45899	0.000542201	0.0177456
OTUD1	204.924	-1.10332	0.165866	-6.65189	2.89e-11	7.12e-09
RNF43	486.465	-0.573693	0.160695	-3.57008	0.000356871	0.0129547
RRS1	1018.33	0.602441	0.0750549	8.02667	1e-15	5.36e-13
CDV3	6041.94	0.175707	0.052777	3.32923	0.000870869	0.0257618
CHAC1	127.985	2.15318	0.30748	7.00268	2.51e-12	7.54e-10
PDK4	82.4006	-1.26172	0.277302	-4.54998	5.37e-06	0.000410086
TMEM185B	827.028	0.434854	0.13109	3.3172	0.000909231	0.0266405
EZR	17413.9	0.168459	0.0404552	4.1641	3.13e-05	0.00172497
SOCS2	516.642	0.54919	0.11783	4.66087	3.15e-06	0.000249098
RAB21	1376.01	0.304832	0.0851051	3.58183	0.000341191	0.0124961
GTPBP4	1867.05	0.22156	0.0673244	3.29093	0.000998565	0.0284316
LINGO2	508.196	-0.530801	0.120319	-4.41161	1.03e-05	0.000721519
MARS2	262.243	0.640112	0.155145	4.12591	3.69e-05	0.00199314
ZNF490	607.143	-0.52739	0.126544	-4.16765	3.08e-05	0.00171372
MIDN	3459.16	0.758447	0.100057	7.58017	3.45e-14	1.52e-11
ADO	440.434	0.85693	0.143412	5.97532	2.3e-09	3.87e-07
PLK3	91.5135	1.64	0.275506	5.9527	2.64e-09	4.33e-07
RGCC	1482.29	0.46718	0.122494	3.81391	0.000136785	0.00584471
CSRNP1	193.09	1.71292	0.278991	6.13971	8.27e-10	1.57e-07
ARF6	6904.68	0.185607	0.0574646	3.22993	0.0012382	0.0334886
TRAF4	502.022	0.828391	0.151955	5.45154	4.99e-08	6.34e-06
H3-3B	6533.21	0.392295	0.0821759	4.77385	1.81e-06	0.000153393
ATF4	7488.58	0.409906	0.0486073	8.43301	3.37e-17	2.18e-14
GRPEL2	569.99	0.526852	0.100956	5.21865	1.8e-07	1.96e-05
YTHDF3	2467.2	0.451771	0.0788775	5.7275	1.02e-08	1.55e-06
ZNF574	1291.62	0.318509	0.0850527	3.74485	0.000180504	0.00738135
LRRC8B	415.433	0.563298	0.178191	3.16121	0.00157117	0.0397019
NGRN	1033.69	0.337646	0.0899477	3.75381	0.00017417	0.00719239
FJX1	102.035	1.64172	0.266304	6.16484	7.06e-10	1.36e-07
MAPRE1	2409.57	0.20899	0.0540779	3.8646	0.000111272	0.00496127
TMEM64	689.928	0.578504	0.114986	5.03109	4.88e-07	4.84e-05
ARRDC4	1342.3	0.518294	0.0845961	6.1267	8.97e-10	1.67e-07
ACTB	107207	0.345169	0.0531157	6.49844	8.12e-11	1.75e-08
FAM91A1	1112.71	0.300802	0.0721942	4.16657	3.09e-05	0.0017141
PNRC2	4033.3	-0.193169	0.0536992	-3.59724	0.00032161	0.0119702
EGR2	381.712	2.29818	0.188644	12.1826	3.85e-34	6.76e-31
MYC	9413.74	0.96762	0.0552614	17.5099	1.21e-68	7.41e-65
TMCC2	482.534	0.548966	0.168773	3.2527	0.00114315	0.0317552
PDXP	675.931	0.545109	0.100883	5.40335	6.54e-08	7.81e-06
HHEX	232.558	1.20951	0.277758	4.35454	1.33e-05	0.000901608
BBC3	834.583	-0.70332	0.12975	-5.4206	5.94e-08	7.17e-06
KIF5A	3269.12	-0.270589	0.0843782	-3.20686	0.00134194	0.0354375
GNPNAT1	798.136	0.319699	0.0948318	3.37122	0.000748365	0.0229089
GCLC	10046.1	-0.208712	0.0441947	-4.72254	2.33e-06	0.0001936
YRDC	243.376	0.874791	0.153373	5.70368	1.17e-08	1.76e-06
PIK3IP1	560.113	-0.906987	0.163397	-5.5508	2.84e-08	3.89e-06
RNA28SN3	64.8314	2.73618	0.791551	3.45673	0.000546773	0.0177481
XBP1	553.011	0.512598	0.118077	4.34121	1.42e-05	0.000942593
MID1IP1	1289.81	0.450312	0.0984073	4.576	4.74e-06	0.00036682
TOB2	2644.42	0.309709	0.0722516	4.28653	1.81e-05	0.0011453
CGAS	442.865	0.718736	0.137503	5.22705	1.72e-07	1.89e-05
NAA50	4330.02	0.177937	0.0486291	3.65906	0.00025314	0.00970449
ING2	777.669	0.581449	0.0915001	6.35463	2.09e-10	4.36e-08
NXT1	245.903	1.02653	0.152054	6.7511	1.47e-11	3.84e-09
DEDD2	2370.79	-0.325589	0.0606569	-5.36771	7.97e-08	9.09e-06
YWHAG	4624.97	0.318185	0.075724	4.20191	2.65e-05	0.00152202
PPTC7	583.217	0.599951	0.142738	4.20316	2.63e-05	0.00152071
FBXL3	1816.07	-0.202542	0.0597231	-3.39135	0.000695492	0.02151
ABT1	1139.12	0.30025	0.0818139	3.66991	0.000242633	0.00941906
VAMP3	1208.34	0.323541	0.0844399	3.83161	0.000127309	0.00549708
NFYA	2186.92	0.380376	0.0764444	4.97586	6.5e-07	6.25e-05
PPP1R15B	2388.81	0.432903	0.0675914	6.4047	1.51e-10	3.2e-08
G3BP1	5162.66	0.210176	0.0524498	4.00718	6.14e-05	0.00294238
ARHGDIA	3091.38	0.299698	0.0900427	3.3284	0.00087347	0.0257768
RNASEH1	1166.87	0.269598	0.0778312	3.46388	0.000532442	0.0175194
ZNF451	5048.98	0.308877	0.0728531	4.23972	2.24e-05	0.00135003
GRPEL1	773.467	0.334954	0.106589	3.14248	0.00167523	0.0413963
FGFRL1	2164.43	0.345473	0.0722815	4.77955	1.76e-06	0.000152254
SRSF2	7609.06	0.209626	0.0466949	4.48926	7.15e-06	0.000523521
EZH1	2641.04	-0.286438	0.0761388	-3.76205	0.000168524	0.00700626
DDX5	11485.5	0.428562	0.0958583	4.47079	7.79e-06	0.000564134
ABHD4	1123.11	-0.357521	0.0867526	-4.12116	3.77e-05	0.00202577
PLEKHO2	278.417	0.949275	0.155724	6.09588	1.09e-09	1.97e-07
AMD1	3046.35	0.327449	0.0633713	5.16715	2.38e-07	2.54e-05
MRPL20-DT	218.646	0.573875	0.174051	3.29717	0.000976638	0.0280428

## Sheet: Permutation Test
TF	Importance_Mean	Importance_Std	z_score	p_value
NRF1	0.0235745	0.000970231	24.2978	0
GATA1	0.0206331	0.000716081	28.8139	0
ZBTB7A	0.0175162	0.000773885	22.6341	0
UBTF	0.0163939	0.000689983	23.7598	0
MAX	0.0128825	0.000576908	22.3302	0
SP1	0.0126826	0.000635632	19.9527	0
GTF2F1	0.0110106	0.000664383	16.5726	0
CTCF	0.0107129	0.000455954	23.4955	0
POLR2G	0.00979508	0.000570396	17.1724	0
ATF3	0.00966031	0.000549096	17.5931	0
CREM	0.00961962	0.000548463	17.5392	0
BHLHE40	0.00956212	0.000551163	17.349	0
ELF1	0.00948451	0.000627389	15.1174	0
LDB1	0.00903028	0.000538345	16.7741	0
KLF1	0.00882611	0.0005079	17.3776	0
RBBP5	0.00869458	0.000570313	15.2452	0
NFIC	0.00856181	0.000561038	15.2606	0
NFE2	0.00850426	0.000465704	18.2611	0
PCBP1	0.00846451	0.000532498	15.8958	0
PRDM10	0.00832145	0.000538321	15.4581	0
ZKSCAN1	0.00820178	0.00051388	15.9605	0
KDM6A	0.00816816	0.000520586	15.6903	0
ATRX	0.00809445	0.000459193	17.6275	0
ZSCAN29	0.00809104	0.000487305	16.6036	0
E2F6	0.0080427	0.000503781	15.9647	0
HCFC1	0.00783089	0.000538147	14.5516	0
ZFP91	0.00748505	0.000499734	14.978	0
RB1	0.00746189	0.000513828	14.5221	0
CXXC1	0.00718708	0.000510897	14.0675	0
DACH1	0.00715358	0.000493076	14.508	0
TCF7	0.00695935	0.000478889	14.5323	0
TAL1	0.00677814	0.000445767	15.2055	0
MLLT1	0.00658226	0.000504258	13.0533	0
ARID1B	0.00641375	0.000440263	14.568	0
MYC	0.0062027	0.000495527	12.5173	0
ZFP36	0.00609438	0.000460714	13.2281	0
NFYB	0.00605137	0.000427929	14.141	0
GABPB1	0.00603753	0.000544562	11.0869	0
E2F1	0.00602353	0.000474813	12.6861	0
RNF2	0.00588882	0.000442657	13.3033	0
SOX6	0.00576265	0.000466048	12.3649	0
HMBOX1	0.00573042	0.000392658	14.5939	0
SMAD1	0.00572041	0.000450665	12.6932	0
ZNF24	0.00561029	0.000453519	12.3705	0
PKNOX1	0.00558657	0.000453352	12.3228	0
REST	0.00541757	0.000330126	16.4106	0
ZNF592	0.00540782	0.000461578	11.7159	0
EGR1	0.00515442	0.00040406	12.7565	0
SPI1	0.00512251	0.000398594	12.8514	0
JUN	0.00509192	0.000422436	12.0537	0
MITF	0.00508009	0.000486411	10.444	0
HDGF	0.00507769	0.000483036	10.512	0
RBM22	0.00502521	0.000377628	13.3073	0
MYNN	0.00496963	0.000416917	11.9199	0
ZBTB11	0.00494482	0.00038734	12.7661	0
HDAC1	0.00489086	0.000313597	15.596	0
STAT5A	0.00484423	0.000416296	11.6365	0
HNRNPL	0.00482687	0.000420698	11.4734	0
IKZF1	0.00470134	0.000378793	12.4113	0
THAP1	0.00467039	0.000379978	12.2912	0
FOXM1	0.00464737	0.000405885	11.4499	0
ATF2	0.00455535	0.000386596	11.7832	0
ZNF143	0.00448409	0.000268612	16.6935	0
ZNF316	0.00445134	0.000362146	12.2915	0
FOSL1	0.0044167	0.000363233	12.1594	0
YY1	0.00439535	0.000432038	10.1735	0
XRCC5	0.00426165	0.000411919	10.3458	0
TCF12	0.00424764	0.000365117	11.6336	0
TBP	0.00415772	0.000433803	9.58432	0
RFX1	0.00413045	0.000408107	10.121	0
ZBTB33	0.00412529	0.000395101	10.4411	0
ZEB2	0.0041063	0.000401971	10.2154	0
RBFOX2	0.00403824	0.000446717	9.03979	0
SMC3	0.00399023	0.000313271	12.7373	0
SUZ12	0.00395316	0.000343488	11.5088	0
JUND	0.00391339	0.000326413	11.989	0
SKIL	0.00388079	0.000395236	9.8189	0
CHAMP1	0.00387801	0.000375144	10.3373	0
LEF1	0.00377926	0.000372325	10.1504	0
SAFB	0.00368	0.000350984	10.4848	0
E4F1	0.00366554	0.000404498	9.06192	0
C11orf30	0.00364056	0.000386622	9.41632	0
CBFA2T3	0.0035585	0.000276714	12.8598	0
CTCFL	0.00345551	0.000281662	12.2682	0
AFF1	0.00339301	0.000381511	8.89358	0
ZNF384	0.00336214	0.00031804	10.5714	0
IRF2	0.00329642	0.000353669	9.32061	0
TEAD4	0.003266	0.000323181	10.1058	0
CEBPB	0.00324135	0.000336182	9.64163	0
POLR2A	0.00323516	0.000301579	10.7274	0
NR2F1	0.00319179	0.000373941	8.53553	0
POLR2AphosphoS2	0.00316901	0.000331119	9.5706	0
CC2D1A	0.00314943	0.000341882	9.21202	0
PHF21A	0.00314678	0.000337345	9.32803	0
NBN	0.00310382	0.000388556	7.98808	6.66134e-16
ZBED1	0.00309338	0.000350424	8.82749	0
ARID3A	0.00309325	0.00030647	10.0931	0
BCL11A	0.00305506	0.000302598	10.0961	0
AGO1	0.00301352	0.000317791	9.48266	0
KDM1A	0.00297441	0.000312652	9.51345	0
MEIS2	0.00297035	0.000321302	9.2447	0
ZNF184	0.00296075	0.00031302	9.45862	0
NCOR1	0.00288096	0.000278805	10.3332	0
ZBTB40	0.00287546	0.00033639	8.54798	0
CBFA2T2	0.00285395	0.000321785	8.8691	0
GABPA	0.00265684	0.000335511	7.91876	1.22125e-15
GATA2	0.00263703	0.000272095	9.69155	0
RFX5	0.002573	0.000280761	9.16435	0
NR2C1	0.00256904	0.000345151	7.44321	4.91829e-14
CUX1	0.00256849	0.000328824	7.81113	2.88658e-15
THRA	0.00250761	0.000275505	9.10182	0
ESRRA	0.00250009	0.000287591	8.69317	0
GATAD2B	0.00247159	0.000325345	7.5968	1.52101e-14
POLR2B	0.0024623	0.000384056	6.4113	7.21407e-11
CDC5L	0.00246196	0.000250943	9.81082	0
ATF4	0.002355	0.000298487	7.88976	1.55431e-15
ZNF282	0.00235218	0.000319557	7.36075	9.14824e-14
RBM14	0.00233139	0.000270314	8.62471	0
TOE1	0.0022844	0.000315501	7.24053	2.23488e-13
ARID2	0.00224698	0.00023482	9.56889	0
NCOA1	0.00221009	0.000308026	7.17499	3.616e-13
KLF16	0.00219023	0.000231136	9.47591	0
ZNF407	0.00218285	0.000235453	9.27083	0
FOXK2	0.00215239	0.000318699	6.75366	7.2079e-12
L3MBTL2	0.00212871	0.000272229	7.81953	2.66454e-15
NFATC3	0.00198938	0.000291191	6.83185	4.19131e-12
MEN1	0.00192411	0.000263626	7.2986	1.45439e-13
ZMYM3	0.00189459	0.000259904	7.28956	1.55431e-13
MIER1	0.00188971	0.000248627	7.60055	1.4766e-14
ZNF318	0.00187783	0.000301855	6.22095	2.47072e-10
CBX3	0.0018418	0.000275378	6.68822	1.12954e-11
NR2F6	0.00176496	0.000261427	6.75121	7.33069e-12
MNT	0.00176454	0.000295878	5.96371	1.23284e-09
DDX20	0.00162787	0.000265847	6.12331	4.58268e-10
CTBP1	0.0016278	0.000308974	5.26839	6.88143e-08
ZBTB5	0.00162728	0.000245738	6.622	1.77183e-11
HDAC2	0.00161836	0.000211264	7.66029	9.32587e-15
STAG1	0.00161417	0.000208759	7.73218	5.32907e-15
RBM25	0.0016135	0.000210508	7.66479	8.99281e-15
ARNT	0.00151885	0.000282361	5.37908	3.74332e-08
PYGO2	0.00146787	0.000212268	6.91514	2.33702e-12
RAD51	0.00142265	0.000260249	5.46648	2.29528e-08
EHMT2	0.00139784	0.000271687	5.14502	1.33743e-07
HES1	0.00134571	0.00028842	4.66576	1.53737e-06
ATF7	0.00129305	0.000180361	7.16918	3.77254e-13
NFXL1	0.00128431	0.000215292	5.96539	1.22022e-09
ZC3H11A	0.00125307	0.000190613	6.57384	2.45174e-11
KDM4B	0.00122871	0.000210835	5.82781	2.80801e-09
MXI1	0.00121194	0.000265068	4.57215	2.41374e-06
SMAD5	0.00121169	0.00024001	5.04846	2.22689e-07
BACH1	0.00118079	0.000203633	5.79857	3.34419e-09
GMEB1	0.00115608	0.000240473	4.80752	7.64074e-07
DPF2	0.00115032	0.000131679	8.73578	0
SMARCA5	0.00108699	0.000191648	5.67175	7.06746e-09
MCM2	0.00100595	0.000167375	6.0101	9.27023e-10
TRIM25	0.00099798	0.000226072	4.41441	5.06422e-06
MTA2	0.000962664	0.000170767	5.63725	8.6395e-09
MYBL2	0.000961476	0.000181652	5.29293	6.01875e-08
BMI1	0.000954117	0.000183136	5.20986	9.44915e-08
PML	0.000932699	0.000208938	4.46397	4.02271e-06
SIN3A	0.000914058	0.000213353	4.28423	9.16864e-06
MGA	0.000912946	0.000141824	6.43713	6.08753e-11
MTA3	0.000863133	0.000203254	4.24655	1.08545e-05
BRD9	0.000843221	0.000196801	4.28461	9.15307e-06
MAFK	0.000834852	0.000172934	4.82755	6.91103e-07
MAFF	0.000834456	0.000174491	4.7822	8.66922e-07
SNIP1	0.000831914	0.000172342	4.82708	6.92749e-07
EP300	0.000778995	0.000141628	5.50027	1.89606e-08
NCOA2	0.000767177	0.000187797	4.08513	2.20264e-05
ZHX1	0.000727217	0.0001676	4.33898	7.15735e-06
ZC3H8	0.000681221	0.000192497	3.53884	0.000200943
GATAD2A	0.000641579	0.000183558	3.49522	0.000236837
NKRF	0.000638419	0.000181113	3.52496	0.000211774
PCBP2	0.000599935	0.000136609	4.3916	5.62599e-06
ELF4	0.00054187	0.000170118	3.18525	0.000723151
DEAF1	0.000531956	0.000159071	3.34413	0.000412705
CBX1	0.000530891	0.000190801	2.78242	0.00269778
ETV6	0.000527996	0.000147007	3.59161	0.00016432
NFYA	0.00052387	0.000151902	3.44872	0.000281626
MEF2A	0.00051199	0.000123701	4.1389	1.74484e-05
SMARCE1	0.000496411	0.000162033	3.06362	0.0010934
SMARCA4	0.000496215	0.000132695	3.73949	9.21983e-05
TBL1XR1	0.000456173	0.000167077	2.7303	0.00316388
TRIM24	0.000424989	8.73744e-05	4.86395	5.75337e-07
ZNF639	0.000407987	0.000151909	2.68572	0.00361872
ZBTB2	0.000376327	0.000151351	2.48644	0.00645133
BCOR	0.00036892	8.80284e-05	4.19087	1.38941e-05
ARHGAP35	0.000349786	0.000130954	2.67104	0.00378086
POLR2AphosphoS5	0.000341989	0.000119484	2.8622	0.00210356
LARP7	0.000328446	0.000139948	2.34689	0.00946537
HDAC3	0.000302001	0.00014547	2.07602	0.0189461
FIP1L1	0.000293395	0.000148228	1.97933	0.0238893
TRIM28	0.000281719	0.000115209	2.44525	0.00723749
CREB3L1	0.000276141	0.000139813	1.97506	0.0241308
CEBPZ	0.000265473	8.75114e-05	3.03355	0.00120849
CSDE1	0.00025599	0.000132564	1.93104	0.0267388
ZZZ3	0.000253745	0.000103927	2.44153	0.00731256
CBX5	0.000253157	0.000106938	2.36731	0.00895902
NONO	0.000247032	0.000121624	2.03109	0.021123
RBM39	0.000235544	0.000112255	2.09828	0.0179402
NCOA6	0.000233929	9.81719e-05	2.38283	0.00859007
MCM3	0.000230852	7.57077e-05	3.04922	0.00114718
USF2	0.000229702	0.000118876	1.93226	0.0266635
SMARCB1	0.000229661	0.000103945	2.20942	0.0135728
MBD2	0.000217291	0.000132191	1.64376	0.0501132
POU5F1	0.000200876	0.000102764	1.95471	0.0253088
RBM34	0.000197068	0.000104842	1.87966	0.0300774
EWSR1	0.000191786	6.63647e-05	2.88983	0.00192726
HDAC6	0.000191587	8.22934e-05	2.32806	0.00995438
FOXA1	0.000184328	7.33674e-05	2.51236	0.00599636
KAT8	0.000181188	8.51392e-05	2.12811	0.016664
TRIP13	0.000152389	7.08191e-05	2.15178	0.0157074
RLF	0.000147222	9.46733e-05	1.55503	0.0599691
NR3C1	0.000146154	9.17839e-05	1.59235	0.0556526
TARDBP	0.000135592	7.97203e-05	1.70082	0.0444882
MCM7	0.000133493	0.000100028	1.33454	0.0910129
HNRNPLL	0.000131785	9.31481e-05	1.41478	0.0785665
NFRKB	0.000106547	7.29724e-05	1.46008	0.0721343
RUNX1	0.000105755	7.67456e-05	1.37798	0.0841047
NEUROD1	0.000103349	8.83337e-05	1.16997	0.121007
HLTF	0.000101208	8.09735e-05	1.24988	0.105672
ELK1	9.88881e-05	9.75264e-05	1.01395	0.155303
SRSF7	9.86771e-05	7.14012e-05	1.38199	0.0834875
JUNB	9.40645e-05	7.4107e-05	1.26929	0.102169
ZNF280A	9.19039e-05	3.89685e-05	2.35835	0.00917812
ASH1L	8.96572e-05	7.02009e-05	1.27713	0.100778
TAF15	8.53411e-05	5.82367e-05	1.46539	0.0714071
THRAP3	8.32794e-05	2.18015e-05	3.81972	6.68021e-05
NUFIP1	7.99907e-05	7.56866e-05	1.05685	0.145289
E2F8	7.49203e-05	0.00010588	0.707587	0.239601
PTBP1	7.40994e-05	5.44855e-05	1.35996	0.0869215
E2F7	7.39927e-05	7.03806e-05	1.05131	0.146559
PHF8	6.49441e-05	6.69131e-05	0.970558	0.165884
PHF20	6.35752e-05	5.97974e-05	1.06316	0.143855
KHSRP	6.08542e-05	8.2606e-05	0.736671	0.230661
SREBF1	5.81706e-05	5.24301e-05	1.10947	0.133614
SRSF3	5.70129e-05	5.24756e-05	1.08644	0.138642
SMARCC2	5.38037e-05	5.90834e-05	0.910625	0.181247
SFPQ	5.36816e-05	5.3586e-05	1.00177	0.158228
PHB2	5.25944e-05	5.3265e-05	0.987393	0.161725
NR2F2	5.18964e-05	7.08612e-05	0.732356	0.231976
KDM5B	4.97375e-05	5.1541e-06	9.6482	0
SAP30	4.89351e-05	7.19165e-05	0.680434	0.248115
SRSF1	3.89023e-05	2.77642e-05	1.40112	0.0805894
SNRNP70	3.5001e-05	6.01643e-05	0.581747	0.280369
XRCC3	3.28693e-05	5.01269e-05	0.655708	0.256006
MTA1	2.94379e-05	4.86113e-05	0.605566	0.272401
SIN3B	2.71521e-05	6.53824e-05	0.415275	0.33897
HNRNPUL1	2.59192e-05	2.53002e-05	1.02443	0.152817
SETDB1	1.54995e-05	4.72349e-05	0.328129	0.371407
RBM15	1.41114e-05	6.43394e-06	2.19294	0.0141559
NCOA4	1.31601e-05	8.61759e-06	1.52694	0.0633881
YBX3	8.25676e-06	1.91973e-05	0.430077	0.33357
ILF3	6.96111e-06	2.27607e-05	0.305826	0.379869
CCAR2	6.20515e-06	1.29708e-05	0.478358	0.316198
ZBTB8A	4.28537e-06	1.21489e-05	0.352708	0.362154
ZNF274	2.31893e-06	1.38371e-05	0.167576	0.433459
ZMIZ1	1.2214e-06	1.53263e-05	0.0796878	0.468243
MCM5	4.39658e-07	2.62306e-08	16.1457	0
NR0B1	1.29235e-10	1.28587e-09	0.0565364	0.477457
SETD1A	0	0	0	0.5
CBX4	-1.29235e-08	0	-12.9235	1
YBX1	-6.86949e-07	8.06132e-06	-0.0852048	0.533951
SMAD2	-7.07045e-07	3.2469e-06	-0.217693	0.586166
NR2C2	-1.6734e-06	1.15053e-05	-0.145433	0.557816
DNMT1	-1.87029e-06	1.08992e-05	-0.171584	0.568118
TAF7	-2.98106e-06	3.63989e-07	-8.16754	1
BCLAF1	-4.86783e-06	2.06316e-05	-0.235929	0.593256
TCF7L2	-7.35489e-06	3.89084e-05	-0.189026	0.574964
HNRNPH1	-8.17806e-06	1.43474e-05	-0.569962	0.715648
ZNF830	-1.14645e-05	1.92314e-05	-0.596103	0.724447
U2AF1	-1.15179e-05	2.2601e-05	-0.509599	0.694834
SIX5	-1.22619e-05	4.12552e-05	-0.297215	0.616849
FUS	-1.84236e-05	2.68933e-05	-0.685038	0.75334
RCOR1	-3.63084e-05	5.417e-05	-0.670256	0.748653
