# Supplementary material for: Predictive modeling of signal-responsive cis-elements in human red blood cell precursors
Source: Nucleic Acids Res. 2026 May 21;54(10):gkag505. doi: 10.1093/nar/gkag505 (PMC13191290; doi:10.1093/nar/gkag505)
Supplement: gkag505_Supplemental_Files [file gkag505_supplemental_files.zip › Table S15.xlsx]

## Sheet: Log(Odds Ratio)-EGR1 Sensitive
TF	Sensitive Regions	Log(Odds)
BRCA1	0	#NUM!
COPS2	0	#NUM!
RBM17	0	#DIV/0!
SRSF9	0	#DIV/0!
EZH2	0	#DIV/0!
BAHD1	0	#DIV/0!
SAFB2	0	#NUM!
EZH1	0	#DIV/0!
U2AF2	0	#DIV/0!
EED	0	#DIV/0!
CBX4	0	#DIV/0!
ZNF410	0	#DIV/0!
ERF	0	#DIV/0!
XRCC3	8	0.480604
MCM5	3	0.479316
SMC3	465	0.293296
ZNF143	486	0.21969
CCAR2	12	0.192279
SMAD2	3	0.191216
SFPQ	8	0.160894
CTCF	704	0.137981
GATA1	947	0.122892
KLF16	340	0.121389
REST	606	0.111624
LDB1	154	0.0859968
CTCFL	245	0.0725103
ZNF280A	29	0.0628427
KDM6A	168	0.0513589
MCM3	9	0.036934
SRSF7	9	0.036934
GATA2	206	0.0261877
ARID2	173	0.025277
STAG1	31	0.0211507
ZZZ3	59	0.00229883
CC2D1A	347	-0.002413
TAL1	440	-0.0317281
HMBOX1	272	-0.0441829
ZNF830	47	-0.0551227
KDM1A	450	-0.0621067
XRCC5	293	-0.0625085
TEAD4	470	-0.0752456
CBFA2T3	478	-0.0766427
HDAC1	659	-0.0850581
ZC3H11A	62	-0.0895683
KLF1	480	-0.0945947
TCF12	315	-0.105812
CBFA2T2	344	-0.106835
ARID1B	524	-0.110463
ARID3A	177	-0.111877
BMI1	52	-0.117872
MAX	686	-0.123707
SETDB1	56	-0.126127
NFXL1	57	-0.128018
HES1	167	-0.129276
CREM	596	-0.135886
RB1	449	-0.139535
NCOA1	384	-0.1397
CHAMP1	130	-0.153083
MYBL2	58	-0.159065
FOXM1	237	-0.163558
ARNT	276	-0.164124
ZHX1	82	-0.168217
DPF2	469	-0.172704
KDM5B	12	-0.17357
PTBP1	99	-0.175473
NR2F6	213	-0.176399
SUZ12	78	-0.178922
RUNX1	143	-0.187761
EP300	380	-0.188253
TBP	598	-0.189486
ATF7	514	-0.194691
SMARCA4	386	-0.199136
HDAC2	492	-0.202651
MIER1	111	-0.20396
NR2F1	372	-0.204632
TRIM24	325	-0.206593
ZFP36	203	-0.208062
ZNF384	277	-0.208934
STAT5A	145	-0.209061
ATRX	163	-0.212205
EHMT2	137	-0.214248
NR0B1	1	-0.214761
NFIC	483	-0.215903
SKIL	325	-0.221861
TCF7L2	56	-0.224018
RFX1	219	-0.231511
JUN	595	-0.231549
RBM34	36	-0.234784
CUX1	90	-0.236143
MXI1	247	-0.237806
JUND	578	-0.23903
BHLHE40	439	-0.240416
UBTF	344	-0.248306
ELK1	129	-0.250581
ZNF24	411	-0.250769
DNMT1	29	-0.254132
YBX3	27	-0.256261
MEIS2	477	-0.257455
ZBTB11	166	-0.259079
EGR1	494	-0.259996
HNRNPH1	11	-0.261259
HNRNPLL	304	-0.262657
BCOR	339	-0.263163
ESRRA	349	-0.264494
RAD51	157	-0.265096
MITF	242	-0.270032
CTBP1	488	-0.271245
FOSL1	85	-0.272727
POLR2A	576	-0.273333
SMARCE1	308	-0.279229
SMAD1	283	-0.279483
SPI1	295	-0.28021
NCOR1	432	-0.281487
CDC5L	75	-0.28293
ASH1L	109	-0.283178
POLR2AphosphoS5	444	-0.289851
PKNOX1	471	-0.290186
ZSCAN29	221	-0.290259
E4F1	407	-0.290574
CEBPB	363	-0.291176
MTA1	202	-0.291197
TRIM28	202	-0.291197
ZNF318	139	-0.291464
ZEB2	251	-0.291966
MYC	491	-0.29527
TARDBP	329	-0.29554
IKZF1	547	-0.295616
PHF20	262	-0.296263
PHF8	265	-0.296783
IRF2	146	-0.298268
ATF4	263	-0.29883
SMARCB1	38	-0.299475
HDAC3	103	-0.299732
GTF2F1	418	-0.300088
PML	348	-0.300716
NEUROD1	261	-0.300903
L3MBTL2	540	-0.302366
NBN	257	-0.30271
BCL11A	43	-0.303043
RLF	139	-0.303145
NR2C2	17	-0.303201
MLLT1	343	-0.303391
LEF1	247	-0.303809
BRD9	214	-0.306079
ELF4	337	-0.309982
NRF1	493	-0.310024
MTA2	338	-0.310232
ELF1	376	-0.310758
DACH1	218	-0.31172
ZBTB7A	378	-0.313278
SREBF1	76	-0.315456
C11orf30	362	-0.316497
MTA3	364	-0.318997
SIN3B	203	-0.319926
HNRNPL	336	-0.319946
SOX6	380	-0.32535
CBX5	74	-0.330451
SAP30	217	-0.330589
PRDM10	359	-0.331405
SRSF1	40	-0.331744
DDX20	189	-0.332553
ZMYM3	224	-0.333103
FOXK2	377	-0.334075
E2F1	350	-0.335195
ATF3	273	-0.337511
TOE1	274	-0.3376
NFATC3	190	-0.338342
YY1	218	-0.338576
ZBTB40	366	-0.346682
GABPA	279	-0.347074
TBL1XR1	310	-0.350369
ZFP91	181	-0.351946
SIX5	62	-0.353498
NKRF	281	-0.353929
MAFK	159	-0.355086
USF2	70	-0.35546
HDGF	226	-0.35636
MNT	440	-0.356463
AGO1	158	-0.358799
POLR2G	503	-0.358944
MYNN	222	-0.359308
MGA	374	-0.360007
MBD2	283	-0.36071
PHB2	75	-0.361505
RBBP5	369	-0.362711
NFE2	133	-0.363294
RNF2	245	-0.365088
ZNF184	179	-0.367616
SMARCA5	142	-0.369507
PCBP1	193	-0.369666
NR2F2	260	-0.373947
CSDE1	117	-0.374107
ZKSCAN1	194	-0.377932
TCF7	152	-0.37835
AFF1	245	-0.379543
E2F6	333	-0.379944
HCFC1	347	-0.381864
DEAF1	90	-0.387438
ZNF316	333	-0.387921
SIN3A	257	-0.387997
CBX1	198	-0.388003
KHSRP	65	-0.391703
CREB3L1	278	-0.393706
POLR2B	334	-0.393991
PYGO2	35	-0.396336
SP1	266	-0.398755
THAP1	138	-0.401052
MEF2A	15	-0.401902
MAFF	132	-0.401975
RCOR1	98	-0.402352
ZNF407	70	-0.40843
ATF2	206	-0.412585
RBFOX2	493	-0.413026
GABPB1	409	-0.415805
POLR2AphosphoS2	129	-0.41586
BACH1	57	-0.418097
SMAD5	310	-0.418762
ZNF639	265	-0.41905
ZBTB33	281	-0.419686
LARP7	86	-0.419864
SMARCC2	151	-0.422722
ZNF592	307	-0.422853
GATAD2B	146	-0.426518
ZBTB2	226	-0.431741
HLTF	127	-0.432958
NCOA6	64	-0.435669
NCOA2	51	-0.436552
THRA	51	-0.436552
NFRKB	282	-0.436767
CXXC1	213	-0.438663
FOXA1	6	-0.439973
ETV6	33	-0.444001
E2F8	225	-0.449221
GATAD2A	182	-0.451028
ARHGAP35	40	-0.453053
FIP1L1	202	-0.453764
NCOA4	19	-0.455566
SNRNP70	17	-0.456028
RFX5	48	-0.456246
MCM2	22	-0.464476
ZNF282	167	-0.467173
NR2C1	170	-0.467826
RBM25	292	-0.473262
GMEB1	358	-0.474472
CBX3	253	-0.477404
KDM4B	135	-0.478583
YBX1	5	-0.47903
JUNB	56	-0.482017
MCM7	42	-0.483327
NONO	228	-0.484157
SAFB	94	-0.484936
NR3C1	53	-0.485884
TRIM25	98	-0.486352
POU5F1	38	-0.495243
ZBED1	121	-0.500828
SRSF3	49	-0.502988
NFYB	106	-0.506051
TAF15	9	-0.506266
THRAP3	39	-0.520025
NUFIP1	46	-0.526206
HDAC6	24	-0.528984
ZBTB5	71	-0.545089
ZC3H8	131	-0.549457
HNRNPUL1	14	-0.552889
RBM14	65	-0.567303
PHF21A	90	-0.581762
U2AF1	90	-0.595183
E2F7	62	-0.604528
RBM39	56	-0.608591
SETD1A	1	-0.620644
RBM15	13	-0.627676
BCLAF1	25	-0.634874
CEBPZ	19	-0.649073
RBM22	142	-0.665906
NFYA	82	-0.67154
KAT8	22	-0.678797
MEN1	87	-0.683537
ZMIZ1	10	-0.72248
ZNF274	10	-0.72248
TAF7	11	-0.742595
ILF3	31	-0.775033
FUS	53	-0.779807
SNIP1	37	-0.783923
PCBP2	15	-0.833793
ZBTB8A	4	-1.36182
EWSR1	3	-1.47414
TRIP13	4	-1.47641
	Sen
	295	-0.28021
	263	-0.29883
	483	-0.215903
	82	-0.67154
	369	-0.362711
	202	-0.453764
	0	#NUM!
	471	-0.290186
	225	-0.449221
	137	-0.214248
	488	-0.271245
	167	-0.129276
	0	#NUM!
	43	-0.303043
	193	-0.369666
	166	-0.259079
	337	-0.309982
	214	-0.306079
	203	-0.319926
	17	-0.456028
	42	-0.483327
	336	-0.319946
	40	-0.453053
	344	-0.248306
	344	-0.106835
	11	-0.261259
	253	-0.477404
	62	-0.353498
	218	-0.338576
	70	-0.40843
	19	-0.455566
	157	-0.265096
	24	-0.528984
	181	-0.351946
	349	-0.264494
	56	-0.608591
	491	-0.29527
	261	-0.300903
	129	-0.250581
	364	-0.318997
	325	-0.206593
	377	-0.334075
	493	-0.413026
	57	-0.418097
	276	-0.164124
	151	-0.422722
	59	0.00229883
	273	-0.337511
	5	-0.47903
	524	-0.110463
	3	0.191216
	308	-0.279229
	53	-0.779807
	279	-0.347074
	257	-0.30271
	51	-0.436552
	598	-0.189486
	1	-0.620644
	74	-0.330451
	409	-0.415805
	85	-0.272727
	167	-0.467173
	947	0.122892
	503	-0.358944
	0	#DIV/0!
	292	-0.473262
	704	0.137981
	6	-0.439973
	272	-0.0441829
	493	-0.310024
	576	-0.273333
	15	-0.401902
	109	-0.283178
	514	-0.194691
	339	-0.263163
	213	-0.438663
	206	0.0261877
	578	-0.23903
	444	-0.289851
	359	-0.331405
	29	0.0628427
	218	-0.31172
	307	-0.422853
	0	#DIV/0!
	133	-0.363294
	202	-0.291197
	56	-0.482017
	282	-0.436767
	15	-0.833793
	376	-0.310758
	281	-0.419686
	221	-0.290259
	163	-0.212205
	90	-0.387438
	173	0.025277
	86	-0.419864
	40	-0.331744
	469	-0.172704
	9	0.036934
	486	0.21969
	48	-0.456246
	251	-0.291966
	372	-0.204632
	12	-0.17357
	224	-0.333103
	340	0.121389
	440	-0.356463
	449	-0.139535
	350	-0.335195
	37	-0.783923
	338	-0.310232
	595	-0.231549
	98	-0.402352
	177	-0.111877
	90	-0.581762
	222	-0.359308
	159	-0.355086
	94	-0.484936
	130	-0.153083
	362	-0.316497
	226	-0.35636
	57	-0.128018
	58	-0.159065
	13	-0.627676
	4	-1.47641
	82	-0.168217
	25	-0.634874
	158	-0.358799
	348	-0.300716
	465	0.293296
	274	-0.3376
	103	-0.299732
	70	-0.35546
	265	-0.296783
	8	0.480604
	132	-0.401975
	47	-0.0551227
	22	-0.678797
	440	-0.0317281
	106	-0.506051
	310	-0.418762
	213	-0.176399
	56	-0.224018
	293	-0.0625085
	143	-0.187761
	10	-0.72248
	10	-0.72248
	265	-0.41905
	659	-0.0850581
	194	-0.377932
	0	#DIV/0!
	52	-0.117872
	606	0.111624
	56	-0.126127
	53	-0.485884
	127	-0.432958
	358	-0.474472
	152	-0.37835
	380	-0.188253
	31	-0.775033
	87	-0.683537
	38	-0.299475
	76	-0.315456
	78	-0.178922
	0	#DIV/0!
	142	-0.665906
	146	-0.298268
	219	-0.231511
	333	-0.379944
	217	-0.330589
	547	-0.295616
	283	-0.279483
	179	-0.367616
	51	-0.436552
	22	-0.464476
	257	-0.387997
	19	-0.649073
	247	-0.237806
	62	-0.604528
	0	#NUM!
	281	-0.353929
	384	-0.1397
	3	0.479316
	135	-0.478583
	202	-0.291197
	439	-0.240416
	121	-0.500828
	170	-0.467826
	343	-0.303391
	686	-0.123707
	0	#DIV/0!
	146	-0.426518
	262	-0.296263
	142	-0.369507
	1	-0.214761
	65	-0.567303
	245	-0.365088
	49	-0.502988
	9	-0.506266
	245	0.0725103
	39	-0.520025
	0	#DIV/0!
	310	-0.350369
	29	-0.254132
	245	-0.379543
	226	-0.431741
	145	-0.209061
	228	-0.484157
	9	0.036934
	27	-0.256261
	411	-0.250769
	266	-0.398755
	139	-0.291464
	386	-0.199136
	33	-0.444001
	46	-0.526206
	129	-0.41586
	98	-0.486352
	38	-0.495243
	206	-0.412585
	168	0.0513589
	64	-0.435669
	139	-0.303145
	478	-0.0766427
	596	-0.135886
	260	-0.373947
	0	#DIV/0!
	242	-0.270032
	315	-0.105812
	99	-0.175473
	363	-0.291176
	90	-0.236143
	347	-0.002413
	11	-0.742595
	90	-0.595183
	374	-0.360007
	190	-0.338342
	366	-0.346682
	334	-0.393991
	203	-0.208062
	380	-0.32535
	237	-0.163558
	35	-0.396336
	138	-0.401052
	154	0.0859968
	62	-0.0895683
	182	-0.451028
	378	-0.313278
	278	-0.393706
	36	-0.234784
	71	-0.545089
	0	#DIV/0!
	189	-0.332553
	450	-0.0621067
	65	-0.391703
	283	-0.36071
	477	-0.257455
	111	-0.20396
	432	-0.281487
	198	-0.388003
	17	-0.303201
	75	-0.361505
	14	-0.552889
	8	0.160894
	470	-0.0752456
	3	-1.47414
	4	-1.36182
	277	-0.208934
	418	-0.300088
	304	-0.262657
	75	-0.28293
	0	#DIV/0!
	347	-0.381864
	492	-0.202651
	131	-0.549457
	325	-0.221861
	12	0.192279
	247	-0.303809
	540	-0.302366
	117	-0.374107
	494	-0.259996
	0	#DIV/0!
	480	-0.0945947
	31	0.0211507
	333	-0.387921
	329	-0.29554
	407	-0.290574
	Sen
	295	-0.28021
	263	-0.29883
	483	-0.215903
	82	-0.67154
	369	-0.362711
	202	-0.453764
	0	#NUM!
	471	-0.290186
	225	-0.449221
	137	-0.214248
	488	-0.271245
	167	-0.129276
	0	#NUM!
	43	-0.303043
	193	-0.369666
	166	-0.259079
	337	-0.309982
	214	-0.306079
	203	-0.319926
	17	-0.456028
	42	-0.483327
	336	-0.319946
	40	-0.453053
	344	-0.248306
	344	-0.106835
	11	-0.261259
	253	-0.477404
	62	-0.353498
	218	-0.338576
	70	-0.40843
	19	-0.455566
	157	-0.265096
	24	-0.528984
	181	-0.351946
	349	-0.264494
	56	-0.608591
	491	-0.29527
	261	-0.300903
	129	-0.250581
	364	-0.318997
	325	-0.206593
	377	-0.334075
	493	-0.413026
	57	-0.418097
	276	-0.164124
	151	-0.422722
	59	0.00229883
	273	-0.337511
	5	-0.47903
	524	-0.110463
	3	0.191216
	308	-0.279229
	53	-0.779807
	279	-0.347074
	257	-0.30271
	51	-0.436552
	598	-0.189486
	1	-0.620644
	74	-0.330451
	409	-0.415805
	85	-0.272727
	167	-0.467173
	947	0.122892
	503	-0.358944
	0	#DIV/0!
	292	-0.473262
	704	0.137981
	6	-0.439973
	272	-0.0441829
	493	-0.310024
	576	-0.273333
	15	-0.401902
	109	-0.283178
	514	-0.194691
	339	-0.263163
	213	-0.438663
	206	0.0261877
	578	-0.23903
	444	-0.289851
	359	-0.331405
	29	0.0628427
	218	-0.31172
	307	-0.422853
	0	#DIV/0!
	133	-0.363294
	202	-0.291197
	56	-0.482017
	282	-0.436767
	15	-0.833793
	376	-0.310758
	281	-0.419686
	221	-0.290259
	163	-0.212205
	90	-0.387438
	173	0.025277
	86	-0.419864
	40	-0.331744
	469	-0.172704
	9	0.036934
	486	0.21969
	48	-0.456246
	251	-0.291966
	372	-0.204632
	12	-0.17357
	224	-0.333103
	340	0.121389
	440	-0.356463
	449	-0.139535
	350	-0.335195
	37	-0.783923
	338	-0.310232
	595	-0.231549
	98	-0.402352
	177	-0.111877
	90	-0.581762
	222	-0.359308
	159	-0.355086
	94	-0.484936
	130	-0.153083
	362	-0.316497
	226	-0.35636
	57	-0.128018
	58	-0.159065
	13	-0.627676
	4	-1.47641
	82	-0.168217
	25	-0.634874
	158	-0.358799
	348	-0.300716
	465	0.293296
	274	-0.3376
	103	-0.299732
	70	-0.35546
	265	-0.296783
	8	0.480604
	132	-0.401975
	47	-0.0551227
	22	-0.678797
	440	-0.0317281
	106	-0.506051
	310	-0.418762
	213	-0.176399
	56	-0.224018
	293	-0.0625085
	143	-0.187761
	10	-0.72248
	10	-0.72248
	265	-0.41905
	659	-0.0850581
	194	-0.377932
	0	#DIV/0!
	52	-0.117872
	606	0.111624
	56	-0.126127
	53	-0.485884
	127	-0.432958
	358	-0.474472
	152	-0.37835
	380	-0.188253
	31	-0.775033
	87	-0.683537
	38	-0.299475
	76	-0.315456
	78	-0.178922
	0	#DIV/0!
	142	-0.665906
	146	-0.298268
	219	-0.231511
	333	-0.379944
	217	-0.330589
	547	-0.295616
	283	-0.279483
	179	-0.367616
	51	-0.436552
	22	-0.464476
	257	-0.387997
	19	-0.649073
	247	-0.237806
	62	-0.604528
	0	#NUM!
	281	-0.353929
	384	-0.1397
	3	0.479316
	135	-0.478583
	202	-0.291197
	439	-0.240416
	121	-0.500828
	170	-0.467826
	343	-0.303391
	686	-0.123707
	0	#DIV/0!
	146	-0.426518
	262	-0.296263
	142	-0.369507
	1	-0.214761
	65	-0.567303
	245	-0.365088
	49	-0.502988
	9	-0.506266
	245	0.0725103
	39	-0.520025
	0	#DIV/0!
	310	-0.350369
	29	-0.254132
	245	-0.379543
	226	-0.431741
	145	-0.209061
	228	-0.484157
	9	0.036934
	27	-0.256261
	411	-0.250769
	266	-0.398755
	139	-0.291464
	386	-0.199136
	33	-0.444001
	46	-0.526206
	129	-0.41586
	98	-0.486352
	38	-0.495243
	206	-0.412585
	168	0.0513589
	64	-0.435669
	139	-0.303145
	478	-0.0766427
	596	-0.135886
	260	-0.373947
	0	#DIV/0!
	242	-0.270032
	315	-0.105812
	99	-0.175473
	363	-0.291176
	90	-0.236143
	347	-0.002413
	11	-0.742595
	90	-0.595183
	374	-0.360007
	190	-0.338342
	366	-0.346682
	334	-0.393991
	203	-0.208062
	380	-0.32535
	237	-0.163558
	35	-0.396336
	138	-0.401052
	154	0.0859968
	62	-0.0895683
	182	-0.451028
	378	-0.313278
	278	-0.393706
	36	-0.234784
	71	-0.545089
	0	#DIV/0!
	189	-0.332553
	450	-0.0621067
	65	-0.391703
	283	-0.36071
	477	-0.257455
	111	-0.20396
	432	-0.281487
	198	-0.388003
	17	-0.303201
	75	-0.361505
	14	-0.552889
	8	0.160894
	470	-0.0752456
	3	-1.47414
	4	-1.36182
	277	-0.208934
	418	-0.300088
	304	-0.262657
	75	-0.28293
	0	#DIV/0!
	347	-0.381864
	492	-0.202651
	131	-0.549457
	325	-0.221861
	12	0.192279
	247	-0.303809
	540	-0.302366
	117	-0.374107
	494	-0.259996
	0	#DIV/0!
	480	-0.0945947
	31	0.0211507
	333	-0.387921
	329	-0.29554
	407	-0.290574
	Sen
	295	-0.28021
	263	-0.29883
	483	-0.215903
	82	-0.67154
	369	-0.362711
	202	-0.453764
	0	#NUM!
	471	-0.290186
	225	-0.449221
	137	-0.214248
	488	-0.271245
	167	-0.129276
	0	#NUM!
	43	-0.303043
	193	-0.369666
	166	-0.259079
	337	-0.309982
	214	-0.306079
	203	-0.319926
	17	-0.456028
	42	-0.483327
	336	-0.319946
	40	-0.453053
	344	-0.248306
	344	-0.106835
	11	-0.261259
	253	-0.477404
	62	-0.353498
	218	-0.338576
	70	-0.40843
	19	-0.455566
	157	-0.265096
	24	-0.528984
	181	-0.351946
	349	-0.264494
	56	-0.608591
	491	-0.29527
	261	-0.300903
	129	-0.250581
	364	-0.318997
	325	-0.206593
	377	-0.334075
	493	-0.413026
	57	-0.418097
	276	-0.164124
	151	-0.422722
	59	0.00229883
	273	-0.337511
	5	-0.47903
	524	-0.110463
	3	0.191216
	308	-0.279229
	53	-0.779807
	279	-0.347074
	257	-0.30271
	51	-0.436552
	598	-0.189486
	1	-0.620644
	74	-0.330451
	409	-0.415805
	85	-0.272727
	167	-0.467173
	947	0.122892
	503	-0.358944
	0	#DIV/0!
	292	-0.473262
	704	0.137981
	6	-0.439973
	272	-0.0441829
	493	-0.310024
	576	-0.273333
	15	-0.401902
	109	-0.283178
	514	-0.194691
	339	-0.263163
	213	-0.438663
	206	0.0261877
	578	-0.23903
	444	-0.289851
	359	-0.331405
	29	0.0628427
	218	-0.31172
	307	-0.422853
	0	#DIV/0!
	133	-0.363294
	202	-0.291197
	56	-0.482017
	282	-0.436767
	15	-0.833793
	376	-0.310758
	281	-0.419686
	221	-0.290259
	163	-0.212205
	90	-0.387438
	173	0.025277
	86	-0.419864
	40	-0.331744
	469	-0.172704
	9	0.036934
	486	0.21969
	48	-0.456246
	251	-0.291966
	372	-0.204632
	12	-0.17357
	224	-0.333103
	340	0.121389
	440	-0.356463
	449	-0.139535
	350	-0.335195
	37	-0.783923
	338	-0.310232
	595	-0.231549
	98	-0.402352
	177	-0.111877
	90	-0.581762
	222	-0.359308
	159	-0.355086
	94	-0.484936
	130	-0.153083
	362	-0.316497
	226	-0.35636
	57	-0.128018
	58	-0.159065
	13	-0.627676
	4	-1.47641
	82	-0.168217
	25	-0.634874
	158	-0.358799
	348	-0.300716
	465	0.293296
	274	-0.3376
	103	-0.299732
	70	-0.35546
	265	-0.296783
	8	0.480604
	132	-0.401975
	47	-0.0551227
	22	-0.678797
	440	-0.0317281
	106	-0.506051
	310	-0.418762
	213	-0.176399
	56	-0.224018
	293	-0.0625085
	143	-0.187761
	10	-0.72248
	10	-0.72248
	265	-0.41905
	659	-0.0850581
	194	-0.377932
	0	#DIV/0!
	52	-0.117872
	606	0.111624
	56	-0.126127
	53	-0.485884
	127	-0.432958
	358	-0.474472
	152	-0.37835
	380	-0.188253
	31	-0.775033
	87	-0.683537
	38	-0.299475
	76	-0.315456
	78	-0.178922
	0	#DIV/0!
	142	-0.665906
	146	-0.298268
	219	-0.231511
	333	-0.379944
	217	-0.330589
	547	-0.295616
	283	-0.279483
	179	-0.367616
	51	-0.436552
	22	-0.464476
	257	-0.387997
	19	-0.649073
	247	-0.237806
	62	-0.604528
	0	#NUM!
	281	-0.353929
	384	-0.1397
	3	0.479316
	135	-0.478583
	202	-0.291197
	439	-0.240416
	121	-0.500828
	170	-0.467826
	343	-0.303391
	686	-0.123707
	0	#DIV/0!
	146	-0.426518
	262	-0.296263
	142	-0.369507
	1	-0.214761
	65	-0.567303
	245	-0.365088
	49	-0.502988
	9	-0.506266
	245	0.0725103
	39	-0.520025
	0	#DIV/0!
	310	-0.350369
	29	-0.254132
	245	-0.379543
	226	-0.431741
	145	-0.209061
	228	-0.484157
	9	0.036934
	27	-0.256261
	411	-0.250769
	266	-0.398755
	139	-0.291464
	386	-0.199136
	33	-0.444001
	46	-0.526206
	129	-0.41586
	98	-0.486352
	38	-0.495243
	206	-0.412585
	168	0.0513589
	64	-0.435669
	139	-0.303145
	478	-0.0766427
	596	-0.135886
	260	-0.373947
	0	#DIV/0!
	242	-0.270032
	315	-0.105812
	99	-0.175473
	363	-0.291176
	90	-0.236143
	347	-0.002413
	11	-0.742595
	90	-0.595183
	374	-0.360007
	190	-0.338342
	366	-0.346682
	334	-0.393991
	203	-0.208062
	380	-0.32535
	237	-0.163558
	35	-0.396336
	138	-0.401052
	154	0.0859968
	62	-0.0895683
	182	-0.451028
	378	-0.313278
	278	-0.393706
	36	-0.234784
	71	-0.545089
	0	#DIV/0!
	189	-0.332553
	450	-0.0621067
	65	-0.391703
	283	-0.36071
	477	-0.257455
	111	-0.20396
	432	-0.281487
	198	-0.388003
	17	-0.303201
	75	-0.361505
	14	-0.552889
	8	0.160894
	470	-0.0752456
	3	-1.47414
	4	-1.36182
	277	-0.208934
	418	-0.300088
	304	-0.262657
	75	-0.28293
	0	#DIV/0!
	347	-0.381864
	492	-0.202651
	131	-0.549457
	325	-0.221861
	12	0.192279
	247	-0.303809
	540	-0.302366
	117	-0.374107
	494	-0.259996
	0	#DIV/0!
	480	-0.0945947
	31	0.0211507
	333	-0.387921
	329	-0.29554
	407	-0.290574
	Sen
	295	-0.28021
	263	-0.29883
	483	-0.215903
	82	-0.67154
	369	-0.362711
	202	-0.453764
	0	#NUM!
	471	-0.290186
	225	-0.449221
	137	-0.214248
	488	-0.271245
	167	-0.129276
	0	#NUM!
	43	-0.303043
	193	-0.369666
	166	-0.259079
	337	-0.309982
	214	-0.306079
	203	-0.319926
	17	-0.456028
	42	-0.483327
	336	-0.319946
	40	-0.453053
	344	-0.248306
	344	-0.106835
	11	-0.261259
	253	-0.477404
	62	-0.353498
	218	-0.338576
	70	-0.40843
	19	-0.455566
	157	-0.265096
	24	-0.528984
	181	-0.351946
	349	-0.264494
	56	-0.608591
	491	-0.29527
	261	-0.300903
	129	-0.250581
	364	-0.318997
	325	-0.206593
	377	-0.334075
	493	-0.413026
	57	-0.418097
	276	-0.164124
	151	-0.422722
	59	0.00229883
	273	-0.337511
	5	-0.47903
	524	-0.110463
	3	0.191216
	308	-0.279229
	53	-0.779807
	279	-0.347074
	257	-0.30271
	51	-0.436552
	598	-0.189486
	1	-0.620644
	74	-0.330451
	409	-0.415805
	85	-0.272727
	167	-0.467173
	947	0.122892
	503	-0.358944
	0	#DIV/0!
	292	-0.473262
	704	0.137981
	6	-0.439973
	272	-0.0441829
	493	-0.310024
	576	-0.273333
	15	-0.401902
	109	-0.283178
	514	-0.194691
	339	-0.263163
	213	-0.438663
	206	0.0261877
	578	-0.23903
	444	-0.289851
	359	-0.331405
	29	0.0628427
	218	-0.31172
	307	-0.422853
	0	#DIV/0!
	133	-0.363294
	202	-0.291197
	56	-0.482017
	282	-0.436767
	15	-0.833793
	376	-0.310758
	281	-0.419686
	221	-0.290259
	163	-0.212205
	90	-0.387438
	173	0.025277
	86	-0.419864
	40	-0.331744
	469	-0.172704
	9	0.036934
	486	0.21969
	48	-0.456246
	251	-0.291966
	372	-0.204632
	12	-0.17357
	224	-0.333103
	340	0.121389
	440	-0.356463
	449	-0.139535
	350	-0.335195
	37	-0.783923
	338	-0.310232
	595	-0.231549
	98	-0.402352
	177	-0.111877
	90	-0.581762
	222	-0.359308
	159	-0.355086
	94	-0.484936
	130	-0.153083
	362	-0.316497
	226	-0.35636
	57	-0.128018
	58	-0.159065
	13	-0.627676
	4	-1.47641
	82	-0.168217
	25	-0.634874
	158	-0.358799
	348	-0.300716
	465	0.293296
	274	-0.3376
	103	-0.299732
	70	-0.35546
	265	-0.296783
	8	0.480604
	132	-0.401975
	47	-0.0551227
	22	-0.678797
	440	-0.0317281
	106	-0.506051
	310	-0.418762
	213	-0.176399
	56	-0.224018
	293	-0.0625085
	143	-0.187761
	10	-0.72248
	10	-0.72248
	265	-0.41905
	659	-0.0850581
	194	-0.377932
	0	#DIV/0!
	52	-0.117872
	606	0.111624
	56	-0.126127
	53	-0.485884
	127	-0.432958
	358	-0.474472
	152	-0.37835
	380	-0.188253
	31	-0.775033
	87	-0.683537
	38	-0.299475
	76	-0.315456
	78	-0.178922
	0	#DIV/0!
	142	-0.665906
	146	-0.298268
	219	-0.231511
	333	-0.379944
	217	-0.330589
	547	-0.295616
	283	-0.279483
	179	-0.367616
	51	-0.436552
	22	-0.464476
	257	-0.387997
	19	-0.649073
	247	-0.237806
	62	-0.604528
	0	#NUM!
	281	-0.353929
	384	-0.1397
	3	0.479316
	135	-0.478583
	202	-0.291197
	439	-0.240416
	121	-0.500828
	170	-0.467826
	343	-0.303391
	686	-0.123707
	0	#DIV/0!
	146	-0.426518
	262	-0.296263
	142	-0.369507
	1	-0.214761
	65	-0.567303
	245	-0.365088
	49	-0.502988
	9	-0.506266
	245	0.0725103
	39	-0.520025
	0	#DIV/0!
	310	-0.350369
	29	-0.254132
	245	-0.379543
	226	-0.431741
	145	-0.209061
	228	-0.484157
	9	0.036934
	27	-0.256261
	411	-0.250769
	266	-0.398755
	139	-0.291464
	386	-0.199136
	33	-0.444001
	46	-0.526206
	129	-0.41586
	98	-0.486352
	38	-0.495243
	206	-0.412585
	168	0.0513589
	64	-0.435669
	139	-0.303145
	478	-0.0766427
	596	-0.135886
	260	-0.373947
	0	#DIV/0!
	242	-0.270032
	315	-0.105812
	99	-0.175473
	363	-0.291176
	90	-0.236143
	347	-0.002413
	11	-0.742595
	90	-0.595183
	374	-0.360007
	190	-0.338342
	366	-0.346682
	334	-0.393991
	203	-0.208062
	380	-0.32535
	237	-0.163558
	35	-0.396336
	138	-0.401052
	154	0.0859968
	62	-0.0895683
	182	-0.451028
	378	-0.313278
	278	-0.393706
	36	-0.234784
	71	-0.545089
	0	#DIV/0!
	189	-0.332553
	450	-0.0621067
	65	-0.391703
	283	-0.36071
	477	-0.257455
	111	-0.20396
	432	-0.281487
	198	-0.388003
	17	-0.303201
	75	-0.361505
	14	-0.552889
	8	0.160894
	470	-0.0752456
	3	-1.47414
	4	-1.36182
	277	-0.208934
	418	-0.300088
	304	-0.262657
	75	-0.28293
	0	#DIV/0!
	347	-0.381864
	492	-0.202651
	131	-0.549457
	325	-0.221861
	12	0.192279
	247	-0.303809
	540	-0.302366
	117	-0.374107
	494	-0.259996
	0	#DIV/0!
	480	-0.0945947
	31	0.0211507
	333	-0.387921
	329	-0.29554
	407	-0.290574
	Sen
	295	-0.28021
	263	-0.29883
	483	-0.215903
	82	-0.67154
	369	-0.362711
	202	-0.453764
	0	#NUM!
	471	-0.290186
	225	-0.449221
	137	-0.214248
	488	-0.271245
	167	-0.129276
	0	#NUM!
	43	-0.303043
	193	-0.369666
	166	-0.259079
	337	-0.309982
	214	-0.306079
	203	-0.319926
	17	-0.456028
	42	-0.483327
	336	-0.319946
	40	-0.453053
	344	-0.248306
	344	-0.106835
	11	-0.261259
	253	-0.477404
	62	-0.353498
	218	-0.338576
	70	-0.40843
	19	-0.455566
	157	-0.265096
	24	-0.528984
	181	-0.351946
	349	-0.264494
	56	-0.608591
	491	-0.29527
	261	-0.300903
	129	-0.250581
	364	-0.318997
	325	-0.206593
	377	-0.334075
	493	-0.413026
	57	-0.418097
	276	-0.164124
	151	-0.422722
	59	0.00229883
	273	-0.337511
	5	-0.47903
	524	-0.110463
	3	0.191216
	308	-0.279229
	53	-0.779807
	279	-0.347074
	257	-0.30271
	51	-0.436552
	598	-0.189486
	1	-0.620644
	74	-0.330451
	409	-0.415805
	85	-0.272727
	167	-0.467173
	947	0.122892
	503	-0.358944
	0	#DIV/0!
	292	-0.473262
	704	0.137981
	6	-0.439973
	272	-0.0441829
	493	-0.310024
	576	-0.273333
	15	-0.401902
	109	-0.283178
	514	-0.194691
	339	-0.263163
	213	-0.438663
	206	0.0261877
	578	-0.23903
	444	-0.289851
	359	-0.331405
	29	0.0628427
	218	-0.31172
	307	-0.422853
	0	#DIV/0!
	133	-0.363294
	202	-0.291197
	56	-0.482017
	282	-0.436767
	15	-0.833793
	376	-0.310758
	281	-0.419686
	221	-0.290259
	163	-0.212205
	90	-0.387438
	173	0.025277
	86	-0.419864
	40	-0.331744
	469	-0.172704
	9	0.036934
	486	0.21969
	48	-0.456246
	251	-0.291966
	372	-0.204632
	12	-0.17357
	224	-0.333103
	340	0.121389
	440	-0.356463
	449	-0.139535
	350	-0.335195
	37	-0.783923
	338	-0.310232
	595	-0.231549
	98	-0.402352
	177	-0.111877
	90	-0.581762
	222	-0.359308
	159	-0.355086
	94	-0.484936
	130	-0.153083
	362	-0.316497
	226	-0.35636
	57	-0.128018
	58	-0.159065
	13	-0.627676
	4	-1.47641
	82	-0.168217
	25	-0.634874
	158	-0.358799
	348	-0.300716
	465	0.293296
	274	-0.3376
	103	-0.299732
	70	-0.35546
	265	-0.296783
	8	0.480604
	132	-0.401975
	47	-0.0551227
	22	-0.678797
	440	-0.0317281
	106	-0.506051
	310	-0.418762
	213	-0.176399
	56	-0.224018
	293	-0.0625085
	143	-0.187761
	10	-0.72248
	10	-0.72248
	265	-0.41905
	659	-0.0850581
	194	-0.377932
	0	#DIV/0!
	52	-0.117872
	606	0.111624
	56	-0.126127
	53	-0.485884
	127	-0.432958
	358	-0.474472
	152	-0.37835
	380	-0.188253
	31	-0.775033
	87	-0.683537
	38	-0.299475
	76	-0.315456
	78	-0.178922
	0	#DIV/0!
	142	-0.665906
	146	-0.298268
	219	-0.231511
	333	-0.379944
	217	-0.330589
	547	-0.295616
	283	-0.279483
	179	-0.367616
	51	-0.436552
	22	-0.464476
	257	-0.387997
	19	-0.649073
	247	-0.237806
	62	-0.604528
	0	#NUM!
	281	-0.353929
	384	-0.1397
	3	0.479316
	135	-0.478583
	202	-0.291197
	439	-0.240416
	121	-0.500828
	170	-0.467826
	343	-0.303391
	686	-0.123707
	0	#DIV/0!
	146	-0.426518
	262	-0.296263
	142	-0.369507
	1	-0.214761
	65	-0.567303
	245	-0.365088
	49	-0.502988
	9	-0.506266
	245	0.0725103
	39	-0.520025
	0	#DIV/0!
	310	-0.350369
	29	-0.254132
	245	-0.379543
	226	-0.431741
	145	-0.209061
	228	-0.484157
	9	0.036934
	27	-0.256261
	411	-0.250769
	266	-0.398755
	139	-0.291464
	386	-0.199136
	33	-0.444001
	46	-0.526206
	129	-0.41586
	98	-0.486352
	38	-0.495243
	206	-0.412585
	168	0.0513589
	64	-0.435669
	139	-0.303145
	478	-0.0766427
	596	-0.135886
	260	-0.373947
	0	#DIV/0!
	242	-0.270032
	315	-0.105812
	99	-0.175473
	363	-0.291176
	90	-0.236143
	347	-0.002413
	11	-0.742595
	90	-0.595183
	374	-0.360007
	190	-0.338342
	366	-0.346682
	334	-0.393991
	203	-0.208062
	380	-0.32535
	237	-0.163558
	35	-0.396336
	138	-0.401052
	154	0.0859968
	62	-0.0895683
	182	-0.451028
	378	-0.313278
	278	-0.393706
	36	-0.234784
	71	-0.545089
	0	#DIV/0!
	189	-0.332553
	450	-0.0621067
	65	-0.391703
	283	-0.36071
	477	-0.257455
	111	-0.20396
	432	-0.281487
	198	-0.388003
	17	-0.303201
	75	-0.361505
	14	-0.552889
	8	0.160894
	470	-0.0752456
	3	-1.47414
	4	-1.36182
	277	-0.208934
	418	-0.300088
	304	-0.262657
	75	-0.28293
	0	#DIV/0!
	347	-0.381864
	492	-0.202651
	131	-0.549457
	325	-0.221861
	12	0.192279
	247	-0.303809
	540	-0.302366
	117	-0.374107
	494	-0.259996
	0	#DIV/0!
	480	-0.0945947
	31	0.0211507
	333	-0.387921
	329	-0.29554
	407	-0.290574
	Sen
	295	-0.28021
	263	-0.29883
	483	-0.215903
	82	-0.67154
	369	-0.362711
	202	-0.453764
	0	#NUM!
	471	-0.290186
	225	-0.449221
	137	-0.214248
	488	-0.271245
	167	-0.129276
	0	#NUM!
	43	-0.303043
	193	-0.369666
	166	-0.259079
	337	-0.309982
	214	-0.306079
	203	-0.319926
	17	-0.456028
	42	-0.483327
	336	-0.319946
	40	-0.453053
	344	-0.248306
	344	-0.106835
	11	-0.261259
	253	-0.477404
	62	-0.353498
	218	-0.338576
	70	-0.40843
	19	-0.455566
	157	-0.265096
	24	-0.528984
	181	-0.351946
	349	-0.264494
	56	-0.608591
	491	-0.29527
	261	-0.300903
	129	-0.250581
	364	-0.318997
	325	-0.206593
	377	-0.334075
	493	-0.413026
	57	-0.418097
	276	-0.164124
	151	-0.422722
	59	0.00229883
	273	-0.337511
	5	-0.47903
	524	-0.110463
	3	0.191216
	308	-0.279229
	53	-0.779807
	279	-0.347074
	257	-0.30271
	51	-0.436552
	598	-0.189486
	1	-0.620644
	74	-0.330451
	409	-0.415805
	85	-0.272727
	167	-0.467173
	947	0.122892
	503	-0.358944
	0	#DIV/0!
	292	-0.473262
	704	0.137981
	6	-0.439973
	272	-0.0441829
	493	-0.310024
	576	-0.273333
	15	-0.401902
	109	-0.283178
	514	-0.194691
	339	-0.263163
	213	-0.438663
	206	0.0261877
	578	-0.23903
	444	-0.289851
	359	-0.331405
	29	0.0628427
	218	-0.31172
	307	-0.422853
	0	#DIV/0!
	133	-0.363294
	202	-0.291197
	56	-0.482017
	282	-0.436767
	15	-0.833793
	376	-0.310758
	281	-0.419686
	221	-0.290259
	163	-0.212205
	90	-0.387438
	173	0.025277
	86	-0.419864
	40	-0.331744
	469	-0.172704
	9	0.036934
	486	0.21969
	48	-0.456246
	251	-0.291966
	372	-0.204632
	12	-0.17357
	224	-0.333103
	340	0.121389
	440	-0.356463
	449	-0.139535
	350	-0.335195
	37	-0.783923
	338	-0.310232
	595	-0.231549
	98	-0.402352
	177	-0.111877
	90	-0.581762
	222	-0.359308
	159	-0.355086
	94	-0.484936
	130	-0.153083
	362	-0.316497
	226	-0.35636
	57	-0.128018
	58	-0.159065
	13	-0.627676
	4	-1.47641
	82	-0.168217
	25	-0.634874
	158	-0.358799
	348	-0.300716
	465	0.293296
	274	-0.3376
	103	-0.299732
	70	-0.35546
	265	-0.296783
	8	0.480604
	132	-0.401975
	47	-0.0551227
	22	-0.678797
	440	-0.0317281
	106	-0.506051
	310	-0.418762
	213	-0.176399
	56	-0.224018
	293	-0.0625085
	143	-0.187761
	10	-0.72248
	10	-0.72248
	265	-0.41905
	659	-0.0850581
	194	-0.377932
	0	#DIV/0!
	52	-0.117872
	606	0.111624
	56	-0.126127
	53	-0.485884
	127	-0.432958
	358	-0.474472
	152	-0.37835
	380	-0.188253
	31	-0.775033
	87	-0.683537
	38	-0.299475
	76	-0.315456
	78	-0.178922
	0	#DIV/0!
	142	-0.665906
	146	-0.298268
	219	-0.231511
	333	-0.379944
	217	-0.330589
	547	-0.295616
	283	-0.279483
	179	-0.367616
	51	-0.436552
	22	-0.464476
	257	-0.387997
	19	-0.649073
	247	-0.237806
	62	-0.604528
	0	#NUM!
	281	-0.353929
	384	-0.1397
	3	0.479316
	135	-0.478583
	202	-0.291197
	439	-0.240416
	121	-0.500828
	170	-0.467826
	343	-0.303391
	686	-0.123707
	0	#DIV/0!
	146	-0.426518
	262	-0.296263
	142	-0.369507
	1	-0.214761
	65	-0.567303
	245	-0.365088
	49	-0.502988
	9	-0.506266
	245	0.0725103
	39	-0.520025
	0	#DIV/0!
	310	-0.350369
	29	-0.254132
	245	-0.379543
	226	-0.431741
	145	-0.209061
	228	-0.484157
	9	0.036934
	27	-0.256261
	411	-0.250769
	266	-0.398755
	139	-0.291464
	386	-0.199136
	33	-0.444001
	46	-0.526206
	129	-0.41586
	98	-0.486352
	38	-0.495243
	206	-0.412585
	168	0.0513589
	64	-0.435669
	139	-0.303145
	478	-0.0766427
	596	-0.135886
	260	-0.373947
	0	#DIV/0!
	242	-0.270032
	315	-0.105812
	99	-0.175473
	363	-0.291176
	90	-0.236143
	347	-0.002413
	11	-0.742595
	90	-0.595183
	374	-0.360007
	190	-0.338342
	366	-0.346682
	334	-0.393991
	203	-0.208062
	380	-0.32535
	237	-0.163558
	35	-0.396336
	138	-0.401052
	154	0.0859968
	62	-0.0895683
	182	-0.451028
	378	-0.313278
	278	-0.393706
	36	-0.234784
	71	-0.545089
	0	#DIV/0!
	189	-0.332553
	450	-0.0621067
	65	-0.391703
	283	-0.36071
	477	-0.257455
	111	-0.20396
	432	-0.281487
	198	-0.388003
	17	-0.303201
	75	-0.361505
	14	-0.552889
	8	0.160894
	470	-0.0752456
	3	-1.47414
	4	-1.36182
	277	-0.208934
	418	-0.300088
	304	-0.262657
	75	-0.28293
[truncated: 16,432 more rows]

## Sheet: EGR1-Sensitive TF Importance
TF	Feature Importance
ZNF280A	0.447113
HES1	0.395127
DNMT1	0.250648
NKRF	0.227494
XRCC5	0.223847
HNRNPH1	0.221097
SETDB1	0.220464
ARNT	0.207197
HNRNPLL	0.202509
ZNF143	0.198251
CCAR2	0.176433
ASH1L	0.168164
MYBL2	0.161064
MXI1	0.160078
HDAC1	0.158143
CREM	0.150455
CBX1	0.147599
HDAC2	0.146908
POLR2AphosphoS5	0.145389
TAL1	0.142699
GATA2	0.137925
CTCFL	0.126379
MEF2A	0.120069
SKIL	0.119057
ZBTB33	0.117157
KLF16	0.115898
GATA1	0.112757
TBP	0.111842
SMC3	0.108405
HDAC3	0.108128
NR2F6	0.104928
PTBP1	0.0996329
RBM14	0.0993305
RBM34	0.0941453
NCOA4	0.0925293
TEAD4	0.092143
ZNF316	0.09214
TOE1	0.0917646
NR2F2	0.0912458
TARDBP	0.0853108
IRF2	0.0841333
NCOA1	0.0838228
C11orf30	0.0763238
ATF7	0.0762225
PHF20	0.0753135
ZNF639	0.0736484
RBM25	0.0727705
THRAP3	0.0716984
LDB1	0.0682575
ZZZ3	0.0675369
BCOR	0.0667978
REST	0.0664412
ZC3H11A	0.0660881
ARID3A	0.0640786
NR2C1	0.0638406
RBM22	0.0623388
ZNF592	0.0622572
BHLHE40	0.0612156
L3MBTL2	0.0605093
LARP7	0.059511
UBTF	0.0594566
BRD9	0.0575215
MAFK	0.0567804
MLLT1	0.0563613
RFX5	0.0562385
ATF4	0.0542723
JUND	0.0523559
IKZF1	0.0507896
GMEB1	0.0507717
CTCF	0.050621
SOX6	0.0501236
CEBPB	0.050064
MIER1	0.0499335
SRSF7	0.0491756
MEIS2	0.0490665
SMARCE1	0.0488636
MNT	0.0470356
MITF	0.0466404
GABPB1	0.0461399
SMAD1	0.045001
CC2D1A	0.0448757
POLR2G	0.0434136
ELF1	0.0430415
SRSF1	0.0429535
TRIM24	0.0427673
TCF12	0.04262
PKNOX1	0.0424727
DACH1	0.0410582
SREBF1	0.0407799
GABPA	0.0404677
DPF2	0.0402899
GTF2F1	0.0400798
KLF1	0.0399711
MEN1	0.0387514
NR2F1	0.0386537
SPI1	0.0383158
NEUROD1	0.0375101
ATF2	0.0371315
CBFA2T3	0.0369748
SMARCA4	0.0360021
ATF3	0.0359813
NBN	0.0357733
NFIC	0.034659
POLR2A	0.0345316
MAX	0.0342111
HLTF	0.0335014
MTA1	0.033085
SAP30	0.0327219
RAD51	0.0322111
JUN	0.0321244
RUNX1	0.0316191
ZNF24	0.0307815
CTBP1	0.0304731
TRIM28	0.0304555
ZMYM3	0.0302793
SIN3B	0.0291953
MTA2	0.0290767
NCOA6	0.0287866
MTA3	0.0286477
NFATC3	0.0281782
CBX3	0.0281354
RFX1	0.0279935
MYC	0.0271713
ZBTB40	0.0266178
PCBP1	0.0261272
AFF1	0.0244834
KDM1A	0.0244199
FOXM1	0.0240752
NFYB	0.0240361
SP1	0.0237686
RB1	0.0231508
FIP1L1	0.0231273
PRDM10	0.022826
RBBP5	0.0215617
ZNF282	0.0215001
KDM5B	0.021497
NFYA	0.0214602
RBFOX2	0.0208377
CUX1	0.0204604
ZNF384	0.0198045
PHF8	0.0194388
RLF	0.0187018
NFE2	0.0185833
HMBOX1	0.0185311
MGA	0.0185164
NRF1	0.0177114
MAFF	0.0177
SNIP1	0.0172716
ZNF318	0.0171756
ELF4	0.017159
ZNF184	0.0169877
ATRX	0.0167497
MBD2	0.0164458
ARID1B	0.0163992
PHF21A	0.0160772
ZFP91	0.0160548
NUFIP1	0.0159377
MYNN	0.0156063
NONO	0.0155267
DDX20	0.015514
ZBTB11	0.0154154
HDGF	0.0152289
SMAD5	0.0151654
FOXK2	0.0147238
EP300	0.0146759
ESRRA	0.0145633
E2F6	0.0141647
EHMT2	0.0139426
E2F1	0.013898
CREB3L1	0.0135892
E2F8	0.0133843
EGR1	0.0133256
SMARCA5	0.0128624
HNRNPL	0.0127914
FUS	0.0127712
ZFP36	0.0124406
NR3C1	0.0123316
ZEB2	0.0122958
POLR2B	0.0122385
CBFA2T2	0.0122263
ZC3H8	0.0116307
ZKSCAN1	0.0115808
E2F7	0.0107756
POLR2AphosphoS2	0.0107227
TBL1XR1	0.0106837
NCOR1	0.0106691
ZHX1	0.0102541
JUNB	0.010072
RBM15	0.0100512
YY1	0.00967798
SMARCB1	0.00920384
ZBTB7A	0.00903832
RCOR1	0.00876009
E4F1	0.00866684
PHB2	0.00864585
ZBTB2	0.00856714
ARID2	0.00852839
RNF2	0.00837229
HCFC1	0.00831682
PML	0.00791138
RBM39	0.00790445
BCL11A	0.00775505
GATAD2A	0.0077279
SMARCC2	0.0075407
SIN3A	0.00750747
NFRKB	0.00745812
USF2	0.00742108
STAT5A	0.00714007
U2AF1	0.00708694
CHAMP1	0.0067974
ZBTB5	0.00643749
CBX5	0.00629136
TRIM25	0.00603592
MCM7	0.00602525
TCF7L2	0.00593394
AGO1	0.00585926
NCOA2	0.00579664
CSDE1	0.00563823
ZBED1	0.00563812
KDM6A	0.00551384
TCF7	0.00507479
STAG1	0.00507044
BACH1	0.00498073
FOSL1	0.00493931
KHSRP	0.00482329
GATAD2B	0.00465402
SUZ12	0.00433727
ETV6	0.00403521
ZSCAN29	0.00394138
ZNF407	0.00390613
DEAF1	0.00382798
THRA	0.00376677
MCM2	0.00374191
SIX5	0.00334936
ILF3	0.00303974
THAP1	0.00255149
POU5F1	0.00249696
KDM4B	0.00238729
BMI1	0.00233873
ZNF274	0.00216918
CXXC1	0.00206367
CDC5L	0.00191217
PYGO2	0.00187979
ARHGAP35	0.00177552
TRIP13	0.00167278
LEF1	0.00164337
SAFB	0.00147446
NFXL1	0.0014637
SNRNP70	0.00145806
BCLAF1	0.00127187
ELK1	0.00100506
PCBP2	0.000940178
MCM3	0.000896381
ZNF830	0.000732232
KAT8	0.000721451
SRSF3	0.000578921
TAF7	0.000448495
ZBTB8A	0.000274091

## Sheet: Accessible EGR1 Sensitive KREs
chr	start	end	Genes	ABC-Type	Blood-CellType	THAP1	EGR1	JUN	JUND	MXI1	RUNX1	ATF3	ATF2	PKNOX1	CTCF	PhyloP	H3K27AC	Annotation	Nearest Gene	Score
chr1	26692243	26692721	ZDHHC18	ABC	BasoE,CFUE,PolyE,ProE	1	1	1	1	1	1	1	1	1	1	1.65244	1	non-coding (NR_135804, exon 1 of 1)	LOC101928728	6.15147
chr1	26692884	26693363	ZDHHC18	ABC	BasoE,CFUE,OrthoE,PolyE,ProE	1	1	1	1	1	1	1	1	1	1	1.83065	1	non-coding (NR_135804, exon 1 of 1)	LOC101928728	6.15147
chr11	119094106	119095862	C2CD2L-nearby-cis	ABC	BasoE,CFUE,OrthoE,PolyE,ProE	0	1	1	1	1	1	0	1	1	1	1.0693	1	exon (NM_002105, exon 1 of 1)	H2AFX	6.10095
chr8	90644913	90646668	OSGIN2,TMEM64-nearby-cis	ABC	BasoE,CFUE,OrthoE,PolyE,ProE	1	1	1	1	0	0	0	0	1	1	1.05466	1	exon (NM_001146273, exon 1 of 2)	TMEM64	6.02517
chr1	26471976	26473349	ZDHHC18	ABC	BasoE,CFUE,OrthoE,PolyE,ProE	1	1	1	1	1	0	0	0	0	1	1.08334	1	intron (NM_005517, intron 1 of 5)	HMGN2	6.02485
chr1	26698032	26698561	ZDHHC18	ABC	BasoE,CFUE,OrthoE,PolyE,ProE	1	1	1	1	1	1	1	1	1	1	3.87869	0	intron (NM_139135, intron 1 of 19)	ARID1A	4.15147
chr1	26695385	26696296	ZDHHC18	ABC	BasoE,CFUE,OrthoE,PolyE,ProE	1	1	1	1	1	1	1	1	1	1	1.10672	0	promoter-TSS (NM_006015)	ARID1A	4.15147
chr12	57102301	57102999	NAB2-nearby-cis,ZBTB39	ABC	BasoE,CFUE,ProE	0	1	1	1	1	1	1	1	1	1	1.54417	0	intron (NM_001178080, intron 11 of 20)	STAT6	4.14092
chr12	56632377	56632584	NAB2,ZBTB39	ABC	CFUE	0	1	1	1	1	1	1	1	1	1	1.17348	0	intron (NM_001351156, intron 1 of 30)	BAZ2A	4.14092
chr12	56634959	56635212	NAB2,ZBTB39	ABC	BasoE,CFUE,OrthoE	0	1	1	1	1	1	1	1	1	1	1.0614	0	intron (NM_001351156, intron 1 of 30)	BAZ2A	4.14092
chr12	56636918	56637270	NAB2,ZBTB39	ABC	BasoE,CFUE,OrthoE,PolyE,ProE	0	1	1	1	1	1	1	1	1	1	1.05813	0	promoter-TSS (NM_013449)	BAZ2A	4.14092
chr12	56636027	56636917	NAB2,ZBTB39	ABC	BasoE,CFUE,OrthoE,PolyE,ProE	0	1	1	1	1	1	1	1	1	1	1.05813	0	promoter-TSS (NM_013449)	BAZ2A	4.14092
chr12	57111119	57112638	NAB2-nearby-cis,ZBTB39	ABC	BasoE,CFUE,OrthoE,PolyE,ProE	0	1	1	1	1	1	1	1	1	1	0.497214	1	promoter-TSS (NM_003153)	STAT6	4.14092
chr6	41787687	41787791	BYSL	ABC	BasoE,CFUE,OrthoE,PolyE,ProE	1	1	1	1	1	1	0	1	1	1	-0.0811261	1	promoter-TSS (NM_001134493)	TOMM6	4.11149
chr6	41787133	41787686	BYSL	ABC	BasoE,CFUE,OrthoE,PolyE,ProE	1	1	1	1	1	1	0	1	1	1	-0.0811261	1	promoter-TSS (NM_001134493)	TOMM6	4.11149
chr1	26786646	26787409	ZDHHC18	ABC	BasoE,CFUE,ProE	1	1	1	1	1	1	0	1	1	1	0.775223	1	promoter-TSS (NM_017837)	PIGV	4.11149
chr1	26787584	26788467	ZDHHC18	ABC	BasoE,CFUE,OrthoE,PolyE,ProE	1	1	1	1	1	1	0	1	1	1	0.405678	1	promoter-TSS (NM_017837)	PIGV	4.11149
chr19	18001207	18001512	MPV17L2	ABC	BasoE,CFUE,OrthoE,PolyE,ProE	0	1	1	1	1	1	1	1	0	1	0.285382	1	promoter-TSS (NM_001025604)	ARRDC2	4.10921
chr6	33570854	33571585	BAK1-nearby-cis	ABC	BasoE,CFUE,OrthoE,PolyE,ProE	1	1	1	1	1	0	0	1	1	1	-0.296059	1	Intergenic	BAK1	4.10496
chr2	127526035	127527195	AMMECR1L	ABC	BasoE,CFUE,OrthoE,PolyE,ProE	1	1	1	1	1	0	0	1	1	1	0.0371931	1	promoter-TSS (NM_017969)	IWS1	4.10496
chr1	26864722	26865612	ZDHHC18	ABC	BasoE,CFUE,OrthoE,PolyE,ProE	1	1	1	1	1	1	1	0	1	1	-0.106774	1	TTS (NM_006142)	SFN	4.10307
chr1	93179593	93181256	TMED5-nearby-cis	ABC	BasoE,CFUE,OrthoE,PolyE,ProE	1	1	1	1	1	1	1	0	1	1	0.370706	1	promoter-TSS (NM_206886)	TMED5	4.10307
chr18	2995033	2995105	MYL12A	ABC	BasoE,CFUE,OrthoE,PolyE,ProE	0	1	1	1	0	0	1	1	1	1	-0.130192	1	intron (NM_014646, intron 1 of 19)	LPIN2	4.103
chr4	10180989	10181714	ZNF518B	ABC	BasoE,CFUE,OrthoE,PolyE,ProE	0	1	1	1	1	1	0	1	1	1	-0.0231393	1	Intergenic	WDR1	4.10095
chr7	45111340	45112166	PURB	ABC	BasoE,CFUE,OrthoE,PolyE,ProE	0	1	1	1	1	0	0	1	1	1	-0.401567	1	promoter-TSS (NM_004749)	TBRG4	4.09441
chr2	28392026	28393135	FOSL2-nearby-cis	Non-ABC	BasoE,CFUE,OrthoE,PolyE,ProE	0	1	1	1	1	0	1	0	1	1	1.03595	1	promoter-TSS (NM_005253)	FOSL2	4.08599
chr2	85538579	85540097	MAT2A-nearby-cis	ABC	BasoE,CFUE,OrthoE,PolyE,ProE	1	1	1	1	1	1	1	0	0	1	0.445677	1	promoter-TSS (NR_038942)	MAT2A	4.07136
chr1	26070322	26070655	ZDHHC18	ABC	BasoE,CFUE,PolyE,ProE	0	0	1	1	1	1	1	1	1	1	-0.0082301	1	Intergenic	TRIM63	4.06369
chr6	42045609	42046115	BYSL	ABC	BasoE,CFUE,PolyE,ProE	1	1	1	1	1	1	0	0	1	1	0.481692	1	intron (NM_001287434, intron 1 of 4)	CCND3	4.0631
chr12	43759461	43759581	TWF1	ABC	BasoE,CFUE,OrthoE,PolyE,ProE	1	1	1	1	1	0	0	0	1	1	-0.265101	1	promoter-TSS (NM_001351342)	IRAK4	4.05656
chr12	43758281	43759460	TWF1	ABC	BasoE,CFUE,OrthoE,PolyE,ProE	1	1	1	1	1	0	0	0	1	1	-0.265101	1	promoter-TSS (NM_001351342)	IRAK4	4.05656
chr9	121201146	121202332	RAB14-nearby-cis	ABC	BasoE,CFUE,OrthoE,PolyE,ProE	1	1	1	1	1	0	0	0	1	1	0.425927	1	5' UTR (NM_016322, exon 1 of 8)	RAB14	4.05656
chr15	38254279	38254901	SPRED1-nearby-cis	ABC	BasoE,CFUE,OrthoE,PolyE,ProE	0	1	1	1	0	0	1	0	1	1	2.29467	0	intron (NM_152594, intron 1 of 6)	SPRED1	4.0546
chr17	42518461	42518882	NKIRAS2	ABC	BasoE,CFUE,OrthoE,PolyE,ProE	0	1	1	1	0	0	1	0	1	1	0.0245724	1	intron (NM_005177, intron 20 of 20)	MIR5010	4.0546
chr17	42518966	42519548	NKIRAS2	ABC	BasoE,CFUE,OrthoE,PolyE,ProE	0	1	1	1	0	0	1	0	1	1	-0.206782	1	intron (NM_005177, intron 20 of 20)	MIR5010	4.0546
chr18	2854033	2854787	MYL12A	ABC	BasoE,CFUE,OrthoE,PolyE,ProE	0	1	1	1	0	0	1	0	1	1	-0.00633024	1	intron (NM_032048, intron 2 of 7)	EMILIN2	4.0546
chr7	32905211	32906660	KBTBD2-nearby-cis	ABC	BasoE,CFUE,OrthoE,PolyE,ProE	0	1	1	1	1	1	0	0	1	1	0.0459213	1	Intergenic	KBTBD2	4.05255
chr7	32890524	32890740	KBTBD2-nearby-cis	ABC	BasoE,CFUE,OrthoE,PolyE	0	1	1	1	1	0	0	0	1	1	0.107894	1	intron (NM_015483, intron 1 of 3)	KBTBD2	4.04601
chr7	32892497	32893143	KBTBD2-nearby-cis	ABC	BasoE,CFUE,PolyE,ProE	0	1	1	1	1	0	0	0	1	1	0.206732	1	Intergenic	KBTBD2	4.04601
chr8	27315342	27315664	TRIM35-nearby-cis	ABC	BasoE,CFUE,ProE	0	0	1	1	0	0	1	1	1	1	-0.0411988	1	intron (NM_173174, intron 3 of 35)	PTK2B	4.02577
chr19	51572405	51572768	ZNF175-nearby-cis	ABC	BasoE,CFUE,PolyE,ProE	1	1	1	1	0	0	0	0	1	1	-0.00463912	1	intron (NM_007147, intron 1 of 4)	ZNF175	4.02517
chr6	41936105	41936686	BYSL-nearby-cis	ABC	BasoE,CFUE,OrthoE,PolyE,ProE	0	1	1	1	0	1	0	0	1	1	1.2451	0	intron (NM_001136125, intron 3 of 3)	CCND3	4.02116
chr12	57093950	57094246	NAB2-nearby-cis	ABC	CFUE	0	1	1	1	0	0	0	0	1	1	1.32633	0	intron (NM_005967, intron 6 of 6)	NAB2	4.01462
chr19	40433527	40434458	SERTAD1-nearby-cis,SERTAD3-nearby-cis	ABC	BasoE,CFUE,OrthoE,PolyE,ProE	0	1	1	1	0	0	0	0	1	1	0.128286	1	Intergenic	SERTAD1	4.01462
chr6	42028731	42028995	BYSL	ABC	BasoE,CFUE,OrthoE,PolyE,ProE	0	1	1	1	1	1	1	1	1	0	0.134641	1	intron (NM_001136017, intron 1 of 4)	CCND3	4.01287
chr6	42028160	42028730	BYSL	ABC	BasoE,CFUE,OrthoE,PolyE,ProE	0	1	1	1	1	1	1	1	1	0	0.134641	1	intron (NM_001136017, intron 1 of 4)	CCND3	4.01287
chr6	42030660	42031487	BYSL	ABC	BasoE,CFUE,OrthoE,PolyE,ProE	0	1	1	1	1	1	1	1	1	0	0.4773	1	intron (NM_001287434, intron 1 of 4)	CCND3	4.01287
chr2	85327505	85328473	MAT2A	ABC	BasoE,CFUE,OrthoE,PolyE,ProE	0	1	1	1	1	1	1	1	1	0	-0.746606	1	promoter-TSS (NM_006464)	TGOLN2	4.01287
chr12	4276961	4277218	CCND2-nearby-cis	ABC	BasoE,CFUE,ProE	0	0	1	1	0	0	1	1	0	1	1.13315	0	promoter-TSS (NR_125790)	CCND2-AS1	3.99406
chr12	56751807	56752605	NAB2,ZBTB39	ABC	BasoE,CFUE,OrthoE,PolyE,ProE	0	1	1	1	0	1	0	0	0	1	0.266901	1	exon (NM_000946, exon 1 of 13)	PRIM1	3.98945
chr1	34865942	34866866	SMIM12-nearby-cis	ABC	BasoE,CFUE,OrthoE,ProE	0	1	1	1	0	0	0	0	0	1	1.17781	0	intron (NM_001080418, intron 11 of 11)	SMIM12	3.98291
chr16	72013821	72014358	ATXN1L	ABC	BasoE,CFUE,OrthoE,PolyE,ProE	0	1	1	1	0	0	0	0	0	1	-0.217965	1	intron (NM_001361, intron 2 of 8)	DHODH	3.98291
chr12	56724734	56725696	NAB2,ZBTB39	ABC	BasoE,CFUE,OrthoE,PolyE,ProE	0	1	1	1	1	0	0	1	1	0	0.215673	1	promoter-TSS (NM_001320193)	NACA	3.96636
chr17	59209432	59210590	SMG8-nearby-cis	Non-ABC	BasoE,CFUE,OrthoE,PolyE,ProE	0	1	1	1	1	0	0	1	1	0	1.12474	1	promoter-TSS (NM_018149)	SMG8	3.96636
chr17	7242143	7242646	PHF23-nearby-cis	Non-ABC	BasoE,ProE	0	1	1	1	0	0	1	0	1	0	1.61584	1	promoter-TSS (NM_007278)	GABARAP	3.92655
chr7	32879441	32879998	KBTBD2-nearby-cis	ABC	BasoE,CFUE,PolyE,ProE	0	1	1	1	0	0	1	0	1	0	2.73161	0	5' UTR (NM_015483, exon 2 of 4)	KBTBD2	3.92655
chr3	183357910	183358076	B3GNT5	ABC	BasoE,CFUE,ProE	0	1	1	1	0	0	0	1	0	0	0.0350036	1	intron (NM_015078, intron 3 of 29)	MCF2L2	3.90326
chr3	183357524	183357909	B3GNT5	ABC	BasoE,CFUE,ProE	0	1	1	1	0	0	0	1	0	0	0.0350036	1	intron (NM_015078, intron 3 of 29)	MCF2L2	3.90326
chr1	26889558	26890772	ZDHHC18	ABC	BasoE,CFUE,OrthoE,PolyE,ProE	1	1	1	1	1	0	0	0	0	0	1.19708	0	TTS (NM_022078)	GPN2	3.8968
chr2	238168456	238168875	ASB1	ABC	BasoE,CFUE,OrthoE,PolyE,ProE	0	0	1	1	0	0	1	1	0	0	0.00999762	1	3' UTR (NM_001291832, exon 8 of 8)	ERFE	3.86601
chr5	87081582	87081847	Kit-ATAC	ABC	CFUE	0	1	1	1	0	0	0	0	0	0	2.05047	0	Intergenic	MIR4280	3.85486
chr17	42798375	42799025	MLX	ABC	BasoE,CFUE,OrthoE,PolyE,ProE	1	0	1	1	1	0	0	0	0	0	1.04953	0	promoter-TSS (NM_001330222)	COA3	3.81957
chr3	183354135	183354779	B3GNT5	ABC	BasoE,CFUE,PolyE,ProE	0	0	1	1	0	0	0	0	0	0	0.0795466	1	intron (NM_015078, intron 3 of 29)	MCF2L2	3.77763
chr11	119018088	119018274	C2CD2L	Non-ABC	BasoE,CFUE,OrthoE,PolyE,ProE	0	1	0	0	1	1	0	0	1	1	1.01983	1	promoter-TSS (NM_016146).2	TRAPPC4	3.27491
chr20	23349989	23350934	GZF1,GZF1-nearby-cis,NXT1-nearby-cis	ABC	BasoE,CFUE,OrthoE,PolyE,ProE	0	1	0	0	0	0	0	0	1	1	-0.443906	1	promoter-TSS (NM_013248)	NXT1	3.23699
chr11	220544	221384	BET1L-nearby-cis	ABC	BasoE,CFUE,ProE	0	1	0	0	0	0	1	0	1	0	0.0361667	1	intron (NR_163391, intron 3 of 4)	MIR6743	3.14891
chr13	91347283	91349425	MIR17HG-nearby-cis	ABC	BasoE,CFUE,OrthoE,PolyE,ProE	0	0	0	0	0	0	0	0	0	1	0.65472	1	intron (NR_027350, intron 1 of 1)	MIR17HG	3.12805
chr18	51191103	51191556	MEX3C-nearby-cis	ABC	BasoE,CFUE,PolyE,ProE	0	0	0	0	0	0	0	0	0	0	0.151943	1	intron (NM_016626, intron 1 of 1)	MEX3C	3
chr1	27321880	27322708	ZDHHC18	Non-ABC	BasoE,CFUE,OrthoE,PolyE,ProE	1	1	1	1	1	1	1	1	1	1	0.453057	1	promoter-TSS (NR_037576)	TMEM222	2.15147
chr9	122264490	122265550	RC3H2	Non-ABC	BasoE,CFUE,OrthoE,PolyE,ProE	1	1	1	1	1	1	1	1	1	1	0.288182	1	promoter-TSS (NR_027126)	MRRF	2.15147
chr9	122089106	122089501	RC3H2	ABC	BasoE,CFUE,PolyE,ProE	1	1	1	1	1	0	1	1	1	1	-0.0366354	0	intron (NM_194252, intron 1 of 3)	TTLL11	2.14493
chr6	41920831	41921776	BYSL-nearby-cis	Non-ABC	BasoE,CFUE,OrthoE,PolyE,ProE	1	1	1	1	1	0	1	1	1	1	0.538141	1	promoter-TSS (NM_004275)	MED20	2.14493
chr9	122092579	122093608	RC3H2	ABC	BasoE,CFUE,OrthoE,PolyE,ProE	1	1	1	1	1	0	1	1	1	1	0.339249	0	exon (NM_001139442, exon 1 of 9)	TTLL11	2.14493
chr1	19209624	19210715	MRTO4	ABC	BasoE,CFUE,OrthoE,PolyE,ProE	1	1	1	1	1	0	1	1	1	1	0.744401	0	promoter-TSS (NR_135115)	UBR4	2.14493
chr16	81006356	81007769	CMC2-nearby-cis	Non-ABC	BasoE,CFUE,OrthoE,PolyE,ProE	1	1	1	1	1	0	1	1	1	1	-0.345962	1	promoter-TSS (NM_001351968)	CMC2	2.14493
chr21	42009461	42011122	ZBTB21-nearby-cis	ABC	BasoE,CFUE,OrthoE,PolyE,ProE	1	1	1	1	1	0	1	1	1	1	0.12114	0	promoter-TSS (NM_001320729)	ZBTB21	2.14493
chr12	56630165	56630517	NAB2,ZBTB39	ABC	BasoE,CFUE,OrthoE,PolyE,ProE	0	1	1	1	1	1	1	1	1	1	0.642562	0	promoter-TSS (NM_001300905)	BAZ2A	2.14092
chr6	13273715	13274322	TBC1D7-LOC100130357-nearby-cis	ABC	CFUE	0	1	1	1	1	0	1	1	1	1	-0.432771	0	TTS (NR_134872)	LOC100130357	2.13438
chr2	74198247	74199406	MTHFD2-nearby-cis	Non-ABC	BasoE,CFUE,OrthoE,PolyE,ProE	0	1	1	1	1	0	1	1	1	1	0.159347	1	intron (NM_006636, intron 1 of 7)	MTHFD2	2.13438
chr19	16890629	16890921	F2RL3-nearby-cis	ABC	CFUE	1	1	1	1	0	1	1	1	1	1	-0.275781	0	3' UTR (NM_003950, exon 2 of 2)	F2RL3	2.12008
chr1	37690660	37690849	MTF1	Non-ABC	BasoE,CFUE,OrthoE,PolyE,ProE	1	1	1	1	1	1	0	1	1	1	-0.0216859	1	promoter-TSS (NM_001350755)	C1orf109	2.11149
chr18	3246687	3246925	MYL12A-nearby-cis	Non-ABC	BasoE,CFUE,OrthoE,PolyE,ProE	1	1	1	1	1	1	0	1	1	1	-0.407416	1	promoter-TSS (NM_001303047)	MYL12A	2.11149
chr1	37690416	37690659	MTF1	Non-ABC	BasoE,CFUE,OrthoE,PolyE,ProE	1	1	1	1	1	1	0	1	1	1	-0.0216859	1	promoter-TSS (NM_001350755)	C1orf109	2.11149
chr18	3246078	3246359	MYL12A-nearby-cis	ABC	BasoE,CFUE,OrthoE,PolyE,ProE	1	1	1	1	1	1	0	1	1	1	-0.268584	0	Intergenic	MYL12A	2.11149
chr6	41786458	41786953	BYSL	ABC	BasoE,CFUE,OrthoE,PolyE,ProE	1	1	1	1	1	1	0	1	1	1	-0.0619677	0	promoter-TSS (NM_001134493)	TOMM6	2.11149
chr1	37689633	37690139	MTF1	Non-ABC	BasoE,CFUE,OrthoE,PolyE,ProE	1	1	1	1	1	1	0	1	1	1	0.727941	1	exon (NM_001350755, exon 2 of 5)	C1orf109	2.11149
chr1	26789207	26789242	ZDHHC18	ABC	CFUE	1	1	1	1	1	1	0	1	1	1	0.670631	0	intron (NM_001202554, intron 1 of 3)	PIGV	2.11149
chr18	3247005	3247951	MYL12A-nearby-cis	Non-ABC	BasoE,CFUE,OrthoE,PolyE,ProE	1	1	1	1	1	1	0	1	1	1	-0.214773	1	promoter-TSS (NM_001303047)	MYL12A	2.11149
chr19	18006774	18007490	MPV17L2	ABC	BasoE,CFUE,OrthoE,PolyE,ProE	0	1	1	1	1	1	1	1	0	1	-0.266506	0	intron (NM_001025604, intron 1 of 7)	ARRDC2	2.10921
chr19	18007679	18008502	MPV17L2	ABC	BasoE,CFUE,OrthoE,PolyE,ProE	0	1	1	1	1	1	1	1	0	1	0.134659	0	promoter-TSS (NM_015683)	ARRDC2	2.10921
chr8	22245956	22246201	POLR3D-nearby-cis	ABC	BasoE,CFUE,ProE	1	1	1	1	1	0	0	1	1	1	-0.0989102	0	intron (NM_001722, intron 2 of 8)	POLR3D	2.10496
chr12	76083857	76085353	E2F7	ABC	BasoE,CFUE,OrthoE,PolyE,ProE	1	1	1	1	1	0	0	1	1	1	0.243628	0	promoter-TSS (NM_004537)	NAP1L1	2.10496
chr19	9796201	9796492	ZNF121	ABC	BasoE,CFUE,OrthoE,PolyE,ProE	0	1	1	1	0	0	1	1	1	1	0.0393608	0	Intergenic	LOC100505555	2.103
chr19	9785389	9786349	ZNF121	ABC	BasoE,CFUE,ProE	0	1	1	1	0	0	1	1	1	1	-0.322257	0	intron (NM_001353800, intron 1 of 6)	ZNF846	2.103
chr19	58182712	58183958	ZNF274-nearby-cis	Non-ABC	BasoE,CFUE,OrthoE,PolyE,ProE	0	1	1	1	0	0	1	1	1	1	-0.421063	1	5' UTR (NM_001278734, exon 1 of 8)	ZNF274	2.103
chr19	9791585	9792949	ZNF121	ABC	BasoE,CFUE,OrthoE,PolyE,ProE	0	1	1	1	0	0	1	1	1	1	-0.898795	0	intron (NR_148545, intron 1 of 1)	LOC100505555	2.103
chr11	68271200	68272591	C11orf24-nearby-cis	Non-ABC	BasoE,CFUE,OrthoE,PolyE,ProE	0	1	1	1	1	0	1	1	0	1	-0.192301	1	promoter-TSS (NM_001300913)	C11orf24	2.10267
chr11	118792735	118793042	C2CD2L	ABC	BasoE,CFUE,PolyE,ProE	0	1	1	1	1	0	0	1	1	1	0.0739684	0	Intergenic	DDX6	2.09441
chr17	49708896	49709255	SLC35B1-nearby-cis	ABC	BasoE,CFUE,OrthoE,PolyE,ProE	0	1	1	1	1	0	0	1	1	1	0.441969	0	Intergenic	SLC35B1	2.09441
chr2	85552088	85552554	MAT2A,MAT2A-nearby-cis	Non-ABC	BasoE,CFUE,OrthoE,ProE	0	1	1	1	1	0	1	0	1	1	2.01645	0	intron (NM_001142269, intron 9 of 13)	GGCX	2.08599
chr2	28391617	28391920	FOSL2-nearby-cis	Non-ABC	BasoE,CFUE,OrthoE,PolyE,ProE	0	1	1	1	1	0	1	0	1	1	0.582356	1	intron (NR_103831, intron 1 of 1)	FOSL2	2.08599
chr1	26899828	26900754	ZDHHC18	Non-ABC	BasoE,CFUE,OrthoE,PolyE,ProE	1	1	1	1	1	1	0	1	0	1	0.885434	1	exon (NM_022078, exon 1 of 7)	GPATCH3	2.07978
chr11	68257354	68258092	C11orf24,C11orf24-nearby-cis	ABC	BasoE,CFUE,OrthoE,PolyE,ProE	0	1	1	1	0	0	1	1	0	1	-0.0958347	0	Intergenic	C11orf24	2.07129
chr17	28916405	28916648	TRAF4	ABC	BasoE,CFUE,ProE	1	1	1	1	0	0	1	0	1	1	0.261803	0	intron (NM_001033561, intron 7 of 14)	LOC101927018	2.06515
chr1	26531036	26531452	ZDHHC18	ABC	BasoE,CFUE,OrthoE,PolyE,ProE	1	1	1	1	0	0	1	0	1	1	0.916913	0	intron (NM_002953, intron 1 of 21)	RPS6KA1	2.06515
chr1	26529303	26530264	ZDHHC18	ABC	BasoE,CFUE,OrthoE,ProE	1	1	1	1	0	0	1	0	1	1	0.273406	0	promoter-TSS (NM_002953)	RPS6KA1	2.06515
chr1	26066867	26067255	ZDHHC18	ABC	BasoE,CFUE,ProE	0	0	1	1	1	1	1	1	1	1	0.292454	0	intron (NM_032588, intron 1 of 8)	TRIM63	2.06369
chr6	42044219	42044510	BYSL	ABC	BasoE,CFUE,ProE	1	1	1	1	1	1	0	0	1	1	-0.0354467	0	intron (NM_001287434, intron 1 of 4)	CCND3	2.0631
chr11	125625359	125626763	SRPRA	Non-ABC	BasoE,CFUE,OrthoE,PolyE,ProE	0	1	1	1	1	0	0	1	0	1	-0.133026	1	promoter-TSS (NM_001330428)	CHEK1	2.0627
chr1	18902366	18902851	MRTO4	Non-ABC	BasoE,CFUE,OrthoE,PolyE,ProE	1	1	1	1	1	0	0	0	1	1	-0.271442	1	promoter-TSS (NM_001319218)	ALDH4A1	2.05656
chr17	42577280	42578129	MLX-nearby-cis	Non-ABC	BasoE,CFUE,OrthoE,PolyE,ProE	1	1	1	1	1	0	0	0	1	1	0.613882	1	promoter-TSS (NR_045671)	PSMC3IP	2.05656
chr11	119101378	119102397	C2CD2L,C2CD2L-nearby-cis	Non-ABC	BasoE,CFUE,OrthoE,PolyE,ProE	1	1	1	1	1	0	0	0	1	1	0.745929	1	promoter-TSS (NM_001382)	DPAGT1	2.05656
chr17	42516459	42516568	NKIRAS2	ABC	BasoE,CFUE,PolyE	0	1	1	1	0	0	1	0	1	1	0.0930154	0	intron (NM_005177, intron 20 of 20)	MIR5010	2.0546
chr17	42516309	42516458	NKIRAS2	ABC	BasoE,CFUE,PolyE	0	1	1	1	0	0	1	0	1	1	0.0930154	0	intron (NM_005177, intron 20 of 20)	MIR5010	2.0546
chr17	42517530	42517820	NKIRAS2	ABC	BasoE,CFUE,OrthoE,PolyE,ProE	0	1	1	1	0	0	1	0	1	1	-0.0175931	0	intron (NM_005177, intron 20 of 20)	MIR5010	2.0546
chr2	27754018	27754474	FOSL2	ABC	CFUE,ProE	0	1	1	1	0	0	1	0	1	1	0.0986053	0	Intergenic	MRPL33	2.0546
chr18	2846892	2848190	MYL12A	ABC	BasoE,CFUE,ProE	0	1	1	1	0	0	1	0	1	1	0.408051	0	intron (NM_032048, intron 1 of 7)	EMILIN2	2.0546
chr15	38251482	38252820	SPRED1-nearby-cis	ABC	BasoE,CFUE,OrthoE,PolyE,ProE	0	1	1	1	0	0	1	0	1	1	0.561247	0	promoter-TSS (NM_152594)	SPRED1	2.0546
chr19	48445179	48446413	GRWD1-nearby-cis	Non-ABC	BasoE,CFUE,OrthoE,PolyE,ProE	0	1	1	1	1	1	0	0	1	1	0.658353	1	promoter-TSS (NM_031485)	GRWD1	2.05255
chr17	42120856	42120996	NKIRAS2	Non-ABC	BasoE,CFUE,ProE	0	1	1	1	1	0	0	0	1	1	1.29188	0	exon (NM_021078, exon 1 of 18)	KAT2A	2.04601
chr19	40420689	40421494	SERTAD1-nearby-cis	ABC	BasoE,CFUE,OrthoE,PolyE,ProE	0	1	1	1	1	0	0	0	1	1	0.311173	0	TTS (NM_013376)	SERTAD1	2.04601
chr12	57087132	57088078	NAB2-nearby-cis	ABC	BasoE,CFUE,PolyE,ProE	0	1	1	1	1	0	0	0	1	1	0.383778	0	Intergenic	NAB2	2.04601
chr7	32891092	32892380	KBTBD2-nearby-cis	Non-ABC	BasoE,CFUE,OrthoE,PolyE,ProE	0	1	1	1	1	0	0	0	1	1	0.2357	1	promoter-TSS (NM_015483)	KBTBD2	2.04601
chr8	27616808	27617203	TRIM35	ABC	CFUE,ProE	0	0	1	1	0	0	1	1	1	1	0.025126	0	Intergenic	CLU	2.02577
chr8	89725784	89726217	OSGIN2	ABC	BasoE,CFUE,ProE	0	0	1	1	0	0	1	1	1	1	0.051806	0	intron (NR_125822, intron 1 of 4)	LOC101929709	2.02577
chr17	42024806	42025536	NKIRAS2-nearby-cis	ABC	BasoE,CFUE,OrthoE,ProE	0	0	1	1	0	0	1	1	1	1	0.332742	0	TTS (NM_001242704)	NKIRAS2	2.02577
chr8	27614069	27614970	TRIM35	ABC	BasoE,CFUE,ProE	0	0	1	1	0	0	1	1	1	1	0.177438	0	intron (NM_001831, intron 1 of 8)	CLU	2.02577
chr7	44884615	44884909	PURB-nearby-cis	Non-ABC	CFUE,PolyE,ProE	1	1	1	1	1	1	1	1	1	0	3.53663	0	exon (NM_033224, exon 1 of 1)	PURB	2.02341
chr7	44885272	44886176	PURB-nearby-cis	Non-ABC	BasoE,CFUE,OrthoE,PolyE,ProE	1	1	1	1	1	1	1	1	1	0	0.0325708	1	promoter-TSS (NM_033224)	PURB	2.02341
chr16	71808195	71809412	ATXN1L	Non-ABC	BasoE,CFUE,OrthoE,PolyE,ProE	1	1	1	1	1	1	1	1	1	0	0.902809	1	promoter-TSS (NM_001030007)	AP1G1	2.02341
chr2	119387569	119388177	Kit-ATAC	ABC	CFUE,ProE	0	1	1	1	0	0	1	0	0	1	-0.190412	0	Intergenic	DBI	2.02289
chr3	10264271	10264383	BRPF1	ABC	BasoE,CFUE,ProE	0	1	1	1	0	0	0	0	1	1	-0.138748	0	intron (NM_014760, intron 3 of 7)	TATDN2	2.01462
chr3	10263902	10264270	BRPF1	ABC	BasoE,CFUE,ProE	0	1	1	1	0	0	0	0	1	1	-0.138748	0	intron (NM_014760, intron 3 of 7)	TATDN2	2.01462
chr18	51197313	51198542	MEX3C-nearby-cis	Non-ABC	BasoE,CFUE,OrthoE,PolyE,ProE	0	1	1	1	0	0	0	0	1	1	0.446511	1	promoter-TSS (NM_016626)	MEX3C	2.01462
chr11	207142	208015	BET1L-nearby-cis	Non-ABC	BasoE,CFUE,OrthoE,PolyE,ProE	0	1	1	1	1	0	0	0	0	1	-0.644956	1	promoter-TSS (NM_016526)	RIC8A	2.0143
chr18	3261403	3262808	MYL12A-nearby-cis	Non-ABC	BasoE,CFUE,OrthoE,PolyE,ProE	0	1	1	1	1	0	0	0	0	1	-0.257543	1	promoter-TSS (NM_001144945)	MYL12B	2.0143
chr2	85326423	85326807	MAT2A	ABC	BasoE,CFUE,ProE	0	1	1	1	1	1	1	1	1	0	0.862419	0	exon (NM_006464, exon 2 of 4)	TGOLN2	2.01287
chr19	9674554	9675483	ZNF562-nearby-cis	Non-ABC	BasoE,CFUE,PolyE,ProE	0	1	1	1	1	0	1	1	1	0	-0.399431	1	promoter-TSS (NM_001130031)	ZNF562	2.00633
chr9	122099333	122099540	RC3H2	ABC	BasoE,CFUE,ProE	0	0	1	1	0	0	1	1	0	1	-0.0384084	0	Intergenic	TTLL11	1.99406
chr17	59220272	59221230	SMG8-nearby-cis	Non-ABC	BasoE,CFUE,OrthoE,PolyE,ProE	0	0	1	1	0	0	1	1	0	1	0.873197	1	exon (NM_001165994, exon 1 of 9)	GDPD1	1.99406
chr6	33585646	33586120	BAK1-nearby-cis	ABC	BasoE,CFUE,ProE	1	1	1	1	0	0	0	0	0	1	-0.13088	0	TTS (NR_027908)	GGNBP1	1.99346
chr3	183255390	183255653	B3GNT5-nearby-cis	ABC	CFUE	0	1	1	1	0	1	0	0	0	1	-0.293027	0	intron (NM_032047, intron 1 of 1)	B3GNT5	1.98945
chr12	56751252	56751559	NAB2,ZBTB39	ABC	CFUE,PolyE	0	1	1	1	0	1	0	0	0	1	-0.143479	0	intron (NM_000946, intron 1 of 12)	PRIM1	1.98945
chr11	450031	450583	BET1L	ABC	BasoE,CFUE,OrthoE,PolyE,ProE	1	0	1	1	1	1	0	0	1	1	0.245611	0	promoter-TSS (NM_001329544).2	PTDSS2	1.98587
chr3	10248178	10248963	BRPF1	ABC	BasoE,CFUE,OrthoE,PolyE,ProE	1	0	1	1	1	1	0	0	1	1	-0.0925753	0	promoter-TSS (NM_014760)	TATDN2	1.98587
chr15	101006995	101007245	CHSY1	ABC	CFUE	0	1	1	1	0	0	0	0	0	1	-0.112244	0	intron (NM_024652, intron 6 of 33)	LRRK1	1.98291
chr15	101008050	101008839	CHSY1	ABC	BasoE,CFUE,OrthoE,PolyE,ProE	0	1	1	1	0	0	0	0	0	1	-0.325226	0	intron (NM_024652, intron 6 of 33)	LRRK1	1.98291
chr10	110497366	110498652	DUSP5-nearby-cis	Non-ABC	BasoE,CFUE,OrthoE,PolyE,ProE	0	1	1	1	0	0	0	0	0	1	1.09366	0	5' UTR (NM_004419, exon 1 of 4)	DUSP5	1.98291
chr4	123396609	123396946	SPRY1-nearby-cis	Non-ABC	BasoE,CFUE,OrthoE,PolyE,ProE	0	0	1	1	0	0	1	0	1	1	1.3786	0	promoter-TSS (NM_001258038)	SPRY1	1.97737
chr4	10461223	10461735	ZNF518B-nearby-cis	ABC	BasoE,CFUE,OrthoE,PolyE,ProE	0	0	1	1	0	0	1	0	1	1	-0.474701	0	Intergenic	ZNF518B	1.97737
chr4	10173094	10173176	ZNF518B	ABC	BasoE,CFUE,OrthoE,PolyE,ProE	0	0	1	1	1	1	0	0	1	1	-0.0838113	0	Intergenic	WDR1	1.97532
chr4	10174413	10174844	ZNF518B	ABC	BasoE,CFUE,OrthoE,PolyE,ProE	0	0	1	1	1	1	0	0	1	1	0.00150812	0	Intergenic	WDR1	1.97532
chr4	10173177	10174011	ZNF518B	ABC	BasoE,CFUE,OrthoE,PolyE,ProE	0	0	1	1	1	1	0	0	1	1	-0.0838113	0	Intergenic	WDR1	1.97532
chr8	89758373	89758536	OSGIN2	ABC	BasoE,CFUE,OrthoE,PolyE,ProE	0	1	1	1	0	0	1	1	1	0	0.196459	0	promoter-TSS (NR_125822)	RIPK2	1.97494
chr8	89759309	89759555	OSGIN2	ABC	BasoE,CFUE	0	1	1	1	0	0	1	1	1	0	-0.0947846	0	intron (NM_003821, intron 1 of 10)	RIPK2	1.97494
chr3	9979054	9979311	BRPF1	ABC	BasoE,CFUE,PolyE,ProE	0	1	1	1	0	0	1	1	1	0	0.08771	0	intron (NM_018447, intron 2 of 8)	EMC3-AS1	1.97494
chr12	4273536	4273855	CCND2-nearby-cis	Non-ABC	CFUE	0	1	1	1	0	0	1	1	1	0	1.87067	0	promoter-TSS (NM_001759)	CCND2	1.97494
chr8	89757415	89758372	OSGIN2	ABC	BasoE,CFUE,OrthoE,PolyE,ProE	0	1	1	1	0	0	1	1	1	0	0.196459	0	promoter-TSS (NR_125822)	RIPK2	1.97494
chr15	100596715	100597178	CHSY1	ABC	BasoE,CFUE,OrthoE,PolyE,ProE	0	1	1	1	1	1	0	1	1	0	0.0663909	0	intron (NR_148018, intron 1 of 6)	LINS1	1.97289
chr17	42017028	42018103	NKIRAS2-nearby-cis	Non-ABC	BasoE,CFUE,OrthoE,PolyE,ProE	0	1	1	1	1	1	0	1	1	0	1.03209	0	promoter-TSS (NM_001144766)	NKIRAS2	1.97289
chr9	37903413	37904532	ALDH1B1	ABC	BasoE,CFUE,OrthoE,PolyE,ProE	0	0	1	1	1	0	0	0	1	1	-0.240986	0	intron (NR_024872, intron 1 of 4)	SLC25A51	1.96879
chr12	56723900	56724157	NAB2,ZBTB39	ABC	BasoE,CFUE,OrthoE,PolyE	0	1	1	1	1	0	0	1	1	0	0.65807	0	intron (NM_001365896, intron 2 of 8)	NACA	1.96636
chr1	34852663	34853198	SMIM12-nearby-cis	ABC	BasoE,CFUE,OrthoE,PolyE,ProE	1	0	1	1	0	0	0	0	1	1	-0.113239	0	3' UTR (NM_001164824, exon 3 of 3)	SMIM12	1.94795
chr2	74206162	74206645	MTHFD2-nearby-cis	ABC	BasoE,CFUE,OrthoE,PolyE,ProE	0	1	1	1	0	0	1	1	0	0	0.0494265	0	intron (NM_006636, intron 2 of 7)	MTHFD2	1.94323
chr1	37811129	37811374	MTF1,YRDC-nearby-cis	Non-ABC	CFUE	0	0	1	1	0	0	0	0	1	1	1.4258	0	3' UTR (NM_005955, exon 11 of 11)	YRDC	1.9374
chr16	81738854	81739394	CMC2	Non-ABC	BasoE,CFUE,OrthoE,ProE	0	0	1	1	0	0	0	0	1	1	-0.166944	1	Intergenic	PLCG2	1.9374
chr1	93878475	93878714	TMED5	ABC	BasoE,CFUE,OrthoE,PolyE,ProE	0	0	1	1	1	0	0	0	0	1	-0.278285	0	intron (NM_014597, intron 1 of 6)	DNTTIP2	1.93708
chr1	27233923	27234985	ZDHHC18	ABC	BasoE,CFUE,OrthoE,PolyE,ProE	1	1	1	1	1	0	0	0	1	0	0.87244	0	promoter-TSS (NM_015023)	WDTC1	1.92851
chr17	7242748	7243279	PHF23-nearby-cis	Non-ABC	BasoE,CFUE,OrthoE,PolyE	0	1	1	1	0	0	1	0	1	0	0.191062	1	promoter-TSS (NM_007278)	GABARAP	1.92655
chr9	122904546	122905707	RC3H2-nearby-cis	Non-ABC	BasoE,CFUE,OrthoE,PolyE,ProE	0	1	1	1	0	0	1	0	1	0	1.07729	0	5' UTR (NM_018835, exon 1 of 18)	RC3H2	1.92655
chr19	9768239	9769117	ZNF121	Non-ABC	BasoE,CFUE,OrthoE,PolyE,ProE	0	1	1	1	1	0	0	0	1	0	-0.26554	1	promoter-TSS (NM_001077624)	ZNF846	1.91796
chr17	6651201	6652274	DHX33	Non-ABC	BasoE,CFUE,OrthoE,PolyE,ProE	0	1	1	1	1	0	0	0	1	0	0.0954939	1	promoter-TSS (NM_016060)	C17orf100	1.91796
chr12	57078099	57079265	NAB2,NAB2-nearby-cis	Non-ABC	BasoE,CFUE,OrthoE,PolyE,ProE	0	1	1	1	1	0	0	0	1	0	0.287071	1	exon (NM_015257, exon 1 of 8)	NEMP1	1.91796
chr19	18328738	18328919	MPV17L2	ABC	BasoE,CFUE,OrthoE,PolyE,ProE	0	0	1	1	0	0	0	0	0	1	-9.15137e-05	0	Intergenic	LSM4	1.90569
chr1	34845428	34845883	SMIM12-nearby-cis	ABC	BasoE,CFUE,ProE	0	0	1	1	0	0	0	0	0	1	0.306664	0	Intergenic	SMIM12	1.90569
chr15	101255595	101256054	CHSY1-nearby-cis	ABC	BasoE,CFUE,OrthoE,PolyE,ProE	0	0	1	1	0	1	1	1	1	0	0.038549	0	Intergenic	CHSY1	1.90425
chr3	183361156	183361621	B3GNT5	ABC	BasoE,CFUE,ProE	0	1	1	1	0	0	0	1	0	0	0.0720774	0	intron (NM_015078, intron 3 of 29)	MCF2L2	1.90326
chr7	44489915	44491040	PURB,SNHG15	Non-ABC	BasoE,CFUE,OrthoE,PolyE,ProE	1	1	1	0	1	0	1	1	1	1	0.552023	1	exon (NM_015332, exon 1 of 6)	NUDCD3	1.90141
chr19	9584051	9584870	ZNF121-nearby-cis	Non-ABC	BasoE,CFUE,OrthoE,PolyE,ProE	0	0	1	1	1	0	1	1	0	0	-0.502902	1	promoter-TSS (NM_001008727)	ZNF121	1.89739
chr5	132260774	132261197	Kit-ATAC	ABC	CFUE,ProE	0	1	1	1	0	0	1	0	0	0	0.779314	0	intron (NM_001131027, intron 1 of 5)	PDLIM4	1.89484
chr10	71359247	71359891	Kit-ATAC	ABC	CFUE,ProE	0	1	1	1	0	0	1	0	0	0	-0.0330388	0	intron (NM_001174098, intron 5 of 5)	CDH23	1.89484
chr8	27310308	27310591	TRIM35-nearby-cis	ABC	BasoE,CFUE,OrthoE,PolyE,ProE	0	1	1	1	0	1	0	0	1	0	-0.293406	0	intron (NM_171982, intron 1 of 5)	TRIM35	1.89311
chr2	238421402	238421847	ASB1-nearby-cis	ABC	BasoE,CFUE,OrthoE,PolyE,ProE	0	1	1	1	0	1	0	0	1	0	-0.299566	0	Intergenic	ASB1	1.89311
chr8	27310699	27311784	TRIM35-nearby-cis	Non-ABC	BasoE,CFUE,OrthoE,PolyE,ProE	0	1	1	1	0	1	0	0	1	0	0.369841	1	promoter-TSS (NM_001304495)	TRIM35	1.89311
chr7	44581569	44582844	PURB	Non-ABC	BasoE,CFUE,OrthoE,PolyE,ProE	0	1	1	1	1	1	0	0	0	0	0.415462	1	promoter-TSS (NM_001303060)	TMED4	1.89279
chr4	13484006	13485002	ZNF518B	Non-ABC	BasoE,CFUE,OrthoE,PolyE,ProE	0	0	1	1	1	0	0	1	1	0	0.281279	1	promoter-TSS (NM_001159601)	RAB28	1.88913
chr5	112861136	112861678	STARD4	Non-ABC	BasoE,CFUE,OrthoE,PolyE,ProE	0	1	1	1	0	0	0	0	1	0	-0.229679	1	promoter-TSS (NM_003135)	SRP19	1.88657
chr2	73828706	73829378	MTHFD2	ABC	BasoE,CFUE,OrthoE,PolyE,ProE	0	1	1	1	0	0	0	0	1	0	0.190622	0	promoter-TSS (NR_148668)	STAMBP	1.88657
chr17	7237743	7238018	PHF23-nearby-cis	ABC	BasoE,CFUE,OrthoE,PolyE,ProE	0	1	1	1	0	0	0	0	1	0	0.587945	0	intron (NM_001284517, intron 1 of 4)	PHF23	1.88657
chr19	9818771	9819868	FBXL12-nearby-cis	Non-ABC	BasoE,CFUE,OrthoE,PolyE,ProE	0	1	1	1	0	0	0	0	1	0	-0.82933	1	promoter-TSS (NM_017703)	FBXL12	1.88657
chr9	133347463	133348867	SURF6-nearby-cis	Non-ABC	BasoE,CFUE,OrthoE,PolyE,ProE	0	1	1	1	1	0	0	0	0	0	-0.425806	1	promoter-TSS (NM_133640).2	MED22	1.88625
chr4	10116243	10117463	ZNF518B	ABC	BasoE,CFUE,OrthoE,PolyE,ProE	1	1	1	1	0	1	0	0	0	0	0.00643443	0	promoter-TSS (NM_005112)	WDR1	1.87194
chr18	51211580	51212105	MEX3C-nearby-cis	ABC	BasoE,CFUE	0	0	1	1	0	0	1	1	0	0	0.0694248	0	Intergenic	MEX3C	1.86601
chr1	19251061	19252174	MRTO4-nearby-cis	Non-ABC	BasoE,CFUE,OrthoE,PolyE,ProE	0	1	1	1	0	1	0	0	0	0	0.258841	1	promoter-TSS (NM_001271429)	EMC1	1.8614
chr2	74185945	74186383	MTHFD2-nearby-cis	ABC	BasoE,CFUE,ProE	0	0	1	1	0	0	0	1	1	0	0.051121	0	Intergenic	MOB1A	1.85774
chr3	183369116	183369590	B3GNT5	Non-ABC	BasoE,CFUE,ProE	0	0	1	1	0	1	1	0	1	0	0.0532384	1	intron (NM_015078, intron 3 of 29)	MCF2L2	1.85586
chr2	190184535	190184840	C2orf88-nearby-cis	ABC	BasoE,CFUE,PolyE,ProE	0	1	1	1	0	0	0	0	0	0	0.0791082	0	intron (NM_032321, intron 1 of 1)	C2orf88	1.85486
chr17	6443708	6444580	DHX33,MIS12	Non-ABC	BasoE,CFUE,ProE	0	1	1	1	0	0	0	0	0	0	-0.107862	1	promoter-TSS (NM_001195228)	PIMREG	1.85486
chr12	56877963	56878456	ZBTB39	Non-ABC	BasoE,CFUE,OrthoE,PolyE,ProE	0	0	1	1	0	0	1	0	1	0	0.0662373	1	Intergenic	SDR9C7	1.84932
chr11	125903536	125903737	SRPRA	ABC	BasoE,CFUE,PolyE,ProE	0	0	1	1	1	0	0	0	1	0	0.239164	0	promoter-TSS (NM_001271985)	DDX25	1.84073
chr11	125902692	125903380	SRPRA	ABC	BasoE,CFUE,PolyE,ProE	0	0	1	1	1	0	0	0	1	0	-0.055811	0	promoter-TSS (NM_001330438)	PUS3	1.84073
chr8	27766381	27766398	TRIM35	ABC	CFUE	1	0	1	1	0	0	0	0	1	0	-0.0907438	0	intron (NR_156432, intron 1 of 7)	CCDC25	1.81989
chr2	27772333	27772355	FOSL2	Non-ABC	BasoE,CFUE,OrthoE,PolyE,ProE	1	0	1	1	0	0	0	0	1	0	-0.10642	1	intron (NM_145330, intron 1 of 2)	MRPL33	1.81989
chr8	27772390	27772798	TRIM35	ABC	BasoE,CFUE,OrthoE,PolyE,ProE	1	0	1	1	0	0	0	0	1	0	0.316627	0	promoter-TSS (NR_130762)	CCDC25	1.81989
chr2	27771344	27772332	FOSL2	Non-ABC	BasoE,CFUE,OrthoE,PolyE,ProE	1	0	1	1	0	0	0	0	1	0	-0.10642	1	intron (NM_145330, intron 1 of 2)	MRPL33	1.81989
chr19	9827037	9828380	FBXL12-nearby-cis,ZNF121	ABC	BasoE,CFUE,OrthoE,PolyE,ProE	0	0	1	1	0	0	0	0	1	0	-0.0127841	0	promoter-TSS (NM_024292)	UBL5	1.80934
chr9	133335942	133336657	SURF6-nearby-cis	Non-ABC	BasoE,CFUE,OrthoE,PolyE,ProE	1	1	1	0	1	1	0	0	0	1	-0.14111	1	promoter-TSS (NM_006753)	SURF6	1.78786
chr2	68156978	68158282	PNO1-nearby-cis	Non-ABC	BasoE,CFUE,OrthoE,PolyE,ProE	1	1	1	0	1	0	0	0	0	1	0.789406	1	promoter-TSS (NM_001329917)	WDR92	1.78132
chr15	40308778	40309160	INAFM2-nearby-cis	ABC	BasoE,CFUE,PolyE,ProE	0	0	1	1	0	0	0	0	0	0	0.130442	0	Intergenic	PLCB2	1.77763
chr15	40320962	40321175	INAFM2-nearby-cis	Non-ABC	CFUE	0	0	1	0	0	0	0	0	1	1	1.45459	0	Intergenic	INAFM2	1.69387
chr4	87219637	87220862	KLHL8-nearby-cis	Non-ABC	BasoE,CFUE,OrthoE,PolyE,ProE	0	1	0	0	1	0	1	0	1	1	-0.312224	1	promoter-TSS (NM_001292003)	KLHL8	1.30835
chr4	183443856	183445390	CDKN2AIP-nearby-cis	Non-ABC	BasoE,CFUE,OrthoE,PolyE,ProE	1	1	0	0	0	1	0	0	1	1	0.343263	1	promoter-TSS (NM_017632)	CDKN2AIP	1.25407
chr15	101088652	101089120	CHSY1	ABC	CFUE,PolyE,ProE	0	1	0	0	0	0	0	1	0	1	-0.0667051	0	Intergenic	CHSY1	1.25368
chr17	42566744	42568044	MLX-nearby-cis	ABC	BasoE,CFUE,OrthoE,PolyE,ProE	1	1	0	0	1	0	0	0	0	1	0.243046	0	intron (NM_170607, intron 1 of 7)	MLX	1.24722
chr20	23421245	23421832	GZF1	ABC	BasoE,CFUE,OrthoE,PolyE,ProE	0	1	0	0	0	0	0	0	1	1	0.0445468	0	promoter-TSS (NM_022080)	NAPB	1.23699
chr22	39496258	39496868	MIEF1-nearby-cis	ABC	BasoE,CFUE,ProE	0	1	0	0	0	0	0	0	1	1	-0.254549	0	Intergenic	MIEF1	1.23699
chr19	7925278	7926387	SNAPC2-nearby-cis	ABC	BasoE,CFUE,OrthoE,ProE	0	1	0	0	1	0	0	0	0	1	0.41576	0	TTS (NM_006351)	CTXN1	1.23667
chr8	27325167	27326829	TRIM35-nearby-cis	ABC	BasoE,CFUE,OrthoE,PolyE,ProE	0	0	0	0	0	0	0	0	1	1	0.234422	0	intron (NM_173175, intron 1 of 29)	PTK2B	1.15976
chr15	38072427	38072707	SPRED1	Non-ABC	CFUE,ProE	0	0	0	0	0	0	0	0	0	1	1.27606	0	non-coding (NR_147201, exon 1 of 3)	LINC01852	1.12805
chr10	14889403	14889764	SUV39H2-nearby-cis	ABC	CFUE,ProE	0	0	0	0	0	0	0	0	0	1	0.137321	0	intron (NM_001193427, intron 2 of 5)	SUV39H2	1.12805
chr17	49994946	49995361	SLC35B1	Non-ABC	CFUE	0	0	0	0	0	0	0	0	0	1	1.54508	0	promoter-TSS (NM_005220)	DLX3	1.12805
chr7	36987132	36987552	Kit-ATAC	ABC	ProE	0	0	0	0	0	0	0	0	0	1	0.12442	0	intron (NM_001206480, intron 16 of 21)	ELMO1	1.12805
chr15	38072708	38073188	SPRED1	Non-ABC	CFUE,ProE	0	0	0	0	0	0	0	0	0	1	1.27606	0	non-coding (NR_147201, exon 1 of 3)	LINC01852	1.12805
chr20	23048434	23049139	GZF1,NXT1	ABC	BasoE,CFUE,OrthoE,PolyE,ProE	0	0	0	0	0	0	0	0	0	1	0.35367	0	exon (NM_000361, exon 1 of 1)	THBD	1.12805
chr9	122145089	122145947	RC3H2	Non-ABC	BasoE,CFUE,OrthoE,PolyE,ProE	0	0	0	0	0	0	0	0	0	1	-0.0823686	1	intron (NM_014222, intron 3 of 3)	NDUFA8	1.12805
chr12	109476921	109478155	KCTD10-nearby-cis	Non-ABC	BasoE,CFUE,OrthoE,PolyE,ProE	1	1	0	0	0	1	0	0	1	0	0.271911	1	promoter-TSS (NM_001317399)	UBE3B	1.12602
chr1	200409492	200410412	ZNF281-nearby-cis	Non-ABC	BasoE,CFUE,OrthoE,PolyE,ProE	1	1	0	0	0	0	0	0	1	0	1.24921	0	promoter-TSS (NM_001281294)	ZNF281	1.11948
chr12	4271663	4272946	CCND2-nearby-cis	Non-ABC	BasoE,CFUE,PolyE,ProE	0	1	0	0	0	0	0	0	1	0	0.938594	1	intron (NR_149145, intron 1 of 3)	CCND2	1.10894
chr22	39490176	39490483	MIEF1-nearby-cis	ABC	BasoE,CFUE,PolyE,ProE	0	1	0	0	0	0	0	0	1	0	0.107687	0	3' UTR (NM_001098270, exon 1 of 1)	MGAT3	1.10894
chr19	16896857	16897731	F2RL3-nearby-cis	ABC	BasoE,CFUE,ProE	0	1	0	0	0	0	0	0	1	0	-0.481619	0	promoter-TSS (NR_147452)	CPAMD8	1.10894
chr5	111512178	111513273	STARD4-nearby-cis	Non-ABC	BasoE,CFUE,OrthoE,PolyE,ProE	0	1	0	0	0	0	0	0	1	0	-0.329701	1	promoter-TSS (NM_139164)	STARD4	1.10894
chr2	127293406	127294521	AMMECR1L,FAM168B	ABC	BasoE,CFUE,OrthoE,PolyE,ProE	0	1	0	0	0	0	0	0	1	0	0.264296	0	5' UTR (NM_001303416, exon 1 of 15)	ERCC3	1.10894
chr2	238426394	238427616	ASB1-nearby-cis	Non-ABC	BasoE,CFUE,OrthoE,PolyE,ProE	0	1	0	0	0	0	0	0	1	0	-0.285765	1	promoter-TSS (NM_001330196)	ASB1	1.10894
chr2	85545987	85547186	Kit-ATAC,MAT2A-nearby-cis	ABC	BasoE,CFUE,ProE	0	1	0	0	1	0	0	0	0	0	-0.154898	0	3' UTR (NM_000821, exon 15 of 15)	MAT2A	1.10861
chr16	88790669	88790958	Kit-ATAC	ABC	CFUE	0	1	0	0	0	1	0	0	0	0	-0.217107	0	Intergenic	PIEZO1	1.08376
chr1	31736580	31737119	Kit-ATAC	Non-ABC	ProE	0	1	0	0	0	0	0	0	0	0	1.92191	0	intron (NM_001294335, intron 20 of 32)	MIR4254	1.07723
chr4	86916206	86916916	KLHL8	Non-ABC	BasoE,CFUE,OrthoE,PolyE,ProE	0	1	0	0	0	0	0	0	0	0	0.0774648	1	Intergenic	AFF1-AS1	1.07723
chr19	57191273	57192019	ZNF264-nearby-cis	Non-ABC	BasoE,CFUE,OrthoE,PolyE,ProE	0	1	0	0	0	0	0	0	0	0	-0.755303	1	5' UTR (NM_003417, exon 1 of 4)	ZNF264	1.07723
chr15	101107332	101108436	CHSY1	ABC	BasoE,CFUE	0	1	0	0	0	0	0	0	0	0	-0.016577	0	Intergenic	CHSY1	1.07723
chr15	75198477	75199005	C15orf39-nearby-cis	ABC	BasoE,CFUE,ProE	0	0	0	0	0	0	0	0	1	0	-0.013697	0	Intergenic	C15orf39	1.03171
chr12	56753962	56753967	NAB2,ZBTB39	ABC	BasoE,CFUE,OrthoE,PolyE,ProE	0	0	0	0	0	0	0	0	0	0	0.28276	0	Intergenic	PRIM1	1
chr12	56753797	56753961	NAB2,ZBTB39	ABC	BasoE,CFUE,OrthoE,PolyE,ProE	0	0	0	0	0	0	0	0	0	0	0.28276	0	Intergenic	PRIM1	1
chr12	56753617	56753796	NAB2,ZBTB39	ABC	BasoE,CFUE,OrthoE,PolyE,ProE	0	0	0	0	0	0	0	0	0	0	0.28276	0	Intergenic	PRIM1	1
chr9	121196491	121196747	RAB14-nearby-cis	ABC	CFUE	0	0	0	0	0	0	0	0	0	0	0.170332	0	intron (NM_016322, intron 1 of 7)	GSN	1
chr2	74181721	74181982	MTHFD2	ABC	CFUE	0	0	0	0	0	0	0	0	0	0	0.511356	0	Intergenic	MOB1A	1
chr9	38381001	38381553	ALDH1B1-nearby-cis	ABC	BasoE,CFUE,ProE	0	0	0	0	0	0	0	0	0	0	-0.0765652	0	Intergenic	ALDH1B1	1
chr12	4031013	4031585	CCND2	Non-ABC	BasoE,CFUE,ProE	0	0	0	0	0	0	0	0	0	0	1.17482	0	Intergenic	PARP11	1
chr4	183455637	183456503	CDKN2AIP-nearby-cis	Non-ABC	BasoE,CFUE,ProE	0	0	0	0	0	0	0	0	0	0	0.0360404	1	Intergenic	CDKN2AIP	1
chr1	26431905	26432577	ZDHHC18	Non-ABC	BasoE,CFUE,OrthoE,PolyE,ProE	1	1	1	1	1	1	1	1	1	1	-0.217185	0	promoter-TSS (NM_001243564)	DHDDS	0.151468
chr1	109090315	109091483	TAF13-nearby-cis	Non-ABC	BasoE,CFUE,OrthoE,PolyE,ProE	1	1	1	1	1	0	1	1	1	1	0.0825377	0	intron (NR_136243, intron 1 of 1)	TMEM167B	0.144932
chr19	16888672	16889244	F2RL3-nearby-cis	Non-ABC	CFUE,ProE	1	1	1	1	0	1	1	1	1	1	-0.466217	0	promoter-TSS (NM_003950)	F2RL3	0.12008
chr19	16889359	16889951	F2RL3-nearby-cis	Non-ABC	CFUE,ProE	1	1	1	1	0	1	1	1	1	1	0.828321	0	exon (NM_003950, exon 2 of 2)	F2RL3	0.12008
chr20	23361547	23362409	GZF1-nearby-cis,NXT1-nearby-cis	Non-ABC	BasoE,CFUE,OrthoE,PolyE,ProE	1	1	1	1	0	1	1	1	1	1	-0.830871	0	promoter-TSS (NM_022482)	GZF1	0.12008
chr1	37692129	37692688	MTF1,ZC3H12A	Non-ABC	BasoE,CFUE,OrthoE,PolyE,ProE	1	1	1	1	1	1	0	1	1	1	-0.0798408	0	promoter-TSS (NM_001350759)	CDCA8	0.111493
chr1	23168134	23169046	LUZP1-nearby-cis	Non-ABC	BasoE,CFUE,OrthoE,PolyE,ProE	0	1	1	1	0	1	1	1	1	1	0.274726	0	intron (NM_033631, intron 1 of 4)	LUZP1	0.109532
chr8	22244438	22245554	POLR3D-nearby-cis	Non-ABC	BasoE,CFUE,OrthoE,PolyE,ProE	1	1	1	1	1	0	0	1	1	1	0.509353	0	promoter-TSS (NM_001722)	MIR320A	0.104957
chr1	37859260	37860393	MTF1-nearby-cis	Non-ABC	BasoE,CFUE,OrthoE,PolyE,ProE	1	1	1	1	1	0	0	1	1	1	0.419013	0	promoter-TSS (NM_005955)	MTF1	0.104957
chr17	42561797	42562852	MLX-nearby-cis	Non-ABC	BasoE,CFUE,OrthoE,PolyE,ProE	1	1	1	1	1	1	1	0	1	1	0.580924	0	5' UTR (NM_025233, exon 1 of 9)	COASY	0.103071
chr1	109075735	109076342	TAF13-nearby-cis	Non-ABC	BasoE,CFUE,OrthoE,PolyE,ProE	0	1	1	1	1	1	0	1	1	1	-0.106995	0	promoter-TSS (NM_005645)	TAF13	0.100946
chr11	118791598	118791977	C2CD2L	Non-ABC	CFUE,OrthoE,PolyE,ProE	0	1	1	1	1	0	0	1	1	1	-0.0366517	0	promoter-TSS (NM_004397)	DDX6	0.0944091
chr17	49707799	49708703	SLC35B1-nearby-cis	Non-ABC	BasoE,CFUE,OrthoE,PolyE,ProE	0	1	1	1	1	0	0	1	1	1	0.512055	0	promoter-TSS (NM_005827)	SLC35B1	0.0944091
chr19	40425336	40426244	SERTAD1-nearby-cis	Non-ABC	BasoE,CFUE,OrthoE,PolyE,ProE	0	1	1	1	1	1	1	0	1	1	0.692597	0	intron (NM_013376, intron 1 of 1)	SERTAD1	0.0925238
chr12	57229466	57229827	NAB2,ZBTB39	Non-ABC	BasoE,CFUE,ProE	0	1	1	1	0	0	1	1	0	1	0.132026	0	promoter-TSS (NR_029415)	SHMT2	0.0712858
chr12	57229910	57230388	NAB2,ZBTB39	Non-ABC	BasoE,CFUE,ProE	0	1	1	1	0	0	1	1	0	1	0.0703891	0	promoter-TSS (NR_029415)	SHMT2	0.0712858
chr16	71845566	71846352	ATXN1L-nearby-cis	Non-ABC	BasoE,CFUE,OrthoE,PolyE,ProE	0	1	1	1	0	0	1	1	0	1	0.575774	0	promoter-TSS (NM_001137675)	ATXN1L	0.0712858
chr19	18203898	18204538	MPV17L2-nearby-cis	Non-ABC	BasoE,CFUE,OrthoE,PolyE,ProE	0	1	1	1	0	0	0	1	1	1	0.0847703	0	promoter-TSS (NM_002866)	RAB3A	0.0630208
chr4	10200812	10201221	ZNF518B	Non-ABC	BasoE,CFUE,OrthoE,PolyE,ProE	0	1	1	1	0	1	1	0	1	1	-0.124325	0	Intergenic	WDR1	0.0611355
chr2	73234369	73234690	MTHFD2	Non-ABC	BasoE,CFUE,OrthoE,PolyE,ProE	1	1	1	1	1	0	0	0	1	1	0.256404	0	promoter-TSS (NM_006429)	CCT7	0.0565599
chr17	42578370	42578835	MLX-nearby-cis	Non-ABC	BasoE,CFUE,OrthoE,PolyE,ProE	1	1	1	1	1	0	0	0	1	1	0.400191	0	promoter-TSS (NM_001256016)	PSMC3IP	0.0565599
chr2	238287692	238287900	ASB1,PER2-nearby-cis	Non-ABC	CFUE	0	1	1	1	0	0	1	0	1	1	0.3875	0	intron (NM_022817, intron 1 of 22)	PER2	0.0545989
chr2	238288351	238289440	ASB1,PER2-nearby-cis	Non-ABC	BasoE,CFUE,OrthoE,PolyE,ProE	0	1	1	1	0	0	1	0	1	1	0.0151396	0	promoter-TSS (NM_022817)	PER2	0.0545989
chr17	7315024	7315708	PHF23	Non-ABC	BasoE,CFUE,OrthoE,PolyE,ProE	0	1	1	1	1	0	0	0	1	1	0.546945	0	TTS (NM_001005408)	GPS2	0.0460122
chr1	34859289	34860145	SMIM12-nearby-cis	Non-ABC	BasoE,CFUE,OrthoE,PolyE,ProE	0	1	1	1	1	0	0	0	1	1	0.0899907	0	promoter-TSS (NM_001164824)	SMIM12	0.0460122
chr12	57088370	57089287	NAB2-nearby-cis	Non-ABC	BasoE,CFUE,OrthoE,PolyE,ProE	0	1	1	1	1	0	0	0	1	1	0.69919	0	promoter-TSS (NM_001330305)	NAB2	0.0460122
chr17	7233170	7233489	PHF23-nearby-cis	Non-ABC	CFUE	1	1	1	1	0	1	0	0	1	1	-0.275069	0	intron (NM_004422, intron 1 of 14)	DVL2	0.0317082
chr17	7233978	7234789	PHF23-nearby-cis	Non-ABC	BasoE,CFUE,OrthoE,PolyE,ProE	1	1	1	1	0	1	0	0	1	1	0.823551	0	TTS (NM_024297)	DVL2	0.0317082
chr15	75201648	75202936	C15orf39-nearby-cis	Non-ABC	BasoE,CFUE,OrthoE,PolyE,ProE	1	1	1	1	1	1	0	0	0	1	0.215237	0	intron (NM_015492, intron 1 of 2)	C15orf39	0.0313866
chr12	57008193	57008449	ZBTB39-nearby-cis	Non-ABC	CFUE	0	0	1	1	0	0	1	1	1	1	0.280625	0	Intergenic	ZBTB39	0.0257695
chr18	497026	497290	Kit-ATAC	Non-ABC	CFUE	0	0	1	1	0	0	1	1	1	1	0.841419	0	intron (NM_130386, intron 1 of 9)	COLEC12	0.0257695
chr14	69101282	69101771	Kit-ATAC	Non-ABC	BasoE,CFUE,PolyE,ProE	0	0	1	1	0	0	1	1	1	1	0.148135	0	intron (NM_003861, intron 5 of 8)	DCAF5	0.0257695
chr2	73779518	73779770	MTHFD2	Non-ABC	BasoE,CFUE,OrthoE,PolyE,ProE	1	1	1	1	0	0	0	0	1	1	-0.138147	0	exon (NM_003584, exon 1 of 9)	DUSP11	0.0251716
chr2	73779771	73780362	MTHFD2	Non-ABC	BasoE,CFUE,OrthoE,PolyE,ProE	1	1	1	1	0	0	0	0	1	1	-0.138147	0	exon (NM_003584, exon 1 of 9)	DUSP11	0.0251716
chr19	51570941	51571546	ZNF175-nearby-cis	Non-ABC	BasoE,CFUE,OrthoE,PolyE,ProE	1	1	1	1	0	0	0	0	1	1	-0.205912	0	promoter-TSS (NR_136208)	ZNF175	0.0251716
chr2	73736649	73737693	MTHFD2	Non-ABC	BasoE,CFUE,OrthoE,PolyE,ProE	1	1	1	1	0	0	0	0	1	1	-0.413098	0	promoter-TSS (NM_001330388)	TPRKB	0.0251716
chr19	7920145	7921289	SNAPC2-nearby-cis	Non-ABC	BasoE,CFUE,OrthoE,PolyE,ProE	1	1	1	1	0	0	0	0	1	1	-0.408712	0	promoter-TSS (NR_030717)	SNAPC2	0.0251716
chr9	123350307	123350344	RC3H2	Non-ABC	BasoE,CFUE,ProE	0	1	1	1	0	0	1	0	0	1	-0.173376	0	Intergenic	CRB2	0.022889
chr9	123354090	123354490	RC3H2	Non-ABC	CFUE,OrthoE,ProE	0	1	1	1	0	0	1	0	0	1	-0.341167	0	Intergenic	CRB2	0.022889
chr1	93080480	93080754	TMED5	Non-ABC	BasoE,CFUE,OrthoE,ProE	0	1	1	1	0	1	0	0	1	1	0.728365	0	intron (NM_001164393, intron 1 of 12)	MTF2	0.0211606
chr11	126268743	126269448	SRPRA-nearby-cis	Non-ABC	BasoE,CFUE,OrthoE,PolyE,ProE	1	1	1	1	1	0	1	1	1	0	0.691664	0	promoter-TSS (NR_037647)	FOXRED1	0.0168781
chr2	74178208	74178211	MTHFD2	Non-ABC	BasoE,CFUE,OrthoE,PolyE,ProE	0	1	1	1	0	0	0	0	1	1	-0.0161304	0	promoter-TSS (NM_001317111)	MOB1A	0.014624
chr17	42019849	42020257	NKIRAS2-nearby-cis	Non-ABC	BasoE,CFUE,OrthoE,PolyE,ProE	0	1	1	1	0	0	0	0	1	1	0.0483971	0	promoter-TSS (NM_001144928)	NKIRAS2	0.014624
chr6	33579616	33580539	BAK1-nearby-cis	Non-ABC	BasoE,CFUE,OrthoE,PolyE,ProE	0	1	1	1	0	0	0	0	1	1	-0.0279101	0	5' UTR (NM_001188, exon 1 of 6)	BAK1	0.014624
chr15	75204767	75205089	C15orf39-nearby-cis	Non-ABC	BasoE,CFUE,OrthoE,PolyE,ProE	0	1	1	1	1	0	0	0	0	1	-0.175189	0	intron (NM_015492, intron 1 of 2)	C15orf39	0.0143024
chr11	208599	209089	BET1L-nearby-cis	Non-ABC	BasoE,CFUE,OrthoE,PolyE,ProE	0	1	1	1	1	0	0	0	0	1	-0.0905959	0	promoter-TSS (NR_106801)	MIR6743	0.0143024
chr9	38392326	38393138	ALDH1B1-nearby-cis	Non-ABC	BasoE,CFUE,OrthoE,PolyE,ProE	0	1	1	1	1	0	0	0	0	1	-0.510498	0	promoter-TSS (NM_000692)	ALDH1B1	0.0143024
chr15	101251454	101252494	CHSY1-nearby-cis	Non-ABC	BasoE,CFUE,PolyE,ProE	0	1	1	1	1	0	0	0	0	1	0.111458	0	promoter-TSS (NM_014918)	CHSY1	0.0143024
chr2	85602293	85603441	MAT2A	Non-ABC	BasoE,CFUE,OrthoE,PolyE,ProE	0	1	1	1	1	0	0	0	0	1	0.219304	0	promoter-TSS (NM_153342)	USP39	0.0143024
chr5	112160468	112161290	STARD4	Non-ABC	BasoE,CFUE,OrthoE,PolyE,ProE	0	0	1	1	1	0	1	0	1	1	-0.42204	0	promoter-TSS (NR_002922)	EPB41L4A-AS1	0.00876096
chr20	32207144	32208152	PLAGL2-nearby-cis	Non-ABC	BasoE,CFUE,OrthoE,PolyE,ProE	1	1	1	1	0	1	0	0	0	1	0.882625	0	promoter-TSS (NM_015352)	PLAGL2	-1.644e-06
chr2	73851338	73851566	Kit-ATAC,MTHFD2	Non-ABC	CFUE	0	0	1	1	0	0	1	1	0	1	0.0904956	0	intron (NR_148670, intron 8 of 12)	STAMBP	-0.00594039
chr11	118906948	118907687	C2CD2L	Non-ABC	BasoE,CFUE,OrthoE,ProE	0	0	1	1	0	0	1	1	0	1	0.934886	0	intron (NM_182557, intron 3 of 7)	BCL9L	-0.00594039
chr15	101149150	101149637	CHSY1	Non-ABC	CFUE,ProE	0	0	1	1	0	0	1	1	0	1	-0.131224	0	Intergenic	CHSY1	-0.00594039
chr3	183253524	183255093	B3GNT5-nearby-cis	Non-ABC	BasoE,CFUE,OrthoE,PolyE,ProE	0	1	1	1	0	1	0	0	0	1	-0.174969	0	intron (NM_032047, intron 1 of 1)	B3GNT5	-0.0105493
chr12	57001342	57001729	ZBTB39-nearby-cis	Non-ABC	BasoE,CFUE,OrthoE,PolyE	0	1	1	1	0	0	0	0	0	1	0.755863	0	3' UTR (NM_014830, exon 2 of 2)	ZBTB39	-0.0170859
chr5	112146995	112147409	STARD4	Non-ABC	CFUE,ProE	0	1	1	1	0	0	0	0	0	1	0.194826	0	intron (NM_001347887, intron 22 of 23)	EPB41L4A-AS1	-0.0170859
chr1	246117054	246117472	Kit-ATAC	Non-ABC	BasoE,CFUE,PolyE	0	1	1	1	0	0	0	0	0	1	0.328852	0	intron (NM_022743, intron 5 of 11)	SMYD3	-0.0170859
chr1	34984629	34985763	SMIM12	Non-ABC	BasoE,CFUE,PolyE,ProE	0	1	1	1	0	0	0	0	0	1	-0.0940035	0	TTS (NM_007167)	TMEM35B	-0.0170859
chr5	111757204	111758368	STARD4	Non-ABC	BasoE,CFUE,OrthoE,PolyE,ProE	0	1	1	1	0	0	0	0	0	1	0.761698	0	promoter-TSS (NM_001142482)	NREP	-0.0170859
chr19	7929355	7929656	SNAPC2-nearby-cis	Non-ABC	CFUE,ProE	0	0	1	1	0	0	1	0	1	1	-0.142578	0	intron (NM_006351, intron 10 of 12)	CTXN1	-0.0226273
chr4	123397271	123399131	SPRY1-nearby-cis	Non-ABC	BasoE,CFUE,OrthoE,PolyE,ProE	0	0	1	1	0	0	1	0	1	1	0.205967	0	promoter-TSS (NM_001258039)	SPRY1	-0.0226273
chr5	132963147	132964093	AFF4-nearby-cis	Non-ABC	BasoE,CFUE,OrthoE,PolyE,ProE	0	1	1	1	0	0	1	1	1	0	0.451875	0	promoter-TSS (NM_014423)	AFF4	-0.0250578
chr20	23357846	23358493	GZF1-nearby-cis,NXT1-nearby-cis	Non-ABC	BasoE,CFUE,OrthoE,PolyE,ProE	0	1	1	1	1	1	0	1	1	0	-0.4751	0	promoter-TSS (NR_109884)	LINC01431	-0.0271077
chr10	110279456	110279669	DUSP5	Non-ABC	CFUE	0	0	1	1	0	0	1	0	0	1	0.835202	0	intron (NM_001008541, intron 3 of 4)	SMNDC1	-0.0543372
chr10	110275377	110275728	DUSP5	Non-ABC	BasoE,CFUE,ProE	0	0	1	1	0	0	1	0	0	1	0.477538	0	intron (NM_005962, intron 3 of 5)	SMNDC1	-0.0543372
chr3	183188978	183189355	B3GNT5	Non-ABC	CFUE,ProE	0	0	1	1	0	0	1	0	0	1	0.0737958	0	intron (NM_015078, intron 27 of 29)	LAMP3	-0.0543372
chr12	43805764	43806689	TWF1-nearby-cis	Non-ABC	BasoE,CFUE,OrthoE,PolyE,ProE	0	0	1	1	0	1	0	0	1	1	-0.056507	0	promoter-TSS (NR_073473)	TWF1	-0.0560656
chr19	51480469	51481035	ZNF175	Non-ABC	CFUE	0	1	1	1	0	0	1	1	0	0	-0.00882686	0	intron (NM_001278392, intron 2 of 5)	CEACAM18	-0.0567676
chr11	110174199	110174510	Kit-ATAC	Non-ABC	CFUE,ProE	0	0	1	1	0	0	0	0	1	1	-0.346968	0	TTS (NM_001260493)	ZC3H12C	-0.0626022
chr16	81737988	81738353	CMC2	Non-ABC	BasoE,CFUE,OrthoE,ProE	0	0	1	1	0	0	0	0	1	1	-0.236025	0	Intergenic	PLCG2	-0.0626022
chr1	19659686	19660124	MRTO4	Non-ABC	BasoE,CFUE,ProE	0	0	1	1	0	0	0	0	1	1	-0.10045	0	Intergenic	HTR6	-0.0626022
chr9	37913504	37914188	ALDH1B1	Non-ABC	BasoE,CFUE,OrthoE,PolyE,ProE	0	0	1	1	0	0	0	0	1	1	-0.218098	0	Intergenic	SLC25A51	-0.0626022
chr22	22103000	22103427	Kit-ATAC	Non-ABC	CFUE	0	0	1	1	1	0	0	0	0	1	0.113056	0	Intergenic	PRAMENP	-0.0629238
chr10	14877870	14879335	SUV39H2-nearby-cis	Non-ABC	BasoE,CFUE,OrthoE,PolyE,ProE	0	1	1	1	0	0	0	1	1	0	-0.164334	0	promoter-TSS (NM_001193425)	SUV39H2	-0.0650327
chr2	128090968	128091486	AMMECR1L	Non-ABC	BasoE,CFUE,OrthoE,PolyE,ProE	1	1	1	1	1	0	0	0	1	0	0.168646	0	promoter-TSS (NM_020120)	UGGT1	-0.0714936
chr11	119121171	119122016	C2CD2L-nearby-cis	Non-ABC	BasoE,CFUE,OrthoE,PolyE,ProE	1	1	1	1	1	0	0	0	1	0	-0.0140035	0	promoter-TSS (NM_001351964)	HINFP	-0.0714936
chr12	57069470	57069557	NAB2,ZBTB39	Non-ABC	BasoE,CFUE,OrthoE,PolyE,ProE	0	0	1	1	0	0	0	0	0	1	0.236735	0	intron (NM_001130963, intron 3 of 8)	NEMP1	-0.0943121
chr6	41775975	41776221	BYSL	Non-ABC	CFUE	0	0	1	1	0	0	0	0	0	1	0.00160975	0	intron (NM_006653, intron 3 of 6)	FRS3	-0.0943121
chr22	16774680	16774927	Kit-ATAC	Non-ABC	CFUE,ProE	0	0	1	1	0	0	0	0	0	1	-0.0140847	0	Intergenic	LINC01665	-0.0943121
chr4	86922408	86922680	KLHL8	Non-ABC	BasoE,CFUE,OrthoE,PolyE,ProE	0	0	1	1	0	0	0	0	0	1	0.030705	0	Intergenic	AFF1-AS1	-0.0943121
chr8	22237333	22237608	POLR3D-nearby-cis	Non-ABC	CFUE	0	0	1	1	0	0	0	0	0	1	0.176829	0	Intergenic	PHYHIP	-0.0943121
chr8	27597190	27597471	TRIM35	Non-ABC	CFUE	0	0	1	1	0	0	0	0	0	1	-0.0991566	0	non-coding (NR_045494, exon 9 of 9)	MIR6843	-0.0943121
chr12	109775411	109775692	KCTD10	Non-ABC	BasoE,CFUE,ProE	0	0	1	1	0	0	0	0	0	1	-0.107551	0	Intergenic	FAM222A-AS1	-0.0943121
chr17	42101560	42101875	NKIRAS2	Non-ABC	CFUE,OrthoE,ProE	0	0	1	1	0	0	0	0	0	1	0.627876	0	3' UTR (NM_024119, exon 14 of 14)	DHX58	-0.0943121
chr12	57069643	57069961	NAB2,ZBTB39	Non-ABC	BasoE,CFUE,OrthoE,PolyE,ProE	0	0	1	1	0	0	0	0	0	1	0.236735	0	intron (NM_001130963, intron 3 of 8)	NEMP1	-0.0943121
chr9	121213209	121213554	RAB14-nearby-cis	Non-ABC	CFUE,OrthoE,ProE	0	0	1	1	0	0	0	0	0	1	-0.0381304	0	intron (NM_001353054, intron 5 of 25)	RAB14	-0.0943121
chr12	56839845	56840233	NAB2,ZBTB39	Non-ABC	BasoE,CFUE,OrthoE,PolyE,ProE	0	0	1	1	0	0	0	0	0	1	-0.070616	0	Intergenic	HSD17B6	-0.0943121
chr19	51472987	51473411	ZNF175	Non-ABC	BasoE,CFUE,PolyE,ProE	0	0	1	1	0	0	0	0	0	1	0.0447217	0	Intergenic	CEACAM18	-0.0943121
chr20	23606463	23606892	GZF1,NXT1	Non-ABC	CFUE,ProE	0	0	1	1	0	0	0	0	0	1	-0.460293	0	promoter-TSS (NM_001008693)	CST9	-0.0943121
chr20	23441848	23442298	GZF1	Non-ABC	BasoE,CFUE,OrthoE,ProE	0	0	1	1	0	0	0	0	0	1	-0.392416	0	intron (NM_138283, intron 2 of 3)	CSTL1	-0.0943121
chr19	51514873	51515368	ZNF175	Non-ABC	BasoE,CFUE	0	0	1	1	0	0	0	0	0	1	0.0643374	0	Intergenic	SIGLEC12	-0.0943121
chr1	19241142	19241734	MRTO4-nearby-cis	Non-ABC	BasoE,CFUE,OrthoE,ProE	0	0	1	1	0	0	0	0	0	1	-0.118698	0	TTS (NR_135114)	EMC1	-0.0943121
chr11	65988932	65989595	FOSL1	Non-ABC	BasoE,CFUE,OrthoE,PolyE,ProE	0	0	1	1	0	0	0	0	0	1	-0.113481	0	Intergenic	BANF1	-0.0943121
chr1	18956353	18957094	MRTO4	Non-ABC	BasoE,CFUE,OrthoE,PolyE,ProE	0	0	1	1	0	0	0	0	0	1	0.186417	0	promoter-TSS (NM_001136265)	IFFO2	-0.0943121
chr17	81512129	81513259	ACTG1-nearby-cis	Non-ABC	BasoE,CFUE,OrthoE,PolyE,ProE	1	1	1	1	1	1	0	0	0	0	0.335542	0	5' UTR (NM_001199954, exon 1 of 6)	ACTG1	-0.0966668
chr1	44072245	44072533	Kit-ATAC	Non-ABC	CFUE	0	1	1	1	0	0	1	0	0	0	0.0576678	0	Intergenic	SLC6A9	-0.105164
chr9	127758840	127759172	Kit-ATAC	Non-ABC	CFUE	0	1	1	1	0	0	1	0	0	0	0.00736937	0	intron (NM_001252334, intron 3 of 11)	SH2D3C	-0.105164
chr1	26553890	26554315	ZDHHC18	Non-ABC	BasoE,CFUE,OrthoE,PolyE,ProE	0	1	1	1	0	0	1	0	0	0	0.523438	0	promoter-TSS (NR_031740)	MIR1976	-0.105164
chr22	37273439	37273919	Kit-ATAC	Non-ABC	CFUE,ProE	0	1	1	1	0	0	1	0	0	0	-0.244435	0	Intergenic	CYTH4	-0.105164
chr10	14603824	14604694	SUV39H2	Non-ABC	BasoE,CFUE,PolyE,ProE	0	1	1	1	0	0	1	0	0	0	-0.0319471	0	5' UTR (NM_001282696, exon 1 of 5)	FAM107B	-0.105164
chr17	7239376	7239967	PHF23-nearby-cis	Non-ABC	BasoE,CFUE,OrthoE,PolyE,ProE	0	1	1	1	0	0	0	0	1	0	0.702557	0	promoter-TSS (NM_024297)	PHF23	-0.113429
chr2	68287980	68288211	PNO1	Non-ABC	CFUE,PolyE	0	1	1	1	0	0	0	0	1	0	0.641319	0	intron (NM_001111101, intron 2 of 2)	CNRIP1	-0.113429
chr2	68288212	68288466	PNO1	Non-ABC	CFUE,PolyE	0	1	1	1	0	0	0	0	1	0	0.641319	0	intron (NM_001111101, intron 2 of 2)	CNRIP1	-0.113429
chr16	31215293	31216018	ZNF267	Non-ABC	ProE	0	1	1	1	0	0	0	0	1	0	-0.571634	0	TTS (NM_152901)	PYDC1	-0.113429
chr11	119106880	119107782	C2CD2L-nearby-cis	Non-ABC	BasoE,CFUE,OrthoE,PolyE,ProE	0	1	1	1	0	0	0	0	1	0	0.516329	0	promoter-TSS (NM_001290474)	C2CD2L	-0.113429
chr22	39501895	39502799	MIEF1-nearby-cis	Non-ABC	BasoE,CFUE,OrthoE,PolyE,ProE	0	1	1	1	1	0	0	0	0	0	0.00882412	0	non-coding (NR_130790, exon 1 of 7)	MIEF1	-0.113751
chr3	99875643	99876455	FILIP1L-nearby-cis	Non-ABC	BasoE,CFUE,OrthoE,PolyE,ProE	1	0	1	1	0	0	1	1	0	0	0.661791	0	intron (NM_001370247, intron 1 of 2)	FILIP1L	-0.123446
chr17	5467959	5469398	DHX33-nearby-cis	Non-ABC	BasoE,CFUE,OrthoE,PolyE,ProE	0	0	1	1	1	0	0	1	0	0	0.336839	0	promoter-TSS (NR_135644)	DHX33	-0.14258
chr9	37994640	37995109	ALDH1B1	Non-ABC	BasoE,CFUE,OrthoE,PolyE,ProE	0	0	1	1	0	0	1	0	1	0	0.524835	0	intron (NM_003028, intron 2 of 5)	SHB	-0.150681
chr5	112738331	112738584	STARD4	Non-ABC	CFUE	0	0	1	1	1	0	0	0	1	0	0.675767	0	exon (NM_001354898, exon 2 of 16)	APC	-0.159267
chr5	112737496	112738151	STARD4	Non-ABC	BasoE,CFUE,OrthoE,PolyE,ProE	0	0	1	1	1	0	0	0	1	0	0.831369	0	promoter-TSS (NM_001354898)	APC	-0.159267
chr3	72629213	72629585	Kit-ATAC	Non-ABC	CFUE	0	0	1	1	0	0	1	0	0	0	0.110198	0	Intergenic	LOC105377162	-0.182391
chr19	7893773	7894259	SNAPC2	Non-ABC	CFUE	0	0	1	1	0	0	1	0	0	0	-0.0336091	0	intron (NM_001268284, intron 2 of 3)	LRRC8E	-0.182391
chr10	110483604	110484141	DUSP5-nearby-cis	Non-ABC	CFUE,ProE	0	0	1	1	0	0	1	0	0	0	-0.0528957	0	Intergenic	DUSP5	-0.182391
chr16	81745869	81746661	CMC2	Non-ABC	BasoE,CFUE,ProE	0	0	1	1	0	0	0	0	1	0	-0.253652	0	Intergenic	PLCG2	-0.190656
chr16	80993276	80993715	CMC2-nearby-cis	Non-ABC	BasoE,OrthoE,ProE	0	0	1	1	1	0	0	0	0	0	-0.0294055	0	intron (NR_147842, intron 1 of 2)	CMC2	-0.190977
chr17	42553943	42555315	MLX-nearby-cis	Non-ABC	BasoE,CFUE,PolyE,ProE	0	1	0	0	1	0	0	1	1	1	-0.17317	0	non-coding (NR_144402, exon 1 of 1)	LOC108783654	-0.683225
chr19	18192700	18193476	MPV17L2-nearby-cis	Non-ABC	BasoE,CFUE,OrthoE,PolyE,ProE	1	1	0	0	0	0	0	0	1	1	0.127506	0	promoter-TSS (NM_032683)	MPV17L2	-0.752463
chr15	101651704	101651915	CHSY1	Non-ABC	BasoE,CFUE,OrthoE,PolyE,ProE	0	1	0	0	0	0	0	0	1	1	-0.244565	0	intron (NM_001308026, intron 1 of 5)	TM2D3	-0.763011
chr10	110306204	110306443	DUSP5	Non-ABC	CFUE,ProE	0	1	0	0	0	0	0	0	1	1	0.179029	0	Intergenic	SMNDC1	-0.763011
chr22	39495527	39495863	MIEF1-nearby-cis	Non-ABC	CFUE	0	1	0	0	0	0	0	0	1	1	-0.101009	0	Intergenic	MIEF1	-0.763011
chr6	42039597	42039645	BYSL	Non-ABC	BasoE,CFUE,OrthoE,PolyE,ProE	0	1	0	0	0	0	0	0	1	1	0.583486	0	intron (NM_001287434, intron 1 of 4)	CCND3	-0.763011
chr6	42039646	42039842	BYSL	Non-ABC	BasoE,CFUE,OrthoE,PolyE,ProE	0	1	0	0	0	0	0	0	1	1	0.583486	0	intron (NM_001287434, intron 1 of 4)	CCND3	-0.763011
chr19	9323579	9324603	ZNF121	Non-ABC	BasoE,CFUE,OrthoE,PolyE,ProE	0	1	0	0	0	0	0	0	1	1	-0.193084	0	promoter-TSS (NM_001202412)	ZNF559	-0.763011
chr10	110304320	110305418	DUSP5	Non-ABC	BasoE,CFUE,OrthoE,PolyE,ProE	0	1	0	0	0	0	0	0	1	1	-0.0576849	0	promoter-TSS (NM_005871)	SMNDC1	-0.763011
chr8	89901879	89903142	OSGIN2-nearby-cis	Non-ABC	BasoE,CFUE,OrthoE,PolyE,ProE	0	0	0	0	1	0	1	0	1	1	-0.0483919	0	promoter-TSS (NM_001126111)	OSGIN2	-0.768874
chr17	42107616	42108067	NKIRAS2	Non-ABC	BasoE,CFUE,OrthoE,PolyE,ProE	0	1	0	0	0	0	0	0	0	1	0.799064	0	intron (NM_024119, intron 7 of 13)	DHX58	-0.79472
chr15	101015255	101015634	CHSY1	Non-ABC	CFUE	0	1	0	0	0	0	0	0	0	1	0.24333	0	intron (NM_024652, intron 12 of 33)	LRRK1	-0.79472
chr1	26820754	26821185	ZDHHC18-nearby-cis	Non-ABC	CFUE,ProE	0	1	0	0	0	0	0	0	0	1	0.157404	0	Intergenic	ZDHHC18	-0.79472
chr15	101013762	101014200	CHSY1	Non-ABC	ProE	0	1	0	0	0	0	0	0	0	1	-0.363669	0	intron (NM_024652, intron 10 of 33)	LRRK1	-0.79472
chr4	87235655	87236094	KLHL8-nearby-cis	Non-ABC	BasoE,CFUE,OrthoE,ProE	0	1	0	0	0	0	0	0	0	1	0.0853667	0	Intergenic	KLHL8	-0.79472
chr1	110555307	110555809	Kit-ATAC	Non-ABC	BasoE,CFUE,ProE	0	1	0	0	0	0	0	0	0	1	-0.316032	0	Intergenic	KCNA10	-0.79472
chr17	42112459	42113056	NKIRAS2	Non-ABC	BasoE,CFUE,OrthoE,PolyE,ProE	0	1	0	0	0	0	0	0	0	1	-0.292765	0	promoter-TSS (NM_024119)	DHX58	-0.79472
chr9	37922251	37922886	ALDH1B1	Non-ABC	BasoE,CFUE,OrthoE,PolyE,ProE	0	1	0	0	0	0	0	0	0	1	-0.141228	0	intron (NM_003028, intron 5 of 5)	SLC25A51	-0.79472
chr5	79255728	79256385	Kit-ATAC	Non-ABC	BasoE,CFUE,OrthoE,PolyE,ProE	0	1	0	0	0	0	0	0	0	1	0.106109	0	intron (NM_152405, intron 1 of 10)	JMY	-0.79472
chr17	49575465	49576336	SLC35B1	Non-ABC	BasoE,CFUE,ProE	0	1	0	0	0	0	0	0	0	1	0.783369	0	promoter-TSS (NM_007225)	NXPH3	-0.79472
chr1	26826278	26827165	ZDHHC18-nearby-cis	Non-ABC	BasoE,CFUE	0	1	0	0	0	0	0	0	0	1	0.533933	0	promoter-TSS (NM_032283)	ZDHHC18	-0.79472
chr2	190180174	190181303	C2orf88-nearby-cis	Non-ABC	BasoE,CFUE,OrthoE,PolyE,ProE	0	1	0	0	0	0	0	0	0	1	0.0389185	0	promoter-TSS (NM_032321)	C2orf88	-0.79472
chr4	10456737	10457695	ZNF518B-nearby-cis	Non-ABC	BasoE,CFUE,PolyE,ProE	0	1	0	0	1	0	1	1	0	0	-0.180104	0	intron (NM_053042, intron 1 of 2)	ZNF518B	-0.803014
chr22	26835969	26836403	Kit-ATAC	Non-ABC	CFUE,ProE	0	0	0	0	0	0	0	1	0	1	-0.205483	0	Intergenic	LOC110091768	-0.82355
chr2	27703175	27704093	FOSL2	Non-ABC	CFUE,OrthoE,ProE	0	0	0	0	0	0	1	0	0	1	0.160059	0	Intergenic	LINC01460	-0.831972
chr1	241639677	241640689	OPN3-nearby-cis	Non-ABC	BasoE,CFUE,OrthoE,PolyE,ProE	0	0	0	0	0	1	0	0	1	1	0.197253	0	exon (NM_014322, exon 1 of 4)	OPN3	-0.8337
chr10	110354325	110354629	DUSP5	Non-ABC	BasoE,CFUE,OrthoE,ProE	0	0	0	0	0	0	0	0	1	1	0.116882	0	Intergenic	SMNDC1	-0.840237
chr4	123564798	123565172	SPRY1	Non-ABC	BasoE,CFUE,OrthoE,PolyE,ProE	0	0	0	0	0	0	0	0	1	1	-0.118783	0	Intergenic	LINC01091	-0.840237
chr12	56763148	56763527	NAB2,ZBTB39	Non-ABC	CFUE,ProE	0	0	0	0	0	0	0	0	1	1	0.0262586	0	promoter-TSS (NM_003725)	HSD17B6	-0.840237
chr1	23177475	23178092	LUZP1-nearby-cis	Non-ABC	BasoE,CFUE,ProE	0	0	0	0	0	0	0	0	1	1	0.796862	0	Intergenic	LUZP1	-0.840237
chr9	122912858	122913633	RC3H2-nearby-cis	Non-ABC	BasoE,CFUE,OrthoE,PolyE,ProE	0	0	0	0	0	0	0	0	1	1	0.0273948	0	promoter-TSS (NM_006626)	ZBTB6	-0.840237
chr8	103078394	103079270	FZD6	Non-ABC	BasoE,CFUE,ProE	0	0	0	0	0	0	0	0	1	1	-0.00189726	0	Intergenic	LINC01181	-0.840237
chr12	57110297	57110775	NAB2-nearby-cis,ZBTB39	ABC	HUDEP2 Only	0	1	1	1	1	1	1	1	1	1	0.376374	0	promoter-TSS (NM_001178079)	STAT6	-0.859079
chr11	192075	192296	BET1L-nearby-cis	Non-ABC	CFUE,OrthoE,ProE	0	0	0	0	0	1	0	0	0	1	-0.303584	0	promoter-TSS (NM_145651)	SCGB1C1	-0.86541
chr6	13272415	13273053	TBC1D7-LOC100130357-nearby-cis	Non-ABC	HUDEP2 Only	0	1	1	1	1	0	1	1	1	1	1.25937	0	TTS (NR_134859)	LOC100130357	-0.865616
chr10	14537310	14537365	SUV39H2	Non-ABC	CFUE	0	0	0	0	0	0	0	0	0	1	-0.184859	0	intron (NM_031453, intron 2 of 4)	FAM107B	-0.871947
chrX	68146142	68146364	Kit-ATAC	Non-ABC	CFUE	0	0	0	0	0	0	0	0	0	1	0.0504933	0	intron (NM_002547, intron 15 of 24)	OPHN1	-0.871947
chr5	64784477	64784705	Kit-ATAC	Non-ABC	CFUE	0	0	0	0	0	0	0	0	0	1	0.304096	0	intron (NM_001297645, intron 4 of 10)	CWC27	-0.871947
chr4	77358427	77358657	Kit-ATAC	Non-ABC	CFUE	0	0	0	0	0	0	0	0	0	1	-0.124567	0	Intergenic	CXCL13	-0.871947
chr2	201915515	201915749	Kit-ATAC	Non-ABC	CFUE	0	0	0	0	0	0	0	0	0	1	0.128532	0	Intergenic	CDK15	-0.871947
chr1	146478187	146478421	Kit-ATAC	Non-ABC	CFUE	0	0	0	0	0	0	0	0	0	1	-0.0715957	0	Intergenic	HYDIN2	-0.871947
chr14	86038466	86038701	Kit-ATAC	Non-ABC	CFUE,ProE	0	0	0	0	0	0	0	0	0	1	0.0534576	0	intron (NR_110155, intron 1 of 3)	LINC02328	-0.871947
chr7	141754985	141755235	Kit-ATAC	Non-ABC	CFUE	0	0	0	0	0	0	0	0	0	1	-0.173928	0	Intergenic	TAS2R3	-0.871947
chrX	3638352	3638605	Kit-ATAC	Non-ABC	CFUE	0	0	0	0	0	0	0	0	0	1	-0.291417	0	intron (NM_005044, intron 4 of 8)	PRKX-AS1	-0.871947
chr18	13630214	13630469	Kit-ATAC	Non-ABC	CFUE,ProE	0	0	0	0	0	0	0	0	0	1	0.200914	0	intron (NM_001003675, intron 2 of 2)	LDLRAD4	-0.871947
chr15	38354398	38354655	SPRED1	Non-ABC	CFUE,ProE	0	0	0	0	0	0	0	0	0	1	0.404992	0	3' UTR (NM_152594, exon 7 of 7)	FAM98B	-0.871947
chr17	42116772	42117029	NKIRAS2	Non-ABC	CFUE	0	0	0	0	0	0	0	0	0	1	-0.135257	0	intron (NM_021078, intron 11 of 17)	DHX58	-0.871947
chr19	7917879	7918137	SNAPC2-nearby-cis	Non-ABC	BasoE,CFUE,PolyE,ProE	0	0	0	0	0	0	0	0	0	1	-0.244628	0	intron (NM_001195259, intron 4 of 5)	TGFBR3L	-0.871947
chr15	38071622	38071882	SPRED1	Non-ABC	ProE	0	0	0	0	0	0	0	0	0	1	-0.0426231	0	TTS (NR_147199)	LINC01852	-0.871947
chr1	218259811	218260073	Kit-ATAC	Non-ABC	CFUE	0	0	0	0	0	0	0	0	0	1	-0.221449	0	Intergenic	RRP15	-0.871947
chr6	37881366	37881629	Kit-ATAC	Non-ABC	CFUE	0	0	0	0	0	0	0	0	0	1	0.451818	0	intron (NM_021943, intron 1 of 5)	ZFAND3	-0.871947
chr11	125923099	125923363	SRPRA	Non-ABC	CFUE	0	0	0	0	0	0	0	0	0	1	-0.331223	0	3' UTR (NM_001330438, exon 12 of 12)	DDX25	-0.871947
chr3	87350690	87350958	Kit-ATAC	Non-ABC	CFUE,ProE	0	0	0	0	0	0	0	0	0	1	0.0176803	0	Intergenic	POU1F1	-0.871947
chr13	101757490	101757763	Kit-ATAC	Non-ABC	CFUE	0	0	0	0	0	0	0	0	0	1	0.0550401	0	intron (NM_175929, intron 3 of 4)	FGF14	-0.871947
chr19	9136537	9136811	ZNF562	Non-ABC	CFUE,ProE	0	0	0	0	0	0	0	0	0	1	0.0319336	0	Intergenic	ZNF317	-0.871947
chr12	57124318	57124596	ZBTB39	Non-ABC	BasoE,CFUE,ProE	0	0	0	0	0	0	0	0	0	1	0.198924	0	Intergenic	LRP1	-0.871947
chr9	132644397	132644675	Kit-ATAC	Non-ABC	CFUE	0	0	0	0	0	0	0	0	0	1	-0.338717	0	intron (NR_136309, intron 13 of 18)	DDX31	-0.871947
chrX	15838077	15838357	Kit-ATAC	Non-ABC	CFUE	0	0	0	0	0	0	0	0	0	1	0.188843	0	intron (NR_160933, intron 4 of 5)	AP1S2	-0.871947
chr12	3962632	3962919	CCND2	Non-ABC	CFUE,ProE	0	0	0	0	0	0	0	0	0	1	0.0572091	0	Intergenic	PARP11	-0.871947
chr15	40310084	40310374	INAFM2-nearby-cis	Non-ABC	BasoE,CFUE	0	0	0	0	0	0	0	0	0	1	0.11199	0	Intergenic	PLCB2	-0.871947
chr1	26878006	26878297	ZDHHC18	Non-ABC	CFUE,ProE	0	0	0	0	0	0	0	0	0	1	0.029756	0	3' UTR (NM_018066, exon 5 of 5)	GPN2	-0.871947
chr10	63720054	63720349	ADO	Non-ABC	CFUE	0	0	0	0	0	0	0	0	0	1	0.151074	0	Intergenic	JMJD1C	-0.871947
chr11	119284649	119284950	C2CD2L	Non-ABC	CFUE	0	0	0	0	0	0	0	0	0	1	0.341176	0	intron (NM_005188, intron 9 of 15)	MIR6756	-0.871947
chr3	128089197	128089498	Kit-ATAC	Non-ABC	CFUE,ProE	0	0	0	0	0	0	0	0	0	1	-0.25547	0	intron (NM_003707, intron 8 of 10)	RUVBL1-AS1	-0.871947
chr12	56757502	56757808	NAB2,ZBTB39	Non-ABC	BasoE,CFUE,ProE	0	0	0	0	0	0	0	0	0	1	0.127108	0	Intergenic	PRIM1	-0.871947
chr1	63149082	63149399	Kit-ATAC	Non-ABC	CFUE	0	0	0	0	0	0	0	0	0	1	0.358236	0	Intergenic	LINC01739	-0.871947
chr18	46793666	46793984	Kit-ATAC	Non-ABC	ProE	0	0	0	0	0	0	0	0	0	1	-0.167821	0	Intergenic	ST8SIA5	-0.871947
chr12	75437618	75437937	Kit-ATAC	Non-ABC	CFUE	0	0	0	0	0	0	0	0	0	1	0.1138	0	Intergenic	GLIPR1	-0.871947
chr12	69253998	69254318	Kit-ATAC	Non-ABC	OrthoE,ProE	0	0	0	0	0	0	0	0	0	1	-0.160785	0	intron (NM_007007, intron 3 of 9)	CPSF6	-0.871947
chr9	133179940	133180266	SURF6	Non-ABC	BasoE,CFUE,ProE	0	0	0	0	0	0	0	0	0	1	0.0915399	0	Intergenic	GBGT1	-0.871947
chr10	14536976	14537309	SUV39H2	Non-ABC	CFUE	0	0	0	0	0	0	0	0	0	1	-0.184859	0	intron (NM_031453, intron 2 of 4)	FAM107B	-0.871947
chr2	237858311	237858650	ASB1	Non-ABC	CFUE,PolyE,ProE	0	0	0	0	0	0	0	0	0	1	-0.160168	0	Intergenic	RAMP1	-0.871947
chr17	33686154	33686513	Kit-ATAC	Non-ABC	CFUE	0	0	0	0	0	0	0	0	0	1	-0.0440111	0	intron (NM_001094, intron 1 of 9)	AA06	-0.871947
chr17	59440768	59441129	SMG8	Non-ABC	BasoE,CFUE,OrthoE,PolyE,ProE	0	0	0	0	0	0	0	0	0	1	0.273518	0	intron (NR_110813, intron 2 of 2)	MIR4729	-0.871947
chr18	59837500	59837871	Kit-ATAC	Non-ABC	BasoE,CFUE,ProE	0	0	0	0	0	0	0	0	0	1	-0.0629194	0	Intergenic	PMAIP1	-0.871947
chr2	43950480	43950871	Kit-ATAC	Non-ABC	CFUE,OrthoE,ProE	0	0	0	0	0	0	0	0	0	1	0.753087	0	intron (NM_133259, intron 14 of 37)	LRPPRC	-0.871947
chr12	4107394	4107792	CCND2	Non-ABC	BasoE,CFUE,ProE	0	0	0	0	0	0	0	0	0	1	0.215729	0	Intergenic	CCND2	-0.871947
chr17	15171354	15171758	Kit-ATAC	Non-ABC	CFUE	0	0	0	0	0	0	0	0	0	1	-0.00676543	0	Intergenic	CDRT8	-0.871947
chr9	133341862	133342275	SURF6-nearby-cis	Non-ABC	CFUE,ProE	0	0	0	0	0	0	0	0	0	1	-0.702603	0	3' UTR (NM_181491, exon 4 of 4)	SURF6	-0.871947
chr11	43851960	43852382	Kit-ATAC	Non-ABC	CFUE	0	0	0	0	0	0	0	0	0	1	0.0979149	0	intron (NM_016142, intron 9 of 10)	ALKBH3	-0.871947
chr15	100917997	100918435	CHSY1	Non-ABC	BasoE,CFUE,ProE	0	0	0	0	0	0	0	0	0	1	-0.0433493	0	non-coding (NR_135831, exon 1 of 2)	LOC101927751	-0.871947
chr15	38683501	38683946	Kit-ATAC	Non-ABC	CFUE,ProE	0	0	0	0	0	0	0	0	0	1	-0.0337646	0	Intergenic		-0.871947
chr5	154868735	154869004	Kit-ATAC	Non-ABC	ProE	0	0	0	0	0	0	0	0	0	1	0.693667	0	intron (NM_001301077, intron 3 of 6)	CNOT8	-0.871947
chr10	103069448	103069912	Kit-ATAC	Non-ABC	BasoE,CFUE,ProE	0	0	0	0	0	0	0	0	0	1	-0.161161	0	intron (NM_199076, intron 5 of 6)	NT5C2	-0.871947
chr17	49407867	49408477	SLC35B1	Non-ABC	BasoE,CFUE,PolyE,ProE	0	0	0	0	0	0	0	0	0	1	0.67452	0	intron (NM_001281496, intron 5 of 6)	PHB	-0.871947
chr9	806659	807144	Kit-ATAC	Non-ABC	CFUE	0	0	0	0	0	0	0	0	0	1	0.0286317	0	Intergenic	DMRT1	-0.871947
chr10	14498860	14499387	SUV39H2	Non-ABC	CFUE,ProE	0	0	0	0	0	0	0	0	0	1	-0.283342	0	Intergenic	FAM107B	-0.871947
chr17	49849356	49849961	SLC35B1	Non-ABC	ProE	0	0	0	0	0	0	0	0	0	1	-0.0916361	0	TTS (NM_001242791)	TAC4	-0.871947
chr12	3882868	3883498	CCND2	Non-ABC	BasoE,CFUE,ProE	0	0	0	0	0	0	0	0	0	1	-0.134251	0	Intergenic	PARP11	-0.871947
chr17	49996635	49997309	SLC35B1	Non-ABC	CFUE,ProE	0	0	0	0	0	0	0	0	0	1	0.461682	0	Intergenic	DLX3	-0.871947
chr11	68380380	68381090	C11orf24	Non-ABC	BasoE,CFUE,ProE	0	0	0	0	0	0	0	0	0	1	-0.442362	0	intron (NM_002335, intron 5 of 22)	LRP5	-0.871947
chr12	57006004	57006838	NAB2,ZBTB39-nearby-cis	Non-ABC	BasoE,CFUE,OrthoE,PolyE,ProE	0	0	0	0	0	0	0	0	0	1	0.0608717	0	5' UTR (NM_014830, exon 1 of 2)	ZBTB39	-0.871947
chr13	26300122	26300483	Kit-ATAC	Non-ABC	CFUE	0	1	0	0	0	0	1	0	0	0	-0.0123729	0	intron (NM_001318368, intron 1 of 12)	CDK8	-0.882799
chr10	28291823	28292270	Kit-ATAC	Non-ABC	CFUE,ProE	0	1	0	0	0	0	1	0	0	0	0.0902411	0	intron (NR_134518, intron 1 of 16)	MIR8086	-0.882799
chr11	45093206	45093800	Kit-ATAC	Non-ABC	BasoE,CFUE,ProE	0	1	0	0	0	0	0	0	1	0	-0.268057	0	promoter-TSS (NM_001359633)	PRDM11	-0.891064
chr12	3873000	3873648	CCND2	Non-ABC	BasoE,CFUE,OrthoE,PolyE,ProE	0	1	0	0	0	0	0	0	1	0	0.41598	0	promoter-TSS (NM_001286522)	PARP11	-0.891064
chr12	56785166	56785832	ZBTB39	Non-ABC	BasoE,ProE	0	1	0	0	0	0	0	0	1	0	0.129934	0	intron (NM_003725, intron 4 of 4)	HSD17B6	-0.891064
chr4	10185745	10186093	ZNF518B	ABC	HUDEP2 Only	0	1	1	1	1	1	0	1	1	1	-0.14777	0	Intergenic	WDR1	-0.899054
chr16	81065514	81065748	Kit-ATAC	Non-ABC	ProE	0	1	0	0	0	0	0	0	0	0	-0.00858723	0	intron (NM_001100873, intron 1 of 3)	C16orf46	-0.922774
chr11	126282351	126282627	SRPRA-nearby-cis	Non-ABC	BasoE,CFUE	0	1	0	0	0	0	0	0	0	0	-0.408924	0	promoter-TSS (NM_148910)	TIRAP	-0.922774
chr10	132257355	132257647	Kit-ATAC	Non-ABC	CFUE,ProE	0	1	0	0	0	0	0	0	0	0	-0.746747	0	intron (NM_001318878, intron 1 of 11)	STK32C	-0.922774
chr16	55480384	55480689	Kit-ATAC	Non-ABC	CFUE,ProE	0	1	0	0	0	0	0	0	0	0	0.0819837	0	promoter-TSS (NM_001302509)	MMP2	-0.922774
chr4	128525454	128525766	Kit-ATAC	Non-ABC	BasoE,CFUE,ProE	0	1	0	0	0	0	0	0	0	0	0.25508	0	Intergenic	LINC02615	-0.922774
chr6	33577145	33577482	BAK1-nearby-cis	Non-ABC	BasoE,CFUE,OrthoE	0	1	0	0	0	0	0	0	0	0	-0.22757	0	intron (NM_001188, intron 2 of 5)	BAK1	-0.922774
chr2	85907875	85908241	Kit-ATAC	Non-ABC	CFUE,ProE	0	1	0	0	0	0	0	0	0	0	-0.295158	0	Intergenic	ST3GAL5-AS1	-0.922774
chr2	237905220	237905612	Kit-ATAC	Non-ABC	CFUE,ProE	0	1	0	0	0	0	0	0	0	0	0.105662	0	intron (NM_001308353, intron 3 of 3)	RAMP1	-0.922774
chr9	32866297	32866695	Kit-ATAC	Non-ABC	CFUE,ProE	0	1	0	0	0	0	0	0	0	0	0.00875188	0	Intergenic	TMEM215	-0.922774
chr17	76515234	76515643	Kit-ATAC	Non-ABC	CFUE	0	1	0	0	0	0	0	0	0	0	-0.101568	0	Intergenic	PRCD	-0.922774
chr12	109467905	109468323	KCTD10-nearby-cis	Non-ABC	CFUE,ProE	0	1	0	0	0	0	0	0	0	0	0.189687	0	intron (NR_133898, intron 1 of 5)	KCTD10	-0.922774
chr4	86917697	86918118	KLHL8	Non-ABC	BasoE,CFUE,ProE	0	1	0	0	0	0	0	0	0	0	0.054753	0	Intergenic	AFF1-AS1	-0.922774
chr5	176653373	176653798	Kit-ATAC	Non-ABC	CFUE	0	1	0	0	0	0	0	0	0	0	0.0329789	0	intron (NM_130465, intron 4 of 8)	TSPAN17	-0.922774
chr22	24244216	24244762	Kit-ATAC	Non-ABC	ProE	0	1	0	0	0	0	0	0	0	0	0.179249	0	intron (NM_001099781, intron 1 of 11)	GGT5	-0.922774
chr2	27735457	27736097	FOSL2	Non-ABC	BasoE,CFUE,PolyE,ProE	0	1	0	0	0	0	0	0	0	0	0.130148	0	intron (NR_160725, intron 2 of 2)	LOC105374378	-0.922774
chr12	51951069	51951858	ACVR1B-nearby-cis	Non-ABC	BasoE,CFUE,OrthoE,PolyE,ProE	0	1	0	0	0	0	0	0	0	0	0.446302	0	promoter-TSS (NM_020328)	ACVR1B	-0.922774
chr11	126282800	126283722	SRPRA-nearby-cis	Non-ABC	BasoE,CFUE,OrthoE,PolyE,ProE	0	1	0	0	0	0	0	0	0	0	-0.372593	0	intron (NM_001318776, intron 1 of 3)	TIRAP	-0.922774
chr12	77065119	77066229	E2F7-nearby-cis	Non-ABC	BasoE,CFUE,OrthoE,PolyE,ProE	0	1	0	0	0	0	0	0	0	0	0.528851	0	promoter-TSS (NM_203394)	E2F7	-0.922774
chr4	86593994	86594883	KLHL8	Non-ABC	BasoE,CFUE,OrthoE,PolyE,ProE	0	0	0	0	1	0	0	0	1	0	0.420823	0	5' UTR (NM_006264, exon 1 of 47)	PTPN13	-0.936902
chr11	32829549	32830445	PRRG4-nearby-cis	Non-ABC	BasoE,CFUE,OrthoE,PolyE,ProE	0	0	0	0	0	0	0	1	0	0	-0.228054	0	promoter-TSS (NM_024081)	PRRG4	-0.951603
chr2	68126471	68126740	PNO1	Non-ABC	BasoE,CFUE,OrthoE,PolyE,ProE	0	0	0	0	0	0	0	0	1	0	0.0417386	0	Intergenic	WDR92	-0.96829
chr5	150329036	150329412	Kit-ATAC	Non-ABC	CFUE,ProE	0	0	0	0	0	0	0	0	1	0	-0.204122	0	Intergenic	ARSI	-0.96829
chr2	27871575	27872095	FOSL2	Non-ABC	BasoE,CFUE,OrthoE,PolyE,ProE	0	0	0	0	0	0	0	0	1	0	0.126217	0	intron (NM_001287580, intron 1 of 8)	BABAM2	-0.96829
chr2	28378098	28378816	FOSL2-nearby-cis	Non-ABC	BasoE,CFUE,PolyE,ProE	0	0	0	0	0	0	0	0	1	0	0.276188	0	Intergenic	FOSL2	-0.96829
chr7	44625490	44625775	PURB	Non-ABC	BasoE,CFUE,OrthoE,PolyE,ProE	0	0	0	0	0	0	0	0	0	0	-0.138188	0	intron (NM_002541, intron 2 of 22)	OGDH	-1
chr3	121724136	121724435	Kit-ATAC	Non-ABC	CFUE	0	0	0	0	0	0	0	0	0	0	0.106883	0	intron (NM_001256486, intron 5 of 21)	GOLGB1	-1
chr1	183908185	183908489	Kit-ATAC	Non-ABC	CFUE	0	0	0	0	0	0	0	0	0	0	0.021741	0	intron (NM_001297669, intron 15 of 18)	RGL1	-1
chr17	49456233	49456537	Kit-ATAC	Non-ABC	CFUE	0	0	0	0	0	0	0	0	0	0	-0.302918	0	Intergenic	LINC02075	-1
chr17	42025927	42026248	NKIRAS2-nearby-cis	Non-ABC	BasoE,CFUE,ProE	0	0	0	0	0	0	0	0	0	0	-0.170321	0	TTS (NM_001144928)	NKIRAS2	-1
chr2	178284652	178284977	Kit-ATAC	Non-ABC	BasoE,CFUE,ProE	0	0	0	0	0	0	0	0	0	0	0.269525	0	intron (NM_001201480, intron 1 of 25)	OSBPL6	-1
chr21	41926729	41927054	ZBTB21	Non-ABC	BasoE,PolyE,ProE	0	0	0	0	0	0	0	0	0	0	-0.242336	0	promoter-TSS (NM_199050)	C2CD2	-1
chr1	241624997	241625335	OPN3-nearby-cis	Non-ABC	BasoE,CFUE,PolyE,ProE	0	0	0	0	0	0	0	0	0	0	0.131743	0	intron (NM_014322, intron 1 of 3)	CHML	-1
chr2	28406751	28407094	FOSL2-nearby-cis	Non-ABC	CFUE,ProE	0	0	0	0	0	0	0	0	0	0	0.223397	0	intron (NM_005253, intron 2 of 3)	FLJ31356	-1
chr17	42132979	42133352	NKIRAS2	Non-ABC	CFUE,ProE	0	0	0	0	0	0	0	0	0	0	0.0832869	0	intron (NM_001252039, intron 1 of 6)	HSPB9	-1
chr1	36257279	36257671	Kit-ATAC	Non-ABC	CFUE,ProE	0	0	0	0	0	0	0	0	0	0	0.158562	0	intron (NM_001321471, intron 2 of 12)	THRAP3	-1
chr3	119937155	119937549	Kit-ATAC	Non-ABC	CFUE,ProE	0	0	0	0	0	0	0	0	0	0	0.0456127	0	intron (NM_002093, intron 3 of 11)	MIR6529	-1
chr17	43701248	43701653	Kit-ATAC	Non-ABC	CFUE	0	0	0	0	0	0	0	0	0	0	0.709771	0	Intergenic	MEOX1	-1
chr3	9736771	9737198	BRPF1-nearby-cis	Non-ABC	BasoE,CFUE,OrthoE,PolyE,ProE	0	0	0	0	0	0	0	0	0	0	0.406958	0	intron (NM_001003694, intron 2 of 13)	BRPF1	-1
chr3	197338651	197339110	Kit-ATAC	Non-ABC	CFUE,ProE	0	0	0	0	0	0	0	0	0	0	-0.00869783	0	Intergenic	DLG1	-1
chr12	120251933	120252394	Kit-ATAC	Non-ABC	CFUE,ProE	0	0	0	0	0	0	0	0	0	0	0.0965238	0	intron (NM_002859, intron 1 of 10)	PXN	-1
chr12	112524725	112525232	Kit-ATAC	Non-ABC	CFUE	0	0	0	0	0	0	0	0	0	0	-0.0953622	0	Intergenic	RPH3A	-1
chr6	41915106	41915618	BYSL-nearby-cis	Non-ABC	BasoE,CFUE,OrthoE,PolyE,ProE	0	0	0	0	0	0	0	0	0	0	-0.0478555	0	intron (NM_001305456, intron 2 of 4)	MED20	-1
chr15	75946981	75947496	Kit-ATAC	Non-ABC	BasoE,CFUE,OrthoE,PolyE,ProE	0	0	0	0	0	0	0	0	0	0	0.0882578	0	intron (NM_138573, intron 5 of 5)	FBXO22	-1
chr4	87209571	87210086	KLHL8-nearby-cis	Non-ABC	CFUE	0	0	0	0	0	0	0	0	0	0	0.0817689	0	intron (NM_001292006, intron 1 of 9)	KLHL8	-1
chr10	74169022	74169566	Kit-ATAC	Non-ABC	ProE	0	0	0	0	0	0	0	0	0	0	0.454664	0	intron (NM_001369123, intron 1 of 9)	ADK	-1
chr18	51183826	51184414	MEX3C-nearby-cis	Non-ABC	ProE	0	0	0	0	0	0	0	0	0	0	0.142622	0	intron (NM_016626, intron 1 of 1)	MEX3C	-1
chr11	32817534	32818139	PRRG4-nearby-cis	Non-ABC	BasoE,CFUE,ProE	0	0	0	0	0	0	0	0	0	0	0.146696	0	Intergenic	PRRG4	-1
chr8	103298537	103299529	FZD6-nearby-cis	Non-ABC	BasoE,CFUE,OrthoE,PolyE,ProE	0	0	0	0	0	0	0	0	0	0	-0.0534849	0	promoter-TSS (NR_148213)	FZD6	-1
chr11	450970	451022	BET1L	ABC	HUDEP2 Only	1	0	1	1	1	1	0	0	1	1	-0.980872	0	intron (NM_030783, intron 1 of 11)	PTDSS2	-1.01413
chr11	451023	451220	BET1L	ABC	HUDEP2 Only	1	0	1	1	1	1	0	0	1	1	-0.980872	0	intron (NM_030783, intron 1 of 11)	PTDSS2	-1.01413
chr1	93874118	93874363	TMED5	ABC	HUDEP2 Only	0	0	1	1	1	0	0	0	0	1	0.0331224	0	intron (NM_014597, intron 3 of 6)	DNTTIP2	-1.06292
chrX	115690699	115690945	Kit-ATAC	ABC	HUDEP2 Only	0	0	1	1	0	0	0	0	0	1	-0.0556194	0	Intergenic	PLS3	-1.09431
chr20	50724895	50725340	Kit-ATAC	ABC	HUDEP2 Only	0	1	1	1	0	0	1	0	0	0	0.235372	0	Intergenic	PARD6B	-1.10516
chr3	47016928	47017452	Kit-ATAC	Non-ABC	HUDEP2 Only	0	1	1	1	0	0	0	0	1	0	2.0631	0	exon (NM_001349370, exon 20 of 20)	NRADDP	-1.11343
chr2	238167759	238168027	ASB1	ABC	BasoE	0	0	1	1	0	0	1	1	0	0	-0.563041	0	3' UTR (NM_001291832, exon 8 of 8)	ERFE	-1.13399
chr7	77627360	77627608	Kit-ATAC	Non-ABC	BasoE	0	0	1	1	0	0	1	0	0	0	2.44989	0	exon (NM_002835, exon 13 of 18)	APTR	-1.18239
chr10	110512587	110513132	DUSP5-nearby-cis	ABC	HUDEP2 Only	0	0	1	1	0	0	1	0	0	0	0.649862	0	Intergenic	DUSP5	-1.18239
chr17	42751516	42752002	MLX	ABC	HUDEP2 Only	0	0	1	1	0	1	0	0	1	0	0.0921358	0	Intergenic	EZH1	-1.18412
chr20	23420405	23420716	GZF1	ABC	BasoE,OrthoE,PolyE	0	1	0	0	0	0	0	0	1	1	-0.693852	0	intron (NM_001283026, intron 1 of 9)	NAPB	-1.76301
chr22	39486903	39487585	MIEF1-nearby-cis	Non-ABC	HUDEP2 Only	0	1	0	0	0	0	0	0	0	1	1.17816	0	promoter-TSS (NM_001098270)	MGAT3	-1.79472
chr11	310850	311585	BET1L	ABC	HUDEP2 Only	0	0	0	0	0	0	0	0	1	1	-0.609845	0	Intergenic	IFITM1	-1.84024
chr11	503423	503723	BET1L	ABC	HUDEP2 Only	0	1	0	0	1	0	0	0	1	0	-1.02126	0	intron (NM_203389, intron 1 of 9).2	RNH1	-1.85968
chr14	93173908	93174317	Kit-ATAC	ABC	HUDEP2 Only	0	1	0	0	1	0	0	0	1	0	-0.30598	0	Intergenic	MOAP1	-1.85968
chr5	98796413	98796638	Kit-ATAC	Non-ABC	HUDEP2 Only	0	0	0	0	0	0	0	0	0	1	1.48186	0	TTS (NM_001366509)	RGMB	-1.87195
chr22	39514234	39514657	ATF4-nearby-cis,MIEF1-nearby-cis	Non-ABC	HUDEP2 Only	0	0	0	0	0	0	0	0	0	1	1.42722	0	TTS (NR_130790)	ATF4	-1.87195
chr7	75404693	75405131	Kit-ATAC	Non-ABC	HUDEP2 Only	0	0	0	0	0	0	0	0	0	1	1.05424	0	exon (NM_198924, exon 4 of 5)	NSUN5P1	-1.87195
chr2	108591163	108591484	Kit-ATAC	ABC	HUDEP2 Only	0	1	0	0	0	0	0	0	1	0	-0.0257112	0	intron (NM_001193488, intron 1 of 9)	LIMS1	-1.89106
chr22	39488887	39489240	MIEF1-nearby-cis	ABC	HUDEP2 Only	0	1	0	0	0	0	0	0	1	0	-0.0211388	0	3' UTR (NM_001098270, exon 1 of 1)	MGAT3	-1.89106
chr2	201709802	201710109	Kit-ATAC	Non-ABC	HUDEP2 Only	0	1	0	0	0	0	0	0	0	0	2.667	0	exon (NM_020919, exon 27 of 34)	MPP4	-1.92277
chr16	71837129	71837593	ATXN1L-nearby-cis	ABC	HUDEP2 Only	0	0	0	0	0	0	0	0	1	0	0.209756	0	Intergenic	ATXN1L	-1.96829
chr14	66330949	66331206	Kit-ATAC	Non-ABC	HUDEP2 Only	0	0	0	0	0	0	0	0	0	0	1.02906	0	Intergenic	CCDC196	-2
chr6	138981532	138981808	Kit-ATAC	ABC	HUDEP2 Only	0	0	0	0	0	0	0	0	0	0	-0.0354765	0	intron (NM_031922, intron 1 of 19)	REPS1	-2
chr12	110382695	110383135	Kit-ATAC	Non-ABC	HUDEP2 Only	0	0	0	0	0	0	0	0	0	0	1.49407	0	exon (NM_016238, exon 7 of 11)	ANAPC7	-2
chr6	13273207	13273518	TBC1D7-LOC100130357-nearby-cis	Non-ABC	BasoE	0	1	1	1	1	0	1	1	1	1	-0.233389	0	non-coding (NR_134859, exon 3 of 3)	LOC100130357	-2.86562
chr2	28393333	28393617	FOSL2-nearby-cis	Non-ABC	HUDEP2 Only	0	1	1	1	1	0	1	0	1	1	0.779796	0	5' UTR (NM_005253, exon 1 of 4)	FOSL2	-2.91401
chr19	9586779	9587013	ZNF121-nearby-cis,ZNF562	Non-ABC	HUDEP2 Only	0	0	1	1	1	0	1	1	1	1	0.0727137	0	Intergenic	ZNF121	-2.94284
chr6	32086676	32086937	Kit-ATAC	Non-ABC	HUDEP2 Only	0	1	1	1	0	1	1	0	0	1	0.384832	0	intron (NM_001365276, intron 6 of 43).2	TNXB	-2.97057
chr22	39493219	39493615	MIEF1-nearby-cis	Non-ABC	HUDEP2 Only	0	1	1	1	0	0	1	0	0	1	-0.179987	0	Intergenic	MGAT3	-2.97711
chr2	27720098	27720434	FOSL2	Non-ABC	HUDEP2 Only	0	1	1	1	0	0	1	0	0	1	0.719143	0	intron (NR_160725, intron 2 of 2)	LOC105374378	-2.97711
chr2	73859766	73860055	Kit-ATAC,MTHFD2	Non-ABC	HUDEP2 Only	0	0	1	1	0	0	1	1	0	1	0.483021	0	intron (NR_148670, intron 9 of 12)	STAMBP	-3.00594
chr5	54090735	54091011	Kit-ATAC	Non-ABC	HUDEP2 Only	0	0	1	1	0	0	1	0	1	1	0.111022	0	intron (NM_019087, intron 4 of 4)	MIR581	-3.02263
chr4	4669215	4669621	Kit-ATAC	Non-ABC	HUDEP2 Only	0	0	1	1	0	0	1	0	0	1	-0.37513	0	intron (NR_037888, intron 4 of 5)	SNORD162	-3.05434
chr4	10157607	10158238	ZNF518B	Non-ABC	BasoE	0	0	1	1	0	0	1	0	0	1	-0.173328	0	Intergenic	WDR1	-3.05434
chr1	26045460	26046403	ZDHHC18	Non-ABC	BasoE	0	0	1	1	0	0	0	0	1	1	-0.152543	0	5' UTR (NM_001004434, exon 1 of 8)	SLC30A2	-3.0626
chr17	7241784	7241974	PHF23-nearby-cis	Non-ABC	HUDEP2 Only	0	1	1	1	0	0	1	0	1	0	0.140568	0	intron (NM_007278, intron 1 of 3)	GABARAP	-3.07345
chr17	6656858	6657399	DHX33	Non-ABC	HUDEP2 Only	0	1	1	1	1	0	0	0	1	0	-0.0773531	0	promoter-TSS (NR_045985)	ALOX15P1	-3.08204
chr7	95477049	95477278	Kit-ATAC	Non-ABC	HUDEP2 Only	0	0	1	1	0	0	0	0	0	1	0.266678	0	Intergenic	ASB4	-3.09431
chr5	142880609	142880841	Kit-ATAC	Non-ABC	HUDEP2 Only	0	0	1	1	0	0	0	0	0	1	-0.0478498	0	intron (NR_146198, intron 4 of 22)	ARHGAP26-AS1	-3.09431
chr13	91134268	91134509	MIR17HG	Non-ABC	HUDEP2 Only	0	0	1	1	0	0	0	0	0	1	0.162394	0	intron (NR_047004, intron 2 of 3)	LINC00380	-3.09431
chr1	206961033	206961303	Kit-ATAC	Non-ABC	HUDEP2 Only	0	0	1	1	0	0	0	0	0	1	0.0640959	0	exon (NM_001170631, exon 6 of 8)	FCAMR	-3.09431
chr18	21997581	21998016	Kit-ATAC	Non-ABC	HUDEP2 Only	0	0	1	1	0	0	0	0	0	1	0.112823	0	Intergenic	MIR133A1HG	-3.09431
chr9	35688765	35689015	Kit-ATAC	Non-ABC	HUDEP2 Only	0	1	1	1	0	0	1	0	0	0	0.375343	0	intron (NM_003289, intron 2 of 8)	TPM2	-3.10516
chr3	9778112	9778413	Kit-ATAC	Non-ABC	HUDEP2 Only	0	1	1	1	0	0	1	0	0	0	0.0394551	0	Intergenic	CAMK1	-3.10516
chr2	85413964	85414171	MAT2A	Non-ABC	HUDEP2 Only	0	1	1	1	0	0	0	0	1	0	-0.190643	0	promoter-TSS (NM_001256139)	CAPG	-3.11343
chr6	43993853	43994192	VEGFA	Non-ABC	HUDEP2 Only	0	1	1	1	0	0	0	0	1	0	0.200885	0	Intergenic	C6orf223	-3.11343
chr21	36901624	36901905	Kit-ATAC	Non-ABC	HUDEP2 Only	0	0	1	1	0	0	1	1	0	0	0.0995603	0	intron (NM_001352515, intron 5 of 10)	HLCS	-3.13399
chr3	183370838	183371167	B3GNT5	Non-ABC	HUDEP2 Only	0	0	1	1	0	1	1	0	1	0	0.102681	0	intron (NM_015078, intron 3 of 29)	MCF2L2	-3.14414
chr13	24630799	24631075	Kit-ATAC	Non-ABC	HUDEP2 Only	0	1	1	1	0	0	0	0	0	0	0.169975	0	Intergenic	ATP12A	-3.14514
chr1	26317693	26317973	ZDHHC18	Non-ABC	HUDEP2 Only	0	1	1	1	0	0	0	0	0	0	0.0223607	0	promoter-TSS (NM_001803)	CD52	-3.14514
chr9	136255191	136255533	Kit-ATAC	Non-ABC	HUDEP2 Only	0	1	1	1	0	0	0	0	0	0	-0.829099	0	Intergenic	QSOX2	-3.14514
chr5	140382055	140382369	Kit-ATAC	Non-ABC	HUDEP2 Only	0	0	1	1	0	0	1	0	1	0	0.243949	0	Intergenic	ANKHD1	-3.15068
chr1	37865377	37866056	MTF1-nearby-cis	Non-ABC	OrthoE	0	0	1	1	0	0	1	0	0	0	0.98913	0	intron (NR_158630, intron 23 of 24)	MTF1	-3.18239
chr17	40251623	40251934	CDC6	Non-ABC	HUDEP2 Only	0	0	1	1	0	0	1	0	0	0	0.0456955	0	intron (NM_133264, intron 1 of 7)	WIPF2	-3.18239
chr8	38549224	38549596	Kit-ATAC	Non-ABC	HUDEP2 Only	0	0	1	1	0	0	1	0	0	0	0.00199732	0	Intergenic	C8orf86	-3.18239
chr2	68287639	68287850	PNO1	Non-ABC	HUDEP2 Only	0	0	1	1	0	0	0	0	1	0	0.0038436	0	intron (NM_001111101, intron 2 of 2)	CNRIP1	-3.19066
chr1	241627565	241627792	OPN3-nearby-cis	Non-ABC	HUDEP2 Only	0	0	1	0	0	0	0	0	0	1	0.0729427	0	intron (NM_014322, intron 1 of 3)	CHML	-3.33784
chr15	101123604	101123862	CHSY1	Non-ABC	HUDEP2 Only	0	1	0	0	0	0	0	0	1	1	0.0935	0	Intergenic	CHSY1	-3.76301
chr2	68292225	68292256	PNO1	Non-ABC	HUDEP2 Only	0	1	0	0	0	0	0	0	0	1	0.181901	0	TTS (NM_015463)	CNRIP1	-3.79472
chr2	68292257	68292428	PNO1	Non-ABC	HUDEP2 Only	0	1	0	0	0	0	0	0	0	1	0.181901	0	TTS (NM_015463)	CNRIP1	-3.79472
chr9	37922977	37923369	ALDH1B1	Non-ABC	HUDEP2 Only	0	1	0	0	0	0	0	0	0	1	-0.21427	0	intron (NM_003028, intron 5 of 5)	SLC25A51	-3.79472
chr1	29033908	29034135	Kit-ATAC	Non-ABC	HUDEP2 Only	0	0	0	0	0	0	0	0	1	1	0.364478	0	intron (NM_001166007, intron 9 of 17)	TMEM200B	-3.84024
chr1	23178999	23179256	LUZP1-nearby-cis	Non-ABC	HUDEP2 Only	0	0	0	0	0	0	0	0	1	1	0.0986887	0	Intergenic	LUZP1	-3.84024
chr6	143586512	143586901	Kit-ATAC,LTV1	Non-ABC	HUDEP2 Only	0	0	0	0	0	0	0	0	1	1	0.0935282	0	Intergenic	PHACTR2-AS1	-3.84024
chr22	22767940	22768179	Kit-ATAC	Non-ABC	HUDEP2 Only	0	0	0	0	0	1	0	0	0	1	-0.639696	0	Intergenic	MIR650	-3.86541
chr2	134778475	134778683	Kit-ATAC	Non-ABC	HUDEP2 Only	0	0	0	0	0	0	0	0	0	1	0.0602057	0	Intergenic	TMEM163	-3.87195
chr4	53491096	53491305	Kit-ATAC	Non-ABC	HUDEP2 Only	0	0	0	0	0	0	0	0	0	1	0.138305	0	intron (NM_001126328, intron 6 of 10)	LNX1-AS1	-3.87195
chr11	62269780	62269989	Kit-ATAC	Non-ABC	HUDEP2 Only	0	0	0	0	0	0	0	0	0	1	-0.397095	0	promoter-TSS (NM_002411)	SCGB2A2	-3.87195
chr2	239991792	239992004	Kit-ATAC	Non-ABC	HUDEP2 Only	0	0	0	0	0	0	0	0	0	1	-0.18731	0	intron (NR_136157, intron 6 of 7)	NDUFA10	-3.87195
chr17	42009273	42009486	NKIRAS2-nearby-cis	Non-ABC	HUDEP2 Only	0	0	0	0	0	0	0	0	0	1	0.25708	0	intron (NM_003315, intron 1 of 13)	DNAJC7	-3.87195
chr6	82178172	82178391	Kit-ATAC	Non-ABC	HUDEP2 Only	0	0	0	0	0	0	0	0	0	1	0.427573	0	intron (NM_015525, intron 26 of 28).2	IBTK	-3.87195
chrX	79450291	79450514	Kit-ATAC	Non-ABC	HUDEP2 Only	0	0	0	0	0	0	0	0	0	1	0.0233214	0	Intergenic	ITM2A	-3.87195
chr2	198322358	198322585	Kit-ATAC	Non-ABC	HUDEP2 Only	0	0	0	0	0	0	0	0	0	1	-0.197864	0	intron (NR_110267, intron 2 of 2)	LINC01923	-3.87195
chr2	211455308	211455538	Kit-ATAC	Non-ABC	HUDEP2 Only	0	0	0	0	0	0	0	0	0	1	0.272351	0	intron (NM_001042599, intron 20 of 26)	CPS1-IT1	-3.87195
chr18	80157811	80158042	Kit-ATAC	Non-ABC	HUDEP2 Only	0	0	0	0	0	0	0	0	0	1	0.315082	0	3' UTR (NM_032510, exon 3 of 3)	PARD6G-AS1	-3.87195
chr8	56080958	56081194	Kit-ATAC	Non-ABC	HUDEP2 Only	0	0	0	0	0	0	0	0	0	1	0.00423207	0	Intergenic	CERNA3	-3.87195
chr2	89112498	89112735	Kit-ATAC	Non-ABC	HUDEP2 Only	0	0	0	0	0	0	0	0	0	1	-0.229702	0	Intergenic	MIR4436A	-3.87195
chr13	75674462	75674702	Kit-ATAC	Non-ABC	HUDEP2 Only	0	0	0	0	0	0	0	0	0	1	0.342328	0	intron (NM_001306080, intron 1 of 30)	LMO7	-3.87195
chr1	37867897	37868137	MTF1-nearby-cis	Non-ABC	HUDEP2 Only	0	0	0	0	0	0	0	0	0	1	-0.0441333	0	intron (NR_158630, intron 21 of 24)	MTF1	-3.87195
chr1	12924483	12924723	Kit-ATAC	Non-ABC	HUDEP2 Only	0	0	0	0	0	0	0	0	0	1	-0.0799876	0	Intergenic	PRAMEF7	-3.87195
chr9	32579792	32580034	Kit-ATAC	Non-ABC	HUDEP2 Only	0	0	0	0	0	0	0	0	0	1	0.163535	0	Intergenic	NDUFB6	-3.87195
chr12	70733457	70733699	Kit-ATAC	Non-ABC	HUDEP2 Only	0	0	0	0	0	0	0	0	0	1	-0.0774403	0	intron (NM_130846, intron 2 of 9)	PTPRR	-3.87195
chr16	83446863	83447106	Kit-ATAC	Non-ABC	HUDEP2 Only	0	0	0	0	0	0	0	0	0	1	-0.0325246	0	intron (NM_001220489, intron 5 of 12)	MIR3182	-3.87195
chr6	165729380	165729625	Kit-ATAC	Non-ABC	HUDEP2 Only	0	0	0	0	0	0	0	0	0	1	-0.0807805	0	Intergenic	PDE10A	-3.87195
chr3	183184650	183184903	B3GNT5	Non-ABC	HUDEP2 Only	0	0	0	0	0	0	0	0	0	1	-0.0921502	0	intron (NM_015078, intron 27 of 29)	LAMP3	-3.87195
chr11	101428964	101429218	Kit-ATAC	Non-ABC	HUDEP2 Only	0	0	0	0	0	0	0	0	0	1	0.0137059	0	Intergenic	MIR3920	-3.87195
chr12	43882619	43882881	TWF1	Non-ABC	BasoE	0	0	0	0	0	0	0	0	0	1	0.085126	0	intron (NM_001286213, intron 2 of 6)	TMEM117	-3.87195
chr6	168333076	168333340	Kit-ATAC	Non-ABC	HUDEP2 Only	0	0	0	0	0	0	0	0	0	1	-0.439234	0	Intergenic	DACT2	-3.87195
chr2	15159743	15160008	Kit-ATAC	Non-ABC	HUDEP2 Only	0	0	0	0	0	0	0	0	0	1	-0.0822594	0	Intergenic	NBAS	-3.87195
chr3	50146308	50146578	Kit-ATAC	Non-ABC	HUDEP2 Only	0	0	0	0	0	0	0	0	0	1	-0.0632066	0	intron (NR_135301, intron 1 of 3)	SEMA3F	-3.87195
chr8	118510532	118510803	Kit-ATAC	Non-ABC	HUDEP2 Only	0	0	0	0	0	0	0	0	0	1	-0.0664375	0	intron (NM_001101676, intron 2 of 4)	SAMD12-AS1	-3.87195
chr7	108497176	108497459	Kit-ATAC	Non-ABC	HUDEP2 Only	0	0	0	0	0	0	0	0	0	1	0.326176	0	intron (NM_001256010, intron 5 of 9)	PNPLA8	-3.87195
chr15	79296633	79296922	Kit-ATAC	Non-ABC	HUDEP2 Only	0	0	0	0	0	0	0	0	0	1	-0.210683	0	3' UTR (NM_001146341, exon 2 of 2)	ANKRD34C-AS1	-3.87195
chr1	226201125	226201421	Kit-ATAC	Non-ABC	HUDEP2 Only	0	0	0	0	0	0	0	0	0	1	-0.143963	0	Intergenic	ACBD3	-3.87195
chr11	117807481	117807795	Kit-ATAC	Non-ABC	HUDEP2 Only	0	0	0	0	0	0	0	0	0	1	-0.000765081	0	intron (NM_001367905, intron 1 of 6)	DSCAML1	-3.87195
chr7	102715686	102716006	Kit-ATAC	Non-ABC	HUDEP2 Only	0	0	0	0	0	0	0	0	0	1	0.384062	0	intron (NR_146066, intron 1 of 11)	RASA4DP	-3.87195
chr12	10235736	10236057	Kit-ATAC	Non-ABC	HUDEP2 Only	0	0	0	0	0	0	0	0	0	1	-0.0213416	0	Intergenic	KLRD1	-3.87195
chr17	41417538	41417877	Kit-ATAC	Non-ABC	HUDEP2 Only	0	0	0	0	0	0	0	0	0	1	-0.0633353	0	Intergenic	KRT37	-3.87195
chr8	22422615	22422962	Kit-ATAC	Non-ABC	HUDEP2 Only	0	0	0	0	0	0	0	0	0	1	0.517807	0	TTS (NM_001351659)	PPP3CC	-3.87195
chr8	95758729	95759082	Kit-ATAC	Non-ABC	HUDEP2 Only	0	0	0	0	0	0	0	0	0	1	0.247605	0	intron (NR_038205, intron 2 of 2)	LOC100500773	-3.87195
chr14	96098660	96099030	Kit-ATAC	Non-ABC	HUDEP2 Only	0	0	0	0	0	0	0	0	0	1	-0.379714	0	Intergenic	C14orf132	-3.87195
chr2	68169255	68169629	PNO1,PNO1-nearby-cis	Non-ABC	HUDEP2 Only	0	0	0	0	0	0	0	0	0	1	0.062131	0	intron (NM_001329916, intron 5 of 5)	PNO1	-3.87195
chr8	21812166	21812543	Kit-ATAC	Non-ABC	HUDEP2 Only	0	0	0	0	0	0	0	0	0	1	0.397566	0	Intergenic	GFRA2	-3.87195
chr15	100919210	100919592	CHSY1	Non-ABC	HUDEP2 Only	0	0	0	0	0	0	0	0	0	1	-0.164317	0	promoter-TSS (NM_024652)	LRRK1	-3.87195
chr3	44992507	44992901	Kit-ATAC	Non-ABC	HUDEP2 Only	0	0	0	0	0	0	0	0	0	1	-0.0713772	0	intron (NM_015004, intron 3 of 7)	EXOSC7	-3.87195
chr1	19374408	19374803	Kit-ATAC	Non-ABC	HUDEP2 Only	0	0	0	0	0	0	0	0	0	1	-0.382533	0	intron (NM_001313932, intron 4 of 4)	SLC66A1	-3.87195
chr11	520875	521279	Kit-ATAC	Non-ABC	HUDEP2 Only	0	0	0	0	0	0	0	0	0	1	0.00122222	0	Intergenic	RNH1	-3.87195
chr8	90472612	90473018	OSGIN2	Non-ABC	HUDEP2 Only	0	0	0	0	0	0	0	0	0	1	0.0419612	0	Intergenic	LINC01030	-3.87195
chr3	116758115	116758528	Kit-ATAC	Non-ABC	HUDEP2 Only	0	0	0	0	0	0	0	0	0	1	0.461123	0	Intergenic	TUSC7	-3.87195
chr12	103751083	103751507	Kit-ATAC	Non-ABC	HUDEP2 Only	0	0	0	0	0	0	0	0	0	1	0.0135694	0	intron (NM_017564, intron 60 of 68)	NT5DC3	-3.87195
chr2	112048677	112049122	Kit-ATAC	Non-ABC	HUDEP2 Only	0	0	0	0	0	0	0	0	0	1	0.151948	0	Intergenic	TMEM87B	-3.87195
chr17	80361541	80361996	Kit-ATAC	Non-ABC	HUDEP2 Only	0	0	0	0	0	0	0	0	0	1	0.161013	0	exon (NM_001256071, exon 39 of 68)	ENDOV	-3.87195
chr9	38400561	38401098	ALDH1B1-nearby-cis	Non-ABC	HUDEP2 Only	0	0	0	0	0	0	0	0	0	1	-0.129806	0	Intergenic	ALDH1B1	-3.87195
chr18	47247211	47247774	Kit-ATAC	Non-ABC	HUDEP2 Only	0	0	0	0	0	0	0	0	0	1	0.601346	0	exon (NM_001278063, exon 2 of 9)	SKOR2	-3.87195
chr10	44517363	44517935	Kit-ATAC	Non-ABC	HUDEP2 Only	0	0	0	0	0	0	0	0	0	1	-0.22093	0	Intergenic	CXCL12	-3.87195
chr1	17507859	17508446	Kit-ATAC	Non-ABC	HUDEP2 Only	0	0	0	0	0	0	0	0	0	1	-0.115789	0	Intergenic	ARHGEF10L	-3.87195
chr6	41801460	41801802	BYSL,Kit-ATAC	Non-ABC	HUDEP2 Only	0	0	0	0	0	0	0	0	0	1	0.64292	0	intron (NM_001286554, intron 3 of 5)	TOMM6	-3.87195
chr8	103373262	103373367	FZD6	Non-ABC	HUDEP2 Only	0	0	0	0	0	0	0	0	0	1	0.523303	0	intron (NM_001256099, intron 1 of 3)	CTHRC1	-3.87195
chr8	103373368	103373503	FZD6	Non-ABC	HUDEP2 Only	0	0	0	0	0	0	0	0	0	1	0.523303	0	intron (NM_001256099, intron 1 of 3)	CTHRC1	-3.87195
chr9	95157625	95158246	Kit-ATAC	Non-ABC	HUDEP2 Only	0	1	0	0	0	0	0	0	1	0	0.148288	0	intron (NM_001243744, intron 6 of 13)	MIR3074	-3.89106
chr6	33587615	33587833	BAK1-nearby-cis	Non-ABC	HUDEP2 Only	0	1	0	0	0	0	0	0	0	0	-0.201445	0	non-coding (NR_027908, exon 2 of 2)	GGNBP1	-3.92277
chr7	101137151	101137393	Kit-ATAC	Non-ABC	HUDEP2 Only	0	1	0	0	0	0	0	0	0	0	-0.448016	0	intron (NM_000602, intron 8 of 8)	SERPINE1	-3.92277
chr11	45839284	45839527	Kit-ATAC	Non-ABC	HUDEP2 Only	0	1	0	0	0	0	0	0	0	0	-0.00227049	0	Intergenic	CRY2	-3.92277
chr2	119248344	119248636	Kit-ATAC	Non-ABC	HUDEP2 Only	0	1	0	0	0	0	0	0	0	0	-0.547812	0	non-coding (NR_046721, exon 1 of 2)	STEAP3-AS1	-3.92277
chr2	236175566	236175889	Kit-ATAC	Non-ABC	HUDEP2 Only	0	1	0	0	0	0	0	0	0	0	-0.315741	0	Intergenic	GBX2	-3.92277
chr4	1052253	1052577	Kit-ATAC	Non-ABC	HUDEP2 Only	0	1	0	0	0	0	0	0	0	0	-0.122502	0	Intergenic	FGFRL1	-3.92277
chr10	79938809	79939371	Kit-ATAC	Non-ABC	HUDEP2 Only	0	1	0	0	0	0	0	0	0	0	-0.230943	0	intron (NM_003019, intron 7 of 7)	SFTPD	-3.92277
chr2	128080025	128080619	Kit-ATAC	Non-ABC	HUDEP2 Only	0	1	0	0	0	0	0	0	0	0	0.0646437	0	Intergenic	UGGT1	-3.92277
chr2	230797707	230798474	Kit-ATAC	Non-ABC	HUDEP2 Only	0	1	0	0	0	0	0	0	0	0	-0.150333	0	intron (NM_001130850, intron 4 of 8)	ITM2C	-3.92277
chr5	172820203	172821206	Kit-ATAC	Non-ABC	HUDEP2 Only	0	1	0	0	0	0	0	0	0	0	-0.00453884	0	Intergenic	ERGIC1	-3.92277
chr8	142676011	142676429	Kit-ATAC	Non-ABC	HUDEP2 Only	0	0	0	0	0	0	1	0	0	0	-0.137315	0	intron (NR_033343, intron 1 of 2)	PSCA	-3.96003
chr7	16620144	16620434	Kit-ATAC	Non-ABC	PolyE	0	0	0	0	0	0	0	0	1	0	0.00484536	0	intron (NM_020319, intron 4 of 9)	ANKMY2	-3.96829
chr6	33577915	33578090	BAK1-nearby-cis	Non-ABC	HUDEP2 Only	0	0	0	0	0	0	0	0	0	0	-0.42828	0	intron (NM_001188, intron 1 of 5)	BAK1	-4
chr12	64680300	64680530	Kit-ATAC	Non-ABC	HUDEP2 Only	0	0	0	0	0	0	0	0	0	0	-0.303485	0	intron (NR_040718, intron 1 of 3)	MIR548Z	-4
chr11	1749106	1749343	Kit-ATAC	Non-ABC	HUDEP2 Only	0	0	0	0	0	0	0	0	0	0	0.0439034	0	intron (NM_001170820, intron 1 of 2)	IFITM10	-4
chr17	6635662	6635900	DHX33	Non-ABC	HUDEP2 Only	0	0	0	0	0	0	0	0	0	0	-0.221101	0	intron (NR_147088, intron 1 of 17)	KIAA0753	-4
chr9	89359123	89359365	Kit-ATAC	Non-ABC	HUDEP2 Only	0	0	0	0	0	0	0	0	0	0	-0.487601	0	3' UTR (NM_001282690, exon 17 of 17)	SECISBP2	-4
chr19	4628045	4628290	Kit-ATAC	Non-ABC	HUDEP2 Only	0	0	0	0	0	0	0	0	0	0	0.133858	0	Intergenic	TNFAIP8L1	-4
chr19	7911580	7911830	SNAPC2-nearby-cis	Non-ABC	HUDEP2 Only	0	0	0	0	0	0	0	0	0	0	-0.786788	0	intron (NM_145185, intron 9 of 10)	TGFBR3L	-4
chr12	56837086	56837352	ZBTB39	Non-ABC	HUDEP2 Only	0	0	0	0	0	0	0	0	0	0	0.0835263	0	Intergenic	HSD17B6	-4
chr6	158630907	158631187	Kit-ATAC	Non-ABC	HUDEP2 Only	0	0	0	0	0	0	0	0	0	0	-0.639228	0	intron (NM_020823, intron 15 of 16)	DYNLT1	-4
chr4	152063886	152064182	Kit-ATAC	Non-ABC	HUDEP2 Only	0	0	0	0	0	0	0	0	0	0	0.555761	0	Intergenic	LINC02273	-4
chr17	42135759	42135992	NKIRAS2	Non-ABC	HUDEP2 Only	0	0	0	0	0	0	0	0	0	0	0.808099	0	intron (NM_001252039, intron 1 of 6)	HSPB9	-4
chr3	183266013	183266332	B3GNT5-nearby-cis	Non-ABC	HUDEP2 Only	0	0	0	0	0	0	0	0	0	0	-0.160793	0	intron (NM_032047, intron 1 of 1)	B3GNT5	-4
chr19	7916581	7916924	SNAPC2-nearby-cis	Non-ABC	HUDEP2 Only	0	0	0	0	0	0	0	0	0	0	0.113825	0	exon (NM_001195259, exon 2 of 6)	TGFBR3L	-4
chr2	122166847	122167190	Kit-ATAC	Non-ABC	HUDEP2 Only	0	0	0	0	0	0	0	0	0	0	0.0439826	0	Intergenic	TSN	-4
chr3	122774587	122774943	Kit-ATAC	Non-ABC	HUDEP2 Only	0	0	0	0	0	0	0	0	0	0	0.0194734	0	intron (NM_001320728, intron 2 of 6)	HSPBAP1	-4
chr5	112173089	112173458	Kit-ATAC,STARD4	Non-ABC	HUDEP2 Only	0	0	0	0	0	0	0	0	0	0	0.0173659	0	intron (NM_001347887, intron 18 of 23)	SNORA13	-4
chr20	32217436	32217805	PLAGL2-nearby-cis	Non-ABC	HUDEP2 Only	0	0	0	0	0	0	0	0	0	0	-0.10145	0	3' UTR (NM_172236, exon 5 of 5)	POFUT1	-4
chr12	31312396	31312793	Kit-ATAC	Non-ABC	HUDEP2 Only	0	0	0	0	0	0	0	0	0	0	0.0949347	0	intron (NM_001135811, intron 1 of 6).2	FLJ13224	-4
chr5	70084960	70085395	Kit-ATAC	Non-ABC	HUDEP2 Only	0	0	0	0	0	0	0	0	0	0	0.105849	0	Intergenic	SMN2	-4
chr14	105908477	105908947	Kit-ATAC	Non-ABC	HUDEP2 Only	0	0	0	0	0	0	0	0	0	0	-1.14555	0	Intergenic	FAM30A	-4
chr11	12141165	12141636	Kit-ATAC	Non-ABC	HUDEP2 Only	0	0	0	0	0	0	0	0	0	0	-0.0177055	0	intron (NR_144417, intron 2 of 26)	MICAL2	-4
chr14	57060402	57060936	Kit-ATAC	Non-ABC	HUDEP2 Only	0	0	0	0	0	0	0	0	0	0	0.688978	0	Intergenic	EXOC5	-4
chr19	48455075	48455624	GRWD1-nearby-cis	Non-ABC	HUDEP2 Only	0	0	0	0	0	0	0	0	0	0	-0.382894	0	promoter-TSS (NM_013348)	KCNJ14	-4
chr2	28382794	28383376	FOSL2-nearby-cis	Non-ABC	HUDEP2 Only	0	0	0	0	0	0	0	0	0	0	0.00615979	0	Intergenic	FOSL2	-4

## Sheet: Permutation Testing
TF	Importance_Mean	Importance_Std	z_score	p_value
NRF1	0.0235745	0.000970231	24.2978	0
GATA1	0.0206331	0.000716081	28.8139	0
ZBTB7A	0.0175162	0.000773885	22.6341	0
UBTF	0.0163939	0.000689983	23.7598	0
MAX	0.0128825	0.000576908	22.3302	0
SP1	0.0126826	0.000635632	19.9527	0
GTF2F1	0.0110106	0.000664383	16.5726	0
CTCF	0.0107129	0.000455954	23.4955	0
POLR2G	0.00979508	0.000570396	17.1724	0
ATF3	0.00966031	0.000549096	17.5931	0
CREM	0.00961962	0.000548463	17.5392	0
BHLHE40	0.00956212	0.000551163	17.349	0
ELF1	0.00948451	0.000627389	15.1174	0
LDB1	0.00903028	0.000538345	16.7741	0
KLF1	0.00882611	0.0005079	17.3776	0
RBBP5	0.00869458	0.000570313	15.2452	0
NFIC	0.00856181	0.000561038	15.2606	0
NFE2	0.00850426	0.000465704	18.2611	0
PCBP1	0.00846451	0.000532498	15.8958	0
PRDM10	0.00832145	0.000538321	15.4581	0
ZKSCAN1	0.00820178	0.00051388	15.9605	0
KDM6A	0.00816816	0.000520586	15.6903	0
ATRX	0.00809445	0.000459193	17.6275	0
ZSCAN29	0.00809104	0.000487305	16.6036	0
E2F6	0.0080427	0.000503781	15.9647	0
HCFC1	0.00783089	0.000538147	14.5516	0
ZFP91	0.00748505	0.000499734	14.978	0
RB1	0.00746189	0.000513828	14.5221	0
CXXC1	0.00718708	0.000510897	14.0675	0
DACH1	0.00715358	0.000493076	14.508	0
TCF7	0.00695935	0.000478889	14.5323	0
TAL1	0.00677814	0.000445767	15.2055	0
MLLT1	0.00658226	0.000504258	13.0533	0
ARID1B	0.00641375	0.000440263	14.568	0
MYC	0.0062027	0.000495527	12.5173	0
ZFP36	0.00609438	0.000460714	13.2281	0
NFYB	0.00605137	0.000427929	14.141	0
GABPB1	0.00603753	0.000544562	11.0869	0
E2F1	0.00602353	0.000474813	12.6861	0
RNF2	0.00588882	0.000442657	13.3033	0
SOX6	0.00576265	0.000466048	12.3649	0
HMBOX1	0.00573042	0.000392658	14.5939	0
SMAD1	0.00572041	0.000450665	12.6932	0
ZNF24	0.00561029	0.000453519	12.3705	0
PKNOX1	0.00558657	0.000453352	12.3228	0
REST	0.00541757	0.000330126	16.4106	0
ZNF592	0.00540782	0.000461578	11.7159	0
EGR1	0.00515442	0.00040406	12.7565	0
SPI1	0.00512251	0.000398594	12.8514	0
JUN	0.00509192	0.000422436	12.0537	0
MITF	0.00508009	0.000486411	10.444	0
HDGF	0.00507769	0.000483036	10.512	0
RBM22	0.00502521	0.000377628	13.3073	0
MYNN	0.00496963	0.000416917	11.9199	0
ZBTB11	0.00494482	0.00038734	12.7661	0
HDAC1	0.00489086	0.000313597	15.596	0
STAT5A	0.00484423	0.000416296	11.6365	0
HNRNPL	0.00482687	0.000420698	11.4734	0
IKZF1	0.00470134	0.000378793	12.4113	0
THAP1	0.00467039	0.000379978	12.2912	0
FOXM1	0.00464737	0.000405885	11.4499	0
ATF2	0.00455535	0.000386596	11.7832	0
ZNF143	0.00448409	0.000268612	16.6935	0
ZNF316	0.00445134	0.000362146	12.2915	0
FOSL1	0.0044167	0.000363233	12.1594	0
YY1	0.00439535	0.000432038	10.1735	0
XRCC5	0.00426165	0.000411919	10.3458	0
TCF12	0.00424764	0.000365117	11.6336	0
TBP	0.00415772	0.000433803	9.58432	0
RFX1	0.00413045	0.000408107	10.121	0
ZBTB33	0.00412529	0.000395101	10.4411	0
ZEB2	0.0041063	0.000401971	10.2154	0
RBFOX2	0.00403824	0.000446717	9.03979	0
SMC3	0.00399023	0.000313271	12.7373	0
SUZ12	0.00395316	0.000343488	11.5088	0
JUND	0.00391339	0.000326413	11.989	0
SKIL	0.00388079	0.000395236	9.8189	0
CHAMP1	0.00387801	0.000375144	10.3373	0
LEF1	0.00377926	0.000372325	10.1504	0
SAFB	0.00368	0.000350984	10.4848	0
E4F1	0.00366554	0.000404498	9.06192	0
C11orf30	0.00364056	0.000386622	9.41632	0
CBFA2T3	0.0035585	0.000276714	12.8598	0
CTCFL	0.00345551	0.000281662	12.2682	0
AFF1	0.00339301	0.000381511	8.89358	0
ZNF384	0.00336214	0.00031804	10.5714	0
IRF2	0.00329642	0.000353669	9.32061	0
TEAD4	0.003266	0.000323181	10.1058	0
CEBPB	0.00324135	0.000336182	9.64163	0
POLR2A	0.00323516	0.000301579	10.7274	0
NR2F1	0.00319179	0.000373941	8.53553	0
POLR2AphosphoS2	0.00316901	0.000331119	9.5706	0
CC2D1A	0.00314943	0.000341882	9.21202	0
PHF21A	0.00314678	0.000337345	9.32803	0
NBN	0.00310382	0.000388556	7.98808	6.66134e-16
ZBED1	0.00309338	0.000350424	8.82749	0
ARID3A	0.00309325	0.00030647	10.0931	0
BCL11A	0.00305506	0.000302598	10.0961	0
AGO1	0.00301352	0.000317791	9.48266	0
KDM1A	0.00297441	0.000312652	9.51345	0
MEIS2	0.00297035	0.000321302	9.2447	0
ZNF184	0.00296075	0.00031302	9.45862	0
NCOR1	0.00288096	0.000278805	10.3332	0
ZBTB40	0.00287546	0.00033639	8.54798	0
CBFA2T2	0.00285395	0.000321785	8.8691	0
GABPA	0.00265684	0.000335511	7.91876	1.22125e-15
GATA2	0.00263703	0.000272095	9.69155	0
RFX5	0.002573	0.000280761	9.16435	0
NR2C1	0.00256904	0.000345151	7.44321	4.91829e-14
CUX1	0.00256849	0.000328824	7.81113	2.88658e-15
THRA	0.00250761	0.000275505	9.10182	0
ESRRA	0.00250009	0.000287591	8.69317	0
GATAD2B	0.00247159	0.000325345	7.5968	1.52101e-14
POLR2B	0.0024623	0.000384056	6.4113	7.21407e-11
CDC5L	0.00246196	0.000250943	9.81082	0
ATF4	0.002355	0.000298487	7.88976	1.55431e-15
ZNF282	0.00235218	0.000319557	7.36075	9.14824e-14
RBM14	0.00233139	0.000270314	8.62471	0
TOE1	0.0022844	0.000315501	7.24053	2.23488e-13
ARID2	0.00224698	0.00023482	9.56889	0
NCOA1	0.00221009	0.000308026	7.17499	3.616e-13
KLF16	0.00219023	0.000231136	9.47591	0
ZNF407	0.00218285	0.000235453	9.27083	0
FOXK2	0.00215239	0.000318699	6.75366	7.2079e-12
L3MBTL2	0.00212871	0.000272229	7.81953	2.66454e-15
NFATC3	0.00198938	0.000291191	6.83185	4.19131e-12
MEN1	0.00192411	0.000263626	7.2986	1.45439e-13
ZMYM3	0.00189459	0.000259904	7.28956	1.55431e-13
MIER1	0.00188971	0.000248627	7.60055	1.4766e-14
ZNF318	0.00187783	0.000301855	6.22095	2.47072e-10
CBX3	0.0018418	0.000275378	6.68822	1.12954e-11
NR2F6	0.00176496	0.000261427	6.75121	7.33069e-12
MNT	0.00176454	0.000295878	5.96371	1.23284e-09
DDX20	0.00162787	0.000265847	6.12331	4.58268e-10
CTBP1	0.0016278	0.000308974	5.26839	6.88143e-08
ZBTB5	0.00162728	0.000245738	6.622	1.77183e-11
HDAC2	0.00161836	0.000211264	7.66029	9.32587e-15
STAG1	0.00161417	0.000208759	7.73218	5.32907e-15
RBM25	0.0016135	0.000210508	7.66479	8.99281e-15
ARNT	0.00151885	0.000282361	5.37908	3.74332e-08
PYGO2	0.00146787	0.000212268	6.91514	2.33702e-12
RAD51	0.00142265	0.000260249	5.46648	2.29528e-08
EHMT2	0.00139784	0.000271687	5.14502	1.33743e-07
HES1	0.00134571	0.00028842	4.66576	1.53737e-06
ATF7	0.00129305	0.000180361	7.16918	3.77254e-13
NFXL1	0.00128431	0.000215292	5.96539	1.22022e-09
ZC3H11A	0.00125307	0.000190613	6.57384	2.45174e-11
KDM4B	0.00122871	0.000210835	5.82781	2.80801e-09
MXI1	0.00121194	0.000265068	4.57215	2.41374e-06
SMAD5	0.00121169	0.00024001	5.04846	2.22689e-07
BACH1	0.00118079	0.000203633	5.79857	3.34419e-09
GMEB1	0.00115608	0.000240473	4.80752	7.64074e-07
DPF2	0.00115032	0.000131679	8.73578	0
SMARCA5	0.00108699	0.000191648	5.67175	7.06746e-09
MCM2	0.00100595	0.000167375	6.0101	9.27023e-10
TRIM25	0.00099798	0.000226072	4.41441	5.06422e-06
MTA2	0.000962664	0.000170767	5.63725	8.6395e-09
MYBL2	0.000961476	0.000181652	5.29293	6.01875e-08
BMI1	0.000954117	0.000183136	5.20986	9.44915e-08
PML	0.000932699	0.000208938	4.46397	4.02271e-06
SIN3A	0.000914058	0.000213353	4.28423	9.16864e-06
MGA	0.000912946	0.000141824	6.43713	6.08753e-11
MTA3	0.000863133	0.000203254	4.24655	1.08545e-05
BRD9	0.000843221	0.000196801	4.28461	9.15307e-06
MAFK	0.000834852	0.000172934	4.82755	6.91103e-07
MAFF	0.000834456	0.000174491	4.7822	8.66922e-07
SNIP1	0.000831914	0.000172342	4.82708	6.92749e-07
EP300	0.000778995	0.000141628	5.50027	1.89606e-08
NCOA2	0.000767177	0.000187797	4.08513	2.20264e-05
ZHX1	0.000727217	0.0001676	4.33898	7.15735e-06
ZC3H8	0.000681221	0.000192497	3.53884	0.000200943
GATAD2A	0.000641579	0.000183558	3.49522	0.000236837
NKRF	0.000638419	0.000181113	3.52496	0.000211774
PCBP2	0.000599935	0.000136609	4.3916	5.62599e-06
ELF4	0.00054187	0.000170118	3.18525	0.000723151
DEAF1	0.000531956	0.000159071	3.34413	0.000412705
CBX1	0.000530891	0.000190801	2.78242	0.00269778
ETV6	0.000527996	0.000147007	3.59161	0.00016432
NFYA	0.00052387	0.000151902	3.44872	0.000281626
MEF2A	0.00051199	0.000123701	4.1389	1.74484e-05
SMARCE1	0.000496411	0.000162033	3.06362	0.0010934
SMARCA4	0.000496215	0.000132695	3.73949	9.21983e-05
TBL1XR1	0.000456173	0.000167077	2.7303	0.00316388
TRIM24	0.000424989	8.73744e-05	4.86395	5.75337e-07
ZNF639	0.000407987	0.000151909	2.68572	0.00361872
ZBTB2	0.000376327	0.000151351	2.48644	0.00645133
BCOR	0.00036892	8.80284e-05	4.19087	1.38941e-05
ARHGAP35	0.000349786	0.000130954	2.67104	0.00378086
POLR2AphosphoS5	0.000341989	0.000119484	2.8622	0.00210356
LARP7	0.000328446	0.000139948	2.34689	0.00946537
HDAC3	0.000302001	0.00014547	2.07602	0.0189461
FIP1L1	0.000293395	0.000148228	1.97933	0.0238893
TRIM28	0.000281719	0.000115209	2.44525	0.00723749
CREB3L1	0.000276141	0.000139813	1.97506	0.0241308
CEBPZ	0.000265473	8.75114e-05	3.03355	0.00120849
CSDE1	0.00025599	0.000132564	1.93104	0.0267388
ZZZ3	0.000253745	0.000103927	2.44153	0.00731256
CBX5	0.000253157	0.000106938	2.36731	0.00895902
NONO	0.000247032	0.000121624	2.03109	0.021123
RBM39	0.000235544	0.000112255	2.09828	0.0179402
NCOA6	0.000233929	9.81719e-05	2.38283	0.00859007
MCM3	0.000230852	7.57077e-05	3.04922	0.00114718
USF2	0.000229702	0.000118876	1.93226	0.0266635
SMARCB1	0.000229661	0.000103945	2.20942	0.0135728
MBD2	0.000217291	0.000132191	1.64376	0.0501132
POU5F1	0.000200876	0.000102764	1.95471	0.0253088
RBM34	0.000197068	0.000104842	1.87966	0.0300774
EWSR1	0.000191786	6.63647e-05	2.88983	0.00192726
HDAC6	0.000191587	8.22934e-05	2.32806	0.00995438
FOXA1	0.000184328	7.33674e-05	2.51236	0.00599636
KAT8	0.000181188	8.51392e-05	2.12811	0.016664
TRIP13	0.000152389	7.08191e-05	2.15178	0.0157074
RLF	0.000147222	9.46733e-05	1.55503	0.0599691
NR3C1	0.000146154	9.17839e-05	1.59235	0.0556526
TARDBP	0.000135592	7.97203e-05	1.70082	0.0444882
MCM7	0.000133493	0.000100028	1.33454	0.0910129
HNRNPLL	0.000131785	9.31481e-05	1.41478	0.0785665
NFRKB	0.000106547	7.29724e-05	1.46008	0.0721343
RUNX1	0.000105755	7.67456e-05	1.37798	0.0841047
NEUROD1	0.000103349	8.83337e-05	1.16997	0.121007
HLTF	0.000101208	8.09735e-05	1.24988	0.105672
ELK1	9.88881e-05	9.75264e-05	1.01395	0.155303
SRSF7	9.86771e-05	7.14012e-05	1.38199	0.0834875
JUNB	9.40645e-05	7.4107e-05	1.26929	0.102169
ZNF280A	9.19039e-05	3.89685e-05	2.35835	0.00917812
ASH1L	8.96572e-05	7.02009e-05	1.27713	0.100778
TAF15	8.53411e-05	5.82367e-05	1.46539	0.0714071
THRAP3	8.32794e-05	2.18015e-05	3.81972	6.68021e-05
NUFIP1	7.99907e-05	7.56866e-05	1.05685	0.145289
E2F8	7.49203e-05	0.00010588	0.707587	0.239601
PTBP1	7.40994e-05	5.44855e-05	1.35996	0.0869215
E2F7	7.39927e-05	7.03806e-05	1.05131	0.146559
PHF8	6.49441e-05	6.69131e-05	0.970558	0.165884
PHF20	6.35752e-05	5.97974e-05	1.06316	0.143855
KHSRP	6.08542e-05	8.2606e-05	0.736671	0.230661
SREBF1	5.81706e-05	5.24301e-05	1.10947	0.133614
SRSF3	5.70129e-05	5.24756e-05	1.08644	0.138642
SMARCC2	5.38037e-05	5.90834e-05	0.910625	0.181247
SFPQ	5.36816e-05	5.3586e-05	1.00177	0.158228
PHB2	5.25944e-05	5.3265e-05	0.987393	0.161725
NR2F2	5.18964e-05	7.08612e-05	0.732356	0.231976
KDM5B	4.97375e-05	5.1541e-06	9.6482	0
SAP30	4.89351e-05	7.19165e-05	0.680434	0.248115
SRSF1	3.89023e-05	2.77642e-05	1.40112	0.0805894
SNRNP70	3.5001e-05	6.01643e-05	0.581747	0.280369
XRCC3	3.28693e-05	5.01269e-05	0.655708	0.256006
MTA1	2.94379e-05	4.86113e-05	0.605566	0.272401
SIN3B	2.71521e-05	6.53824e-05	0.415275	0.33897
HNRNPUL1	2.59192e-05	2.53002e-05	1.02443	0.152817
SETDB1	1.54995e-05	4.72349e-05	0.328129	0.371407
RBM15	1.41114e-05	6.43394e-06	2.19294	0.0141559
NCOA4	1.31601e-05	8.61759e-06	1.52694	0.0633881
YBX3	8.25676e-06	1.91973e-05	0.430077	0.33357
ILF3	6.96111e-06	2.27607e-05	0.305826	0.379869
CCAR2	6.20515e-06	1.29708e-05	0.478358	0.316198
ZBTB8A	4.28537e-06	1.21489e-05	0.352708	0.362154
ZNF274	2.31893e-06	1.38371e-05	0.167576	0.433459
ZMIZ1	1.2214e-06	1.53263e-05	0.0796878	0.468243
MCM5	4.39658e-07	2.62306e-08	16.1457	0
NR0B1	1.29235e-10	1.28587e-09	0.0565364	0.477457
SETD1A	0	0	0	0.5
CBX4	-1.29235e-08	0	-12.9235	1
YBX1	-6.86949e-07	8.06132e-06	-0.0852048	0.533951
SMAD2	-7.07045e-07	3.2469e-06	-0.217693	0.586166
NR2C2	-1.6734e-06	1.15053e-05	-0.145433	0.557816
DNMT1	-1.87029e-06	1.08992e-05	-0.171584	0.568118
TAF7	-2.98106e-06	3.63989e-07	-8.16754	1
BCLAF1	-4.86783e-06	2.06316e-05	-0.235929	0.593256
TCF7L2	-7.35489e-06	3.89084e-05	-0.189026	0.574964
HNRNPH1	-8.17806e-06	1.43474e-05	-0.569962	0.715648
ZNF830	-1.14645e-05	1.92314e-05	-0.596103	0.724447
U2AF1	-1.15179e-05	2.2601e-05	-0.509599	0.694834
SIX5	-1.22619e-05	4.12552e-05	-0.297215	0.616849
FUS	-1.84236e-05	2.68933e-05	-0.685038	0.75334
RCOR1	-3.63084e-05	5.417e-05	-0.670256	0.748653
