# Supplementary material for: Predictive modeling of signal-responsive cis-elements in human red blood cell precursors
Source: Nucleic Acids Res. 2026 May 21;54(10):gkag505. doi: 10.1093/nar/gkag505 (PMC13191290; doi:10.1093/nar/gkag505)
Supplement: gkag505_Supplemental_Files [file gkag505_supplemental_files.zip › Table S16.xlsx]

## Sheet: Log-Odds
TF	Log (Odds-Ratio)	KREs
CBX4	#DIV/0!	0
ZNF410	#DIV/0!	0
BAHD1	#DIV/0!	0
RBM17	#DIV/0!	0
ZNF274	#NUM!	0
SMAD2	#DIV/0!	1
BRCA1	#DIV/0!	0
MEF2A	#NUM!	0
EZH2	#DIV/0!	0
XRCC3	#DIV/0!	1
ERF	#DIV/0!	0
SRSF9	#DIV/0!	0
SRSF7	#DIV/0!	4
EED	#DIV/0!	0
U2AF2	#DIV/0!	0
MCM5	#DIV/0!	1
ZBTB8A	#DIV/0!	1
TAF7	#DIV/0!	6
EZH1	#DIV/0!	0
SETD1A	#DIV/0!	0
YBX1	#DIV/0!	0
COPS2	#DIV/0!	0
SAFB2	#DIV/0!	0
ZNF280A	2.67814	8
TAF15	2.38191	6
STAG1	2.1605	14
RBM15	2.10471	9
CEBPZ	1.98263	8
MEN1	1.87133	41
HNRNPLL	1.86697	140
PHF8	1.86366	124
ILF3	1.8411	26
SMAD5	1.82222	142
CXXC1	1.81276	107
KDM4B	1.80019	74
NRF1	1.79248	179
SRSF3	1.77503	30
SAP30	1.76351	97
ZNF639	1.75322	123
TBP	1.75071	188
RBBP5	1.73979	157
RBFOX2	1.73886	178
ZZZ3	1.73218	34
ATF7	1.72061	181
ELF1	1.72052	158
HNRNPL	1.71967	147
MAX	1.71198	200
KAT8	1.70752	12
GABPA	1.69797	126
HCFC1	1.68855	146
POLR2A	1.68648	184
NKRF	1.68136	128
NCOA6	1.67731	30
SIN3A	1.67379	116
SP1	1.66754	120
POLR2B	1.66144	146
ELF4	1.65729	151
FUS	1.65562	22
NONO	1.65038	110
POLR2AphosphoS5	1.64865	160
RB1	1.63939	162
GTF2F1	1.63539	158
RBM22	1.63447	64
GATA1	1.62588	209
MYC	1.62274	175
ZBED1	1.6209	56
POLR2G	1.61469	171
ZNF830	1.61315	26
TARDBP	1.60959	143
CREM	1.60852	187
U2AF1	1.59137	43
RBM39	1.58788	30
CREB3L1	1.58397	126
MXI1	1.58326	106
PHF20	1.5815	120
KDM5B	1.5748	8
ETV6	1.57277	18
E2F1	1.57174	140
SIN3B	1.57072	98
RFX5	1.56929	25
GABPB1	1.54901	159
E4F1	1.54002	156
HDAC1	1.53167	189
MNT	1.50776	161
NEUROD1	1.50498	107
ZHX1	1.47085	37
THAP1	1.45749	64
MBD2	1.45591	122
TOE1	1.45449	121
PCBP1	1.44156	93
E2F8	1.44075	101
L3MBTL2	1.43432	178
NR3C1	1.43151	32
RBM14	1.426	26
JUN	1.4189	183
CDC5L	1.41721	39
NFRKB	1.40767	120
IRF2	1.40392	60
FOXK2	1.40057	142
ZC3H11A	1.4001	33
ZC3H8	1.39911	70
GMEB1	1.39568	141
SKIL	1.38052	127
JUND	1.37114	180
CTBP1	1.37034	160
KLF1	1.36148	153
MLLT1	1.36108	125
YY1	1.35101	99
PML	1.34978	130
NBN	1.34803	104
MTA3	1.34462	138
TCF7	1.34141	63
ESRRA	1.3397	127
SOX6	1.33547	136
SREBF1	1.33389	43
NCOA1	1.31861	135
CTCFL	1.31761	96
ZBTB7A	1.3113	147
POLR2AphosphoS2	1.31	67
ZFP91	1.30815	82
E2F6	1.30581	132
FIP1L1	1.29399	87
ZBTB11	1.29025	75
CBX1	1.28346	83
NUFIP1	1.27887	21
PKNOX1	1.26747	152
XRCC5	1.26303	100
REST	1.25877	167
ZSCAN29	1.25584	86
UBTF	1.25169	128
ZBTB40	1.24543	135
RBM34	1.24116	15
SRSF1	1.24051	22
E2F7	1.24051	22
NFYA	1.22739	30
CSDE1	1.22717	51
ARNT	1.21703	104
BHLHE40	1.20241	142
ZBTB2	1.19529	98
SPI1	1.1841	116
NFYB	1.17523	42
ZNF407	1.1684	36
USF2	1.1684	36
AFF1	1.16257	98
RNF2	1.15862	88
ASH1L	1.15816	40
ZNF24	1.15155	135
RLF	1.15011	62
KDM6A	1.15011	62
PCBP2	1.14693	7
ZKSCAN1	1.14688	79
SAFB	1.13498	42
SMAD1	1.12556	110
ELK1	1.1203	52
MIER1	1.11391	53
ZNF282	1.10897	77
TCF7L2	1.10626	24
C11orf30	1.09457	117
CCAR2	1.092	5
NCOA4	1.092	5
SNIP1	1.08925	13
ATF2	1.08805	78
NFIC	1.08779	146
NCOR1	1.07924	130
TBL1XR1	1.07371	111
HLTF	1.06486	51
NFE2	1.06132	58
TRIM28	1.06054	67
SNRNP70	1.05922	8
SETDB1	1.05911	23
DDX20	1.05865	68
RUNX1	1.05775	59
DNMT1	1.05364	20
TRIM25	1.05086	48
MCM2	1.04939	11
DEAF1	1.04338	35
BACH1	1.03043	21
LARP7	1.02366	37
SMARCB1	1.02174	18
HDAC2	1.02035	139
IKZF1	1.0198	152
CBX3	1.00862	91
TEAD4	1.00559	133
MEIS2	1.00337	138
PRDM10	0.986205	118
ZNF143	0.980694	144
NFXL1	0.97621	24
NFATC3	0.975519	79
GATAD2B	0.959852	58
NR2F2	0.955296	88
MAFF	0.955163	49
MGA	0.954854	119
NR2C1	0.95334	74
AGO1	0.951644	69
BRD9	0.946048	83
NR2F1	0.939644	110
JUNB	0.938016	27
EGR1	0.932046	159
RAD51	0.931039	66
CC2D1A	0.925778	103
PHF21A	0.918087	35
CBX5	0.910297	30
LEF1	0.903538	86
SMARCE1	0.8985	90
DPF2	0.890233	130
BCOR	0.889677	110
ARID3A	0.888252	61
NCOA2	0.877641	17
FOXM1	0.875996	81
MTA1	0.8741	70
SIX5	0.871667	29
ZNF318	0.86677	54
ARID2	0.86586	58
RBM25	0.863721	97
SMARCA4	0.860638	109
BCLAF1	0.840058	9
ATF4	0.838573	79
HDAC3	0.835162	37
RCOR1	0.832454	38
KDM1A	0.82774	121
YBX3	0.826056	15
BMI1	0.826056	15
MYNN	0.824961	80
CTCF	0.815098	181
GATAD2A	0.814726	68
HDGF	0.811891	81
ZMIZ1	0.801945	5
SMC3	0.800381	122
EP300	0.800186	109
DACH1	0.796211	68
ZMYM3	0.795302	75
ATRX	0.775331	56
SUZ12	0.775133	32
ZEB2	0.765468	81
CHAMP1	0.765209	43
NR2C2	0.762991	6
ZBTB5	0.745768	27
HES1	0.744496	50
ZNF184	0.740766	60
PTBP1	0.73752	32
KLF16	0.731517	94
ZNF384	0.723579	89
MITF	0.719434	88
HDAC6	0.717974	8
MTA2	0.715309	87
HMBOX1	0.712863	79
THRA	0.710126	22
KHSRP	0.703366	26
PHB2	0.701325	29
ZNF592	0.686517	98
ZFP36	0.666426	61
TRIM24	0.661185	90
MAFK	0.658099	52
ARID1B	0.646347	126
ZNF316	0.629225	86
RFX1	0.627526	65
MYBL2	0.593643	14
POU5F1	0.589726	12
MCM3	0.572735	3
CUX1	0.570745	24
TAL1	0.556457	94
NR2F6	0.555905	64
THRAP3	0.545114	18
CEBPB	0.509025	94
PYGO2	0.507259	12
EHMT2	0.470321	40
TCF12	0.452849	73
FOSL1	0.421508	29
ARHGAP35	0.418403	16
SMARCA5	0.409127	38
HNRNPUL1	0.391718	5
ZBTB33	0.345323	75
LDB1	0.331548	29
SMARCC2	0.321553	36
CBFA2T2	0.247533	77
STAT5A	0.219902	35
ATF3	0.216646	66
CBFA2T3	0.155862	95
BCL11A	0.0593394	12
FOXA1	-0.126414	1
NR0B1	-0.126414	1
EWSR1	-0.126414	1
GATA2	-0.215152	36
HNRNPH1	-0.420014	3
TRIP13	-0.534246	1
MCM7	-0.546287	5
SFPQ	-0.8243	1

## Sheet: Model Comparison
Model	Accuracy	AUROC	AUPR
Logistic Regression	0.735294	0.760208	0.724243
Random Forest	0.794118	0.862491	0.842558
XGBoost	0.829412	0.868166	0.842735
Neural Network	0.782353	0.834671	0.831706

## Sheet: Permutation Test
Feature	Importance_Mean	Importance_Std	z_score	p_value
RBBP5	0.0440401	0.0110606	3.98171	3.42e-05
REST	0.0220021	0.0080944	2.71819	0.00328205
KLF1	0.0152685	0.00605924	2.51987	0.00586987
HNRNPLL	0.012164	0.00676399	1.79835	0.0360609
CBFA2T3	0.00884014	0.00473491	1.86701	0.0309498
NRF1	0.00868927	0.00390687	2.2241	0.0130709
EGR1	0.00860415	0.00621921	1.38348	0.0832589
SMAD1	0.00835709	0.00382105	2.18712	0.0143669
NONO	0.00777509	0.00520773	1.49299	0.0677202
JUN	0.00700554	0.00399299	1.75446	0.0396759
CREM	0.00668581	0.00273903	2.44094	0.00732455
SMC3	0.0062782	0.00321391	1.95345	0.0253833
ATF7	0.00554118	0.00268152	2.06643	0.0193939
GATA1	0.00490242	0.00493375	0.993649	0.160197
TRIM28	0.00485813	0.00119369	4.06985	2.35e-05
BACH1	0.00466021	0.00187164	2.4899	0.00638892
CEBPB	0.00435156	0.00326246	1.33382	0.0911306
GABPA	0.00419446	0.00301874	1.38947	0.0823445
TAL1	0.00419377	0.00222368	1.88596	0.0296504
KDM6A	0.0037827	0.00252572	1.49767	0.0671093
ZBTB33	0.00378131	0.00256053	1.47677	0.0698684
ZNF639	0.00352941	0.00294045	1.2003	0.115012
AGO1	0.00340692	0.00195851	1.73955	0.0409694
E2F1	0.00302976	0.00148796	2.03619	0.0208658
SOX6	0.00295017	0.00236017	1.24998	0.105653
ZNF384	0.0028173	0.00342836	0.821764	0.205606
ARID2	0.00268512	0.00132392	2.02816	0.0212718
ZBTB7A	0.00259239	0.00406939	0.637046	0.262047
NFRKB	0.00257578	0.00116865	2.20406	0.0137602
ZNF316	0.00248512	0.00174614	1.42321	0.0773383
MEIS2	0.00229758	0.00320662	0.716509	0.236838
EHMT2	0.00228305	0.00118299	1.9299	0.0268097
HMBOX1	0.0022519	0.00252094	0.893279	0.185854
SMAD5	0.00219792	0.00274042	0.80204	0.211265
BHLHE40	0.00207682	0.00215536	0.963558	0.167634
RBM25	0.00205259	0.00094995	2.16074	0.0153578
DNMT1	0.00196817	0.000367411	5.35684	4.23e-08
SP1	0.00189896	0.0011473	1.65516	0.0489465
CBFA2T2	0.00183737	0.00110069	1.66929	0.04753
HDAC3	0.00182076	0.000740756	2.45797	0.00698615
BCL11A	0.00166228	0.00136439	1.21833	0.111549
LDB1	0.0016173	0.000838008	1.92993	0.0268076
E4F1	0.00158893	0.00138443	1.14771	0.125543
CTCFL	0.00155294	0.00306373	0.50688	0.30612
ARNT	0.00154048	0.000415066	3.71141	0.000103052
NR2F1	0.00146367	0.00134987	1.0843	0.139115
FOSL1	0.0014526	0.000683301	2.12585	0.016758
C11orf30	0.00145121	0.00195213	0.743397	0.228621
ZC3H8	0.00139031	0.00221427	0.627885	0.26504
CTCF	0.00128305	0.00249637	0.513964	0.303639
HCFC1	0.00126228	0.00104556	1.20728	0.113663
ELF4	0.0012609	0.00226122	0.557619	0.288552
NBN	0.00125675	0.000451232	2.78514	0.00267524
TOE1	0.00114325	0.00042237	2.70675	0.00339727
CREB3L1	0.00114187	0.00069539	1.64205	0.0502895
XRCC5	0.00112872	0.000809108	1.39501	0.0815057
ASH1L	0.00110035	0.000236816	4.6464	1.69e-06
ZFP36	0.0010699	0.00159684	0.670006	0.251427
BRD9	0.00104844	0.00172565	0.607563	0.271739
ESRRA	0.00102076	0.000663593	1.53823	0.0619961
NR2F6	0.00099308	0.00111354	0.891824	0.186244
CDC5L	0.000961938	0.000511783	1.87958	0.0300829
RBFOX2	0.000953633	0.00149672	0.637149	0.262014
ATF3	0.000919723	0.0048723	0.188766	0.425138
E2F8	0.000853979	0.000947931	0.900886	0.183824
MAX	0.000820761	0.00148684	0.552016	0.290469
ATRX	0.000807612	0.000702349	1.14987	0.125098
MITF	0.000795848	0.00101202	0.786399	0.215817
FOXM1	0.000787543	0.00117967	0.667594	0.252196
PHF8	0.000778547	0.0014813	0.525582	0.299589
ELF1	0.00076955	0.00237596	0.323891	0.37301
MYNN	0.000766782	0.000289283	2.65062	0.00401724
ETV6	0.000746021	0.000185586	4.01979	2.91e-05
PCBP1	0.000730104	0.000696963	1.04755	0.147423
U2AF1	0.000721107	0.000368824	1.95515	0.0252827
TRIM25	0.000662284	0.000316113	2.09508	0.018082
CTBP1	0.000650519	0.000673382	0.966047	0.16701
ATF2	0.000641522	0.000545867	1.17523	0.119951
ZMYM3	0.00063391	0.000753641	0.841129	0.200138
RFX1	0.000631142	0.00236154	0.267258	0.394635
PHF20	0.000628374	0.000484496	1.29696	0.0973224
PHB2	0.000621453	0.00025408	2.44589	0.00722484
HDAC2	0.000614533	0.00103378	0.594454	0.276104
MTA2	0.00059654	0.0012378	0.481936	0.314926
HDGF	0.000555709	0.00169233	0.328368	0.371317
MLLT1	0.000555017	0.000311646	1.78092	0.0374631
ZSCAN29	0.000553633	0.00115166	0.480725	0.315356
SMARCE1	0.000546713	0.000745705	0.733148	0.231734
MTA3	0.000527336	0.000378387	1.39364	0.0817134
MNT	0.00052526	0.000666598	0.78797	0.215357
SIN3A	0.00049481	0.000541686	0.913461	0.1805
SMARCB1	0.000487197	0.000144476	3.37214	0.000372927
MEN1	0.000485121	0.000778262	0.623338	0.266531
AFF1	0.000473356	0.00034695	1.36433	0.0862313
SETDB1	0.000431142	0.000471489	0.914425	0.180247
SIN3B	0.000419377	0.000986921	0.424934	0.335442
UBTF	0.000411765	0.000938597	0.438702	0.330439
KDM4B	0.000410381	0.000890249	0.460972	0.322409
NR2F2	0.00040692	0.000598468	0.679935	0.248273
EP300	0.00039308	0.000671307	0.585542	0.279092
MTA1	0.000359862	0.000403407	0.892053	0.186182
MGA	0.000357785	0.00163852	0.218359	0.413575
NFXL1	0.000346713	0.000552377	0.627673	0.265109
ZC3H11A	0.000341176	0.00036675	0.930267	0.176116
MBD2	0.000333564	0.000388084	0.859512	0.195029
PRDM10	0.00032526	0.00236234	0.137685	0.445245
TBL1XR1	0.000324567	0.000632807	0.5129	0.304011
CBX5	0.000319031	0.000649259	0.491377	0.31158
CXXC1	0.000318339	0.00074168	0.429213	0.333884
L3MBTL2	0.000317647	0.00143512	0.221339	0.412414
ARHGAP35	0.000312803	0.000463046	0.675532	0.249669
TCF12	0.000304498	0.000960518	0.317014	0.375616
ZNF407	0.000296194	0.000339465	0.87253	0.19146
IRF2	0.000295502	0.000568389	0.519892	0.301569
CUX1	0.000278893	0.000230036	1.21238	0.112683
CBX1	0.000254671	0.000973143	0.261699	0.396777
NKRF	0.00024083	0.000330225	0.72929	0.232912
ZHX1	0.000220069	0.000606505	0.362848	0.358359
ZNF282	0.000218685	0.000443956	0.492581	0.311154
ARID1B	0.000213149	0.000731778	0.291275	0.385421
PHF21A	0.000206228	0.00034254	0.602054	0.273569
RCOR1	0.000184775	0.000317896	0.581242	0.280539
SRSF3	0.000183391	0.000411794	0.445346	0.328035
FOXK2	0.000178547	0.000758105	0.235517	0.406904
MCM2	0.000176471	0.000427654	0.412647	0.339933
NCOA2	0.000175087	0.000150495	1.1634	0.122334
LEF1	0.000168858	0.000367541	0.459425	0.322964
USF2	0.000168858	0.000433653	0.389384	0.348496
CSDE1	0.000167474	0.000259156	0.646225	0.259067
E2F7	0.000160554	9.53e-05	1.68415	0.0460762
NFATC3	0.000156401	0.000191439	0.816972	0.206972
RNF2	0.000132872	0.000912061	0.145683	0.442086
CHAMP1	0.000127336	0.000192711	0.660757	0.254384
THAP1	0.00012526	0.000421827	0.296945	0.383254
SAFB	0.000116263	0.000806926	0.144081	0.442718
TEAD4	0.000114879	0.000487997	0.235409	0.406946
DEAF1	0.000110035	0.00114842	0.095814	0.461834
TCF7	0.000105882	0.000437407	0.242068	0.404364
ZBTB11	8.86e-05	0.000457908	0.193448	0.423304
KHSRP	8.3e-05	0.000152877	0.543211	0.293492
NFYA	8.24e-05	0.00042892	0.192	0.423871
HES1	2.91e-05	0.000251656	0.115498	0.454025
SKIL	2.56e-05	0.000868486	0.0294829	0.48824
LARP7	2.21e-05	7.51e-05	0.29488	0.384043
KDM1A	2.21e-05	0.000761112	0.029096	0.488394
THRAP3	2.15e-05	0.000991901	0.0216284	0.491372
FIP1L1	1.94e-05	0.00103029	0.0188075	0.492497
RBM39	1.52e-05	0.000115212	0.132146	0.447434
NUFIP1	1.38e-05	7.95e-05	0.174075	0.430903
HDAC6	1.38e-05	0.000246235	0.0562097	0.477587
SNRNP70	1.25e-05	0.00012624	0.0986742	0.460698
SMARCA5	1.38e-06	0.000827734	0.00167213	0.499333
PML	1.38e-06	0.000560338	0.00247008	0.499015
KDM5B	6.92e-07	8.22e-05	0.00842171	0.49664
SAFB2	0	0	0	0.5
CBX4	0	0	0	0.5
TAF7	0	0	0	0.5
SFPQ	0	0	0	0.5
CCAR2	0	0	0	0.5
RBM14	0	0	0	0.5
NCOA4	0	0	0	0.5
RBM34	0	0	0	0.5
TCF7L2	0	0	0	0.5
ZNF280A	0	0	0	0.5
HNRNPUL1	0	0	0	0.5
EED	0	0	0	0.5
FOXA1	0	0	0	0.5
U2AF2	0	0	0	0.5
MCM7	0	0	0	0.5
TRIP13	0	0	0	0.5
ZBTB8A	0	0	0	0.5
RBM15	0	0	0	0.5
MCM3	0	0	0	0.5
STAG1	0	0	0	0.5
PCBP2	0	0	0	0.5
KAT8	0	0	0	0.5
FUS	0	0	0	0.5
SETD1A	0	0	0	0.5
ZNF830	0	0	0	0.5
MEF2A	0	0	0	0.5
EWSR1	0	0	0	0.5
EZH2	0	0	0	0.5
CEBPZ	0	0	0	0.5
BCLAF1	0	0	0	0.5
BRCA1	0	0	0	0.5
XRCC3	0	0	0	0.5
MCM5	0	0	0	0.5
ERF	0	0	0	0.5
ZNF274	0	0	0	0.5
NR0B1	0	0	0	0.5
NR2C2	0	0	0	0.5
YBX1	0	0	0	0.5
RBM17	0	0	0	0.5
COPS2	0	0	0	0.5
SRSF9	0	0	0	0.5
TAF15	0	0	0	0.5
BAHD1	0	0	0	0.5
EZH1	0	0	0	0.5
ZNF410	0	0	0	0.5
SRSF7	0	0	0	0.5
SMAD2	0	0	0	0.5
RLF	-9e-06	0.000756617	-0.0118905	0.504743
ZNF318	-1.94e-05	0.000478469	-0.0404982	0.516152
POLR2A	-2.49e-05	0.000677319	-0.0367825	0.514671
JUND	-2.56e-05	0.00157057	-0.0163033	0.506504
NCOA6	-2.63e-05	0.000111923	-0.23496	0.59288
YBX3	-4.5e-05	0.000282023	-0.1595	0.563362
GATAD2A	-6.64e-05	0.000382808	-0.173548	0.56889
SRSF1	-7.06e-05	0.000208529	-0.338505	0.632509
RUNX1	-7.75e-05	0.000393099	-0.197173	0.578154
BMI1	-7.96e-05	0.000170185	-0.467635	0.679977
GTF2F1	-0.000104498	0.000586604	-0.178141	0.570694
YY1	-0.000114187	0.000556082	-0.205341	0.581347
ZMIZ1	-0.000121799	0.000152601	-0.79815	0.787608
GATAD2B	-0.000122491	0.00049816	-0.245887	0.597115
IKZF1	-0.0001391	0.000834563	-0.166674	0.566187
HNRNPH1	-0.000143945	0.000101558	-1.41735	0.921809
ZNF24	-0.000155017	0.000917947	-0.168874	0.567052
TBP	-0.000164014	0.00185951	-0.0882026	0.535142
ZNF143	-0.000170242	0.00344661	-0.0493941	0.519697
NR3C1	-0.000172318	0.000342612	-0.502953	0.692501
SREBF1	-0.000174394	0.000385621	-0.452243	0.674453
NFYB	-0.000179931	0.000508639	-0.353749	0.638236
RBM22	-0.000192388	0.00050034	-0.384513	0.649701
MIER1	-0.000204152	0.000641577	-0.318203	0.624835
MYBL2	-0.00022699	0.000285685	-0.794543	0.78656
HLTF	-0.000231142	0.000350315	-0.659809	0.745312
E2F6	-0.000244983	0.000435208	-0.562908	0.713251
NR2C1	-0.000251903	0.00025662	-0.981617	0.836856
ZZZ3	-0.000257439	0.000213544	-1.20555	0.886005
PYGO2	-0.000259516	0.000260115	-0.997693	0.840786
HNRNPL	-0.000259516	0.000854237	-0.303798	0.619359
RFX5	-0.000261592	7.55e-05	-3.46275	0.999733
SIX5	-0.00026782	0.000388858	-0.688734	0.754505
JUNB	-0.000280969	0.000400407	-0.701707	0.758569
GMEB1	-0.000291349	0.000856192	-0.340285	0.633179
POLR2B	-0.000320415	0.00134223	-0.238719	0.594338
ARID3A	-0.00032872	0.00164951	-0.199283	0.578979
CBX3	-0.000334256	0.00045201	-0.739486	0.770194
HDAC1	-0.000347405	0.000418554	-0.83001	0.796733
TARDBP	-0.000352249	0.00289545	-0.121656	0.548414
MAFK	-0.000355709	0.00123098	-0.288964	0.613696
POLR2AphosphoS5	-0.000358478	0.00108764	-0.32959	0.629145
ATF4	-0.000364014	0.000593675	-0.613153	0.730112
POLR2AphosphoS2	-0.000377855	0.000671346	-0.562831	0.713225
MAFF	-0.000391696	0.00144447	-0.271169	0.606869
SNIP1	-0.000409689	0.000125212	-3.27194	0.999466
NCOR1	-0.000411765	0.000508109	-0.810385	0.791141
NFE2	-0.000439446	0.00118512	-0.370801	0.644607
SMARCC2	-0.000458131	0.000357026	-1.28318	0.900286
ZBED1	-0.000458131	0.000435907	-1.05098	0.853367
ZFP91	-0.000503806	0.000297671	-1.69249	0.954723
RAD51	-0.000507266	0.000574107	-0.883573	0.811537
MYC	-0.000561938	0.00139234	-0.403593	0.656744
ZBTB2	-0.000611765	0.000561682	-1.08916	0.861959
SPI1	-0.000633218	0.00122834	-0.515505	0.6969
SMARCA4	-0.000653287	0.000801115	-0.815471	0.792599
STAT5A	-0.000659516	0.00125774	-0.524363	0.699987
ZEB2	-0.000662284	0.00103364	-0.640732	0.739152
ELK1	-0.000692734	0.00185683	-0.373074	0.645453
DDX20	-0.000728028	0.000884541	-0.823056	0.794762
THRA	-0.000728028	0.000530257	-1.37297	0.915119
ZBTB40	-0.00072872	0.000654369	-1.11362	0.867279
NEUROD1	-0.000741869	0.000787717	-0.941794	0.826851
ILF3	-0.000767474	0.00066789	-1.1491	0.874743
DPF2	-0.000776471	0.000650046	-1.19448	0.883856
ZKSCAN1	-0.000827682	0.00116362	-0.711302	0.761551
NCOA1	-0.000838062	0.0010514	-0.797093	0.787301
RB1	-0.000879585	0.00119506	-0.736016	0.769139
DACH1	-0.000889273	0.00234246	-0.379632	0.647891
POU5F1	-0.000943945	0.000636492	-1.48304	0.930968
ZBTB5	-0.000975779	0.000294829	-3.30963	0.999533
SAP30	-0.00100761	0.0017546	-0.574268	0.717107
TRIM24	-0.00103253	0.00269947	-0.382492	0.648952
BCOR	-0.00106367	0.00173264	-0.6139	0.730359
MXI1	-0.00110035	0.000965912	-1.13918	0.872685
SUZ12	-0.00111142	0.000706481	-1.57317	0.942161
PKNOX1	-0.00113564	0.00273252	-0.415601	0.661149
NFIC	-0.00114048	0.00215225	-0.529903	0.701911
POLR2G	-0.0012346	0.000723289	-1.70693	0.956082
ZNF184	-0.00126505	0.00156389	-0.808911	0.790717
ZNF592	-0.00135363	0.00159909	-0.846502	0.801364
GATA2	-0.00142353	0.00563011	-0.252842	0.599805
PTBP1	-0.00216194	0.00147595	-1.46477	0.928509
GABPB1	-0.00264706	0.00150653	-1.75705	0.960545
KLF16	-0.00316955	0.00152611	-2.07689	0.981094
CC2D1A	-0.00339308	0.00193488	-1.75363	0.960253

## Sheet: Feature Importances
TF	Feature Importance
HNRNPLL	0.8958
RBBP5	0.839428
BACH1	0.752619
NONO	0.64318
ZC3H8	0.501899
SMAD1	0.419294
NRF1	0.410431
KLF1	0.38569
TARDBP	0.324015
ZNF639	0.317838
REST	0.314251
JUN	0.311436
GABPA	0.297889
GATA1	0.285296
ATF7	0.259608
SMC3	0.25498
ARID3A	0.250747
LDB1	0.25039
GATA2	0.244582
TRIM28	0.231935
EGR1	0.222647
HDAC3	0.220112
MEN1	0.216043
NFXL1	0.214084
SOX6	0.211564
SMAD5	0.201803
SAP30	0.199324
ZNF316	0.198255
CBFA2T3	0.195954
SRSF3	0.170817
NFIC	0.165497
KDM4B	0.152841
ZMYM3	0.149033
CEBPB	0.142539
ATF3	0.139474
TRIM24	0.134614
RBFOX2	0.130361
ZBTB7A	0.127101
ILF3	0.123595
NR2F1	0.122491
JUND	0.120706
NFYB	0.120133
KDM6A	0.116109
NR3C1	0.114607
E4F1	0.114122
ZNF143	0.113764
USF2	0.110174
TBP	0.10763
PRDM10	0.104871
MEIS2	0.103643
PKNOX1	0.10258
CXXC1	0.102225
CC2D1A	0.100144
CDC5L	0.0993099
RNF2	0.0947569
MGA	0.0946497
E2F1	0.0943845
SIN3B	0.0942206
ZNF384	0.0886026
PHF8	0.0880618
CTCF	0.0864882
ELF4	0.0846558
ELF1	0.0840716
L3MBTL2	0.0829236
RFX1	0.0816391
ELK1	0.0804378
AGO1	0.0780028
E2F8	0.075194
RBM22	0.0731555
DACH1	0.0725017
CREM	0.071091
UBTF	0.069389
GABPB1	0.0685553
KLF16	0.0653806
HMBOX1	0.0643919
MXI1	0.0634142
NFRKB	0.0633742
POLR2AphosphoS5	0.0626013
FOXM1	0.0612854
ZBTB33	0.060945
SP1	0.0606221
ZNF318	0.0593478
TAL1	0.0592895
CBFA2T2	0.0590975
ETV6	0.0585526
ARID2	0.0574081
CTCFL	0.0562977
PHF21A	0.0560216
ZNF184	0.0557203
HDGF	0.0554726
ZFP36	0.0548119
FOXK2	0.0547167
C11orf30	0.053865
MTA2	0.053468
TBL1XR1	0.0521911
DEAF1	0.0517684
NCOA2	0.0517433
BCOR	0.0505988
BHLHE40	0.0505782
CSDE1	0.05052
POLR2A	0.0499804
PTBP1	0.0491485
SMARCE1	0.0487273
MAFK	0.0484052
ZNF592	0.0480929
XRCC5	0.0479528
EHMT2	0.0466342
BRD9	0.0461684
ATF2	0.0453478
ZEB2	0.0449622
IKZF1	0.0449432
MYC	0.0428115
FIP1L1	0.0422162
DPF2	0.0397608
SIN3A	0.0395306
SNRNP70	0.0368846
ATRX	0.0363951
RUNX1	0.0359801
NFE2	0.0355752
TRIM25	0.0354618
HCFC1	0.0351546
THRAP3	0.0347486
ARNT	0.0344188
SUZ12	0.0341785
FOSL1	0.0339669
BCL11A	0.0331411
HLTF	0.0329381
POLR2B	0.0306253
HDAC2	0.0305439
IRF2	0.030477
MAFF	0.0301919
ZKSCAN1	0.0296461
GMEB1	0.0291559
TCF12	0.028838
NFYA	0.0284251
SMARCA4	0.0278104
POU5F1	0.0276189
ARID1B	0.0272313
NEUROD1	0.0261857
SAFB	0.0248458
CTBP1	0.0244851
ESRRA	0.0241586
PCBP1	0.0238541
CBX1	0.0237697
STAT5A	0.0235178
HNRNPL	0.0230587
JUNB	0.0226843
TEAD4	0.022077
MTA1	0.0218824
ZNF282	0.0218679
RBM25	0.0215169
TCF7	0.0214017
HDAC6	0.0211259
NCOA1	0.0208965
CREB3L1	0.0203912
NR2F2	0.0203823
TOE1	0.0202106
ASH1L	0.0198874
MITF	0.0197048
EP300	0.01925
HDAC1	0.0191726
SMARCA5	0.0191306
RB1	0.0188741
POLR2AphosphoS2	0.0187344
KDM1A	0.0187293
ZBTB40	0.0185416
ATF4	0.0183727
GATAD2B	0.0176668
ZBTB2	0.0174786
MNT	0.0171878
CBX3	0.0170406
MTA3	0.0168574
HES1	0.0166319
DDX20	0.0163758
MAX	0.0163738
THRA	0.0161967
SMARCB1	0.0158514
NR2F6	0.0157964
PHF20	0.0141543
MBD2	0.0141121
RAD51	0.0135703
ARHGAP35	0.0133453
NUFIP1	0.013284
MLLT1	0.0132591
YY1	0.0131131
POLR2G	0.0129846
AFF1	0.0129264
ZBTB5	0.0124394
PHB2	0.0121954
GATAD2A	0.0121563
ZC3H11A	0.0120648
LEF1	0.0120346
SREBF1	0.0118311
SMARCC2	0.0116611
E2F6	0.0113979
ZFP91	0.0109569
RBM39	0.0109478
ZNF407	0.0107328
PML	0.0106109
ZBTB11	0.0101194
SPI1	0.0100492
MIER1	0.00988555
ZSCAN29	0.00985411
NBN	0.00943564
RCOR1	0.0093253
BMI1	0.0092709
MCM2	0.00918526
NCOR1	0.00875315
CBX5	0.00865545
ZZZ3	0.00850797
PYGO2	0.00840168
NKRF	0.0083364
SIX5	0.00829415
RLF	0.00800467
THAP1	0.00796298
ZMIZ1	0.00781017
ZHX1	0.0076685
ZNF24	0.00738456
SKIL	0.00729787
SETDB1	0.00710229
GTF2F1	0.00703092
YBX3	0.00652842
MYNN	0.00625818
CHAMP1	0.00603
MYBL2	0.00581651
RFX5	0.00555998
DNMT1	0.0054479
U2AF1	0.00468328
ZBED1	0.00452708
SRSF1	0.00405692
NFATC3	0.00388449
LARP7	0.00331945
SNIP1	0.00329858
SFPQ	0.00269314
NR2C1	0.00266431
KDM5B	0.00184793
HNRNPH1	0.00168092
CUX1	0.0015706
NCOA6	0.00126213
E2F7	0.00116628
KHSRP	0.00104699

## Sheet: Unique_to_H2_EGR1_Sensitive
chr	start	end	Genes	ABC-Type	Blood-CellType	THAP1	EGR1	JUN	JUND	MXI1	RUNX1	ATF3	ATF2	PKNOX1	CTCF	PhyloP	H3K27AC	Annotation	Nearest Gene	Score
chr10	103069448	103069912	Kit-ATAC	Non-ABC	BasoE,CFUE,ProE	0	0	0	0	0	0	0	0	0	1	-0.161161	0	intron (NM_199076, intron 5 of 6)	NT5C2	-0.871947
chr10	110275377	110275728	DUSP5	Non-ABC	BasoE,CFUE,ProE	0	0	1	1	0	0	1	0	0	1	0.477538	0	intron (NM_005962, intron 3 of 5)	SMNDC1	-0.0543372
chr10	110279456	110279669	DUSP5	Non-ABC	CFUE	0	0	1	1	0	0	1	0	0	1	0.835202	0	intron (NM_001008541, intron 3 of 4)	SMNDC1	-0.0543372
chr10	110354325	110354629	DUSP5	Non-ABC	BasoE,CFUE,OrthoE,ProE	0	0	0	0	0	0	0	0	1	1	0.116882	0	Intergenic	SMNDC1	-0.840237
chr10	110483604	110484141	DUSP5-nearby-cis	Non-ABC	CFUE,ProE	0	0	1	1	0	0	1	0	0	0	-0.0528957	0	Intergenic	DUSP5	-0.182391
chr10	110497366	110498652	DUSP5-nearby-cis	Non-ABC	BasoE,CFUE,OrthoE,PolyE,ProE	0	1	1	1	0	0	0	0	0	1	1.09366	0	5' UTR (NM_004419, exon 1 of 4)	DUSP5	1.98291
chr10	110512587	110513132	DUSP5-nearby-cis	ABC	HUDEP2 Only	0	0	1	1	0	0	1	0	0	0	0.649862	0	Intergenic	DUSP5	-1.18239
chr10	132257355	132257647	Kit-ATAC	Non-ABC	CFUE,ProE	0	1	0	0	0	0	0	0	0	0	-0.746747	0	intron (NM_001318878, intron 1 of 11)	STK32C	-0.922774
chr10	14498860	14499387	SUV39H2	Non-ABC	CFUE,ProE	0	0	0	0	0	0	0	0	0	1	-0.283342	0	Intergenic	FAM107B	-0.871947
chr10	14536976	14537309	SUV39H2	Non-ABC	CFUE	0	0	0	0	0	0	0	0	0	1	-0.184859	0	intron (NM_031453, intron 2 of 4)	FAM107B	-0.871947
chr10	14537310	14537365	SUV39H2	Non-ABC	CFUE	0	0	0	0	0	0	0	0	0	1	-0.184859	0	intron (NM_031453, intron 2 of 4)	FAM107B	-0.871947
chr10	14603824	14604694	SUV39H2	Non-ABC	BasoE,CFUE,PolyE,ProE	0	1	1	1	0	0	1	0	0	0	-0.0319471	0	5' UTR (NM_001282696, exon 1 of 5)	FAM107B	-0.105164
chr10	14889403	14889764	SUV39H2-nearby-cis	ABC	CFUE,ProE	0	0	0	0	0	0	0	0	0	1	0.137321	0	intron (NM_001193427, intron 2 of 5)	SUV39H2	1.12805
chr10	28291823	28292270	Kit-ATAC	Non-ABC	CFUE,ProE	0	1	0	0	0	0	1	0	0	0	0.0902411	0	intron (NR_134518, intron 1 of 16)	MIR8086	-0.882799
chr10	44517363	44517935	Kit-ATAC	Non-ABC	HUDEP2 Only	0	0	0	0	0	0	0	0	0	1	-0.22093	0	Intergenic	CXCL12	-3.87195
chr10	63720054	63720349	ADO	Non-ABC	CFUE	0	0	0	0	0	0	0	0	0	1	0.151074	0	Intergenic	JMJD1C	-0.871947
chr10	71359247	71359891	Kit-ATAC	ABC	CFUE,ProE	0	1	1	1	0	0	1	0	0	0	-0.0330388	0	intron (NM_001174098, intron 5 of 5)	CDH23	1.89484
chr10	79938809	79939371	Kit-ATAC	Non-ABC	HUDEP2 Only	0	1	0	0	0	0	0	0	0	0	-0.230943	0	intron (NM_003019, intron 7 of 7)	SFTPD	-3.92277
chr1	109075735	109076342	TAF13-nearby-cis	Non-ABC	BasoE,CFUE,OrthoE,PolyE,ProE	0	1	1	1	1	1	0	1	1	1	-0.106995	0	promoter-TSS (NM_005645)	TAF13	0.100946
chr11	101428964	101429218	Kit-ATAC	Non-ABC	HUDEP2 Only	0	0	0	0	0	0	0	0	0	1	0.0137059	0	Intergenic	MIR3920	-3.87195
chr1	110555307	110555809	Kit-ATAC	Non-ABC	BasoE,CFUE,ProE	0	1	0	0	0	0	0	0	0	1	-0.316032	0	Intergenic	KCNA10	-0.79472
chr11	110174199	110174510	Kit-ATAC	Non-ABC	CFUE,ProE	0	0	1	1	0	0	0	0	1	1	-0.346968	0	TTS (NM_001260493)	ZC3H12C	-0.0626022
chr11	117807481	117807795	Kit-ATAC	Non-ABC	HUDEP2 Only	0	0	0	0	0	0	0	0	0	1	-0.000765081	0	intron (NM_001367905, intron 1 of 6)	DSCAML1	-3.87195
chr11	118906948	118907687	C2CD2L	Non-ABC	BasoE,CFUE,OrthoE,ProE	0	0	1	1	0	0	1	1	0	1	0.934886	0	intron (NM_182557, intron 3 of 7)	BCL9L	-0.00594039
chr11	119284649	119284950	C2CD2L	Non-ABC	CFUE	0	0	0	0	0	0	0	0	0	1	0.341176	0	intron (NM_005188, intron 9 of 15)	MIR6756	-0.871947
chr11	12141165	12141636	Kit-ATAC	Non-ABC	HUDEP2 Only	0	0	0	0	0	0	0	0	0	0	-0.0177055	0	intron (NR_144417, intron 2 of 26)	MICAL2	-4
chr11	125923099	125923363	SRPRA	Non-ABC	CFUE	0	0	0	0	0	0	0	0	0	1	-0.331223	0	3' UTR (NM_001330438, exon 12 of 12)	DDX25	-0.871947
chr11	126282351	126282627	SRPRA-nearby-cis	Non-ABC	BasoE,CFUE	0	1	0	0	0	0	0	0	0	0	-0.408924	0	promoter-TSS (NM_148910)	TIRAP	-0.922774
chr11	126282800	126283722	SRPRA-nearby-cis	Non-ABC	BasoE,CFUE,OrthoE,PolyE,ProE	0	1	0	0	0	0	0	0	0	0	-0.372593	0	intron (NM_001318776, intron 1 of 3)	TIRAP	-0.922774
chr11	1749106	1749343	Kit-ATAC	Non-ABC	HUDEP2 Only	0	0	0	0	0	0	0	0	0	0	0.0439034	0	intron (NM_001170820, intron 1 of 2)	IFITM10	-4
chr11	192075	192296	BET1L-nearby-cis	Non-ABC	CFUE,OrthoE,ProE	0	0	0	0	0	1	0	0	0	1	-0.303584	0	promoter-TSS (NM_145651)	SCGB1C1	-0.86541
chr11	220544	221384	BET1L-nearby-cis	ABC	BasoE,CFUE,ProE	0	1	0	0	0	0	1	0	1	0	0.0361667	1	intron (NR_163391, intron 3 of 4)	MIR6743	3.14891
chr1	12924483	12924723	Kit-ATAC	Non-ABC	HUDEP2 Only	0	0	0	0	0	0	0	0	0	1	-0.0799876	0	Intergenic	PRAMEF7	-3.87195
chr11	310850	311585	BET1L	ABC	HUDEP2 Only	0	0	0	0	0	0	0	0	1	1	-0.609845	0	Intergenic	IFITM1	-1.84024
chr11	32817534	32818139	PRRG4-nearby-cis	Non-ABC	BasoE,CFUE,ProE	0	0	0	0	0	0	0	0	0	0	0.146696	0	Intergenic	PRRG4	-1
chr11	43851960	43852382	Kit-ATAC	Non-ABC	CFUE	0	0	0	0	0	0	0	0	0	1	0.0979149	0	intron (NM_016142, intron 9 of 10)	ALKBH3	-0.871947
chr11	45093206	45093800	Kit-ATAC	Non-ABC	BasoE,CFUE,ProE	0	1	0	0	0	0	0	0	1	0	-0.268057	0	promoter-TSS (NM_001359633)	PRDM11	-0.891064
chr11	450970	451022	BET1L	ABC	HUDEP2 Only	1	0	1	1	1	1	0	0	1	1	-0.980872	0	intron (NM_030783, intron 1 of 11)	PTDSS2	-1.01413
chr11	451023	451220	BET1L	ABC	HUDEP2 Only	1	0	1	1	1	1	0	0	1	1	-0.980872	0	intron (NM_030783, intron 1 of 11)	PTDSS2	-1.01413
chr11	45839284	45839527	Kit-ATAC	Non-ABC	HUDEP2 Only	0	1	0	0	0	0	0	0	0	0	-0.00227049	0	Intergenic	CRY2	-3.92277
chr1	146478187	146478421	Kit-ATAC	Non-ABC	CFUE	0	0	0	0	0	0	0	0	0	1	-0.0715957	0	Intergenic	HYDIN2	-0.871947
chr11	503423	503723	BET1L	ABC	HUDEP2 Only	0	1	0	0	1	0	0	0	1	0	-1.02126	0	intron (NM_203389, intron 1 of 9).2	RNH1	-1.85968
chr11	520875	521279	Kit-ATAC	Non-ABC	HUDEP2 Only	0	0	0	0	0	0	0	0	0	1	0.00122222	0	Intergenic	RNH1	-3.87195
chr11	62269780	62269989	Kit-ATAC	Non-ABC	HUDEP2 Only	0	0	0	0	0	0	0	0	0	1	-0.397095	0	promoter-TSS (NM_002411)	SCGB2A2	-3.87195
chr11	68380380	68381090	C11orf24	Non-ABC	BasoE,CFUE,ProE	0	0	0	0	0	0	0	0	0	1	-0.442362	0	intron (NM_002335, intron 5 of 22)	LRP5	-0.871947
chr1	17507859	17508446	Kit-ATAC	Non-ABC	HUDEP2 Only	0	0	0	0	0	0	0	0	0	1	-0.115789	0	Intergenic	ARHGEF10L	-3.87195
chr1	183908185	183908489	Kit-ATAC	Non-ABC	CFUE	0	0	0	0	0	0	0	0	0	0	0.021741	0	intron (NM_001297669, intron 15 of 18)	RGL1	-1
chr1	19374408	19374803	Kit-ATAC	Non-ABC	HUDEP2 Only	0	0	0	0	0	0	0	0	0	1	-0.382533	0	intron (NM_001313932, intron 4 of 4)	SLC66A1	-3.87195
chr1	200409492	200410412	ZNF281-nearby-cis	Non-ABC	BasoE,CFUE,OrthoE,PolyE,ProE	1	1	0	0	0	0	0	0	1	0	1.24921	0	promoter-TSS (NM_001281294)	ZNF281	1.11948
chr1	206961033	206961303	Kit-ATAC	Non-ABC	HUDEP2 Only	0	0	1	1	0	0	0	0	0	1	0.0640959	0	exon (NM_001170631, exon 6 of 8)	FCAMR	-3.09431
chr12	10235736	10236057	Kit-ATAC	Non-ABC	HUDEP2 Only	0	0	0	0	0	0	0	0	0	1	-0.0213416	0	Intergenic	KLRD1	-3.87195
chr12	103751083	103751507	Kit-ATAC	Non-ABC	HUDEP2 Only	0	0	0	0	0	0	0	0	0	1	0.0135694	0	intron (NM_017564, intron 60 of 68)	NT5DC3	-3.87195
chr12	109467905	109468323	KCTD10-nearby-cis	Non-ABC	CFUE,ProE	0	1	0	0	0	0	0	0	0	0	0.189687	0	intron (NR_133898, intron 1 of 5)	KCTD10	-0.922774
chr12	110382695	110383135	Kit-ATAC	Non-ABC	HUDEP2 Only	0	0	0	0	0	0	0	0	0	0	1.49407	0	exon (NM_016238, exon 7 of 11)	ANAPC7	-2
chr12	112524725	112525232	Kit-ATAC	Non-ABC	CFUE	0	0	0	0	0	0	0	0	0	0	-0.0953622	0	Intergenic	RPH3A	-1
chr12	120251933	120252394	Kit-ATAC	Non-ABC	CFUE,ProE	0	0	0	0	0	0	0	0	0	0	0.0965238	0	intron (NM_002859, intron 1 of 10)	PXN	-1
chr1	218259811	218260073	Kit-ATAC	Non-ABC	CFUE	0	0	0	0	0	0	0	0	0	1	-0.221449	0	Intergenic	RRP15	-0.871947
chr1	226201125	226201421	Kit-ATAC	Non-ABC	HUDEP2 Only	0	0	0	0	0	0	0	0	0	1	-0.143963	0	Intergenic	ACBD3	-3.87195
chr12	31312396	31312793	Kit-ATAC	Non-ABC	HUDEP2 Only	0	0	0	0	0	0	0	0	0	0	0.0949347	0	intron (NM_001135811, intron 1 of 6).2	FLJ13224	-4
chr1	23178999	23179256	LUZP1-nearby-cis	Non-ABC	HUDEP2 Only	0	0	0	0	0	0	0	0	1	1	0.0986887	0	Intergenic	LUZP1	-3.84024
chr12	4031013	4031585	CCND2	Non-ABC	BasoE,CFUE,ProE	0	0	0	0	0	0	0	0	0	0	1.17482	0	Intergenic	PARP11	1
chr1	241639677	241640689	OPN3-nearby-cis	Non-ABC	BasoE,CFUE,OrthoE,PolyE,ProE	0	0	0	0	0	1	0	0	1	1	0.197253	0	exon (NM_014322, exon 1 of 4)	OPN3	-0.8337
chr1	246117054	246117472	Kit-ATAC	Non-ABC	BasoE,CFUE,PolyE	0	1	1	1	0	0	0	0	0	1	0.328852	0	intron (NM_022743, intron 5 of 11)	SMYD3	-0.0170859
chr12	51951069	51951858	ACVR1B-nearby-cis	Non-ABC	BasoE,CFUE,OrthoE,PolyE,ProE	0	1	0	0	0	0	0	0	0	0	0.446302	0	promoter-TSS (NM_020328)	ACVR1B	-0.922774
chr12	56632377	56632584	NAB2,ZBTB39	ABC	CFUE	0	1	1	1	1	1	1	1	1	1	1.17348	0	intron (NM_001351156, intron 1 of 30)	BAZ2A	4.14092
chr12	56634959	56635212	NAB2,ZBTB39	ABC	BasoE,CFUE,OrthoE	0	1	1	1	1	1	1	1	1	1	1.0614	0	intron (NM_001351156, intron 1 of 30)	BAZ2A	4.14092
chr12	56723900	56724157	NAB2,ZBTB39	ABC	BasoE,CFUE,OrthoE,PolyE	0	1	1	1	1	0	0	1	1	0	0.65807	0	intron (NM_001365896, intron 2 of 8)	NACA	1.96636
chr12	56757502	56757808	NAB2,ZBTB39	Non-ABC	BasoE,CFUE,ProE	0	0	0	0	0	0	0	0	0	1	0.127108	0	Intergenic	PRIM1	-0.871947
chr12	56785166	56785832	ZBTB39	Non-ABC	BasoE,ProE	0	1	0	0	0	0	0	0	1	0	0.129934	0	intron (NM_003725, intron 4 of 4)	HSD17B6	-0.891064
chr12	56837086	56837352	ZBTB39	Non-ABC	HUDEP2 Only	0	0	0	0	0	0	0	0	0	0	0.0835263	0	Intergenic	HSD17B6	-4
chr12	56839845	56840233	NAB2,ZBTB39	Non-ABC	BasoE,CFUE,OrthoE,PolyE,ProE	0	0	1	1	0	0	0	0	0	1	-0.070616	0	Intergenic	HSD17B6	-0.0943121
chr12	56877963	56878456	ZBTB39	Non-ABC	BasoE,CFUE,OrthoE,PolyE,ProE	0	0	1	1	0	0	1	0	1	0	0.0662373	1	Intergenic	SDR9C7	1.84932
chr12	57001342	57001729	ZBTB39-nearby-cis	Non-ABC	BasoE,CFUE,OrthoE,PolyE	0	1	1	1	0	0	0	0	0	1	0.755863	0	3' UTR (NM_014830, exon 2 of 2)	ZBTB39	-0.0170859
chr12	57008193	57008449	ZBTB39-nearby-cis	Non-ABC	CFUE	0	0	1	1	0	0	1	1	1	1	0.280625	0	Intergenic	ZBTB39	0.0257695
chr12	57093950	57094246	NAB2-nearby-cis	ABC	CFUE	0	1	1	1	0	0	0	0	1	1	1.32633	0	intron (NM_005967, intron 6 of 6)	NAB2	4.01462
chr12	57102301	57102999	NAB2-nearby-cis,ZBTB39	ABC	BasoE,CFUE,ProE	0	1	1	1	1	1	1	1	1	1	1.54417	0	intron (NM_001178080, intron 11 of 20)	STAT6	4.14092
chr12	57110297	57110775	NAB2-nearby-cis,ZBTB39	ABC	HUDEP2 Only	0	1	1	1	1	1	1	1	1	1	0.376374	0	promoter-TSS (NM_001178079)	STAT6	-0.859079
chr12	57229466	57229827	NAB2,ZBTB39	Non-ABC	BasoE,CFUE,ProE	0	1	1	1	0	0	1	1	0	1	0.132026	0	promoter-TSS (NR_029415)	SHMT2	0.0712858
chr12	57229910	57230388	NAB2,ZBTB39	Non-ABC	BasoE,CFUE,ProE	0	1	1	1	0	0	1	1	0	1	0.0703891	0	promoter-TSS (NR_029415)	SHMT2	0.0712858
chr1	26045460	26046403	ZDHHC18	Non-ABC	BasoE	0	0	1	1	0	0	0	0	1	1	-0.152543	0	5' UTR (NM_001004434, exon 1 of 8)	SLC30A2	-3.0626
chr1	26066867	26067255	ZDHHC18	ABC	BasoE,CFUE,ProE	0	0	1	1	1	1	1	1	1	1	0.292454	0	intron (NM_032588, intron 1 of 8)	TRIM63	2.06369
chr1	26070322	26070655	ZDHHC18	ABC	BasoE,CFUE,PolyE,ProE	0	0	1	1	1	1	1	1	1	1	-0.0082301	1	Intergenic	TRIM63	4.06369
chr1	26317693	26317973	ZDHHC18	Non-ABC	HUDEP2 Only	0	1	1	1	0	0	0	0	0	0	0.0223607	0	promoter-TSS (NM_001803)	CD52	-3.14514
chr1	26431905	26432577	ZDHHC18	Non-ABC	BasoE,CFUE,OrthoE,PolyE,ProE	1	1	1	1	1	1	1	1	1	1	-0.217185	0	promoter-TSS (NM_001243564)	DHDDS	0.151468
chr12	64680300	64680530	Kit-ATAC	Non-ABC	HUDEP2 Only	0	0	0	0	0	0	0	0	0	0	-0.303485	0	intron (NR_040718, intron 1 of 3)	MIR548Z	-4
chr1	26471976	26473349	ZDHHC18	ABC	BasoE,CFUE,OrthoE,PolyE,ProE	1	1	1	1	1	0	0	0	0	1	1.08334	1	intron (NM_005517, intron 1 of 5)	HMGN2	6.02485
chr1	26553890	26554315	ZDHHC18	Non-ABC	BasoE,CFUE,OrthoE,PolyE,ProE	0	1	1	1	0	0	1	0	0	0	0.523438	0	promoter-TSS (NR_031740)	MIR1976	-0.105164
chr1	26789207	26789242	ZDHHC18	ABC	CFUE	1	1	1	1	1	1	0	1	1	1	0.670631	0	intron (NM_001202554, intron 1 of 3)	PIGV	2.11149
chr1	26826278	26827165	ZDHHC18-nearby-cis	Non-ABC	BasoE,CFUE	0	1	0	0	0	0	0	0	0	1	0.533933	0	promoter-TSS (NM_032283)	ZDHHC18	-0.79472
chr1	26864722	26865612	ZDHHC18	ABC	BasoE,CFUE,OrthoE,PolyE,ProE	1	1	1	1	1	1	1	0	1	1	-0.106774	1	TTS (NM_006142)	SFN	4.10307
chr1	26878006	26878297	ZDHHC18	Non-ABC	CFUE,ProE	0	0	0	0	0	0	0	0	0	1	0.029756	0	3' UTR (NM_018066, exon 5 of 5)	GPN2	-0.871947
chr1	26889558	26890772	ZDHHC18	ABC	BasoE,CFUE,OrthoE,PolyE,ProE	1	1	1	1	1	0	0	0	0	0	1.19708	0	TTS (NM_022078)	GPN2	3.8968
chr12	69253998	69254318	Kit-ATAC	Non-ABC	OrthoE,ProE	0	0	0	0	0	0	0	0	0	1	-0.160785	0	intron (NM_007007, intron 3 of 9)	CPSF6	-0.871947
chr12	70733457	70733699	Kit-ATAC	Non-ABC	HUDEP2 Only	0	0	0	0	0	0	0	0	0	1	-0.0774403	0	intron (NM_130846, intron 2 of 9)	PTPRR	-3.87195
chr1	27233923	27234985	ZDHHC18	ABC	BasoE,CFUE,OrthoE,PolyE,ProE	1	1	1	1	1	0	0	0	1	0	0.87244	0	promoter-TSS (NM_015023)	WDTC1	1.92851
chr12	75437618	75437937	Kit-ATAC	Non-ABC	CFUE	0	0	0	0	0	0	0	0	0	1	0.1138	0	Intergenic	GLIPR1	-0.871947
chr12	77065119	77066229	E2F7-nearby-cis	Non-ABC	BasoE,CFUE,OrthoE,PolyE,ProE	0	1	0	0	0	0	0	0	0	0	0.528851	0	promoter-TSS (NM_203394)	E2F7	-0.922774
chr1	29033908	29034135	Kit-ATAC	Non-ABC	HUDEP2 Only	0	0	0	0	0	0	0	0	1	1	0.364478	0	intron (NM_001166007, intron 9 of 17)	TMEM200B	-3.84024
chr13	101757490	101757763	Kit-ATAC	Non-ABC	CFUE	0	0	0	0	0	0	0	0	0	1	0.0550401	0	intron (NM_175929, intron 3 of 4)	FGF14	-0.871947
chr1	31736580	31737119	Kit-ATAC	Non-ABC	ProE	0	1	0	0	0	0	0	0	0	0	1.92191	0	intron (NM_001294335, intron 20 of 32)	MIR4254	1.07723
chr13	24630799	24631075	Kit-ATAC	Non-ABC	HUDEP2 Only	0	1	1	1	0	0	0	0	0	0	0.169975	0	Intergenic	ATP12A	-3.14514
chr13	26300122	26300483	Kit-ATAC	Non-ABC	CFUE	0	1	0	0	0	0	1	0	0	0	-0.0123729	0	intron (NM_001318368, intron 1 of 12)	CDK8	-0.882799
chr1	34859289	34860145	SMIM12-nearby-cis	Non-ABC	BasoE,CFUE,OrthoE,PolyE,ProE	0	1	1	1	1	0	0	0	1	1	0.0899907	0	promoter-TSS (NM_001164824)	SMIM12	0.0460122
chr1	34865942	34866866	SMIM12-nearby-cis	ABC	BasoE,CFUE,OrthoE,ProE	0	1	1	1	0	0	0	0	0	1	1.17781	0	intron (NM_001080418, intron 11 of 11)	SMIM12	3.98291
chr1	36257279	36257671	Kit-ATAC	Non-ABC	CFUE,ProE	0	0	0	0	0	0	0	0	0	0	0.158562	0	intron (NM_001321471, intron 2 of 12)	THRAP3	-1
chr13	75674462	75674702	Kit-ATAC	Non-ABC	HUDEP2 Only	0	0	0	0	0	0	0	0	0	1	0.342328	0	intron (NM_001306080, intron 1 of 30)	LMO7	-3.87195
chr1	37690416	37690659	MTF1	Non-ABC	BasoE,CFUE,OrthoE,PolyE,ProE	1	1	1	1	1	1	0	1	1	1	-0.0216859	1	promoter-TSS (NM_001350755)	C1orf109	2.11149
chr1	37690660	37690849	MTF1	Non-ABC	BasoE,CFUE,OrthoE,PolyE,ProE	1	1	1	1	1	1	0	1	1	1	-0.0216859	1	promoter-TSS (NM_001350755)	C1orf109	2.11149
chr1	37865377	37866056	MTF1-nearby-cis	Non-ABC	OrthoE	0	0	1	1	0	0	1	0	0	0	0.98913	0	intron (NR_158630, intron 23 of 24)	MTF1	-3.18239
chr1	37867897	37868137	MTF1-nearby-cis	Non-ABC	HUDEP2 Only	0	0	0	0	0	0	0	0	0	1	-0.0441333	0	intron (NR_158630, intron 21 of 24)	MTF1	-3.87195
chr13	91347283	91349425	MIR17HG-nearby-cis	ABC	BasoE,CFUE,OrthoE,PolyE,ProE	0	0	0	0	0	0	0	0	0	1	0.65472	1	intron (NR_027350, intron 1 of 1)	MIR17HG	3.12805
chr1	44072245	44072533	Kit-ATAC	Non-ABC	CFUE	0	1	1	1	0	0	1	0	0	0	0.0576678	0	Intergenic	SLC6A9	-0.105164
chr14	57060402	57060936	Kit-ATAC	Non-ABC	HUDEP2 Only	0	0	0	0	0	0	0	0	0	0	0.688978	0	Intergenic	EXOC5	-4
chr14	66330949	66331206	Kit-ATAC	Non-ABC	HUDEP2 Only	0	0	0	0	0	0	0	0	0	0	1.02906	0	Intergenic	CCDC196	-2
chr14	69101282	69101771	Kit-ATAC	Non-ABC	BasoE,CFUE,PolyE,ProE	0	0	1	1	0	0	1	1	1	1	0.148135	0	intron (NM_003861, intron 5 of 8)	DCAF5	0.0257695
chr14	86038466	86038701	Kit-ATAC	Non-ABC	CFUE,ProE	0	0	0	0	0	0	0	0	0	1	0.0534576	0	intron (NR_110155, intron 1 of 3)	LINC02328	-0.871947
chr14	93173908	93174317	Kit-ATAC	ABC	HUDEP2 Only	0	1	0	0	1	0	0	0	1	0	-0.30598	0	Intergenic	MOAP1	-1.85968
chr14	96098660	96099030	Kit-ATAC	Non-ABC	HUDEP2 Only	0	0	0	0	0	0	0	0	0	1	-0.379714	0	Intergenic	C14orf132	-3.87195
chr15	100596715	100597178	CHSY1	ABC	BasoE,CFUE,OrthoE,PolyE,ProE	0	1	1	1	1	1	0	1	1	0	0.0663909	0	intron (NR_148018, intron 1 of 6)	LINS1	1.97289
chr15	101006995	101007245	CHSY1	ABC	CFUE	0	1	1	1	0	0	0	0	0	1	-0.112244	0	intron (NM_024652, intron 6 of 33)	LRRK1	1.98291
chr15	101013762	101014200	CHSY1	Non-ABC	ProE	0	1	0	0	0	0	0	0	0	1	-0.363669	0	intron (NM_024652, intron 10 of 33)	LRRK1	-0.79472
chr15	101015255	101015634	CHSY1	Non-ABC	CFUE	0	1	0	0	0	0	0	0	0	1	0.24333	0	intron (NM_024652, intron 12 of 33)	LRRK1	-0.79472
chr15	101088652	101089120	CHSY1	ABC	CFUE,PolyE,ProE	0	1	0	0	0	0	0	1	0	1	-0.0667051	0	Intergenic	CHSY1	1.25368
chr15	101107332	101108436	CHSY1	ABC	BasoE,CFUE	0	1	0	0	0	0	0	0	0	0	-0.016577	0	Intergenic	CHSY1	1.07723
chr15	101123604	101123862	CHSY1	Non-ABC	HUDEP2 Only	0	1	0	0	0	0	0	0	1	1	0.0935	0	Intergenic	CHSY1	-3.76301
chr15	101149150	101149637	CHSY1	Non-ABC	CFUE,ProE	0	0	1	1	0	0	1	1	0	1	-0.131224	0	Intergenic	CHSY1	-0.00594039
chr15	38071622	38071882	SPRED1	Non-ABC	ProE	0	0	0	0	0	0	0	0	0	1	-0.0426231	0	TTS (NR_147199)	LINC01852	-0.871947
chr15	38072427	38072707	SPRED1	Non-ABC	CFUE,ProE	0	0	0	0	0	0	0	0	0	1	1.27606	0	non-coding (NR_147201, exon 1 of 3)	LINC01852	1.12805
chr15	38072708	38073188	SPRED1	Non-ABC	CFUE,ProE	0	0	0	0	0	0	0	0	0	1	1.27606	0	non-coding (NR_147201, exon 1 of 3)	LINC01852	1.12805
chr15	38251482	38252820	SPRED1-nearby-cis	ABC	BasoE,CFUE,OrthoE,PolyE,ProE	0	1	1	1	0	0	1	0	1	1	0.561247	0	promoter-TSS (NM_152594)	SPRED1	2.0546
chr15	38254279	38254901	SPRED1-nearby-cis	ABC	BasoE,CFUE,OrthoE,PolyE,ProE	0	1	1	1	0	0	1	0	1	1	2.29467	0	intron (NM_152594, intron 1 of 6)	SPRED1	4.0546
chr15	38683501	38683946	Kit-ATAC	Non-ABC	CFUE,ProE	0	0	0	0	0	0	0	0	0	1	-0.0337646	0	Intergenic		-0.871947
chr15	40308778	40309160	INAFM2-nearby-cis	ABC	BasoE,CFUE,PolyE,ProE	0	0	1	1	0	0	0	0	0	0	0.130442	0	Intergenic	PLCB2	1.77763
chr15	40310084	40310374	INAFM2-nearby-cis	Non-ABC	BasoE,CFUE	0	0	0	0	0	0	0	0	0	1	0.11199	0	Intergenic	PLCB2	-0.871947
chr15	40320962	40321175	INAFM2-nearby-cis	Non-ABC	CFUE	0	0	1	0	0	0	0	0	1	1	1.45459	0	Intergenic	INAFM2	1.69387
chr15	75198477	75199005	C15orf39-nearby-cis	ABC	BasoE,CFUE,ProE	0	0	0	0	0	0	0	0	1	0	-0.013697	0	Intergenic	C15orf39	1.03171
chr15	75946981	75947496	Kit-ATAC	Non-ABC	BasoE,CFUE,OrthoE,PolyE,ProE	0	0	0	0	0	0	0	0	0	0	0.0882578	0	intron (NM_138573, intron 5 of 5)	FBXO22	-1
chr15	79296633	79296922	Kit-ATAC	Non-ABC	HUDEP2 Only	0	0	0	0	0	0	0	0	0	1	-0.210683	0	3' UTR (NM_001146341, exon 2 of 2)	ANKRD34C-AS1	-3.87195
chr16	31215293	31216018	ZNF267	Non-ABC	ProE	0	1	1	1	0	0	0	0	1	0	-0.571634	0	TTS (NM_152901)	PYDC1	-0.113429
chr1	63149082	63149399	Kit-ATAC	Non-ABC	CFUE	0	0	0	0	0	0	0	0	0	1	0.358236	0	Intergenic	LINC01739	-0.871947
chr16	55480384	55480689	Kit-ATAC	Non-ABC	CFUE,ProE	0	1	0	0	0	0	0	0	0	0	0.0819837	0	promoter-TSS (NM_001302509)	MMP2	-0.922774
chr16	71837129	71837593	ATXN1L-nearby-cis	ABC	HUDEP2 Only	0	0	0	0	0	0	0	0	1	0	0.209756	0	Intergenic	ATXN1L	-1.96829
chr16	72013821	72014358	ATXN1L	ABC	BasoE,CFUE,OrthoE,PolyE,ProE	0	1	1	1	0	0	0	0	0	1	-0.217965	1	intron (NM_001361, intron 2 of 8)	DHODH	3.98291
chr16	80993276	80993715	CMC2-nearby-cis	Non-ABC	BasoE,OrthoE,ProE	0	0	1	1	1	0	0	0	0	0	-0.0294055	0	intron (NR_147842, intron 1 of 2)	CMC2	-0.190977
chr16	81065514	81065748	Kit-ATAC	Non-ABC	ProE	0	1	0	0	0	0	0	0	0	0	-0.00858723	0	intron (NM_001100873, intron 1 of 3)	C16orf46	-0.922774
chr16	81745869	81746661	CMC2	Non-ABC	BasoE,CFUE,ProE	0	0	1	1	0	0	0	0	1	0	-0.253652	0	Intergenic	PLCG2	-0.190656
chr16	83446863	83447106	Kit-ATAC	Non-ABC	HUDEP2 Only	0	0	0	0	0	0	0	0	0	1	-0.0325246	0	intron (NM_001220489, intron 5 of 12)	MIR3182	-3.87195
chr16	88790669	88790958	Kit-ATAC	ABC	CFUE	0	1	0	0	0	1	0	0	0	0	-0.217107	0	Intergenic	PIEZO1	1.08376
chr17	15171354	15171758	Kit-ATAC	Non-ABC	CFUE	0	0	0	0	0	0	0	0	0	1	-0.00676543	0	Intergenic	CDRT8	-0.871947
chr17	28916405	28916648	TRAF4	ABC	BasoE,CFUE,ProE	1	1	1	1	0	0	1	0	1	1	0.261803	0	intron (NM_001033561, intron 7 of 14)	LOC101927018	2.06515
chr17	33686154	33686513	Kit-ATAC	Non-ABC	CFUE	0	0	0	0	0	0	0	0	0	1	-0.0440111	0	intron (NM_001094, intron 1 of 9)	AA06	-0.871947
chr17	40251623	40251934	CDC6	Non-ABC	HUDEP2 Only	0	0	1	1	0	0	1	0	0	0	0.0456955	0	intron (NM_133264, intron 1 of 7)	WIPF2	-3.18239
chr17	41417538	41417877	Kit-ATAC	Non-ABC	HUDEP2 Only	0	0	0	0	0	0	0	0	0	1	-0.0633353	0	Intergenic	KRT37	-3.87195
chr17	42009273	42009486	NKIRAS2-nearby-cis	Non-ABC	HUDEP2 Only	0	0	0	0	0	0	0	0	0	1	0.25708	0	intron (NM_003315, intron 1 of 13)	DNAJC7	-3.87195
chr17	42025927	42026248	NKIRAS2-nearby-cis	Non-ABC	BasoE,CFUE,ProE	0	0	0	0	0	0	0	0	0	0	-0.170321	0	TTS (NM_001144928)	NKIRAS2	-1
chr17	42116772	42117029	NKIRAS2	Non-ABC	CFUE	0	0	0	0	0	0	0	0	0	1	-0.135257	0	intron (NM_021078, intron 11 of 17)	DHX58	-0.871947
chr17	42120856	42120996	NKIRAS2	Non-ABC	BasoE,CFUE,ProE	0	1	1	1	1	0	0	0	1	1	1.29188	0	exon (NM_021078, exon 1 of 18)	KAT2A	2.04601
chr17	42132979	42133352	NKIRAS2	Non-ABC	CFUE,ProE	0	0	0	0	0	0	0	0	0	0	0.0832869	0	intron (NM_001252039, intron 1 of 6)	HSPB9	-1
chr17	42135759	42135992	NKIRAS2	Non-ABC	HUDEP2 Only	0	0	0	0	0	0	0	0	0	0	0.808099	0	intron (NM_001252039, intron 1 of 6)	HSPB9	-4
chr17	42517530	42517820	NKIRAS2	ABC	BasoE,CFUE,OrthoE,PolyE,ProE	0	1	1	1	0	0	1	0	1	1	-0.0175931	0	intron (NM_005177, intron 20 of 20)	MIR5010	2.0546
chr17	42518461	42518882	NKIRAS2	ABC	BasoE,CFUE,OrthoE,PolyE,ProE	0	1	1	1	0	0	1	0	1	1	0.0245724	1	intron (NM_005177, intron 20 of 20)	MIR5010	4.0546
chr17	42553943	42555315	MLX-nearby-cis	Non-ABC	BasoE,CFUE,PolyE,ProE	0	1	0	0	1	0	0	1	1	1	-0.17317	0	non-coding (NR_144402, exon 1 of 1)	LOC108783654	-0.683225
chr17	42561797	42562852	MLX-nearby-cis	Non-ABC	BasoE,CFUE,OrthoE,PolyE,ProE	1	1	1	1	1	1	1	0	1	1	0.580924	0	5' UTR (NM_025233, exon 1 of 9)	COASY	0.103071
chr17	42566744	42568044	MLX-nearby-cis	ABC	BasoE,CFUE,OrthoE,PolyE,ProE	1	1	0	0	1	0	0	0	0	1	0.243046	0	intron (NM_170607, intron 1 of 7)	MLX	1.24722
chr17	42751516	42752002	MLX	ABC	HUDEP2 Only	0	0	1	1	0	1	0	0	1	0	0.0921358	0	Intergenic	EZH1	-1.18412
chr17	42798375	42799025	MLX	ABC	BasoE,CFUE,OrthoE,PolyE,ProE	1	0	1	1	1	0	0	0	0	0	1.04953	0	promoter-TSS (NM_001330222)	COA3	3.81957
chr17	43701248	43701653	Kit-ATAC	Non-ABC	CFUE	0	0	0	0	0	0	0	0	0	0	0.709771	0	Intergenic	MEOX1	-1
chr17	49456233	49456537	Kit-ATAC	Non-ABC	CFUE	0	0	0	0	0	0	0	0	0	0	-0.302918	0	Intergenic	LINC02075	-1
chr17	49575465	49576336	SLC35B1	Non-ABC	BasoE,CFUE,ProE	0	1	0	0	0	0	0	0	0	1	0.783369	0	promoter-TSS (NM_007225)	NXPH3	-0.79472
chr17	49849356	49849961	SLC35B1	Non-ABC	ProE	0	0	0	0	0	0	0	0	0	1	-0.0916361	0	TTS (NM_001242791)	TAC4	-0.871947
chr17	49994946	49995361	SLC35B1	Non-ABC	CFUE	0	0	0	0	0	0	0	0	0	1	1.54508	0	promoter-TSS (NM_005220)	DLX3	1.12805
chr17	49996635	49997309	SLC35B1	Non-ABC	CFUE,ProE	0	0	0	0	0	0	0	0	0	1	0.461682	0	Intergenic	DLX3	-0.871947
chr17	59209432	59210590	SMG8-nearby-cis	Non-ABC	BasoE,CFUE,OrthoE,PolyE,ProE	0	1	1	1	1	0	0	1	1	0	1.12474	1	promoter-TSS (NM_018149)	SMG8	3.96636
chr17	6635662	6635900	DHX33	Non-ABC	HUDEP2 Only	0	0	0	0	0	0	0	0	0	0	-0.221101	0	intron (NR_147088, intron 1 of 17)	KIAA0753	-4
chr17	6651201	6652274	DHX33	Non-ABC	BasoE,CFUE,OrthoE,PolyE,ProE	0	1	1	1	1	0	0	0	1	0	0.0954939	1	promoter-TSS (NM_016060)	C17orf100	1.91796
chr17	6656858	6657399	DHX33	Non-ABC	HUDEP2 Only	0	1	1	1	1	0	0	0	1	0	-0.0773531	0	promoter-TSS (NR_045985)	ALOX15P1	-3.08204
chr17	7233170	7233489	PHF23-nearby-cis	Non-ABC	CFUE	1	1	1	1	0	1	0	0	1	1	-0.275069	0	intron (NM_004422, intron 1 of 14)	DVL2	0.0317082
chr17	7233978	7234789	PHF23-nearby-cis	Non-ABC	BasoE,CFUE,OrthoE,PolyE,ProE	1	1	1	1	0	1	0	0	1	1	0.823551	0	TTS (NM_024297)	DVL2	0.0317082
chr17	7237743	7238018	PHF23-nearby-cis	ABC	BasoE,CFUE,OrthoE,PolyE,ProE	0	1	1	1	0	0	0	0	1	0	0.587945	0	intron (NM_001284517, intron 1 of 4)	PHF23	1.88657
chr17	7241784	7241974	PHF23-nearby-cis	Non-ABC	HUDEP2 Only	0	1	1	1	0	0	1	0	1	0	0.140568	0	intron (NM_007278, intron 1 of 3)	GABARAP	-3.07345
chr17	7242143	7242646	PHF23-nearby-cis	Non-ABC	BasoE,ProE	0	1	1	1	0	0	1	0	1	0	1.61584	1	promoter-TSS (NM_007278)	GABARAP	3.92655
chr17	7242748	7243279	PHF23-nearby-cis	Non-ABC	BasoE,CFUE,OrthoE,PolyE	0	1	1	1	0	0	1	0	1	0	0.191062	1	promoter-TSS (NM_007278)	GABARAP	1.92655
chr17	76515234	76515643	Kit-ATAC	Non-ABC	CFUE	0	1	0	0	0	0	0	0	0	0	-0.101568	0	Intergenic	PRCD	-0.922774
chr17	80361541	80361996	Kit-ATAC	Non-ABC	HUDEP2 Only	0	0	0	0	0	0	0	0	0	1	0.161013	0	exon (NM_001256071, exon 39 of 68)	ENDOV	-3.87195
chr18	21997581	21998016	Kit-ATAC	Non-ABC	HUDEP2 Only	0	0	1	1	0	0	0	0	0	1	0.112823	0	Intergenic	MIR133A1HG	-3.09431
chr18	2846892	2848190	MYL12A	ABC	BasoE,CFUE,ProE	0	1	1	1	0	0	1	0	1	1	0.408051	0	intron (NM_032048, intron 1 of 7)	EMILIN2	2.0546
chr18	2854033	2854787	MYL12A	ABC	BasoE,CFUE,OrthoE,PolyE,ProE	0	1	1	1	0	0	1	0	1	1	-0.00633024	1	intron (NM_032048, intron 2 of 7)	EMILIN2	4.0546
chr18	2995033	2995105	MYL12A	ABC	BasoE,CFUE,OrthoE,PolyE,ProE	0	1	1	1	0	0	1	1	1	1	-0.130192	1	intron (NM_014646, intron 1 of 19)	LPIN2	4.103
chr18	46793666	46793984	Kit-ATAC	Non-ABC	ProE	0	0	0	0	0	0	0	0	0	1	-0.167821	0	Intergenic	ST8SIA5	-0.871947
chr18	47247211	47247774	Kit-ATAC	Non-ABC	HUDEP2 Only	0	0	0	0	0	0	0	0	0	1	0.601346	0	exon (NM_001278063, exon 2 of 9)	SKOR2	-3.87195
chr18	497026	497290	Kit-ATAC	Non-ABC	CFUE	0	0	1	1	0	0	1	1	1	1	0.841419	0	intron (NM_130386, intron 1 of 9)	COLEC12	0.0257695
chr18	51183826	51184414	MEX3C-nearby-cis	Non-ABC	ProE	0	0	0	0	0	0	0	0	0	0	0.142622	0	intron (NM_016626, intron 1 of 1)	MEX3C	-1
chr18	51191103	51191556	MEX3C-nearby-cis	ABC	BasoE,CFUE,PolyE,ProE	0	0	0	0	0	0	0	0	0	0	0.151943	1	intron (NM_016626, intron 1 of 1)	MEX3C	3
chr18	51211580	51212105	MEX3C-nearby-cis	ABC	BasoE,CFUE	0	0	1	1	0	0	1	1	0	0	0.0694248	0	Intergenic	MEX3C	1.86601
chr18	59837500	59837871	Kit-ATAC	Non-ABC	BasoE,CFUE,ProE	0	0	0	0	0	0	0	0	0	1	-0.0629194	0	Intergenic	PMAIP1	-0.871947
chr18	80157811	80158042	Kit-ATAC	Non-ABC	HUDEP2 Only	0	0	0	0	0	0	0	0	0	1	0.315082	0	3' UTR (NM_032510, exon 3 of 3)	PARD6G-AS1	-3.87195
chr19	16888672	16889244	F2RL3-nearby-cis	Non-ABC	CFUE,ProE	1	1	1	1	0	1	1	1	1	1	-0.466217	0	promoter-TSS (NM_003950)	F2RL3	0.12008
chr19	16889359	16889951	F2RL3-nearby-cis	Non-ABC	CFUE,ProE	1	1	1	1	0	1	1	1	1	1	0.828321	0	exon (NM_003950, exon 2 of 2)	F2RL3	0.12008
chr19	16890629	16890921	F2RL3-nearby-cis	ABC	CFUE	1	1	1	1	0	1	1	1	1	1	-0.275781	0	3' UTR (NM_003950, exon 2 of 2)	F2RL3	2.12008
chr19	16896857	16897731	F2RL3-nearby-cis	ABC	BasoE,CFUE,ProE	0	1	0	0	0	0	0	0	1	0	-0.481619	0	promoter-TSS (NR_147452)	CPAMD8	1.10894
chr19	18006774	18007490	MPV17L2	ABC	BasoE,CFUE,OrthoE,PolyE,ProE	0	1	1	1	1	1	1	1	0	1	-0.266506	0	intron (NM_001025604, intron 1 of 7)	ARRDC2	2.10921
chr19	18007679	18008502	MPV17L2	ABC	BasoE,CFUE,OrthoE,PolyE,ProE	0	1	1	1	1	1	1	1	0	1	0.134659	0	promoter-TSS (NM_015683)	ARRDC2	2.10921
chr1	93874118	93874363	TMED5	ABC	HUDEP2 Only	0	0	1	1	1	0	0	0	0	1	0.0331224	0	intron (NM_014597, intron 3 of 6)	DNTTIP2	-1.06292
chr19	40420689	40421494	SERTAD1-nearby-cis	ABC	BasoE,CFUE,OrthoE,PolyE,ProE	0	1	1	1	1	0	0	0	1	1	0.311173	0	TTS (NM_013376)	SERTAD1	2.04601
chr19	40433527	40434458	SERTAD1-nearby-cis,SERTAD3-nearby-cis	ABC	BasoE,CFUE,OrthoE,PolyE,ProE	0	1	1	1	0	0	0	0	1	1	0.128286	1	Intergenic	SERTAD1	4.01462
chr19	4628045	4628290	Kit-ATAC	Non-ABC	HUDEP2 Only	0	0	0	0	0	0	0	0	0	0	0.133858	0	Intergenic	TNFAIP8L1	-4
chr19	48455075	48455624	GRWD1-nearby-cis	Non-ABC	HUDEP2 Only	0	0	0	0	0	0	0	0	0	0	-0.382894	0	promoter-TSS (NM_013348)	KCNJ14	-4
chr19	51472987	51473411	ZNF175	Non-ABC	BasoE,CFUE,PolyE,ProE	0	0	1	1	0	0	0	0	0	1	0.0447217	0	Intergenic	CEACAM18	-0.0943121
chr19	51480469	51481035	ZNF175	Non-ABC	CFUE	0	1	1	1	0	0	1	1	0	0	-0.00882686	0	intron (NM_001278392, intron 2 of 5)	CEACAM18	-0.0567676
chr19	51514873	51515368	ZNF175	Non-ABC	BasoE,CFUE	0	0	1	1	0	0	0	0	0	1	0.0643374	0	Intergenic	SIGLEC12	-0.0943121
chr19	51570941	51571546	ZNF175-nearby-cis	Non-ABC	BasoE,CFUE,OrthoE,PolyE,ProE	1	1	1	1	0	0	0	0	1	1	-0.205912	0	promoter-TSS (NR_136208)	ZNF175	0.0251716
chr19	51572405	51572768	ZNF175-nearby-cis	ABC	BasoE,CFUE,PolyE,ProE	1	1	1	1	0	0	0	0	1	1	-0.00463912	1	intron (NM_007147, intron 1 of 4)	ZNF175	4.02517
chr19	57191273	57192019	ZNF264-nearby-cis	Non-ABC	BasoE,CFUE,OrthoE,PolyE,ProE	0	1	0	0	0	0	0	0	0	0	-0.755303	1	5' UTR (NM_003417, exon 1 of 4)	ZNF264	1.07723
chr19	7893773	7894259	SNAPC2	Non-ABC	CFUE	0	0	1	1	0	0	1	0	0	0	-0.0336091	0	intron (NM_001268284, intron 2 of 3)	LRRC8E	-0.182391
chr19	7911580	7911830	SNAPC2-nearby-cis	Non-ABC	HUDEP2 Only	0	0	0	0	0	0	0	0	0	0	-0.786788	0	intron (NM_145185, intron 9 of 10)	TGFBR3L	-4
chr19	7916581	7916924	SNAPC2-nearby-cis	Non-ABC	HUDEP2 Only	0	0	0	0	0	0	0	0	0	0	0.113825	0	exon (NM_001195259, exon 2 of 6)	TGFBR3L	-4
chr19	7917879	7918137	SNAPC2-nearby-cis	Non-ABC	BasoE,CFUE,PolyE,ProE	0	0	0	0	0	0	0	0	0	1	-0.244628	0	intron (NM_001195259, intron 4 of 5)	TGFBR3L	-0.871947
chr19	7920145	7921289	SNAPC2-nearby-cis	Non-ABC	BasoE,CFUE,OrthoE,PolyE,ProE	1	1	1	1	0	0	0	0	1	1	-0.408712	0	promoter-TSS (NR_030717)	SNAPC2	0.0251716
chr19	7925278	7926387	SNAPC2-nearby-cis	ABC	BasoE,CFUE,OrthoE,ProE	0	1	0	0	1	0	0	0	0	1	0.41576	0	TTS (NM_006351)	CTXN1	1.23667
chr19	7929355	7929656	SNAPC2-nearby-cis	Non-ABC	CFUE,ProE	0	0	1	1	0	0	1	0	1	1	-0.142578	0	intron (NM_006351, intron 10 of 12)	CTXN1	-0.0226273
chr19	9586779	9587013	ZNF121-nearby-cis,ZNF562	Non-ABC	HUDEP2 Only	0	0	1	1	1	0	1	1	1	1	0.0727137	0	Intergenic	ZNF121	-2.94284
chr19	9791585	9792949	ZNF121	ABC	BasoE,CFUE,OrthoE,PolyE,ProE	0	1	1	1	0	0	1	1	1	1	-0.898795	0	intron (NR_148545, intron 1 of 1)	LOC100505555	2.103
chr19	9827037	9828380	FBXL12-nearby-cis,ZNF121	ABC	BasoE,CFUE,OrthoE,PolyE,ProE	0	0	1	1	0	0	0	0	1	0	-0.0127841	0	promoter-TSS (NM_024292)	UBL5	1.80934
chr20	23048434	23049139	GZF1,NXT1	ABC	BasoE,CFUE,OrthoE,PolyE,ProE	0	0	0	0	0	0	0	0	0	1	0.35367	0	exon (NM_000361, exon 1 of 1)	THBD	1.12805
chr20	23420405	23420716	GZF1	ABC	BasoE,OrthoE,PolyE	0	1	0	0	0	0	0	0	1	1	-0.693852	0	intron (NM_001283026, intron 1 of 9)	NAPB	-1.76301
chr20	32207144	32208152	PLAGL2-nearby-cis	Non-ABC	BasoE,CFUE,OrthoE,PolyE,ProE	1	1	1	1	0	1	0	0	0	1	0.882625	0	promoter-TSS (NM_015352)	PLAGL2	-1.64e-06
chr20	32217436	32217805	PLAGL2-nearby-cis	Non-ABC	HUDEP2 Only	0	0	0	0	0	0	0	0	0	0	-0.10145	0	3' UTR (NM_172236, exon 5 of 5)	POFUT1	-4
chr20	50724895	50725340	Kit-ATAC	ABC	HUDEP2 Only	0	1	1	1	0	0	1	0	0	0	0.235372	0	Intergenic	PARD6B	-1.10516
chr2	108591163	108591484	Kit-ATAC	ABC	HUDEP2 Only	0	1	0	0	0	0	0	0	1	0	-0.0257112	0	intron (NM_001193488, intron 1 of 9)	LIMS1	-1.89106
chr2	119248344	119248636	Kit-ATAC	Non-ABC	HUDEP2 Only	0	1	0	0	0	0	0	0	0	0	-0.547812	0	non-coding (NR_046721, exon 1 of 2)	STEAP3-AS1	-3.92277
chr2	119387569	119388177	Kit-ATAC	ABC	CFUE,ProE	0	1	1	1	0	0	1	0	0	1	-0.190412	0	Intergenic	DBI	2.02289
chr2	122166847	122167190	Kit-ATAC	Non-ABC	HUDEP2 Only	0	0	0	0	0	0	0	0	0	0	0.0439826	0	Intergenic	TSN	-4
chr2	127293406	127294521	AMMECR1L,FAM168B	ABC	BasoE,CFUE,OrthoE,PolyE,ProE	0	1	0	0	0	0	0	0	1	0	0.264296	0	5' UTR (NM_001303416, exon 1 of 15)	ERCC3	1.10894
chr2	128080025	128080619	Kit-ATAC	Non-ABC	HUDEP2 Only	0	1	0	0	0	0	0	0	0	0	0.0646437	0	Intergenic	UGGT1	-3.92277
chr2	134778475	134778683	Kit-ATAC	Non-ABC	HUDEP2 Only	0	0	0	0	0	0	0	0	0	1	0.0602057	0	Intergenic	TMEM163	-3.87195
chr21	36901624	36901905	Kit-ATAC	Non-ABC	HUDEP2 Only	0	0	1	1	0	0	1	1	0	0	0.0995603	0	intron (NM_001352515, intron 5 of 10)	HLCS	-3.13399
chr2	15159743	15160008	Kit-ATAC	Non-ABC	HUDEP2 Only	0	0	0	0	0	0	0	0	0	1	-0.0822594	0	Intergenic	NBAS	-3.87195
chr2	178284652	178284977	Kit-ATAC	Non-ABC	BasoE,CFUE,ProE	0	0	0	0	0	0	0	0	0	0	0.269525	0	intron (NM_001201480, intron 1 of 25)	OSBPL6	-1
chr2	190180174	190181303	C2orf88-nearby-cis	Non-ABC	BasoE,CFUE,OrthoE,PolyE,ProE	0	1	0	0	0	0	0	0	0	1	0.0389185	0	promoter-TSS (NM_032321)	C2orf88	-0.79472
chr2	190184535	190184840	C2orf88-nearby-cis	ABC	BasoE,CFUE,PolyE,ProE	0	1	1	1	0	0	0	0	0	0	0.0791082	0	intron (NM_032321, intron 1 of 1)	C2orf88	1.85486
chr2	198322358	198322585	Kit-ATAC	Non-ABC	HUDEP2 Only	0	0	0	0	0	0	0	0	0	1	-0.197864	0	intron (NR_110267, intron 2 of 2)	LINC01923	-3.87195
chr2	201709802	201710109	Kit-ATAC	Non-ABC	HUDEP2 Only	0	1	0	0	0	0	0	0	0	0	2.667	0	exon (NM_020919, exon 27 of 34)	MPP4	-1.92277
chr2	201915515	201915749	Kit-ATAC	Non-ABC	CFUE	0	0	0	0	0	0	0	0	0	1	0.128532	0	Intergenic	CDK15	-0.871947
chr2	211455308	211455538	Kit-ATAC	Non-ABC	HUDEP2 Only	0	0	0	0	0	0	0	0	0	1	0.272351	0	intron (NM_001042599, intron 20 of 26)	CPS1-IT1	-3.87195
chr22	22103000	22103427	Kit-ATAC	Non-ABC	CFUE	0	0	1	1	1	0	0	0	0	1	0.113056	0	Intergenic	PRAMENP	-0.0629238
chr22	22767940	22768179	Kit-ATAC	Non-ABC	HUDEP2 Only	0	0	0	0	0	1	0	0	0	1	-0.639696	0	Intergenic	MIR650	-3.86541
chr22	24244216	24244762	Kit-ATAC	Non-ABC	ProE	0	1	0	0	0	0	0	0	0	0	0.179249	0	intron (NM_001099781, intron 1 of 11)	GGT5	-0.922774
chr22	26835969	26836403	Kit-ATAC	Non-ABC	CFUE,ProE	0	0	0	0	0	0	0	1	0	1	-0.205483	0	Intergenic	LOC110091768	-0.82355
chr2	230797707	230798474	Kit-ATAC	Non-ABC	HUDEP2 Only	0	1	0	0	0	0	0	0	0	0	-0.150333	0	intron (NM_001130850, intron 4 of 8)	ITM2C	-3.92277
chr2	236175566	236175889	Kit-ATAC	Non-ABC	HUDEP2 Only	0	1	0	0	0	0	0	0	0	0	-0.315741	0	Intergenic	GBX2	-3.92277
chr22	37273439	37273919	Kit-ATAC	Non-ABC	CFUE,ProE	0	1	1	1	0	0	1	0	0	0	-0.244435	0	Intergenic	CYTH4	-0.105164
chr2	238167759	238168027	ASB1	ABC	BasoE	0	0	1	1	0	0	1	1	0	0	-0.563041	0	3' UTR (NM_001291832, exon 8 of 8)	ERFE	-1.13399
chr2	238168456	238168875	ASB1	ABC	BasoE,CFUE,OrthoE,PolyE,ProE	0	0	1	1	0	0	1	1	0	0	0.00999762	1	3' UTR (NM_001291832, exon 8 of 8)	ERFE	3.86601
chr2	238287692	238287900	ASB1,PER2-nearby-cis	Non-ABC	CFUE	0	1	1	1	0	0	1	0	1	1	0.3875	0	intron (NM_022817, intron 1 of 22)	PER2	0.0545989
chr2	238288351	238289440	ASB1,PER2-nearby-cis	Non-ABC	BasoE,CFUE,OrthoE,PolyE,ProE	0	1	1	1	0	0	1	0	1	1	0.0151396	0	promoter-TSS (NM_022817)	PER2	0.0545989
chr2	238421402	238421847	ASB1-nearby-cis	ABC	BasoE,CFUE,OrthoE,PolyE,ProE	0	1	1	1	0	1	0	0	1	0	-0.299566	0	Intergenic	ASB1	1.89311
chr2	238426394	238427616	ASB1-nearby-cis	Non-ABC	BasoE,CFUE,OrthoE,PolyE,ProE	0	1	0	0	0	0	0	0	1	0	-0.285765	1	promoter-TSS (NM_001330196)	ASB1	1.10894
chr22	39486903	39487585	MIEF1-nearby-cis	Non-ABC	HUDEP2 Only	0	1	0	0	0	0	0	0	0	1	1.17816	0	promoter-TSS (NM_001098270)	MGAT3	-1.79472
chr22	39488887	39489240	MIEF1-nearby-cis	ABC	HUDEP2 Only	0	1	0	0	0	0	0	0	1	0	-0.0211388	0	3' UTR (NM_001098270, exon 1 of 1)	MGAT3	-1.89106
chr22	39493219	39493615	MIEF1-nearby-cis	Non-ABC	HUDEP2 Only	0	1	1	1	0	0	1	0	0	1	-0.179987	0	Intergenic	MGAT3	-2.97711
chr22	39495527	39495863	MIEF1-nearby-cis	Non-ABC	CFUE	0	1	0	0	0	0	0	0	1	1	-0.101009	0	Intergenic	MIEF1	-0.763011
chr22	39514234	39514657	ATF4-nearby-cis,MIEF1-nearby-cis	Non-ABC	HUDEP2 Only	0	0	0	0	0	0	0	0	0	1	1.42722	0	TTS (NR_130790)	ATF4	-1.87195
chr2	239991792	239992004	Kit-ATAC	Non-ABC	HUDEP2 Only	0	0	0	0	0	0	0	0	0	1	-0.18731	0	intron (NR_136157, intron 6 of 7)	NDUFA10	-3.87195
chr2	27703175	27704093	FOSL2	Non-ABC	CFUE,OrthoE,ProE	0	0	0	0	0	0	1	0	0	1	0.160059	0	Intergenic	LINC01460	-0.831972
chr2	27720098	27720434	FOSL2	Non-ABC	HUDEP2 Only	0	1	1	1	0	0	1	0	0	1	0.719143	0	intron (NR_160725, intron 2 of 2)	LOC105374378	-2.97711
chr2	27735457	27736097	FOSL2	Non-ABC	BasoE,CFUE,PolyE,ProE	0	1	0	0	0	0	0	0	0	0	0.130148	0	intron (NR_160725, intron 2 of 2)	LOC105374378	-0.922774
chr2	27754018	27754474	FOSL2	ABC	CFUE,ProE	0	1	1	1	0	0	1	0	1	1	0.0986053	0	Intergenic	MRPL33	2.0546
chr2	27771344	27772332	FOSL2	Non-ABC	BasoE,CFUE,OrthoE,PolyE,ProE	1	0	1	1	0	0	0	0	1	0	-0.10642	1	intron (NM_145330, intron 1 of 2)	MRPL33	1.81989
chr2	27772333	27772355	FOSL2	Non-ABC	BasoE,CFUE,OrthoE,PolyE,ProE	1	0	1	1	0	0	0	0	1	0	-0.10642	1	intron (NM_145330, intron 1 of 2)	MRPL33	1.81989
chr2	27871575	27872095	FOSL2	Non-ABC	BasoE,CFUE,OrthoE,PolyE,ProE	0	0	0	0	0	0	0	0	1	0	0.126217	0	intron (NM_001287580, intron 1 of 8)	BABAM2	-0.96829
chr2	28378098	28378816	FOSL2-nearby-cis	Non-ABC	BasoE,CFUE,PolyE,ProE	0	0	0	0	0	0	0	0	1	0	0.276188	0	Intergenic	FOSL2	-0.96829
chr2	28382794	28383376	FOSL2-nearby-cis	Non-ABC	HUDEP2 Only	0	0	0	0	0	0	0	0	0	0	0.00615979	0	Intergenic	FOSL2	-4
chr2	28393333	28393617	FOSL2-nearby-cis	Non-ABC	HUDEP2 Only	0	1	1	1	1	0	1	0	1	1	0.779796	0	5' UTR (NM_005253, exon 1 of 4)	FOSL2	-2.91401
chr2	43950480	43950871	Kit-ATAC	Non-ABC	CFUE,OrthoE,ProE	0	0	0	0	0	0	0	0	0	1	0.753087	0	intron (NM_133259, intron 14 of 37)	LRPPRC	-0.871947
chr2	68126471	68126740	PNO1	Non-ABC	BasoE,CFUE,OrthoE,PolyE,ProE	0	0	0	0	0	0	0	0	1	0	0.0417386	0	Intergenic	WDR92	-0.96829
chr2	68169255	68169629	PNO1,PNO1-nearby-cis	Non-ABC	HUDEP2 Only	0	0	0	0	0	0	0	0	0	1	0.062131	0	intron (NM_001329916, intron 5 of 5)	PNO1	-3.87195
chr2	68287639	68287850	PNO1	Non-ABC	HUDEP2 Only	0	0	1	1	0	0	0	0	1	0	0.0038436	0	intron (NM_001111101, intron 2 of 2)	CNRIP1	-3.19066
chr2	68287980	68288211	PNO1	Non-ABC	CFUE,PolyE	0	1	1	1	0	0	0	0	1	0	0.641319	0	intron (NM_001111101, intron 2 of 2)	CNRIP1	-0.113429
chr2	68288212	68288466	PNO1	Non-ABC	CFUE,PolyE	0	1	1	1	0	0	0	0	1	0	0.641319	0	intron (NM_001111101, intron 2 of 2)	CNRIP1	-0.113429
chr2	68292225	68292256	PNO1	Non-ABC	HUDEP2 Only	0	1	0	0	0	0	0	0	0	1	0.181901	0	TTS (NM_015463)	CNRIP1	-3.79472
chr2	68292257	68292428	PNO1	Non-ABC	HUDEP2 Only	0	1	0	0	0	0	0	0	0	1	0.181901	0	TTS (NM_015463)	CNRIP1	-3.79472
chr2	73234369	73234690	MTHFD2	Non-ABC	BasoE,CFUE,OrthoE,PolyE,ProE	1	1	1	1	1	0	0	0	1	1	0.256404	0	promoter-TSS (NM_006429)	CCT7	0.0565599
chr2	73736649	73737693	MTHFD2	Non-ABC	BasoE,CFUE,OrthoE,PolyE,ProE	1	1	1	1	0	0	0	0	1	1	-0.413098	0	promoter-TSS (NM_001330388)	TPRKB	0.0251716
chr2	73851338	73851566	Kit-ATAC,MTHFD2	Non-ABC	CFUE	0	0	1	1	0	0	1	1	0	1	0.0904956	0	intron (NR_148670, intron 8 of 12)	STAMBP	-0.00594039
chr2	73859766	73860055	Kit-ATAC,MTHFD2	Non-ABC	HUDEP2 Only	0	0	1	1	0	0	1	1	0	1	0.483021	0	intron (NR_148670, intron 9 of 12)	STAMBP	-3.00594
chr2	74178208	74178211	MTHFD2	Non-ABC	BasoE,CFUE,OrthoE,PolyE,ProE	0	1	1	1	0	0	0	0	1	1	-0.0161304	0	promoter-TSS (NM_001317111)	MOB1A	0.014624
chr2	74181721	74181982	MTHFD2	ABC	CFUE	0	0	0	0	0	0	0	0	0	0	0.511356	0	Intergenic	MOB1A	1
chr2	74185945	74186383	MTHFD2-nearby-cis	ABC	BasoE,CFUE,ProE	0	0	1	1	0	0	0	1	1	0	0.051121	0	Intergenic	MOB1A	1.85774
chr2	74206162	74206645	MTHFD2-nearby-cis	ABC	BasoE,CFUE,OrthoE,PolyE,ProE	0	1	1	1	0	0	1	1	0	0	0.0494265	0	intron (NM_006636, intron 2 of 7)	MTHFD2	1.94323
chr2	85545987	85547186	Kit-ATAC,MAT2A-nearby-cis	ABC	BasoE,CFUE,ProE	0	1	0	0	1	0	0	0	0	0	-0.154898	0	3' UTR (NM_000821, exon 15 of 15)	MAT2A	1.10861
chr2	85907875	85908241	Kit-ATAC	Non-ABC	CFUE,ProE	0	1	0	0	0	0	0	0	0	0	-0.295158	0	Intergenic	ST3GAL5-AS1	-0.922774
chr2	89112498	89112735	Kit-ATAC	Non-ABC	HUDEP2 Only	0	0	0	0	0	0	0	0	0	1	-0.229702	0	Intergenic	MIR4436A	-3.87195
chr3	10263902	10264270	BRPF1	ABC	BasoE,CFUE,ProE	0	1	1	1	0	0	0	0	1	1	-0.138748	0	intron (NM_014760, intron 3 of 7)	TATDN2	2.01462
chr3	10264271	10264383	BRPF1	ABC	BasoE,CFUE,ProE	0	1	1	1	0	0	0	0	1	1	-0.138748	0	intron (NM_014760, intron 3 of 7)	TATDN2	2.01462
chr3	119937155	119937549	Kit-ATAC	Non-ABC	CFUE,ProE	0	0	0	0	0	0	0	0	0	0	0.0456127	0	intron (NM_002093, intron 3 of 11)	MIR6529	-1
chr3	121724136	121724435	Kit-ATAC	Non-ABC	CFUE	0	0	0	0	0	0	0	0	0	0	0.106883	0	intron (NM_001256486, intron 5 of 21)	GOLGB1	-1
chr3	122774587	122774943	Kit-ATAC	Non-ABC	HUDEP2 Only	0	0	0	0	0	0	0	0	0	0	0.0194734	0	intron (NM_001320728, intron 2 of 6)	HSPBAP1	-4
chr3	128089197	128089498	Kit-ATAC	Non-ABC	CFUE,ProE	0	0	0	0	0	0	0	0	0	1	-0.25547	0	intron (NM_003707, intron 8 of 10)	RUVBL1-AS1	-0.871947
chr3	183255390	183255653	B3GNT5-nearby-cis	ABC	CFUE	0	1	1	1	0	1	0	0	0	1	-0.293027	0	intron (NM_032047, intron 1 of 1)	B3GNT5	1.98945
chr3	183266013	183266332	B3GNT5-nearby-cis	Non-ABC	HUDEP2 Only	0	0	0	0	0	0	0	0	0	0	-0.160793	0	intron (NM_032047, intron 1 of 1)	B3GNT5	-4
chr3	183354135	183354779	B3GNT5	ABC	BasoE,CFUE,PolyE,ProE	0	0	1	1	0	0	0	0	0	0	0.0795466	1	intron (NM_015078, intron 3 of 29)	MCF2L2	3.77763
chr3	183357524	183357909	B3GNT5	ABC	BasoE,CFUE,ProE	0	1	1	1	0	0	0	1	0	0	0.0350036	1	intron (NM_015078, intron 3 of 29)	MCF2L2	3.90326
chr3	183357910	183358076	B3GNT5	ABC	BasoE,CFUE,ProE	0	1	1	1	0	0	0	1	0	0	0.0350036	1	intron (NM_015078, intron 3 of 29)	MCF2L2	3.90326
chr3	183361156	183361621	B3GNT5	ABC	BasoE,CFUE,ProE	0	1	1	1	0	0	0	1	0	0	0.0720774	0	intron (NM_015078, intron 3 of 29)	MCF2L2	1.90326
chr3	183369116	183369590	B3GNT5	Non-ABC	BasoE,CFUE,ProE	0	0	1	1	0	1	1	0	1	0	0.0532384	1	intron (NM_015078, intron 3 of 29)	MCF2L2	1.85586
chr3	183370838	183371167	B3GNT5	Non-ABC	HUDEP2 Only	0	0	1	1	0	1	1	0	1	0	0.102681	0	intron (NM_015078, intron 3 of 29)	MCF2L2	-3.14414
chr3	197338651	197339110	Kit-ATAC	Non-ABC	CFUE,ProE	0	0	0	0	0	0	0	0	0	0	-0.00869783	0	Intergenic	DLG1	-1
chr3	44992507	44992901	Kit-ATAC	Non-ABC	HUDEP2 Only	0	0	0	0	0	0	0	0	0	1	-0.0713772	0	intron (NM_015004, intron 3 of 7)	EXOSC7	-3.87195
chr3	47016928	47017452	Kit-ATAC	Non-ABC	HUDEP2 Only	0	1	1	1	0	0	0	0	1	0	2.0631	0	exon (NM_001349370, exon 20 of 20)	NRADDP	-1.11343
chr3	50146308	50146578	Kit-ATAC	Non-ABC	HUDEP2 Only	0	0	0	0	0	0	0	0	0	1	-0.0632066	0	intron (NR_135301, intron 1 of 3)	SEMA3F	-3.87195
chr3	72629213	72629585	Kit-ATAC	Non-ABC	CFUE	0	0	1	1	0	0	1	0	0	0	0.110198	0	Intergenic	LOC105377162	-0.182391
chr3	87350690	87350958	Kit-ATAC	Non-ABC	CFUE,ProE	0	0	0	0	0	0	0	0	0	1	0.0176803	0	Intergenic	POU1F1	-0.871947
chr3	9736771	9737198	BRPF1-nearby-cis	Non-ABC	BasoE,CFUE,OrthoE,PolyE,ProE	0	0	0	0	0	0	0	0	0	0	0.406958	0	intron (NM_001003694, intron 2 of 13)	BRPF1	-1
chr3	9778112	9778413	Kit-ATAC	Non-ABC	HUDEP2 Only	0	1	1	1	0	0	1	0	0	0	0.0394551	0	Intergenic	CAMK1	-3.10516
chr4	10173094	10173176	ZNF518B	ABC	BasoE,CFUE,OrthoE,PolyE,ProE	0	0	1	1	1	1	0	0	1	1	-0.0838113	0	Intergenic	WDR1	1.97532
chr4	10173177	10174011	ZNF518B	ABC	BasoE,CFUE,OrthoE,PolyE,ProE	0	0	1	1	1	1	0	0	1	1	-0.0838113	0	Intergenic	WDR1	1.97532
chr4	10174413	10174844	ZNF518B	ABC	BasoE,CFUE,OrthoE,PolyE,ProE	0	0	1	1	1	1	0	0	1	1	0.00150812	0	Intergenic	WDR1	1.97532
chr4	10180989	10181714	ZNF518B	ABC	BasoE,CFUE,OrthoE,PolyE,ProE	0	1	1	1	1	1	0	1	1	1	-0.0231393	1	Intergenic	WDR1	4.10095
chr4	10185745	10186093	ZNF518B	ABC	HUDEP2 Only	0	1	1	1	1	1	0	1	1	1	-0.14777	0	Intergenic	WDR1	-0.899054
chr4	10200812	10201221	ZNF518B	Non-ABC	BasoE,CFUE,OrthoE,PolyE,ProE	0	1	1	1	0	1	1	0	1	1	-0.124325	0	Intergenic	WDR1	0.0611355
chr4	10456737	10457695	ZNF518B-nearby-cis	Non-ABC	BasoE,CFUE,PolyE,ProE	0	1	0	0	1	0	1	1	0	0	-0.180104	0	intron (NM_053042, intron 1 of 2)	ZNF518B	-0.803014
chr4	10461223	10461735	ZNF518B-nearby-cis	ABC	BasoE,CFUE,OrthoE,PolyE,ProE	0	0	1	1	0	0	1	0	1	1	-0.474701	0	Intergenic	ZNF518B	1.97737
chr4	1052253	1052577	Kit-ATAC	Non-ABC	HUDEP2 Only	0	1	0	0	0	0	0	0	0	0	-0.122502	0	Intergenic	FGFRL1	-3.92277
chr4	128525454	128525766	Kit-ATAC	Non-ABC	BasoE,CFUE,ProE	0	1	0	0	0	0	0	0	0	0	0.25508	0	Intergenic	LINC02615	-0.922774
chr4	13484006	13485002	ZNF518B	Non-ABC	BasoE,CFUE,OrthoE,PolyE,ProE	0	0	1	1	1	0	0	1	1	0	0.281279	1	promoter-TSS (NM_001159601)	RAB28	1.88913
chr4	152063886	152064182	Kit-ATAC	Non-ABC	HUDEP2 Only	0	0	0	0	0	0	0	0	0	0	0.555761	0	Intergenic	LINC02273	-4
chr4	4669215	4669621	Kit-ATAC	Non-ABC	HUDEP2 Only	0	0	1	1	0	0	1	0	0	1	-0.37513	0	intron (NR_037888, intron 4 of 5)	SNORD162	-3.05434
chr4	53491096	53491305	Kit-ATAC	Non-ABC	HUDEP2 Only	0	0	0	0	0	0	0	0	0	1	0.138305	0	intron (NM_001126328, intron 6 of 10)	LNX1-AS1	-3.87195
chr4	77358427	77358657	Kit-ATAC	Non-ABC	CFUE	0	0	0	0	0	0	0	0	0	1	-0.124567	0	Intergenic	CXCL13	-0.871947
chr4	86593994	86594883	KLHL8	Non-ABC	BasoE,CFUE,OrthoE,PolyE,ProE	0	0	0	0	1	0	0	0	1	0	0.420823	0	5' UTR (NM_006264, exon 1 of 47)	PTPN13	-0.936902
chr4	86916206	86916916	KLHL8	Non-ABC	BasoE,CFUE,OrthoE,PolyE,ProE	0	1	0	0	0	0	0	0	0	0	0.0774648	1	Intergenic	AFF1-AS1	1.07723
chr4	86917697	86918118	KLHL8	Non-ABC	BasoE,CFUE,ProE	0	1	0	0	0	0	0	0	0	0	0.054753	0	Intergenic	AFF1-AS1	-0.922774
chr4	87209571	87210086	KLHL8-nearby-cis	Non-ABC	CFUE	0	0	0	0	0	0	0	0	0	0	0.0817689	0	intron (NM_001292006, intron 1 of 9)	KLHL8	-1
chr4	87235655	87236094	KLHL8-nearby-cis	Non-ABC	BasoE,CFUE,OrthoE,ProE	0	1	0	0	0	0	0	0	0	1	0.0853667	0	Intergenic	KLHL8	-0.79472
chr5	111512178	111513273	STARD4-nearby-cis	Non-ABC	BasoE,CFUE,OrthoE,PolyE,ProE	0	1	0	0	0	0	0	0	1	0	-0.329701	1	promoter-TSS (NM_139164)	STARD4	1.10894
chr5	112160468	112161290	STARD4	Non-ABC	BasoE,CFUE,OrthoE,PolyE,ProE	0	0	1	1	1	0	1	0	1	1	-0.42204	0	promoter-TSS (NR_002922)	EPB41L4A-AS1	0.00876096
chr5	112173089	112173458	Kit-ATAC,STARD4	Non-ABC	HUDEP2 Only	0	0	0	0	0	0	0	0	0	0	0.0173659	0	intron (NM_001347887, intron 18 of 23)	SNORA13	-4
chr5	112861136	112861678	STARD4	Non-ABC	BasoE,CFUE,OrthoE,PolyE,ProE	0	1	1	1	0	0	0	0	1	0	-0.229679	1	promoter-TSS (NM_003135)	SRP19	1.88657
chr5	132260774	132261197	Kit-ATAC	ABC	CFUE,ProE	0	1	1	1	0	0	1	0	0	0	0.779314	0	intron (NM_001131027, intron 1 of 5)	PDLIM4	1.89484
chr5	140382055	140382369	Kit-ATAC	Non-ABC	HUDEP2 Only	0	0	1	1	0	0	1	0	1	0	0.243949	0	Intergenic	ANKHD1	-3.15068
chr5	142880609	142880841	Kit-ATAC	Non-ABC	HUDEP2 Only	0	0	1	1	0	0	0	0	0	1	-0.0478498	0	intron (NR_146198, intron 4 of 22)	ARHGAP26-AS1	-3.09431
chr5	150329036	150329412	Kit-ATAC	Non-ABC	CFUE,ProE	0	0	0	0	0	0	0	0	1	0	-0.204122	0	Intergenic	ARSI	-0.96829
chr5	154868735	154869004	Kit-ATAC	Non-ABC	ProE	0	0	0	0	0	0	0	0	0	1	0.693667	0	intron (NM_001301077, intron 3 of 6)	CNOT8	-0.871947
chr5	172820203	172821206	Kit-ATAC	Non-ABC	HUDEP2 Only	0	1	0	0	0	0	0	0	0	0	-0.00453884	0	Intergenic	ERGIC1	-3.92277
chr5	176653373	176653798	Kit-ATAC	Non-ABC	CFUE	0	1	0	0	0	0	0	0	0	0	0.0329789	0	intron (NM_130465, intron 4 of 8)	TSPAN17	-0.922774
chr5	54090735	54091011	Kit-ATAC	Non-ABC	HUDEP2 Only	0	0	1	1	0	0	1	0	1	1	0.111022	0	intron (NM_019087, intron 4 of 4)	MIR581	-3.02263
chr5	70084960	70085395	Kit-ATAC	Non-ABC	HUDEP2 Only	0	0	0	0	0	0	0	0	0	0	0.105849	0	Intergenic	SMN2	-4
chr5	79255728	79256385	Kit-ATAC	Non-ABC	BasoE,CFUE,OrthoE,PolyE,ProE	0	1	0	0	0	0	0	0	0	1	0.106109	0	intron (NM_152405, intron 1 of 10)	JMY	-0.79472
chr5	87081582	87081847	Kit-ATAC	ABC	CFUE	0	1	1	1	0	0	0	0	0	0	2.05047	0	Intergenic	MIR4280	3.85486
chr5	98796413	98796638	Kit-ATAC	Non-ABC	HUDEP2 Only	0	0	0	0	0	0	0	0	0	1	1.48186	0	TTS (NM_001366509)	RGMB	-1.87195
chr6	13272415	13273053	TBC1D7-LOC100130357-nearby-cis	Non-ABC	HUDEP2 Only	0	1	1	1	1	0	1	1	1	1	1.25937	0	TTS (NR_134859)	LOC100130357	-0.865616
chr6	13273207	13273518	TBC1D7-LOC100130357-nearby-cis	Non-ABC	BasoE	0	1	1	1	1	0	1	1	1	1	-0.233389	0	non-coding (NR_134859, exon 3 of 3)	LOC100130357	-2.86562
chr6	13273715	13274322	TBC1D7-LOC100130357-nearby-cis	ABC	CFUE	0	1	1	1	1	0	1	1	1	1	-0.432771	0	TTS (NR_134872)	LOC100130357	2.13438
chr6	138981532	138981808	Kit-ATAC	ABC	HUDEP2 Only	0	0	0	0	0	0	0	0	0	0	-0.0354765	0	intron (NM_031922, intron 1 of 19)	REPS1	-2
chr6	143586512	143586901	Kit-ATAC,LTV1	Non-ABC	HUDEP2 Only	0	0	0	0	0	0	0	0	1	1	0.0935282	0	Intergenic	PHACTR2-AS1	-3.84024
chr6	158630907	158631187	Kit-ATAC	Non-ABC	HUDEP2 Only	0	0	0	0	0	0	0	0	0	0	-0.639228	0	intron (NM_020823, intron 15 of 16)	DYNLT1	-4
chr6	165729380	165729625	Kit-ATAC	Non-ABC	HUDEP2 Only	0	0	0	0	0	0	0	0	0	1	-0.0807805	0	Intergenic	PDE10A	-3.87195
chr6	168333076	168333340	Kit-ATAC	Non-ABC	HUDEP2 Only	0	0	0	0	0	0	0	0	0	1	-0.439234	0	Intergenic	DACT2	-3.87195
chr6	32086676	32086937	Kit-ATAC	Non-ABC	HUDEP2 Only	0	1	1	1	0	1	1	0	0	1	0.384832	0	intron (NM_001365276, intron 6 of 43).2	TNXB	-2.97057
chr6	33577145	33577482	BAK1-nearby-cis	Non-ABC	BasoE,CFUE,OrthoE	0	1	0	0	0	0	0	0	0	0	-0.22757	0	intron (NM_001188, intron 2 of 5)	BAK1	-0.922774
chr6	33577915	33578090	BAK1-nearby-cis	Non-ABC	HUDEP2 Only	0	0	0	0	0	0	0	0	0	0	-0.42828	0	intron (NM_001188, intron 1 of 5)	BAK1	-4
chr6	33585646	33586120	BAK1-nearby-cis	ABC	BasoE,CFUE,ProE	1	1	1	1	0	0	0	0	0	1	-0.13088	0	TTS (NR_027908)	GGNBP1	1.99346
chr6	33587615	33587833	BAK1-nearby-cis	Non-ABC	HUDEP2 Only	0	1	0	0	0	0	0	0	0	0	-0.201445	0	non-coding (NR_027908, exon 2 of 2)	GGNBP1	-3.92277
chr6	37881366	37881629	Kit-ATAC	Non-ABC	CFUE	0	0	0	0	0	0	0	0	0	1	0.451818	0	intron (NM_021943, intron 1 of 5)	ZFAND3	-0.871947
chr6	41775975	41776221	BYSL	Non-ABC	CFUE	0	0	1	1	0	0	0	0	0	1	0.00160975	0	intron (NM_006653, intron 3 of 6)	FRS3	-0.0943121
chr6	41801460	41801802	BYSL,Kit-ATAC	Non-ABC	HUDEP2 Only	0	0	0	0	0	0	0	0	0	1	0.64292	0	intron (NM_001286554, intron 3 of 5)	TOMM6	-3.87195
chr6	41915106	41915618	BYSL-nearby-cis	Non-ABC	BasoE,CFUE,OrthoE,PolyE,ProE	0	0	0	0	0	0	0	0	0	0	-0.0478555	0	intron (NM_001305456, intron 2 of 4)	MED20	-1
chr6	42030660	42031487	BYSL	ABC	BasoE,CFUE,OrthoE,PolyE,ProE	0	1	1	1	1	1	1	1	1	0	0.4773	1	intron (NM_001287434, intron 1 of 4)	CCND3	4.01287
chr6	43993853	43994192	VEGFA	Non-ABC	HUDEP2 Only	0	1	1	1	0	0	0	0	1	0	0.200885	0	Intergenic	C6orf223	-3.11343
chr6	82178172	82178391	Kit-ATAC	Non-ABC	HUDEP2 Only	0	0	0	0	0	0	0	0	0	1	0.427573	0	intron (NM_015525, intron 26 of 28).2	IBTK	-3.87195
chr7	101137151	101137393	Kit-ATAC	Non-ABC	HUDEP2 Only	0	1	0	0	0	0	0	0	0	0	-0.448016	0	intron (NM_000602, intron 8 of 8)	SERPINE1	-3.92277
chr7	102715686	102716006	Kit-ATAC	Non-ABC	HUDEP2 Only	0	0	0	0	0	0	0	0	0	1	0.384062	0	intron (NR_146066, intron 1 of 11)	RASA4DP	-3.87195
chr7	108497176	108497459	Kit-ATAC	Non-ABC	HUDEP2 Only	0	0	0	0	0	0	0	0	0	1	0.326176	0	intron (NM_001256010, intron 5 of 9)	PNPLA8	-3.87195
chr7	141754985	141755235	Kit-ATAC	Non-ABC	CFUE	0	0	0	0	0	0	0	0	0	1	-0.173928	0	Intergenic	TAS2R3	-0.871947
chr7	16620144	16620434	Kit-ATAC	Non-ABC	PolyE	0	0	0	0	0	0	0	0	1	0	0.00484536	0	intron (NM_020319, intron 4 of 9)	ANKMY2	-3.96829
chr7	36987132	36987552	Kit-ATAC	ABC	ProE	0	0	0	0	0	0	0	0	0	1	0.12442	0	intron (NM_001206480, intron 16 of 21)	ELMO1	1.12805
chr7	44489915	44491040	PURB,SNHG15	Non-ABC	BasoE,CFUE,OrthoE,PolyE,ProE	1	1	1	0	1	0	1	1	1	1	0.552023	1	exon (NM_015332, exon 1 of 6)	NUDCD3	1.90141
chr7	44625490	44625775	PURB	Non-ABC	BasoE,CFUE,OrthoE,PolyE,ProE	0	0	0	0	0	0	0	0	0	0	-0.138188	0	intron (NM_002541, intron 2 of 22)	OGDH	-1
chr7	75404693	75405131	Kit-ATAC	Non-ABC	HUDEP2 Only	0	0	0	0	0	0	0	0	0	1	1.05424	0	exon (NM_198924, exon 4 of 5)	NSUN5P1	-1.87195
chr7	77627360	77627608	Kit-ATAC	Non-ABC	BasoE	0	0	1	1	0	0	1	0	0	0	2.44989	0	exon (NM_002835, exon 13 of 18)	APTR	-1.18239
chr7	95477049	95477278	Kit-ATAC	Non-ABC	HUDEP2 Only	0	0	1	1	0	0	0	0	0	1	0.266678	0	Intergenic	ASB4	-3.09431
chr8	103298537	103299529	FZD6-nearby-cis	Non-ABC	BasoE,CFUE,OrthoE,PolyE,ProE	0	0	0	0	0	0	0	0	0	0	-0.0534849	0	promoter-TSS (NR_148213)	FZD6	-1
chr8	118510532	118510803	Kit-ATAC	Non-ABC	HUDEP2 Only	0	0	0	0	0	0	0	0	0	1	-0.0664375	0	intron (NM_001101676, intron 2 of 4)	SAMD12-AS1	-3.87195
chr8	142676011	142676429	Kit-ATAC	Non-ABC	HUDEP2 Only	0	0	0	0	0	0	1	0	0	0	-0.137315	0	intron (NR_033343, intron 1 of 2)	PSCA	-3.96003
chr8	21812166	21812543	Kit-ATAC	Non-ABC	HUDEP2 Only	0	0	0	0	0	0	0	0	0	1	0.397566	0	Intergenic	GFRA2	-3.87195
chr8	22237333	22237608	POLR3D-nearby-cis	Non-ABC	CFUE	0	0	1	1	0	0	0	0	0	1	0.176829	0	Intergenic	PHYHIP	-0.0943121
chr8	22422615	22422962	Kit-ATAC	Non-ABC	HUDEP2 Only	0	0	0	0	0	0	0	0	0	1	0.517807	0	TTS (NM_001351659)	PPP3CC	-3.87195
chr8	27310308	27310591	TRIM35-nearby-cis	ABC	BasoE,CFUE,OrthoE,PolyE,ProE	0	1	1	1	0	1	0	0	1	0	-0.293406	0	intron (NM_171982, intron 1 of 5)	TRIM35	1.89311
chr8	27310699	27311784	TRIM35-nearby-cis	Non-ABC	BasoE,CFUE,OrthoE,PolyE,ProE	0	1	1	1	0	1	0	0	1	0	0.369841	1	promoter-TSS (NM_001304495)	TRIM35	1.89311
chr8	27315342	27315664	TRIM35-nearby-cis	ABC	BasoE,CFUE,ProE	0	0	1	1	0	0	1	1	1	1	-0.0411988	1	intron (NM_173174, intron 3 of 35)	PTK2B	4.02577
chr8	27616808	27617203	TRIM35	ABC	CFUE,ProE	0	0	1	1	0	0	1	1	1	1	0.025126	0	Intergenic	CLU	2.02577
chr8	27766381	27766398	TRIM35	ABC	CFUE	1	0	1	1	0	0	0	0	1	0	-0.0907438	0	intron (NR_156432, intron 1 of 7)	CCDC25	1.81989
chr8	38549224	38549596	Kit-ATAC	Non-ABC	HUDEP2 Only	0	0	1	1	0	0	1	0	0	0	0.00199732	0	Intergenic	C8orf86	-3.18239
chr8	56080958	56081194	Kit-ATAC	Non-ABC	HUDEP2 Only	0	0	0	0	0	0	0	0	0	1	0.00423207	0	Intergenic	CERNA3	-3.87195
chr8	89759309	89759555	OSGIN2	ABC	BasoE,CFUE	0	1	1	1	0	0	1	1	1	0	-0.0947846	0	intron (NM_003821, intron 1 of 10)	RIPK2	1.97494
chr8	90472612	90473018	OSGIN2	Non-ABC	HUDEP2 Only	0	0	0	0	0	0	0	0	0	1	0.0419612	0	Intergenic	LINC01030	-3.87195
chr8	95758729	95759082	Kit-ATAC	Non-ABC	HUDEP2 Only	0	0	0	0	0	0	0	0	0	1	0.247605	0	intron (NR_038205, intron 2 of 2)	LOC100500773	-3.87195
chr9	121196491	121196747	RAB14-nearby-cis	ABC	CFUE	0	0	0	0	0	0	0	0	0	0	0.170332	0	intron (NM_016322, intron 1 of 7)	GSN	1
chr9	122089106	122089501	RC3H2	ABC	BasoE,CFUE,PolyE,ProE	1	1	1	1	1	0	1	1	1	1	-0.0366354	0	intron (NM_194252, intron 1 of 3)	TTLL11	2.14493
chr9	122092579	122093608	RC3H2	ABC	BasoE,CFUE,OrthoE,PolyE,ProE	1	1	1	1	1	0	1	1	1	1	0.339249	0	exon (NM_001139442, exon 1 of 9)	TTLL11	2.14493
chr9	122099333	122099540	RC3H2	ABC	BasoE,CFUE,ProE	0	0	1	1	0	0	1	1	0	1	-0.0384084	0	Intergenic	TTLL11	1.99406
chr9	122145089	122145947	RC3H2	Non-ABC	BasoE,CFUE,OrthoE,PolyE,ProE	0	0	0	0	0	0	0	0	0	1	-0.0823686	1	intron (NM_014222, intron 3 of 3)	NDUFA8	1.12805
chr9	123350307	123350344	RC3H2	Non-ABC	BasoE,CFUE,ProE	0	1	1	1	0	0	1	0	0	1	-0.173376	0	Intergenic	CRB2	0.022889
chr9	123354090	123354490	RC3H2	Non-ABC	CFUE,OrthoE,ProE	0	1	1	1	0	0	1	0	0	1	-0.341167	0	Intergenic	CRB2	0.022889
chr9	127758840	127759172	Kit-ATAC	Non-ABC	CFUE	0	1	1	1	0	0	1	0	0	0	0.00736937	0	intron (NM_001252334, intron 3 of 11)	SH2D3C	-0.105164
chr9	132644397	132644675	Kit-ATAC	Non-ABC	CFUE	0	0	0	0	0	0	0	0	0	1	-0.338717	0	intron (NR_136309, intron 13 of 18)	DDX31	-0.871947
chr9	133179940	133180266	SURF6	Non-ABC	BasoE,CFUE,ProE	0	0	0	0	0	0	0	0	0	1	0.0915399	0	Intergenic	GBGT1	-0.871947
chr9	133341862	133342275	SURF6-nearby-cis	Non-ABC	CFUE,ProE	0	0	0	0	0	0	0	0	0	1	-0.702603	0	3' UTR (NM_181491, exon 4 of 4)	SURF6	-0.871947
chr9	136255191	136255533	Kit-ATAC	Non-ABC	HUDEP2 Only	0	1	1	1	0	0	0	0	0	0	-0.829099	0	Intergenic	QSOX2	-3.14514
chr9	32579792	32580034	Kit-ATAC	Non-ABC	HUDEP2 Only	0	0	0	0	0	0	0	0	0	1	0.163535	0	Intergenic	NDUFB6	-3.87195
chr9	32866297	32866695	Kit-ATAC	Non-ABC	CFUE,ProE	0	1	0	0	0	0	0	0	0	0	0.00875188	0	Intergenic	TMEM215	-0.922774
chr9	35688765	35689015	Kit-ATAC	Non-ABC	HUDEP2 Only	0	1	1	1	0	0	1	0	0	0	0.375343	0	intron (NM_003289, intron 2 of 8)	TPM2	-3.10516
chr9	37903413	37904532	ALDH1B1	ABC	BasoE,CFUE,OrthoE,PolyE,ProE	0	0	1	1	1	0	0	0	1	1	-0.240986	0	intron (NR_024872, intron 1 of 4)	SLC25A51	1.96879
chr9	37922251	37922886	ALDH1B1	Non-ABC	BasoE,CFUE,OrthoE,PolyE,ProE	0	1	0	0	0	0	0	0	0	1	-0.141228	0	intron (NM_003028, intron 5 of 5)	SLC25A51	-0.79472
chr9	37922977	37923369	ALDH1B1	Non-ABC	HUDEP2 Only	0	1	0	0	0	0	0	0	0	1	-0.21427	0	intron (NM_003028, intron 5 of 5)	SLC25A51	-3.79472
chr9	37994640	37995109	ALDH1B1	Non-ABC	BasoE,CFUE,OrthoE,PolyE,ProE	0	0	1	1	0	0	1	0	1	0	0.524835	0	intron (NM_003028, intron 2 of 5)	SHB	-0.150681
chr9	38381001	38381553	ALDH1B1-nearby-cis	ABC	BasoE,CFUE,ProE	0	0	0	0	0	0	0	0	0	0	-0.0765652	0	Intergenic	ALDH1B1	1
chr9	38392326	38393138	ALDH1B1-nearby-cis	Non-ABC	BasoE,CFUE,OrthoE,PolyE,ProE	0	1	1	1	1	0	0	0	0	1	-0.510498	0	promoter-TSS (NM_000692)	ALDH1B1	0.0143024
chr9	38400561	38401098	ALDH1B1-nearby-cis	Non-ABC	HUDEP2 Only	0	0	0	0	0	0	0	0	0	1	-0.129806	0	Intergenic	ALDH1B1	-3.87195
chr9	806659	807144	Kit-ATAC	Non-ABC	CFUE	0	0	0	0	0	0	0	0	0	1	0.0286317	0	Intergenic	DMRT1	-0.871947
chr9	89359123	89359365	Kit-ATAC	Non-ABC	HUDEP2 Only	0	0	0	0	0	0	0	0	0	0	-0.487601	0	3' UTR (NM_001282690, exon 17 of 17)	SECISBP2	-4
chr9	95157625	95158246	Kit-ATAC	Non-ABC	HUDEP2 Only	0	1	0	0	0	0	0	0	1	0	0.148288	0	intron (NM_001243744, intron 6 of 13)	MIR3074	-3.89106
chrX	115690699	115690945	Kit-ATAC	ABC	HUDEP2 Only	0	0	1	1	0	0	0	0	0	1	-0.0556194	0	Intergenic	PLS3	-1.09431
chrX	15838077	15838357	Kit-ATAC	Non-ABC	CFUE	0	0	0	0	0	0	0	0	0	1	0.188843	0	intron (NR_160933, intron 4 of 5)	AP1S2	-0.871947
chrX	3638352	3638605	Kit-ATAC	Non-ABC	CFUE	0	0	0	0	0	0	0	0	0	1	-0.291417	0	intron (NM_005044, intron 4 of 8)	PRKX-AS1	-0.871947
chrX	68146142	68146364	Kit-ATAC	Non-ABC	CFUE	0	0	0	0	0	0	0	0	0	1	0.0504933	0	intron (NM_002547, intron 15 of 24)	OPHN1	-0.871947
chrX	79450291	79450514	Kit-ATAC	Non-ABC	HUDEP2 Only	0	0	0	0	0	0	0	0	0	1	0.0233214	0	Intergenic	ITM2A	-3.87195

## Sheet: EGR1_Sensitive_Shared_MEP_Train
chr	start	end	Genes	ABC-Type	Blood-CellType	THAP1	EGR1	JUN	JUND	MXI1	RUNX1	ATF3	ATF2	PKNOX1	CTCF	PhyloP	H3K27AC	Annotation	Nearest Gene	Score
chr1	26692884	26693363	ZDHHC18	ABC	BasoE,CFUE,OrthoE,PolyE,ProE	1	1	1	1	1	1	1	1	1	1	1.83065	1	non-coding (NR_135804, exon 1 of 1)	LOC101928728	6.15147
chr1	26692243	26692721	ZDHHC18	ABC	BasoE,CFUE,PolyE,ProE	1	1	1	1	1	1	1	1	1	1	1.65244	1	non-coding (NR_135804, exon 1 of 1)	LOC101928728	6.15147
chr11	119094106	119095862	C2CD2L-nearby-cis	ABC	BasoE,CFUE,OrthoE,PolyE,ProE	0	1	1	1	1	1	0	1	1	1	1.0693	1	exon (NM_002105, exon 1 of 1)	H2AFX	6.10095
chr8	90644913	90646668	OSGIN2,TMEM64-nearby-cis	ABC	BasoE,CFUE,OrthoE,PolyE,ProE	1	1	1	1	0	0	0	0	1	1	1.05466	1	exon (NM_001146273, exon 1 of 2)	TMEM64	6.02517
chr1	26698032	26698561	ZDHHC18	ABC	BasoE,CFUE,OrthoE,PolyE,ProE	1	1	1	1	1	1	1	1	1	1	3.87869	0	intron (NM_139135, intron 1 of 19)	ARID1A	4.15147
chr1	26695385	26696296	ZDHHC18	ABC	BasoE,CFUE,OrthoE,PolyE,ProE	1	1	1	1	1	1	1	1	1	1	1.10672	0	promoter-TSS (NM_006015)	ARID1A	4.15147
chr12	56636027	56636917	NAB2,ZBTB39	ABC	BasoE,CFUE,OrthoE,PolyE,ProE	0	1	1	1	1	1	1	1	1	1	1.05813	0	promoter-TSS (NM_013449)	BAZ2A	4.14092
chr12	56636918	56637270	NAB2,ZBTB39	ABC	BasoE,CFUE,OrthoE,PolyE,ProE	0	1	1	1	1	1	1	1	1	1	1.05813	0	promoter-TSS (NM_013449)	BAZ2A	4.14092
chr12	57111119	57112638	NAB2-nearby-cis,ZBTB39	ABC	BasoE,CFUE,OrthoE,PolyE,ProE	0	1	1	1	1	1	1	1	1	1	0.497214	1	promoter-TSS (NM_003153)	STAT6	4.14092
chr1	26786646	26787409	ZDHHC18	ABC	BasoE,CFUE,ProE	1	1	1	1	1	1	0	1	1	1	0.775223	1	promoter-TSS (NM_017837)	PIGV	4.11149
chr1	26787584	26788467	ZDHHC18	ABC	BasoE,CFUE,OrthoE,PolyE,ProE	1	1	1	1	1	1	0	1	1	1	0.405678	1	promoter-TSS (NM_017837)	PIGV	4.11149
chr6	41787133	41787686	BYSL	ABC	BasoE,CFUE,OrthoE,PolyE,ProE	1	1	1	1	1	1	0	1	1	1	-0.0811261	1	promoter-TSS (NM_001134493)	TOMM6	4.11149
chr6	41787687	41787791	BYSL	ABC	BasoE,CFUE,OrthoE,PolyE,ProE	1	1	1	1	1	1	0	1	1	1	-0.0811261	1	promoter-TSS (NM_001134493)	TOMM6	4.11149
chr19	18001207	18001512	MPV17L2	ABC	BasoE,CFUE,OrthoE,PolyE,ProE	0	1	1	1	1	1	1	1	0	1	0.285382	1	promoter-TSS (NM_001025604)	ARRDC2	4.10921
chr2	127526035	127527195	AMMECR1L	ABC	BasoE,CFUE,OrthoE,PolyE,ProE	1	1	1	1	1	0	0	1	1	1	0.0371931	1	promoter-TSS (NM_017969)	IWS1	4.10496
chr6	33570854	33571585	BAK1-nearby-cis	ABC	BasoE,CFUE,OrthoE,PolyE,ProE	1	1	1	1	1	0	0	1	1	1	-0.296059	1	Intergenic	BAK1	4.10496
chr1	93179593	93181256	TMED5-nearby-cis	ABC	BasoE,CFUE,OrthoE,PolyE,ProE	1	1	1	1	1	1	1	0	1	1	0.370706	1	promoter-TSS (NM_206886)	TMED5	4.10307
chr7	45111340	45112166	PURB	ABC	BasoE,CFUE,OrthoE,PolyE,ProE	0	1	1	1	1	0	0	1	1	1	-0.401567	1	promoter-TSS (NM_004749)	TBRG4	4.09441
chr2	28392026	28393135	FOSL2-nearby-cis	Non-ABC	BasoE,CFUE,OrthoE,PolyE,ProE	0	1	1	1	1	0	1	0	1	1	1.03595	1	promoter-TSS (NM_005253)	FOSL2	4.08599
chr2	85538579	85540097	MAT2A-nearby-cis	ABC	BasoE,CFUE,OrthoE,PolyE,ProE	1	1	1	1	1	1	1	0	0	1	0.445677	1	promoter-TSS (NR_038942)	MAT2A	4.07136
chr6	42045609	42046115	BYSL	ABC	BasoE,CFUE,PolyE,ProE	1	1	1	1	1	1	0	0	1	1	0.481692	1	intron (NM_001287434, intron 1 of 4)	CCND3	4.0631
chr9	121201146	121202332	RAB14-nearby-cis	ABC	BasoE,CFUE,OrthoE,PolyE,ProE	1	1	1	1	1	0	0	0	1	1	0.425927	1	5' UTR (NM_016322, exon 1 of 8)	RAB14	4.05656
chr12	43758281	43759460	TWF1	ABC	BasoE,CFUE,OrthoE,PolyE,ProE	1	1	1	1	1	0	0	0	1	1	-0.265101	1	promoter-TSS (NM_001351342)	IRAK4	4.05656
chr12	43759461	43759581	TWF1	ABC	BasoE,CFUE,OrthoE,PolyE,ProE	1	1	1	1	1	0	0	0	1	1	-0.265101	1	promoter-TSS (NM_001351342)	IRAK4	4.05656
chr17	42518966	42519548	NKIRAS2	ABC	BasoE,CFUE,OrthoE,PolyE,ProE	0	1	1	1	0	0	1	0	1	1	-0.206782	1	intron (NM_005177, intron 20 of 20)	MIR5010	4.0546
chr7	32905211	32906660	KBTBD2-nearby-cis	ABC	BasoE,CFUE,OrthoE,PolyE,ProE	0	1	1	1	1	1	0	0	1	1	0.0459213	1	Intergenic	KBTBD2	4.05255
chr7	32892497	32893143	KBTBD2-nearby-cis	ABC	BasoE,CFUE,PolyE,ProE	0	1	1	1	1	0	0	0	1	1	0.206732	1	Intergenic	KBTBD2	4.04601
chr7	32890524	32890740	KBTBD2-nearby-cis	ABC	BasoE,CFUE,OrthoE,PolyE	0	1	1	1	1	0	0	0	1	1	0.107894	1	intron (NM_015483, intron 1 of 3)	KBTBD2	4.04601
chr6	41936105	41936686	BYSL-nearby-cis	ABC	BasoE,CFUE,OrthoE,PolyE,ProE	0	1	1	1	0	1	0	0	1	1	1.2451	0	intron (NM_001136125, intron 3 of 3)	CCND3	4.02116
chr6	42028160	42028730	BYSL	ABC	BasoE,CFUE,OrthoE,PolyE,ProE	0	1	1	1	1	1	1	1	1	0	0.134641	1	intron (NM_001136017, intron 1 of 4)	CCND3	4.01287
chr6	42028731	42028995	BYSL	ABC	BasoE,CFUE,OrthoE,PolyE,ProE	0	1	1	1	1	1	1	1	1	0	0.134641	1	intron (NM_001136017, intron 1 of 4)	CCND3	4.01287
chr2	85327505	85328473	MAT2A	ABC	BasoE,CFUE,OrthoE,PolyE,ProE	0	1	1	1	1	1	1	1	1	0	-0.746606	1	promoter-TSS (NM_006464)	TGOLN2	4.01287
chr12	4276961	4277218	CCND2-nearby-cis	ABC	BasoE,CFUE,ProE	0	0	1	1	0	0	1	1	0	1	1.13315	0	promoter-TSS (NR_125790)	CCND2-AS1	3.99406
chr12	56751807	56752605	NAB2,ZBTB39	ABC	BasoE,CFUE,OrthoE,PolyE,ProE	0	1	1	1	0	1	0	0	0	1	0.266901	1	exon (NM_000946, exon 1 of 13)	PRIM1	3.98945
chr12	56724734	56725696	NAB2,ZBTB39	ABC	BasoE,CFUE,OrthoE,PolyE,ProE	0	1	1	1	1	0	0	1	1	0	0.215673	1	promoter-TSS (NM_001320193)	NACA	3.96636
chr7	32879441	32879998	KBTBD2-nearby-cis	ABC	BasoE,CFUE,PolyE,ProE	0	1	1	1	0	0	1	0	1	0	2.73161	0	5' UTR (NM_015483, exon 2 of 4)	KBTBD2	3.92655
chr11	119018088	119018274	C2CD2L	Non-ABC	BasoE,CFUE,OrthoE,PolyE,ProE	0	1	0	0	1	1	0	0	1	1	1.01983	1	promoter-TSS (NM_016146).2	TRAPPC4	3.27491
chr20	23349989	23350934	GZF1,GZF1-nearby-cis,NXT1-nearby-cis	ABC	BasoE,CFUE,OrthoE,PolyE,ProE	0	1	0	0	0	0	0	0	1	1	-0.443906	1	promoter-TSS (NM_013248)	NXT1	3.23699
chr1	27321880	27322708	ZDHHC18	Non-ABC	BasoE,CFUE,OrthoE,PolyE,ProE	1	1	1	1	1	1	1	1	1	1	0.453057	1	promoter-TSS (NR_037576)	TMEM222	2.15147
chr9	122264490	122265550	RC3H2	Non-ABC	BasoE,CFUE,OrthoE,PolyE,ProE	1	1	1	1	1	1	1	1	1	1	0.288182	1	promoter-TSS (NR_027126)	MRRF	2.15147
chr1	19209624	19210715	MRTO4	ABC	BasoE,CFUE,OrthoE,PolyE,ProE	1	1	1	1	1	0	1	1	1	1	0.744401	0	promoter-TSS (NR_135115)	UBR4	2.14493
chr6	41920831	41921776	BYSL-nearby-cis	Non-ABC	BasoE,CFUE,OrthoE,PolyE,ProE	1	1	1	1	1	0	1	1	1	1	0.538141	1	promoter-TSS (NM_004275)	MED20	2.14493
chr21	42009461	42011122	ZBTB21-nearby-cis	ABC	BasoE,CFUE,OrthoE,PolyE,ProE	1	1	1	1	1	0	1	1	1	1	0.12114	0	promoter-TSS (NM_001320729)	ZBTB21	2.14493
chr16	81006356	81007769	CMC2-nearby-cis	Non-ABC	BasoE,CFUE,OrthoE,PolyE,ProE	1	1	1	1	1	0	1	1	1	1	-0.345962	1	promoter-TSS (NM_001351968)	CMC2	2.14493
chr12	56630165	56630517	NAB2,ZBTB39	ABC	BasoE,CFUE,OrthoE,PolyE,ProE	0	1	1	1	1	1	1	1	1	1	0.642562	0	promoter-TSS (NM_001300905)	BAZ2A	2.14092
chr2	74198247	74199406	MTHFD2-nearby-cis	Non-ABC	BasoE,CFUE,OrthoE,PolyE,ProE	0	1	1	1	1	0	1	1	1	1	0.159347	1	intron (NM_006636, intron 1 of 7)	MTHFD2	2.13438
chr1	37689633	37690139	MTF1	Non-ABC	BasoE,CFUE,OrthoE,PolyE,ProE	1	1	1	1	1	1	0	1	1	1	0.727941	1	exon (NM_001350755, exon 2 of 5)	C1orf109	2.11149
chr6	41786458	41786953	BYSL	ABC	BasoE,CFUE,OrthoE,PolyE,ProE	1	1	1	1	1	1	0	1	1	1	-0.0619677	0	promoter-TSS (NM_001134493)	TOMM6	2.11149
chr18	3247005	3247951	MYL12A-nearby-cis	Non-ABC	BasoE,CFUE,OrthoE,PolyE,ProE	1	1	1	1	1	1	0	1	1	1	-0.214773	1	promoter-TSS (NM_001303047)	MYL12A	2.11149
chr18	3246078	3246359	MYL12A-nearby-cis	ABC	BasoE,CFUE,OrthoE,PolyE,ProE	1	1	1	1	1	1	0	1	1	1	-0.268584	0	Intergenic	MYL12A	2.11149
chr18	3246687	3246925	MYL12A-nearby-cis	Non-ABC	BasoE,CFUE,OrthoE,PolyE,ProE	1	1	1	1	1	1	0	1	1	1	-0.407416	1	promoter-TSS (NM_001303047)	MYL12A	2.11149
chr12	76083857	76085353	E2F7	ABC	BasoE,CFUE,OrthoE,PolyE,ProE	1	1	1	1	1	0	0	1	1	1	0.243628	0	promoter-TSS (NM_004537)	NAP1L1	2.10496
chr8	22245956	22246201	POLR3D-nearby-cis	ABC	BasoE,CFUE,ProE	1	1	1	1	1	0	0	1	1	1	-0.0989102	0	intron (NM_001722, intron 2 of 8)	POLR3D	2.10496
chr19	9796201	9796492	ZNF121	ABC	BasoE,CFUE,OrthoE,PolyE,ProE	0	1	1	1	0	0	1	1	1	1	0.0393608	0	Intergenic	LOC100505555	2.103
chr19	9785389	9786349	ZNF121	ABC	BasoE,CFUE,ProE	0	1	1	1	0	0	1	1	1	1	-0.322257	0	intron (NM_001353800, intron 1 of 6)	ZNF846	2.103
chr19	58182712	58183958	ZNF274-nearby-cis	Non-ABC	BasoE,CFUE,OrthoE,PolyE,ProE	0	1	1	1	0	0	1	1	1	1	-0.421063	1	5' UTR (NM_001278734, exon 1 of 8)	ZNF274	2.103
chr11	68271200	68272591	C11orf24-nearby-cis	Non-ABC	BasoE,CFUE,OrthoE,PolyE,ProE	0	1	1	1	1	0	1	1	0	1	-0.192301	1	promoter-TSS (NM_001300913)	C11orf24	2.10267
chr17	49708896	49709255	SLC35B1-nearby-cis	ABC	BasoE,CFUE,OrthoE,PolyE,ProE	0	1	1	1	1	0	0	1	1	1	0.441969	0	Intergenic	SLC35B1	2.09441
chr11	118792735	118793042	C2CD2L	ABC	BasoE,CFUE,PolyE,ProE	0	1	1	1	1	0	0	1	1	1	0.0739684	0	Intergenic	DDX6	2.09441
chr2	85552088	85552554	MAT2A,MAT2A-nearby-cis	Non-ABC	BasoE,CFUE,OrthoE,ProE	0	1	1	1	1	0	1	0	1	1	2.01645	0	intron (NM_001142269, intron 9 of 13)	GGCX	2.08599
chr2	28391617	28391920	FOSL2-nearby-cis	Non-ABC	BasoE,CFUE,OrthoE,PolyE,ProE	0	1	1	1	1	0	1	0	1	1	0.582356	1	intron (NR_103831, intron 1 of 1)	FOSL2	2.08599
chr1	26899828	26900754	ZDHHC18	Non-ABC	BasoE,CFUE,OrthoE,PolyE,ProE	1	1	1	1	1	1	0	1	0	1	0.885434	1	exon (NM_022078, exon 1 of 7)	GPATCH3	2.07978
chr11	68257354	68258092	C11orf24,C11orf24-nearby-cis	ABC	BasoE,CFUE,OrthoE,PolyE,ProE	0	1	1	1	0	0	1	1	0	1	-0.0958347	0	Intergenic	C11orf24	2.07129
chr1	26531036	26531452	ZDHHC18	ABC	BasoE,CFUE,OrthoE,PolyE,ProE	1	1	1	1	0	0	1	0	1	1	0.916913	0	intron (NM_002953, intron 1 of 21)	RPS6KA1	2.06515
chr1	26529303	26530264	ZDHHC18	ABC	BasoE,CFUE,OrthoE,ProE	1	1	1	1	0	0	1	0	1	1	0.273406	0	promoter-TSS (NM_002953)	RPS6KA1	2.06515
chr6	42044219	42044510	BYSL	ABC	BasoE,CFUE,ProE	1	1	1	1	1	1	0	0	1	1	-0.0354467	0	intron (NM_001287434, intron 1 of 4)	CCND3	2.0631
chr11	125625359	125626763	SRPRA	Non-ABC	BasoE,CFUE,OrthoE,PolyE,ProE	0	1	1	1	1	0	0	1	0	1	-0.133026	1	promoter-TSS (NM_001330428)	CHEK1	2.0627
chr11	119101378	119102397	C2CD2L,C2CD2L-nearby-cis	Non-ABC	BasoE,CFUE,OrthoE,PolyE,ProE	1	1	1	1	1	0	0	0	1	1	0.745929	1	promoter-TSS (NM_001382)	DPAGT1	2.05656
chr17	42577280	42578129	MLX-nearby-cis	Non-ABC	BasoE,CFUE,OrthoE,PolyE,ProE	1	1	1	1	1	0	0	0	1	1	0.613882	1	promoter-TSS (NR_045671)	PSMC3IP	2.05656
chr1	18902366	18902851	MRTO4	Non-ABC	BasoE,CFUE,OrthoE,PolyE,ProE	1	1	1	1	1	0	0	0	1	1	-0.271442	1	promoter-TSS (NM_001319218)	ALDH4A1	2.05656
chr17	42516309	42516458	NKIRAS2	ABC	BasoE,CFUE,PolyE	0	1	1	1	0	0	1	0	1	1	0.0930154	0	intron (NM_005177, intron 20 of 20)	MIR5010	2.0546
chr17	42516459	42516568	NKIRAS2	ABC	BasoE,CFUE,PolyE	0	1	1	1	0	0	1	0	1	1	0.0930154	0	intron (NM_005177, intron 20 of 20)	MIR5010	2.0546
chr19	48445179	48446413	GRWD1-nearby-cis	Non-ABC	BasoE,CFUE,OrthoE,PolyE,ProE	0	1	1	1	1	1	0	0	1	1	0.658353	1	promoter-TSS (NM_031485)	GRWD1	2.05255
chr12	57087132	57088078	NAB2-nearby-cis	ABC	BasoE,CFUE,PolyE,ProE	0	1	1	1	1	0	0	0	1	1	0.383778	0	Intergenic	NAB2	2.04601
chr7	32891092	32892380	KBTBD2-nearby-cis	Non-ABC	BasoE,CFUE,OrthoE,PolyE,ProE	0	1	1	1	1	0	0	0	1	1	0.2357	1	promoter-TSS (NM_015483)	KBTBD2	2.04601
chr17	42024806	42025536	NKIRAS2-nearby-cis	ABC	BasoE,CFUE,OrthoE,ProE	0	0	1	1	0	0	1	1	1	1	0.332742	0	TTS (NM_001242704)	NKIRAS2	2.02577
chr8	27614069	27614970	TRIM35	ABC	BasoE,CFUE,ProE	0	0	1	1	0	0	1	1	1	1	0.177438	0	intron (NM_001831, intron 1 of 8)	CLU	2.02577
chr8	89725784	89726217	OSGIN2	ABC	BasoE,CFUE,ProE	0	0	1	1	0	0	1	1	1	1	0.051806	0	intron (NR_125822, intron 1 of 4)	LOC101929709	2.02577
chr7	44884615	44884909	PURB-nearby-cis	Non-ABC	CFUE,PolyE,ProE	1	1	1	1	1	1	1	1	1	0	3.53663	0	exon (NM_033224, exon 1 of 1)	PURB	2.02341
chr16	71808195	71809412	ATXN1L	Non-ABC	BasoE,CFUE,OrthoE,PolyE,ProE	1	1	1	1	1	1	1	1	1	0	0.902809	1	promoter-TSS (NM_001030007)	AP1G1	2.02341
chr7	44885272	44886176	PURB-nearby-cis	Non-ABC	BasoE,CFUE,OrthoE,PolyE,ProE	1	1	1	1	1	1	1	1	1	0	0.0325708	1	promoter-TSS (NM_033224)	PURB	2.02341
chr18	51197313	51198542	MEX3C-nearby-cis	Non-ABC	BasoE,CFUE,OrthoE,PolyE,ProE	0	1	1	1	0	0	0	0	1	1	0.446511	1	promoter-TSS (NM_016626)	MEX3C	2.01462
chr18	3261403	3262808	MYL12A-nearby-cis	Non-ABC	BasoE,CFUE,OrthoE,PolyE,ProE	0	1	1	1	1	0	0	0	0	1	-0.257543	1	promoter-TSS (NM_001144945)	MYL12B	2.0143
chr11	207142	208015	BET1L-nearby-cis	Non-ABC	BasoE,CFUE,OrthoE,PolyE,ProE	0	1	1	1	1	0	0	0	0	1	-0.644956	1	promoter-TSS (NM_016526)	RIC8A	2.0143
chr2	85326423	85326807	MAT2A	ABC	BasoE,CFUE,ProE	0	1	1	1	1	1	1	1	1	0	0.862419	0	exon (NM_006464, exon 2 of 4)	TGOLN2	2.01287
chr19	9674554	9675483	ZNF562-nearby-cis	Non-ABC	BasoE,CFUE,PolyE,ProE	0	1	1	1	1	0	1	1	1	0	-0.399431	1	promoter-TSS (NM_001130031)	ZNF562	2.00633
chr17	59220272	59221230	SMG8-nearby-cis	Non-ABC	BasoE,CFUE,OrthoE,PolyE,ProE	0	0	1	1	0	0	1	1	0	1	0.873197	1	exon (NM_001165994, exon 1 of 9)	GDPD1	1.99406
chr12	56751252	56751559	NAB2,ZBTB39	ABC	CFUE,PolyE	0	1	1	1	0	1	0	0	0	1	-0.143479	0	intron (NM_000946, intron 1 of 12)	PRIM1	1.98945
chr11	450031	450583	BET1L	ABC	BasoE,CFUE,OrthoE,PolyE,ProE	1	0	1	1	1	1	0	0	1	1	0.245611	0	promoter-TSS (NM_001329544).2	PTDSS2	1.98587
chr3	10248178	10248963	BRPF1	ABC	BasoE,CFUE,OrthoE,PolyE,ProE	1	0	1	1	1	1	0	0	1	1	-0.0925753	0	promoter-TSS (NM_014760)	TATDN2	1.98587
chr15	101008050	101008839	CHSY1	ABC	BasoE,CFUE,OrthoE,PolyE,ProE	0	1	1	1	0	0	0	0	0	1	-0.325226	0	intron (NM_024652, intron 6 of 33)	LRRK1	1.98291
chr4	123396609	123396946	SPRY1-nearby-cis	Non-ABC	BasoE,CFUE,OrthoE,PolyE,ProE	0	0	1	1	0	0	1	0	1	1	1.3786	0	promoter-TSS (NM_001258038)	SPRY1	1.97737
chr12	4273536	4273855	CCND2-nearby-cis	Non-ABC	CFUE	0	1	1	1	0	0	1	1	1	0	1.87067	0	promoter-TSS (NM_001759)	CCND2	1.97494
chr8	89757415	89758372	OSGIN2	ABC	BasoE,CFUE,OrthoE,PolyE,ProE	0	1	1	1	0	0	1	1	1	0	0.196459	0	promoter-TSS (NR_125822)	RIPK2	1.97494
chr8	89758373	89758536	OSGIN2	ABC	BasoE,CFUE,OrthoE,PolyE,ProE	0	1	1	1	0	0	1	1	1	0	0.196459	0	promoter-TSS (NR_125822)	RIPK2	1.97494
chr3	9979054	9979311	BRPF1	ABC	BasoE,CFUE,PolyE,ProE	0	1	1	1	0	0	1	1	1	0	0.08771	0	intron (NM_018447, intron 2 of 8)	EMC3-AS1	1.97494
chr17	42017028	42018103	NKIRAS2-nearby-cis	Non-ABC	BasoE,CFUE,OrthoE,PolyE,ProE	0	1	1	1	1	1	0	1	1	0	1.03209	0	promoter-TSS (NM_001144766)	NKIRAS2	1.97289
chr1	34852663	34853198	SMIM12-nearby-cis	ABC	BasoE,CFUE,OrthoE,PolyE,ProE	1	0	1	1	0	0	0	0	1	1	-0.113239	0	3' UTR (NM_001164824, exon 3 of 3)	SMIM12	1.94795
chr1	37811129	37811374	MTF1,YRDC-nearby-cis	Non-ABC	CFUE	0	0	1	1	0	0	0	0	1	1	1.4258	0	3' UTR (NM_005955, exon 11 of 11)	YRDC	1.9374
chr16	81738854	81739394	CMC2	Non-ABC	BasoE,CFUE,OrthoE,ProE	0	0	1	1	0	0	0	0	1	1	-0.166944	1	Intergenic	PLCG2	1.9374
chr1	93878475	93878714	TMED5	ABC	BasoE,CFUE,OrthoE,PolyE,ProE	0	0	1	1	1	0	0	0	0	1	-0.278285	0	intron (NM_014597, intron 1 of 6)	DNTTIP2	1.93708
chr9	122904546	122905707	RC3H2-nearby-cis	Non-ABC	BasoE,CFUE,OrthoE,PolyE,ProE	0	1	1	1	0	0	1	0	1	0	1.07729	0	5' UTR (NM_018835, exon 1 of 18)	RC3H2	1.92655
chr12	57078099	57079265	NAB2,NAB2-nearby-cis	Non-ABC	BasoE,CFUE,OrthoE,PolyE,ProE	0	1	1	1	1	0	0	0	1	0	0.287071	1	exon (NM_015257, exon 1 of 8)	NEMP1	1.91796
chr19	9768239	9769117	ZNF121	Non-ABC	BasoE,CFUE,OrthoE,PolyE,ProE	0	1	1	1	1	0	0	0	1	0	-0.26554	1	promoter-TSS (NM_001077624)	ZNF846	1.91796
chr1	34845428	34845883	SMIM12-nearby-cis	ABC	BasoE,CFUE,ProE	0	0	1	1	0	0	0	0	0	1	0.306664	0	Intergenic	SMIM12	1.90569
chr19	18328738	18328919	MPV17L2	ABC	BasoE,CFUE,OrthoE,PolyE,ProE	0	0	1	1	0	0	0	0	0	1	-9.15137e-05	0	Intergenic	LSM4	1.90569
chr15	101255595	101256054	CHSY1-nearby-cis	ABC	BasoE,CFUE,OrthoE,PolyE,ProE	0	0	1	1	0	1	1	1	1	0	0.038549	0	Intergenic	CHSY1	1.90425
chr19	9584051	9584870	ZNF121-nearby-cis	Non-ABC	BasoE,CFUE,OrthoE,PolyE,ProE	0	0	1	1	1	0	1	1	0	0	-0.502902	1	promoter-TSS (NM_001008727)	ZNF121	1.89739
chr7	44581569	44582844	PURB	Non-ABC	BasoE,CFUE,OrthoE,PolyE,ProE	0	1	1	1	1	1	0	0	0	0	0.415462	1	promoter-TSS (NM_001303060)	TMED4	1.89279
chr2	73828706	73829378	MTHFD2	ABC	BasoE,CFUE,OrthoE,PolyE,ProE	0	1	1	1	0	0	0	0	1	0	0.190622	0	promoter-TSS (NR_148668)	STAMBP	1.88657
chr19	9818771	9819868	FBXL12-nearby-cis	Non-ABC	BasoE,CFUE,OrthoE,PolyE,ProE	0	1	1	1	0	0	0	0	1	0	-0.82933	1	promoter-TSS (NM_017703)	FBXL12	1.88657
chr9	133347463	133348867	SURF6-nearby-cis	Non-ABC	BasoE,CFUE,OrthoE,PolyE,ProE	0	1	1	1	1	0	0	0	0	0	-0.425806	1	promoter-TSS (NM_133640).2	MED22	1.88625
chr4	10116243	10117463	ZNF518B	ABC	BasoE,CFUE,OrthoE,PolyE,ProE	1	1	1	1	0	1	0	0	0	0	0.00643443	0	promoter-TSS (NM_005112)	WDR1	1.87194
chr1	19251061	19252174	MRTO4-nearby-cis	Non-ABC	BasoE,CFUE,OrthoE,PolyE,ProE	0	1	1	1	0	1	0	0	0	0	0.258841	1	promoter-TSS (NM_001271429)	EMC1	1.8614
chr17	6443708	6444580	DHX33,MIS12	Non-ABC	BasoE,CFUE,ProE	0	1	1	1	0	0	0	0	0	0	-0.107862	1	promoter-TSS (NM_001195228)	PIMREG	1.85486
chr11	125903536	125903737	SRPRA	ABC	BasoE,CFUE,PolyE,ProE	0	0	1	1	1	0	0	0	1	0	0.239164	0	promoter-TSS (NM_001271985)	DDX25	1.84073
chr11	125902692	125903380	SRPRA	ABC	BasoE,CFUE,PolyE,ProE	0	0	1	1	1	0	0	0	1	0	-0.055811	0	promoter-TSS (NM_001330438)	PUS3	1.84073
chr8	27772390	27772798	TRIM35	ABC	BasoE,CFUE,OrthoE,PolyE,ProE	1	0	1	1	0	0	0	0	1	0	0.316627	0	promoter-TSS (NR_130762)	CCDC25	1.81989
chr9	133335942	133336657	SURF6-nearby-cis	Non-ABC	BasoE,CFUE,OrthoE,PolyE,ProE	1	1	1	0	1	1	0	0	0	1	-0.14111	1	promoter-TSS (NM_006753)	SURF6	1.78786
chr2	68156978	68158282	PNO1-nearby-cis	Non-ABC	BasoE,CFUE,OrthoE,PolyE,ProE	1	1	1	0	1	0	0	0	0	1	0.789406	1	promoter-TSS (NM_001329917)	WDR92	1.78132
chr4	87219637	87220862	KLHL8-nearby-cis	Non-ABC	BasoE,CFUE,OrthoE,PolyE,ProE	0	1	0	0	1	0	1	0	1	1	-0.312224	1	promoter-TSS (NM_001292003)	KLHL8	1.30835
chr4	183443856	183445390	CDKN2AIP-nearby-cis	Non-ABC	BasoE,CFUE,OrthoE,PolyE,ProE	1	1	0	0	0	1	0	0	1	1	0.343263	1	promoter-TSS (NM_017632)	CDKN2AIP	1.25407
chr20	23421245	23421832	GZF1	ABC	BasoE,CFUE,OrthoE,PolyE,ProE	0	1	0	0	0	0	0	0	1	1	0.0445468	0	promoter-TSS (NM_022080)	NAPB	1.23699
chr22	39496258	39496868	MIEF1-nearby-cis	ABC	BasoE,CFUE,ProE	0	1	0	0	0	0	0	0	1	1	-0.254549	0	Intergenic	MIEF1	1.23699
chr8	27325167	27326829	TRIM35-nearby-cis	ABC	BasoE,CFUE,OrthoE,PolyE,ProE	0	0	0	0	0	0	0	0	1	1	0.234422	0	intron (NM_173175, intron 1 of 29)	PTK2B	1.15976
chr12	109476921	109478155	KCTD10-nearby-cis	Non-ABC	BasoE,CFUE,OrthoE,PolyE,ProE	1	1	0	0	0	1	0	0	1	0	0.271911	1	promoter-TSS (NM_001317399)	UBE3B	1.12602
chr12	4271663	4272946	CCND2-nearby-cis	Non-ABC	BasoE,CFUE,PolyE,ProE	0	1	0	0	0	0	0	0	1	0	0.938594	1	intron (NR_149145, intron 1 of 3)	CCND2	1.10894
chr22	39490176	39490483	MIEF1-nearby-cis	ABC	BasoE,CFUE,PolyE,ProE	0	1	0	0	0	0	0	0	1	0	0.107687	0	3' UTR (NM_001098270, exon 1 of 1)	MGAT3	1.10894
chr12	56753617	56753796	NAB2,ZBTB39	ABC	BasoE,CFUE,OrthoE,PolyE,ProE	0	0	0	0	0	0	0	0	0	0	0.28276	0	Intergenic	PRIM1	1
chr12	56753797	56753961	NAB2,ZBTB39	ABC	BasoE,CFUE,OrthoE,PolyE,ProE	0	0	0	0	0	0	0	0	0	0	0.28276	0	Intergenic	PRIM1	1
chr12	56753962	56753967	NAB2,ZBTB39	ABC	BasoE,CFUE,OrthoE,PolyE,ProE	0	0	0	0	0	0	0	0	0	0	0.28276	0	Intergenic	PRIM1	1
chr4	183455637	183456503	CDKN2AIP-nearby-cis	Non-ABC	BasoE,CFUE,ProE	0	0	0	0	0	0	0	0	0	0	0.0360404	1	Intergenic	CDKN2AIP	1
chr1	109090315	109091483	TAF13-nearby-cis	Non-ABC	BasoE,CFUE,OrthoE,PolyE,ProE	1	1	1	1	1	0	1	1	1	1	0.0825377	0	intron (NR_136243, intron 1 of 1)	TMEM167B	0.144932
chr20	23361547	23362409	GZF1-nearby-cis,NXT1-nearby-cis	Non-ABC	BasoE,CFUE,OrthoE,PolyE,ProE	1	1	1	1	0	1	1	1	1	1	-0.830871	0	promoter-TSS (NM_022482)	GZF1	0.12008
chr1	37692129	37692688	MTF1,ZC3H12A	Non-ABC	BasoE,CFUE,OrthoE,PolyE,ProE	1	1	1	1	1	1	0	1	1	1	-0.0798408	0	promoter-TSS (NM_001350759)	CDCA8	0.111493
chr1	23168134	23169046	LUZP1-nearby-cis	Non-ABC	BasoE,CFUE,OrthoE,PolyE,ProE	0	1	1	1	0	1	1	1	1	1	0.274726	0	intron (NM_033631, intron 1 of 4)	LUZP1	0.109532
chr8	22244438	22245554	POLR3D-nearby-cis	Non-ABC	BasoE,CFUE,OrthoE,PolyE,ProE	1	1	1	1	1	0	0	1	1	1	0.509353	0	promoter-TSS (NM_001722)	MIR320A	0.104957
chr1	37859260	37860393	MTF1-nearby-cis	Non-ABC	BasoE,CFUE,OrthoE,PolyE,ProE	1	1	1	1	1	0	0	1	1	1	0.419013	0	promoter-TSS (NM_005955)	MTF1	0.104957
chr17	49707799	49708703	SLC35B1-nearby-cis	Non-ABC	BasoE,CFUE,OrthoE,PolyE,ProE	0	1	1	1	1	0	0	1	1	1	0.512055	0	promoter-TSS (NM_005827)	SLC35B1	0.0944091
chr11	118791598	118791977	C2CD2L	Non-ABC	CFUE,OrthoE,PolyE,ProE	0	1	1	1	1	0	0	1	1	1	-0.0366517	0	promoter-TSS (NM_004397)	DDX6	0.0944091
chr19	40425336	40426244	SERTAD1-nearby-cis	Non-ABC	BasoE,CFUE,OrthoE,PolyE,ProE	0	1	1	1	1	1	1	0	1	1	0.692597	0	intron (NM_013376, intron 1 of 1)	SERTAD1	0.0925238
chr16	71845566	71846352	ATXN1L-nearby-cis	Non-ABC	BasoE,CFUE,OrthoE,PolyE,ProE	0	1	1	1	0	0	1	1	0	1	0.575774	0	promoter-TSS (NM_001137675)	ATXN1L	0.0712858
chr19	18203898	18204538	MPV17L2-nearby-cis	Non-ABC	BasoE,CFUE,OrthoE,PolyE,ProE	0	1	1	1	0	0	0	1	1	1	0.0847703	0	promoter-TSS (NM_002866)	RAB3A	0.0630208
chr17	42578370	42578835	MLX-nearby-cis	Non-ABC	BasoE,CFUE,OrthoE,PolyE,ProE	1	1	1	1	1	0	0	0	1	1	0.400191	0	promoter-TSS (NM_001256016)	PSMC3IP	0.0565599
chr12	57088370	57089287	NAB2-nearby-cis	Non-ABC	BasoE,CFUE,OrthoE,PolyE,ProE	0	1	1	1	1	0	0	0	1	1	0.69919	0	promoter-TSS (NM_001330305)	NAB2	0.0460122
chr17	7315024	7315708	PHF23	Non-ABC	BasoE,CFUE,OrthoE,PolyE,ProE	0	1	1	1	1	0	0	0	1	1	0.546945	0	TTS (NM_001005408)	GPS2	0.0460122
chr15	75201648	75202936	C15orf39-nearby-cis	Non-ABC	BasoE,CFUE,OrthoE,PolyE,ProE	1	1	1	1	1	1	0	0	0	1	0.215237	0	intron (NM_015492, intron 1 of 2)	C15orf39	0.0313866
chr2	73779518	73779770	MTHFD2	Non-ABC	BasoE,CFUE,OrthoE,PolyE,ProE	1	1	1	1	0	0	0	0	1	1	-0.138147	0	exon (NM_003584, exon 1 of 9)	DUSP11	0.0251716
chr2	73779771	73780362	MTHFD2	Non-ABC	BasoE,CFUE,OrthoE,PolyE,ProE	1	1	1	1	0	0	0	0	1	1	-0.138147	0	exon (NM_003584, exon 1 of 9)	DUSP11	0.0251716
chr1	93080480	93080754	TMED5	Non-ABC	BasoE,CFUE,OrthoE,ProE	0	1	1	1	0	1	0	0	1	1	0.728365	0	intron (NM_001164393, intron 1 of 12)	MTF2	0.0211606
chr11	126268743	126269448	SRPRA-nearby-cis	Non-ABC	BasoE,CFUE,OrthoE,PolyE,ProE	1	1	1	1	1	0	1	1	1	0	0.691664	0	promoter-TSS (NR_037647)	FOXRED1	0.0168781
chr17	42019849	42020257	NKIRAS2-nearby-cis	Non-ABC	BasoE,CFUE,OrthoE,PolyE,ProE	0	1	1	1	0	0	0	0	1	1	0.0483971	0	promoter-TSS (NM_001144928)	NKIRAS2	0.014624
chr6	33579616	33580539	BAK1-nearby-cis	Non-ABC	BasoE,CFUE,OrthoE,PolyE,ProE	0	1	1	1	0	0	0	0	1	1	-0.0279101	0	5' UTR (NM_001188, exon 1 of 6)	BAK1	0.014624
chr2	85602293	85603441	MAT2A	Non-ABC	BasoE,CFUE,OrthoE,PolyE,ProE	0	1	1	1	1	0	0	0	0	1	0.219304	0	promoter-TSS (NM_153342)	USP39	0.0143024
chr15	101251454	101252494	CHSY1-nearby-cis	Non-ABC	BasoE,CFUE,PolyE,ProE	0	1	1	1	1	0	0	0	0	1	0.111458	0	promoter-TSS (NM_014918)	CHSY1	0.0143024
chr11	208599	209089	BET1L-nearby-cis	Non-ABC	BasoE,CFUE,OrthoE,PolyE,ProE	0	1	1	1	1	0	0	0	0	1	-0.0905959	0	promoter-TSS (NR_106801)	MIR6743	0.0143024
chr15	75204767	75205089	C15orf39-nearby-cis	Non-ABC	BasoE,CFUE,OrthoE,PolyE,ProE	0	1	1	1	1	0	0	0	0	1	-0.175189	0	intron (NM_015492, intron 1 of 2)	C15orf39	0.0143024
chr3	183253524	183255093	B3GNT5-nearby-cis	Non-ABC	BasoE,CFUE,OrthoE,PolyE,ProE	0	1	1	1	0	1	0	0	0	1	-0.174969	0	intron (NM_032047, intron 1 of 1)	B3GNT5	-0.0105493
chr5	111757204	111758368	STARD4	Non-ABC	BasoE,CFUE,OrthoE,PolyE,ProE	0	1	1	1	0	0	0	0	0	1	0.761698	0	promoter-TSS (NM_001142482)	NREP	-0.0170859
chr5	112146995	112147409	STARD4	Non-ABC	CFUE,ProE	0	1	1	1	0	0	0	0	0	1	0.194826	0	intron (NM_001347887, intron 22 of 23)	EPB41L4A-AS1	-0.0170859
chr1	34984629	34985763	SMIM12	Non-ABC	BasoE,CFUE,PolyE,ProE	0	1	1	1	0	0	0	0	0	1	-0.0940035	0	TTS (NM_007167)	TMEM35B	-0.0170859
chr4	123397271	123399131	SPRY1-nearby-cis	Non-ABC	BasoE,CFUE,OrthoE,PolyE,ProE	0	0	1	1	0	0	1	0	1	1	0.205967	0	promoter-TSS (NM_001258039)	SPRY1	-0.0226273
chr5	132963147	132964093	AFF4-nearby-cis	Non-ABC	BasoE,CFUE,OrthoE,PolyE,ProE	0	1	1	1	0	0	1	1	1	0	0.451875	0	promoter-TSS (NM_014423)	AFF4	-0.0250578
chr20	23357846	23358493	GZF1-nearby-cis,NXT1-nearby-cis	Non-ABC	BasoE,CFUE,OrthoE,PolyE,ProE	0	1	1	1	1	1	0	1	1	0	-0.4751	0	promoter-TSS (NR_109884)	LINC01431	-0.0271077
chr3	183188978	183189355	B3GNT5	Non-ABC	CFUE,ProE	0	0	1	1	0	0	1	0	0	1	0.0737958	0	intron (NM_015078, intron 27 of 29)	LAMP3	-0.0543372
chr12	43805764	43806689	TWF1-nearby-cis	Non-ABC	BasoE,CFUE,OrthoE,PolyE,ProE	0	0	1	1	0	1	0	0	1	1	-0.056507	0	promoter-TSS (NR_073473)	TWF1	-0.0560656
chr1	19659686	19660124	MRTO4	Non-ABC	BasoE,CFUE,ProE	0	0	1	1	0	0	0	0	1	1	-0.10045	0	Intergenic	HTR6	-0.0626022
chr9	37913504	37914188	ALDH1B1	Non-ABC	BasoE,CFUE,OrthoE,PolyE,ProE	0	0	1	1	0	0	0	0	1	1	-0.218098	0	Intergenic	SLC25A51	-0.0626022
chr16	81737988	81738353	CMC2	Non-ABC	BasoE,CFUE,OrthoE,ProE	0	0	1	1	0	0	0	0	1	1	-0.236025	0	Intergenic	PLCG2	-0.0626022
chr10	14877870	14879335	SUV39H2-nearby-cis	Non-ABC	BasoE,CFUE,OrthoE,PolyE,ProE	0	1	1	1	0	0	0	1	1	0	-0.164334	0	promoter-TSS (NM_001193425)	SUV39H2	-0.0650327
chr2	128090968	128091486	AMMECR1L	Non-ABC	BasoE,CFUE,OrthoE,PolyE,ProE	1	1	1	1	1	0	0	0	1	0	0.168646	0	promoter-TSS (NM_020120)	UGGT1	-0.0714936
chr11	119121171	119122016	C2CD2L-nearby-cis	Non-ABC	BasoE,CFUE,OrthoE,PolyE,ProE	1	1	1	1	1	0	0	0	1	0	-0.0140035	0	promoter-TSS (NM_001351964)	HINFP	-0.0714936
chr17	42101560	42101875	NKIRAS2	Non-ABC	CFUE,OrthoE,ProE	0	0	1	1	0	0	0	0	0	1	0.627876	0	3' UTR (NM_024119, exon 14 of 14)	DHX58	-0.0943121
chr22	16774680	16774927	Kit-ATAC	Non-ABC	CFUE,ProE	0	0	1	1	0	0	0	0	0	1	-0.0140847	0	Intergenic	LINC01665	-0.0943121
chr12	57069470	57069557	NAB2,ZBTB39	Non-ABC	BasoE,CFUE,OrthoE,PolyE,ProE	0	0	1	1	0	0	0	0	0	1	0.236735	0	intron (NM_001130963, intron 3 of 8)	NEMP1	-0.0943121
chr12	57069643	57069961	NAB2,ZBTB39	Non-ABC	BasoE,CFUE,OrthoE,PolyE,ProE	0	0	1	1	0	0	0	0	0	1	0.236735	0	intron (NM_001130963, intron 3 of 8)	NEMP1	-0.0943121
chr1	18956353	18957094	MRTO4	Non-ABC	BasoE,CFUE,OrthoE,PolyE,ProE	0	0	1	1	0	0	0	0	0	1	0.186417	0	promoter-TSS (NM_001136265)	IFFO2	-0.0943121
chr4	86922408	86922680	KLHL8	Non-ABC	BasoE,CFUE,OrthoE,PolyE,ProE	0	0	1	1	0	0	0	0	0	1	0.030705	0	Intergenic	AFF1-AS1	-0.0943121
chr9	121213209	121213554	RAB14-nearby-cis	Non-ABC	CFUE,OrthoE,ProE	0	0	1	1	0	0	0	0	0	1	-0.0381304	0	intron (NM_001353054, intron 5 of 25)	RAB14	-0.0943121
chr8	27597190	27597471	TRIM35	Non-ABC	CFUE	0	0	1	1	0	0	0	0	0	1	-0.0991566	0	non-coding (NR_045494, exon 9 of 9)	MIR6843	-0.0943121
chr12	109775411	109775692	KCTD10	Non-ABC	BasoE,CFUE,ProE	0	0	1	1	0	0	0	0	0	1	-0.107551	0	Intergenic	FAM222A-AS1	-0.0943121
chr11	65988932	65989595	FOSL1	Non-ABC	BasoE,CFUE,OrthoE,PolyE,ProE	0	0	1	1	0	0	0	0	0	1	-0.113481	0	Intergenic	BANF1	-0.0943121
chr1	19241142	19241734	MRTO4-nearby-cis	Non-ABC	BasoE,CFUE,OrthoE,ProE	0	0	1	1	0	0	0	0	0	1	-0.118698	0	TTS (NR_135114)	EMC1	-0.0943121
chr20	23441848	23442298	GZF1	Non-ABC	BasoE,CFUE,OrthoE,ProE	0	0	1	1	0	0	0	0	0	1	-0.392416	0	intron (NM_138283, intron 2 of 3)	CSTL1	-0.0943121
chr20	23606463	23606892	GZF1,NXT1	Non-ABC	CFUE,ProE	0	0	1	1	0	0	0	0	0	1	-0.460293	0	promoter-TSS (NM_001008693)	CST9	-0.0943121
chr17	81512129	81513259	ACTG1-nearby-cis	Non-ABC	BasoE,CFUE,OrthoE,PolyE,ProE	1	1	1	1	1	1	0	0	0	0	0.335542	0	5' UTR (NM_001199954, exon 1 of 6)	ACTG1	-0.0966668
chr17	7239376	7239967	PHF23-nearby-cis	Non-ABC	BasoE,CFUE,OrthoE,PolyE,ProE	0	1	1	1	0	0	0	0	1	0	0.702557	0	promoter-TSS (NM_024297)	PHF23	-0.113429
chr11	119106880	119107782	C2CD2L-nearby-cis	Non-ABC	BasoE,CFUE,OrthoE,PolyE,ProE	0	1	1	1	0	0	0	0	1	0	0.516329	0	promoter-TSS (NM_001290474)	C2CD2L	-0.113429
chr22	39501895	39502799	MIEF1-nearby-cis	Non-ABC	BasoE,CFUE,OrthoE,PolyE,ProE	0	1	1	1	1	0	0	0	0	0	0.00882412	0	non-coding (NR_130790, exon 1 of 7)	MIEF1	-0.113751
chr3	99875643	99876455	FILIP1L-nearby-cis	Non-ABC	BasoE,CFUE,OrthoE,PolyE,ProE	1	0	1	1	0	0	1	1	0	0	0.661791	0	intron (NM_001370247, intron 1 of 2)	FILIP1L	-0.123446
chr17	5467959	5469398	DHX33-nearby-cis	Non-ABC	BasoE,CFUE,OrthoE,PolyE,ProE	0	0	1	1	1	0	0	1	0	0	0.336839	0	promoter-TSS (NR_135644)	DHX33	-0.14258
chr5	112737496	112738151	STARD4	Non-ABC	BasoE,CFUE,OrthoE,PolyE,ProE	0	0	1	1	1	0	0	0	1	0	0.831369	0	promoter-TSS (NM_001354898)	APC	-0.159267
chr5	112738331	112738584	STARD4	Non-ABC	CFUE	0	0	1	1	1	0	0	0	1	0	0.675767	0	exon (NM_001354898, exon 2 of 16)	APC	-0.159267
chr19	18192700	18193476	MPV17L2-nearby-cis	Non-ABC	BasoE,CFUE,OrthoE,PolyE,ProE	1	1	0	0	0	0	0	0	1	1	0.127506	0	promoter-TSS (NM_032683)	MPV17L2	-0.752463
chr6	42039597	42039645	BYSL	Non-ABC	BasoE,CFUE,OrthoE,PolyE,ProE	0	1	0	0	0	0	0	0	1	1	0.583486	0	intron (NM_001287434, intron 1 of 4)	CCND3	-0.763011
chr6	42039646	42039842	BYSL	Non-ABC	BasoE,CFUE,OrthoE,PolyE,ProE	0	1	0	0	0	0	0	0	1	1	0.583486	0	intron (NM_001287434, intron 1 of 4)	CCND3	-0.763011
chr10	110306204	110306443	DUSP5	Non-ABC	CFUE,ProE	0	1	0	0	0	0	0	0	1	1	0.179029	0	Intergenic	SMNDC1	-0.763011
chr10	110304320	110305418	DUSP5	Non-ABC	BasoE,CFUE,OrthoE,PolyE,ProE	0	1	0	0	0	0	0	0	1	1	-0.0576849	0	promoter-TSS (NM_005871)	SMNDC1	-0.763011
chr19	9323579	9324603	ZNF121	Non-ABC	BasoE,CFUE,OrthoE,PolyE,ProE	0	1	0	0	0	0	0	0	1	1	-0.193084	0	promoter-TSS (NM_001202412)	ZNF559	-0.763011
chr15	101651704	101651915	CHSY1	Non-ABC	BasoE,CFUE,OrthoE,PolyE,ProE	0	1	0	0	0	0	0	0	1	1	-0.244565	0	intron (NM_001308026, intron 1 of 5)	TM2D3	-0.763011
chr8	89901879	89903142	OSGIN2-nearby-cis	Non-ABC	BasoE,CFUE,OrthoE,PolyE,ProE	0	0	0	0	1	0	1	0	1	1	-0.0483919	0	promoter-TSS (NM_001126111)	OSGIN2	-0.768874
chr17	42107616	42108067	NKIRAS2	Non-ABC	BasoE,CFUE,OrthoE,PolyE,ProE	0	1	0	0	0	0	0	0	0	1	0.799064	0	intron (NM_024119, intron 7 of 13)	DHX58	-0.79472
chr1	26820754	26821185	ZDHHC18-nearby-cis	Non-ABC	CFUE,ProE	0	1	0	0	0	0	0	0	0	1	0.157404	0	Intergenic	ZDHHC18	-0.79472
chr17	42112459	42113056	NKIRAS2	Non-ABC	BasoE,CFUE,OrthoE,PolyE,ProE	0	1	0	0	0	0	0	0	0	1	-0.292765	0	promoter-TSS (NM_024119)	DHX58	-0.79472
chr1	23177475	23178092	LUZP1-nearby-cis	Non-ABC	BasoE,CFUE,ProE	0	0	0	0	0	0	0	0	1	1	0.796862	0	Intergenic	LUZP1	-0.840237
chr9	122912858	122913633	RC3H2-nearby-cis	Non-ABC	BasoE,CFUE,OrthoE,PolyE,ProE	0	0	0	0	0	0	0	0	1	1	0.0273948	0	promoter-TSS (NM_006626)	ZBTB6	-0.840237
chr12	56763148	56763527	NAB2,ZBTB39	Non-ABC	CFUE,ProE	0	0	0	0	0	0	0	0	1	1	0.0262586	0	promoter-TSS (NM_003725)	HSD17B6	-0.840237
chr8	103078394	103079270	FZD6	Non-ABC	BasoE,CFUE,ProE	0	0	0	0	0	0	0	0	1	1	-0.00189726	0	Intergenic	LINC01181	-0.840237
chr4	123564798	123565172	SPRY1	Non-ABC	BasoE,CFUE,OrthoE,PolyE,ProE	0	0	0	0	0	0	0	0	1	1	-0.118783	0	Intergenic	LINC01091	-0.840237
chr17	49407867	49408477	SLC35B1	Non-ABC	BasoE,CFUE,PolyE,ProE	0	0	0	0	0	0	0	0	0	1	0.67452	0	intron (NM_001281496, intron 5 of 6)	PHB	-0.871947
chr15	38354398	38354655	SPRED1	Non-ABC	CFUE,ProE	0	0	0	0	0	0	0	0	0	1	0.404992	0	3' UTR (NM_152594, exon 7 of 7)	FAM98B	-0.871947
chr17	59440768	59441129	SMG8	Non-ABC	BasoE,CFUE,OrthoE,PolyE,ProE	0	0	0	0	0	0	0	0	0	1	0.273518	0	intron (NR_110813, intron 2 of 2)	MIR4729	-0.871947
chr5	64784477	64784705	Kit-ATAC	Non-ABC	CFUE	0	0	0	0	0	0	0	0	0	1	0.304096	0	intron (NM_001297645, intron 4 of 10)	CWC27	-0.871947
chr12	4107394	4107792	CCND2	Non-ABC	BasoE,CFUE,ProE	0	0	0	0	0	0	0	0	0	1	0.215729	0	Intergenic	CCND2	-0.871947
chr12	57124318	57124596	ZBTB39	Non-ABC	BasoE,CFUE,ProE	0	0	0	0	0	0	0	0	0	1	0.198924	0	Intergenic	LRP1	-0.871947
chr18	13630214	13630469	Kit-ATAC	Non-ABC	CFUE,ProE	0	0	0	0	0	0	0	0	0	1	0.200914	0	intron (NM_001003675, intron 2 of 2)	LDLRAD4	-0.871947
chr12	57006004	57006838	NAB2,ZBTB39-nearby-cis	Non-ABC	BasoE,CFUE,OrthoE,PolyE,ProE	0	0	0	0	0	0	0	0	0	1	0.0608717	0	5' UTR (NM_014830, exon 1 of 2)	ZBTB39	-0.871947
chr12	3962632	3962919	CCND2	Non-ABC	CFUE,ProE	0	0	0	0	0	0	0	0	0	1	0.0572091	0	Intergenic	PARP11	-0.871947
chr19	9136537	9136811	ZNF562	Non-ABC	CFUE,ProE	0	0	0	0	0	0	0	0	0	1	0.0319336	0	Intergenic	ZNF317	-0.871947
chr15	100917997	100918435	CHSY1	Non-ABC	BasoE,CFUE,ProE	0	0	0	0	0	0	0	0	0	1	-0.0433493	0	non-coding (NR_135831, exon 1 of 2)	LOC101927751	-0.871947
chr12	3882868	3883498	CCND2	Non-ABC	BasoE,CFUE,ProE	0	0	0	0	0	0	0	0	0	1	-0.134251	0	Intergenic	PARP11	-0.871947
chr2	237858311	237858650	ASB1	Non-ABC	CFUE,PolyE,ProE	0	0	0	0	0	0	0	0	0	1	-0.160168	0	Intergenic	RAMP1	-0.871947
chr12	3873000	3873648	CCND2	Non-ABC	BasoE,CFUE,OrthoE,PolyE,ProE	0	1	0	0	0	0	0	0	1	0	0.41598	0	promoter-TSS (NM_001286522)	PARP11	-0.891064
chr2	237905220	237905612	Kit-ATAC	Non-ABC	CFUE,ProE	0	1	0	0	0	0	0	0	0	0	0.105662	0	intron (NM_001308353, intron 3 of 3)	RAMP1	-0.922774
chr11	32829549	32830445	PRRG4-nearby-cis	Non-ABC	BasoE,CFUE,OrthoE,PolyE,ProE	0	0	0	0	0	0	0	1	0	0	-0.228054	0	promoter-TSS (NM_024081)	PRRG4	-0.951603
chr2	28406751	28407094	FOSL2-nearby-cis	Non-ABC	CFUE,ProE	0	0	0	0	0	0	0	0	0	0	0.223397	0	intron (NM_005253, intron 2 of 3)	FLJ31356	-1
chr1	241624997	241625335	OPN3-nearby-cis	Non-ABC	BasoE,CFUE,PolyE,ProE	0	0	0	0	0	0	0	0	0	0	0.131743	0	intron (NM_014322, intron 1 of 3)	CHML	-1
chr10	74169022	74169566	Kit-ATAC	Non-ABC	ProE	0	0	0	0	0	0	0	0	0	0	0.454664	0	intron (NM_001369123, intron 1 of 9)	ADK	-1
chr21	41926729	41927054	ZBTB21	Non-ABC	BasoE,PolyE,ProE	0	0	0	0	0	0	0	0	0	0	-0.242336	0	promoter-TSS (NM_199050)	C2CD2	-1
chr4	10157607	10158238	ZNF518B	Non-ABC	BasoE	0	0	1	1	0	0	1	0	0	1	-0.173328	0	Intergenic	WDR1	-3.05434
chr13	91134268	91134509	MIR17HG	Non-ABC	HUDEP2 Only	0	0	1	1	0	0	0	0	0	1	0.162394	0	intron (NR_047004, intron 2 of 3)	LINC00380	-3.09431
chr2	85413964	85414171	MAT2A	Non-ABC	HUDEP2 Only	0	1	1	1	0	0	0	0	1	0	-0.190643	0	promoter-TSS (NM_001256139)	CAPG	-3.11343
chr1	241627565	241627792	OPN3-nearby-cis	Non-ABC	HUDEP2 Only	0	0	1	0	0	0	0	0	0	1	0.0729427	0	intron (NM_014322, intron 1 of 3)	CHML	-3.33784
chr8	103373262	103373367	FZD6	Non-ABC	HUDEP2 Only	0	0	0	0	0	0	0	0	0	1	0.523303	0	intron (NM_001256099, intron 1 of 3)	CTHRC1	-3.87195
chr8	103373368	103373503	FZD6	Non-ABC	HUDEP2 Only	0	0	0	0	0	0	0	0	0	1	0.523303	0	intron (NM_001256099, intron 1 of 3)	CTHRC1	-3.87195
chr12	43882619	43882881	TWF1	Non-ABC	BasoE	0	0	0	0	0	0	0	0	0	1	0.085126	0	intron (NM_001286213, intron 2 of 6)	TMEM117	-3.87195
chr3	116758115	116758528	Kit-ATAC	Non-ABC	HUDEP2 Only	0	0	0	0	0	0	0	0	0	1	0.461123	0	Intergenic	TUSC7	-3.87195
chr3	183184650	183184903	B3GNT5	Non-ABC	HUDEP2 Only	0	0	0	0	0	0	0	0	0	1	-0.0921502	0	intron (NM_015078, intron 27 of 29)	LAMP3	-3.87195
chr2	112048677	112049122	Kit-ATAC	Non-ABC	HUDEP2 Only	0	0	0	0	0	0	0	0	0	1	0.151948	0	Intergenic	TMEM87B	-3.87195
chr15	100919210	100919592	CHSY1	Non-ABC	HUDEP2 Only	0	0	0	0	0	0	0	0	0	1	-0.164317	0	promoter-TSS (NM_024652)	LRRK1	-3.87195
chr14	105908477	105908947	Kit-ATAC	Non-ABC	HUDEP2 Only	0	0	0	0	0	0	0	0	0	0	-1.14555	0	Intergenic	FAM30A	-4
