# Supplementary material for: Predictive modeling of signal-responsive cis-elements in human red blood cell precursors
Source: Nucleic Acids Res. 2026 May 21;54(10):gkag505. doi: 10.1093/nar/gkag505 (PMC13191290; doi:10.1093/nar/gkag505)
Supplement: gkag505_Supplemental_Files [file gkag505_supplemental_files.zip › Table S2.xlsx]

## Sheet: ENCODE
Target	URL
PHF8	https://www.encodeproject.org/files/ENCFF100WXV/@@download/ENCFF100WXV.bed.gz
MAX	https://www.encodeproject.org/files/ENCFF679HVZ/@@download/ENCFF679HVZ.bed.gz
SAP30	https://www.encodeproject.org/files/ENCFF864EKR/@@download/ENCFF864EKR.bed.gz
HDAC6	https://www.encodeproject.org/files/ENCFF025HHM/@@download/ENCFF025HHM.bed.gz
POLR2A	https://www.encodeproject.org/files/ENCFF998LIN/@@download/ENCFF998LIN.bed.gz
CTCF	https://www.encodeproject.org/files/ENCFF559HEE/@@download/ENCFF559HEE.bed.gz
NR2C2	https://www.encodeproject.org/files/ENCFF541SHT/@@download/ENCFF541SHT.bed.gz
SETDB1	https://www.encodeproject.org/files/ENCFF865APC/@@download/ENCFF865APC.bed.gz
ZNF274	https://www.encodeproject.org/files/ENCFF250QWW/@@download/ENCFF250QWW.bed.gz
USF2	https://www.encodeproject.org/files/ENCFF352CCQ/@@download/ENCFF352CCQ.bed.gz
SMAD5	https://www.encodeproject.org/files/ENCFF410JJC/@@download/ENCFF410JJC.bed.gz
RBBP5	https://www.encodeproject.org/files/ENCFF483WSN/@@download/ENCFF483WSN.bed.gz
HDAC1	https://www.encodeproject.org/files/ENCFF130EPK/@@download/ENCFF130EPK.bed.gz
HDAC2	https://www.encodeproject.org/files/ENCFF713HRG/@@download/ENCFF713HRG.bed.gz
RFX5	https://www.encodeproject.org/files/ENCFF581CEN/@@download/ENCFF581CEN.bed.gz
YY1	https://www.encodeproject.org/files/ENCFF291MOZ/@@download/ENCFF291MOZ.bed.gz
POLR2AphosphoS2	https://www.encodeproject.org/files/ENCFF712GHT/@@download/ENCFF712GHT.bed.gz
ARID3A	https://www.encodeproject.org/files/ENCFF974QZG/@@download/ENCFF974QZG.bed.gz
CTCF	https://www.encodeproject.org/files/ENCFF681OMH/@@download/ENCFF681OMH.bed.gz
SPI1	https://www.encodeproject.org/files/ENCFF387FGQ/@@download/ENCFF387FGQ.bed.gz
MYC	https://www.encodeproject.org/files/ENCFF596JXE/@@download/ENCFF596JXE.bed.gz
UBTF	https://www.encodeproject.org/files/ENCFF005KSQ/@@download/ENCFF005KSQ.bed.gz
GATA2	https://www.encodeproject.org/files/ENCFF727SRR/@@download/ENCFF727SRR.bed.gz
TBP	https://www.encodeproject.org/files/ENCFF159SBO/@@download/ENCFF159SBO.bed.gz
TBL1XR1	https://www.encodeproject.org/files/ENCFF531SEM/@@download/ENCFF531SEM.bed.gz
TAF7	https://www.encodeproject.org/files/ENCFF700YSH/@@download/ENCFF700YSH.bed.gz
CEBPB	https://www.encodeproject.org/files/ENCFF819GCB/@@download/ENCFF819GCB.bed.gz
CBX3	https://www.encodeproject.org/files/ENCFF692KUW/@@download/ENCFF692KUW.bed.gz
YY1	https://www.encodeproject.org/files/ENCFF049NZU/@@download/ENCFF049NZU.bed.gz
TAL1	https://www.encodeproject.org/files/ENCFF519DOC/@@download/ENCFF519DOC.bed.gz
NR2F2	https://www.encodeproject.org/files/ENCFF823SRC/@@download/ENCFF823SRC.bed.gz
THAP1	https://www.encodeproject.org/files/ENCFF981YOM/@@download/ENCFF981YOM.bed.gz
ZC3H11A	https://www.encodeproject.org/files/ENCFF804JPD/@@download/ENCFF804JPD.bed.gz
TRIM28	https://www.encodeproject.org/files/ENCFF016PZU/@@download/ENCFF016PZU.bed.gz
SMARCB1	https://www.encodeproject.org/files/ENCFF056FNQ/@@download/ENCFF056FNQ.bed.gz
RCOR1	https://www.encodeproject.org/files/ENCFF796XFQ/@@download/ENCFF796XFQ.bed.gz
E2F6	https://www.encodeproject.org/files/ENCFF142VQA/@@download/ENCFF142VQA.bed.gz
GTF2F1	https://www.encodeproject.org/files/ENCFF334QGA/@@download/ENCFF334QGA.bed.gz
MXI1	https://www.encodeproject.org/files/ENCFF413YYC/@@download/ENCFF413YYC.bed.gz
STAT5A	https://www.encodeproject.org/files/ENCFF126MOY/@@download/ENCFF126MOY.bed.gz
MAFK	https://www.encodeproject.org/files/ENCFF715WON/@@download/ENCFF715WON.bed.gz
BACH1	https://www.encodeproject.org/files/ENCFF846TVV/@@download/ENCFF846TVV.bed.gz
UBTF	https://www.encodeproject.org/files/ENCFF613NZO/@@download/ENCFF613NZO.bed.gz
CTCFL	https://www.encodeproject.org/files/ENCFF985NLY/@@download/ENCFF985NLY.bed.gz
TBL1XR1	https://www.encodeproject.org/files/ENCFF823JUG/@@download/ENCFF823JUG.bed.gz
SIN3A	https://www.encodeproject.org/files/ENCFF210HYN/@@download/ENCFF210HYN.bed.gz
SMARCA4	https://www.encodeproject.org/files/ENCFF251WLL/@@download/ENCFF251WLL.bed.gz
KDM5B	https://www.encodeproject.org/files/ENCFF826CYV/@@download/ENCFF826CYV.bed.gz
ATF3	https://www.encodeproject.org/files/ENCFF355QAJ/@@download/ENCFF355QAJ.bed.gz
SUZ12	https://www.encodeproject.org/files/ENCFF019XTP/@@download/ENCFF019XTP.bed.gz
FOSL1	https://www.encodeproject.org/files/ENCFF961OPH/@@download/ENCFF961OPH.bed.gz
CUX1	https://www.encodeproject.org/files/ENCFF010SPN/@@download/ENCFF010SPN.bed.gz
ZNF384	https://www.encodeproject.org/files/ENCFF641YZX/@@download/ENCFF641YZX.bed.gz
ELF1	https://www.encodeproject.org/files/ENCFF368HEW/@@download/ENCFF368HEW.bed.gz
POLR2A	https://www.encodeproject.org/files/ENCFF278KVO/@@download/ENCFF278KVO.bed.gz
JUND	https://www.encodeproject.org/files/ENCFF774OPQ/@@download/ENCFF774OPQ.bed.gz
ZNF274	https://www.encodeproject.org/files/ENCFF521HBG/@@download/ENCFF521HBG.bed.gz
SMC3	https://www.encodeproject.org/files/ENCFF483CZB/@@download/ENCFF483CZB.bed.gz
HDAC2	https://www.encodeproject.org/files/ENCFF809VBW/@@download/ENCFF809VBW.bed.gz
ZBTB7A	https://www.encodeproject.org/files/ENCFF345YFV/@@download/ENCFF345YFV.bed.gz
TEAD4	https://www.encodeproject.org/files/ENCFF857RDC/@@download/ENCFF857RDC.bed.gz
GATA1	https://www.encodeproject.org/files/ENCFF178NBS/@@download/ENCFF178NBS.bed.gz
PML	https://www.encodeproject.org/files/ENCFF070CZW/@@download/ENCFF070CZW.bed.gz
REST	https://www.encodeproject.org/files/ENCFF603SNP/@@download/ENCFF603SNP.bed.gz
EP300	https://www.encodeproject.org/files/ENCFF821GNB/@@download/ENCFF821GNB.bed.gz
MAX	https://www.encodeproject.org/files/ENCFF221GAR/@@download/ENCFF221GAR.bed.gz
GABPA	https://www.encodeproject.org/files/ENCFF678KYI/@@download/ENCFF678KYI.bed.gz
MAFF	https://www.encodeproject.org/files/ENCFF483XQO/@@download/ENCFF483XQO.bed.gz
ZHX1	https://www.encodeproject.org/files/ENCFF908BDF/@@download/ENCFF908BDF.bed.gz
ZBED1	https://www.encodeproject.org/files/ENCFF373FBG/@@download/ENCFF373FBG.bed.gz
SMAD2	https://www.encodeproject.org/files/ENCFF154IXU/@@download/ENCFF154IXU.bed.gz
SUZ12	https://www.encodeproject.org/files/ENCFF319JHV/@@download/ENCFF319JHV.bed.gz
RNF2	https://www.encodeproject.org/files/ENCFF885TLC/@@download/ENCFF885TLC.bed.gz
CEBPZ	https://www.encodeproject.org/files/ENCFF803JOE/@@download/ENCFF803JOE.bed.gz
ETV6	https://www.encodeproject.org/files/ENCFF808CFK/@@download/ENCFF808CFK.bed.gz
CREM	https://www.encodeproject.org/files/ENCFF744NXL/@@download/ENCFF744NXL.bed.gz
SREBF1	https://www.encodeproject.org/files/ENCFF318KNL/@@download/ENCFF318KNL.bed.gz
SMAD1	https://www.encodeproject.org/files/ENCFF388JWW/@@download/ENCFF388JWW.bed.gz
REST	https://www.encodeproject.org/files/ENCFF120MVT/@@download/ENCFF120MVT.bed.gz
POLR2AphosphoS5	https://www.encodeproject.org/files/ENCFF879HIG/@@download/ENCFF879HIG.bed.gz
CBX5	https://www.encodeproject.org/files/ENCFF219DOH/@@download/ENCFF219DOH.bed.gz
CREB3L1	https://www.encodeproject.org/files/ENCFF719NIX/@@download/ENCFF719NIX.bed.gz
SIN3A	https://www.encodeproject.org/files/ENCFF435GRA/@@download/ENCFF435GRA.bed.gz
ZFP36	https://www.encodeproject.org/files/ENCFF262ZUB/@@download/ENCFF262ZUB.bed.gz
SP1	https://www.encodeproject.org/files/ENCFF297KAT/@@download/ENCFF297KAT.bed.gz
SIX5	https://www.encodeproject.org/files/ENCFF615QOD/@@download/ENCFF615QOD.bed.gz
ATF7	https://www.encodeproject.org/files/ENCFF280UZU/@@download/ENCFF280UZU.bed.gz
NRF1	https://www.encodeproject.org/files/ENCFF450JCL/@@download/ENCFF450JCL.bed.gz
BMI1	https://www.encodeproject.org/files/ENCFF259NPX/@@download/ENCFF259NPX.bed.gz
BHLHE40	https://www.encodeproject.org/files/ENCFF432TSX/@@download/ENCFF432TSX.bed.gz
POU5F1	https://www.encodeproject.org/files/ENCFF577BMW/@@download/ENCFF577BMW.bed.gz
TARDBP	https://www.encodeproject.org/files/ENCFF063ILV/@@download/ENCFF063ILV.bed.gz
NRF1	https://www.encodeproject.org/files/ENCFF836FKF/@@download/ENCFF836FKF.bed.gz
ZMIZ1	https://www.encodeproject.org/files/ENCFF133TIH/@@download/ENCFF133TIH.bed.gz
HCFC1	https://www.encodeproject.org/files/ENCFF780MBM/@@download/ENCFF780MBM.bed.gz
JUN	https://www.encodeproject.org/files/ENCFF934OCU/@@download/ENCFF934OCU.bed.gz
RUNX1	https://www.encodeproject.org/files/ENCFF168KBY/@@download/ENCFF168KBY.bed.gz
ZKSCAN1	https://www.encodeproject.org/files/ENCFF090QJO/@@download/ENCFF090QJO.bed.gz
MEIS2	https://www.encodeproject.org/files/ENCFF678QHT/@@download/ENCFF678QHT.bed.gz
IRF2	https://www.encodeproject.org/files/ENCFF324USK/@@download/ENCFF324USK.bed.gz
MEF2A	https://www.encodeproject.org/files/ENCFF883WDT/@@download/ENCFF883WDT.bed.gz
TCF7L2	https://www.encodeproject.org/files/ENCFF205MMX/@@download/ENCFF205MMX.bed.gz
ELK1	https://www.encodeproject.org/files/ENCFF519LUE/@@download/ENCFF519LUE.bed.gz
TRIM28	https://www.encodeproject.org/files/ENCFF600QVD/@@download/ENCFF600QVD.bed.gz
MYNN	https://www.encodeproject.org/files/ENCFF795LBM/@@download/ENCFF795LBM.bed.gz
MLLT1	https://www.encodeproject.org/files/ENCFF460XQR/@@download/ENCFF460XQR.bed.gz
ZNF24	https://www.encodeproject.org/files/ENCFF933ZIS/@@download/ENCFF933ZIS.bed.gz
ELF4	https://www.encodeproject.org/files/ENCFF976WHF/@@download/ENCFF976WHF.bed.gz
HES1	https://www.encodeproject.org/files/ENCFF419FNX/@@download/ENCFF419FNX.bed.gz
NEUROD1	https://www.encodeproject.org/files/ENCFF852XSD/@@download/ENCFF852XSD.bed.gz
ZNF24	https://www.encodeproject.org/files/ENCFF016XTQ/@@download/ENCFF016XTQ.bed.gz
SOX6	https://www.encodeproject.org/files/ENCFF353GUG/@@download/ENCFF353GUG.bed.gz
ESRRA	https://www.encodeproject.org/files/ENCFF200PMR/@@download/ENCFF200PMR.bed.gz
U2AF1	https://www.encodeproject.org/files/ENCFF342ZVG/@@download/ENCFF342ZVG.bed.gz
KDM4B	https://www.encodeproject.org/files/ENCFF053ADC/@@download/ENCFF053ADC.bed.gz
PCBP1	https://www.encodeproject.org/files/ENCFF632GIY/@@download/ENCFF632GIY.bed.gz
RNF2	https://www.encodeproject.org/files/ENCFF513CNT/@@download/ENCFF513CNT.bed.gz
ARNT	https://www.encodeproject.org/files/ENCFF032MDN/@@download/ENCFF032MDN.bed.gz
SNIP1	https://www.encodeproject.org/files/ENCFF772GVZ/@@download/ENCFF772GVZ.bed.gz
TCF7	https://www.encodeproject.org/files/ENCFF850HGO/@@download/ENCFF850HGO.bed.gz
SRSF7	https://www.encodeproject.org/files/ENCFF295KEI/@@download/ENCFF295KEI.bed.gz
FOXK2	https://www.encodeproject.org/files/ENCFF960WIT/@@download/ENCFF960WIT.bed.gz
DEAF1	https://www.encodeproject.org/files/ENCFF633OQQ/@@download/ENCFF633OQQ.bed.gz
DPF2	https://www.encodeproject.org/files/ENCFF663KFV/@@download/ENCFF663KFV.bed.gz
DDX20	https://www.encodeproject.org/files/ENCFF738XGF/@@download/ENCFF738XGF.bed.gz
SAFB	https://www.encodeproject.org/files/ENCFF189QCJ/@@download/ENCFF189QCJ.bed.gz
RUNX1	https://www.encodeproject.org/files/ENCFF259VDF/@@download/ENCFF259VDF.bed.gz
HDGF	https://www.encodeproject.org/files/ENCFF926PTQ/@@download/ENCFF926PTQ.bed.gz
ATF4	https://www.encodeproject.org/files/ENCFF491DNM/@@download/ENCFF491DNM.bed.gz
MBD2	https://www.encodeproject.org/files/ENCFF496CSN/@@download/ENCFF496CSN.bed.gz
DPF2	https://www.encodeproject.org/files/ENCFF206HJJ/@@download/ENCFF206HJJ.bed.gz
MTA2	https://www.encodeproject.org/files/ENCFF752DRC/@@download/ENCFF752DRC.bed.gz
ASH1L	https://www.encodeproject.org/files/ENCFF701QFG/@@download/ENCFF701QFG.bed.gz
SKIL	https://www.encodeproject.org/files/ENCFF048GFY/@@download/ENCFF048GFY.bed.gz
TARDBP	https://www.encodeproject.org/files/ENCFF235UZG/@@download/ENCFF235UZG.bed.gz
ZNF280A	https://www.encodeproject.org/files/ENCFF346SGM/@@download/ENCFF346SGM.bed.gz
NR2F1	https://www.encodeproject.org/files/ENCFF078SJN/@@download/ENCFF078SJN.bed.gz
E2F1	https://www.encodeproject.org/files/ENCFF414ZZX/@@download/ENCFF414ZZX.bed.gz
NCOR1	https://www.encodeproject.org/files/ENCFF098XOZ/@@download/ENCFF098XOZ.bed.gz
PCBP2	https://www.encodeproject.org/files/ENCFF970WJK/@@download/ENCFF970WJK.bed.gz
RBM14	https://www.encodeproject.org/files/ENCFF982SSS/@@download/ENCFF982SSS.bed.gz
XRCC5	https://www.encodeproject.org/files/ENCFF920FBS/@@download/ENCFF920FBS.bed.gz
CBX1	https://www.encodeproject.org/files/ENCFF740VTJ/@@download/ENCFF740VTJ.bed.gz
SRSF9	https://www.encodeproject.org/files/ENCFF500ZGP/@@download/ENCFF500ZGP.bed.gz
GTF2F1	https://www.encodeproject.org/files/ENCFF449AHL/@@download/ENCFF449AHL.bed.gz
FIP1L1	https://www.encodeproject.org/files/ENCFF362ZTW/@@download/ENCFF362ZTW.bed.gz
SAFB2	https://www.encodeproject.org/files/ENCFF550DYZ/@@download/ENCFF550DYZ.bed.gz
ATF2	https://www.encodeproject.org/files/ENCFF525YRJ/@@download/ENCFF525YRJ.bed.gz
MLLT1	https://www.encodeproject.org/files/ENCFF148VLB/@@download/ENCFF148VLB.bed.gz
MITF	https://www.encodeproject.org/files/ENCFF724TVS/@@download/ENCFF724TVS.bed.gz
NBN	https://www.encodeproject.org/files/ENCFF981VUX/@@download/ENCFF981VUX.bed.gz
ZNF282	https://www.encodeproject.org/files/ENCFF188ZMQ/@@download/ENCFF188ZMQ.bed.gz
E4F1	https://www.encodeproject.org/files/ENCFF211YKN/@@download/ENCFF211YKN.bed.gz
IKZF1	https://www.encodeproject.org/files/ENCFF570TDY/@@download/ENCFF570TDY.bed.gz
SRSF3	https://www.encodeproject.org/files/ENCFF904ZZF/@@download/ENCFF904ZZF.bed.gz
NFATC3	https://www.encodeproject.org/files/ENCFF358IAH/@@download/ENCFF358IAH.bed.gz
RAD51	https://www.encodeproject.org/files/ENCFF924XJK/@@download/ENCFF924XJK.bed.gz
L3MBTL2	https://www.encodeproject.org/files/ENCFF026BYE/@@download/ENCFF026BYE.bed.gz
LEF1	https://www.encodeproject.org/files/ENCFF595DQM/@@download/ENCFF595DQM.bed.gz
ZNF24	https://www.encodeproject.org/files/ENCFF015AWN/@@download/ENCFF015AWN.bed.gz
NCOA1	https://www.encodeproject.org/files/ENCFF939JEH/@@download/ENCFF939JEH.bed.gz
FOXM1	https://www.encodeproject.org/files/ENCFF869BQV/@@download/ENCFF869BQV.bed.gz
CTBP1	https://www.encodeproject.org/files/ENCFF125XVE/@@download/ENCFF125XVE.bed.gz
MTA2	https://www.encodeproject.org/files/ENCFF778TXT/@@download/ENCFF778TXT.bed.gz
PYGO2	https://www.encodeproject.org/files/ENCFF915CYM/@@download/ENCFF915CYM.bed.gz
ZBTB33	https://www.encodeproject.org/files/ENCFF681IOP/@@download/ENCFF681IOP.bed.gz
HMBOX1	https://www.encodeproject.org/files/ENCFF829KBM/@@download/ENCFF829KBM.bed.gz
PHB2	https://www.encodeproject.org/files/ENCFF505XYY/@@download/ENCFF505XYY.bed.gz
SMARCA4	https://www.encodeproject.org/files/ENCFF670PUR/@@download/ENCFF670PUR.bed.gz
NONO	https://www.encodeproject.org/files/ENCFF219YST/@@download/ENCFF219YST.bed.gz
ARNT	https://www.encodeproject.org/files/ENCFF521JOW/@@download/ENCFF521JOW.bed.gz
RFX1	https://www.encodeproject.org/files/ENCFF934JXG/@@download/ENCFF934JXG.bed.gz
RBM25	https://www.encodeproject.org/files/ENCFF966SQD/@@download/ENCFF966SQD.bed.gz
POLR2B	https://www.encodeproject.org/files/ENCFF810SHF/@@download/ENCFF810SHF.bed.gz
PKNOX1	https://www.encodeproject.org/files/ENCFF853VOT/@@download/ENCFF853VOT.bed.gz
JUNB	https://www.encodeproject.org/files/ENCFF209OUI/@@download/ENCFF209OUI.bed.gz
YBX1	https://www.encodeproject.org/files/ENCFF452VYJ/@@download/ENCFF452VYJ.bed.gz
ZBTB40	https://www.encodeproject.org/files/ENCFF593VVO/@@download/ENCFF593VVO.bed.gz
TAL1	https://www.encodeproject.org/files/ENCFF661CJD/@@download/ENCFF661CJD.bed.gz
FOXK2	https://www.encodeproject.org/files/ENCFF540IYS/@@download/ENCFF540IYS.bed.gz
HDAC1	https://www.encodeproject.org/files/ENCFF925QJY/@@download/ENCFF925QJY.bed.gz
MNT	https://www.encodeproject.org/files/ENCFF578SWL/@@download/ENCFF578SWL.bed.gz
HDGF	https://www.encodeproject.org/files/ENCFF565WKY/@@download/ENCFF565WKY.bed.gz
ZNF830	https://www.encodeproject.org/files/ENCFF734IEM/@@download/ENCFF734IEM.bed.gz
U2AF2	https://www.encodeproject.org/files/ENCFF158UTC/@@download/ENCFF158UTC.bed.gz
E2F8	https://www.encodeproject.org/files/ENCFF749OIM/@@download/ENCFF749OIM.bed.gz
MYBL2	https://www.encodeproject.org/files/ENCFF865IDL/@@download/ENCFF865IDL.bed.gz
SMARCE1	https://www.encodeproject.org/files/ENCFF811SJN/@@download/ENCFF811SJN.bed.gz
NFRKB	https://www.encodeproject.org/files/ENCFF739UMP/@@download/ENCFF739UMP.bed.gz
RNF2	https://www.encodeproject.org/files/ENCFF697DZC/@@download/ENCFF697DZC.bed.gz
TRIM24	https://www.encodeproject.org/files/ENCFF647EPQ/@@download/ENCFF647EPQ.bed.gz
ZMYM3	https://www.encodeproject.org/files/ENCFF988WAF/@@download/ENCFF988WAF.bed.gz
POLR2A	https://www.encodeproject.org/files/ENCFF845UBO/@@download/ENCFF845UBO.bed.gz
MCM7	https://www.encodeproject.org/files/ENCFF005JRY/@@download/ENCFF005JRY.bed.gz
ZNF318	https://www.encodeproject.org/files/ENCFF737LSF/@@download/ENCFF737LSF.bed.gz
ZEB2	https://www.encodeproject.org/files/ENCFF568FLE/@@download/ENCFF568FLE.bed.gz
RBM15	https://www.encodeproject.org/files/ENCFF761RFH/@@download/ENCFF761RFH.bed.gz
MCM2	https://www.encodeproject.org/files/ENCFF752JAM/@@download/ENCFF752JAM.bed.gz
ELF1	https://www.encodeproject.org/files/ENCFF067ZUO/@@download/ENCFF067ZUO.bed.gz
NCOA1	https://www.encodeproject.org/files/ENCFF152WSS/@@download/ENCFF152WSS.bed.gz
ATF3	https://www.encodeproject.org/files/ENCFF737ZGG/@@download/ENCFF737ZGG.bed.gz
KDM1A	https://www.encodeproject.org/files/ENCFF569IJM/@@download/ENCFF569IJM.bed.gz
MIER1	https://www.encodeproject.org/files/ENCFF945LXQ/@@download/ENCFF945LXQ.bed.gz
RBM17	https://www.encodeproject.org/files/ENCFF104JXU/@@download/ENCFF104JXU.bed.gz
NCOA1	https://www.encodeproject.org/files/ENCFF271LVS/@@download/ENCFF271LVS.bed.gz
BRCA1	https://www.encodeproject.org/files/ENCFF708LIZ/@@download/ENCFF708LIZ.bed.gz
GABPB1	https://www.encodeproject.org/files/ENCFF325IMI/@@download/ENCFF325IMI.bed.gz
ZNF318	https://www.encodeproject.org/files/ENCFF223MVK/@@download/ENCFF223MVK.bed.gz
SMARCA4	https://www.encodeproject.org/files/ENCFF171AYO/@@download/ENCFF171AYO.bed.gz
BRD9	https://www.encodeproject.org/files/ENCFF148RRJ/@@download/ENCFF148RRJ.bed.gz
CDC5L	https://www.encodeproject.org/files/ENCFF820ZHR/@@download/ENCFF820ZHR.bed.gz
NCOR1	https://www.encodeproject.org/files/ENCFF691VAI/@@download/ENCFF691VAI.bed.gz
NCOA2	https://www.encodeproject.org/files/ENCFF082PCH/@@download/ENCFF082PCH.bed.gz
IKZF1	https://www.encodeproject.org/files/ENCFF766NVP/@@download/ENCFF766NVP.bed.gz
ZNF184	https://www.encodeproject.org/files/ENCFF077KPD/@@download/ENCFF077KPD.bed.gz
EWSR1	https://www.encodeproject.org/files/ENCFF414CVQ/@@download/ENCFF414CVQ.bed.gz
YBX3	https://www.encodeproject.org/files/ENCFF300XAN/@@download/ENCFF300XAN.bed.gz
MCM5	https://www.encodeproject.org/files/ENCFF747VAX/@@download/ENCFF747VAX.bed.gz
KAT8	https://www.encodeproject.org/files/ENCFF567GFO/@@download/ENCFF567GFO.bed.gz
ZBTB11	https://www.encodeproject.org/files/ENCFF719KST/@@download/ENCFF719KST.bed.gz
NR2F6	https://www.encodeproject.org/files/ENCFF510ZUJ/@@download/ENCFF510ZUJ.bed.gz
MCM3	https://www.encodeproject.org/files/ENCFF605QGJ/@@download/ENCFF605QGJ.bed.gz
NCOR1	https://www.encodeproject.org/files/ENCFF062BMU/@@download/ENCFF062BMU.bed.gz
SMARCA5	https://www.encodeproject.org/files/ENCFF989TYW/@@download/ENCFF989TYW.bed.gz
GMEB1	https://www.encodeproject.org/files/ENCFF815MOP/@@download/ENCFF815MOP.bed.gz
ZBTB5	https://www.encodeproject.org/files/ENCFF414CUZ/@@download/ENCFF414CUZ.bed.gz
ZNF830	https://www.encodeproject.org/files/ENCFF413PJP/@@download/ENCFF413PJP.bed.gz
CC2D1A	https://www.encodeproject.org/files/ENCFF209YTE/@@download/ENCFF209YTE.bed.gz
NCOA2	https://www.encodeproject.org/files/ENCFF550NJW/@@download/ENCFF550NJW.bed.gz
ZBTB8A	https://www.encodeproject.org/files/ENCFF383KZY/@@download/ENCFF383KZY.bed.gz
DNMT1	https://www.encodeproject.org/files/ENCFF997JHM/@@download/ENCFF997JHM.bed.gz
HDAC2	https://www.encodeproject.org/files/ENCFF631IAC/@@download/ENCFF631IAC.bed.gz
ZNF184	https://www.encodeproject.org/files/ENCFF951UWN/@@download/ENCFF951UWN.bed.gz
BCOR	https://www.encodeproject.org/files/ENCFF467YYR/@@download/ENCFF467YYR.bed.gz
ZC3H8	https://www.encodeproject.org/files/ENCFF613OYP/@@download/ENCFF613OYP.bed.gz
CHAMP1	https://www.encodeproject.org/files/ENCFF201PDX/@@download/ENCFF201PDX.bed.gz
NCOA6	https://www.encodeproject.org/files/ENCFF758SJG/@@download/ENCFF758SJG.bed.gz
THRAP3	https://www.encodeproject.org/files/ENCFF610KUB/@@download/ENCFF610KUB.bed.gz
ZC3H8	https://www.encodeproject.org/files/ENCFF651ZYJ/@@download/ENCFF651ZYJ.bed.gz
NFRKB	https://www.encodeproject.org/files/ENCFF220IME/@@download/ENCFF220IME.bed.gz
HLTF	https://www.encodeproject.org/files/ENCFF197MBB/@@download/ENCFF197MBB.bed.gz
ARID1B	https://www.encodeproject.org/files/ENCFF676SJQ/@@download/ENCFF676SJQ.bed.gz
TRIM25	https://www.encodeproject.org/files/ENCFF697LDV/@@download/ENCFF697LDV.bed.gz
RBM34	https://www.encodeproject.org/files/ENCFF100UTE/@@download/ENCFF100UTE.bed.gz
RBM22	https://www.encodeproject.org/files/ENCFF301USB/@@download/ENCFF301USB.bed.gz
HDAC1	https://www.encodeproject.org/files/ENCFF652JEE/@@download/ENCFF652JEE.bed.gz
MGA	https://www.encodeproject.org/files/ENCFF582HCK/@@download/ENCFF582HCK.bed.gz
RFX1	https://www.encodeproject.org/files/ENCFF611GXL/@@download/ENCFF611GXL.bed.gz
NR2C1	https://www.encodeproject.org/files/ENCFF297OMH/@@download/ENCFF297OMH.bed.gz
LARP7	https://www.encodeproject.org/files/ENCFF991PHJ/@@download/ENCFF991PHJ.bed.gz
MCM5	https://www.encodeproject.org/files/ENCFF326NWF/@@download/ENCFF326NWF.bed.gz
CHAMP1	https://www.encodeproject.org/files/ENCFF131TQV/@@download/ENCFF131TQV.bed.gz
KDM4B	https://www.encodeproject.org/files/ENCFF053DXA/@@download/ENCFF053DXA.bed.gz
THRA	https://www.encodeproject.org/files/ENCFF752OUI/@@download/ENCFF752OUI.bed.gz
SNRNP70	https://www.encodeproject.org/files/ENCFF260IOV/@@download/ENCFF260IOV.bed.gz
ZBTB2	https://www.encodeproject.org/files/ENCFF593XRH/@@download/ENCFF593XRH.bed.gz
MCM2	https://www.encodeproject.org/files/ENCFF845VHM/@@download/ENCFF845VHM.bed.gz
TRIM28	https://www.encodeproject.org/files/ENCFF906BNB/@@download/ENCFF906BNB.bed.gz
HNRNPLL	https://www.encodeproject.org/files/ENCFF069FZQ/@@download/ENCFF069FZQ.bed.gz
TRIM24	https://www.encodeproject.org/files/ENCFF608XIU/@@download/ENCFF608XIU.bed.gz
TCF12	https://www.encodeproject.org/files/ENCFF139SRI/@@download/ENCFF139SRI.bed.gz
E2F1	https://www.encodeproject.org/files/ENCFF776ARH/@@download/ENCFF776ARH.bed.gz
TARDBP	https://www.encodeproject.org/files/ENCFF059VEO/@@download/ENCFF059VEO.bed.gz
EGR1	https://www.encodeproject.org/files/ENCFF529GVQ/@@download/ENCFF529GVQ.bed.gz
BCLAF1	https://www.encodeproject.org/files/ENCFF145KNX/@@download/ENCFF145KNX.bed.gz
HNRNPH1	https://www.encodeproject.org/files/ENCFF325SFZ/@@download/ENCFF325SFZ.bed.gz
FUS	https://www.encodeproject.org/files/ENCFF137NMV/@@download/ENCFF137NMV.bed.gz
NR3C1	https://www.encodeproject.org/files/ENCFF571LPJ/@@download/ENCFF571LPJ.bed.gz
BCLAF1	https://www.encodeproject.org/files/ENCFF401FXT/@@download/ENCFF401FXT.bed.gz
AGO1	https://www.encodeproject.org/files/ENCFF556KWA/@@download/ENCFF556KWA.bed.gz
CCAR2	https://www.encodeproject.org/files/ENCFF983SZW/@@download/ENCFF983SZW.bed.gz
ILF3	https://www.encodeproject.org/files/ENCFF545CPY/@@download/ENCFF545CPY.bed.gz
KHSRP	https://www.encodeproject.org/files/ENCFF189LPZ/@@download/ENCFF189LPZ.bed.gz
ZFP91	https://www.encodeproject.org/files/ENCFF277XFF/@@download/ENCFF277XFF.bed.gz
ARHGAP35	https://www.encodeproject.org/files/ENCFF991AML/@@download/ENCFF991AML.bed.gz
ARNT	https://www.encodeproject.org/files/ENCFF934MUQ/@@download/ENCFF934MUQ.bed.gz
TRIP13	https://www.encodeproject.org/files/ENCFF360VBZ/@@download/ENCFF360VBZ.bed.gz
COPS2	https://www.encodeproject.org/files/ENCFF092GNI/@@download/ENCFF092GNI.bed.gz
ZZZ3	https://www.encodeproject.org/files/ENCFF056MQX/@@download/ENCFF056MQX.bed.gz
RNF2	https://www.encodeproject.org/files/ENCFF321RTR/@@download/ENCFF321RTR.bed.gz
ZNF407	https://www.encodeproject.org/files/ENCFF478DQU/@@download/ENCFF478DQU.bed.gz
NFXL1	https://www.encodeproject.org/files/ENCFF015PTS/@@download/ENCFF015PTS.bed.gz
ZSCAN29	https://www.encodeproject.org/files/ENCFF496FNH/@@download/ENCFF496FNH.bed.gz
C11orf30	https://www.encodeproject.org/files/ENCFF602NCB/@@download/ENCFF602NCB.bed.gz
ZNF639	https://www.encodeproject.org/files/ENCFF360FDG/@@download/ENCFF360FDG.bed.gz
CSDE1	https://www.encodeproject.org/files/ENCFF302FLM/@@download/ENCFF302FLM.bed.gz
ZNF316	https://www.encodeproject.org/files/ENCFF663HVK/@@download/ENCFF663HVK.bed.gz
NR3C1	https://www.encodeproject.org/files/ENCFF091PDT/@@download/ENCFF091PDT.bed.gz
CSDE1	https://www.encodeproject.org/files/ENCFF799FQQ/@@download/ENCFF799FQQ.bed.gz
NR0B1	https://www.encodeproject.org/files/ENCFF824TGC/@@download/ENCFF824TGC.bed.gz
ZNF316	https://www.encodeproject.org/files/ENCFF098CHB/@@download/ENCFF098CHB.bed.gz
KDM1A	https://www.encodeproject.org/files/ENCFF526UKS/@@download/ENCFF526UKS.bed.gz
NFIC	https://www.encodeproject.org/files/ENCFF072WWL/@@download/ENCFF072WWL.bed.gz
FOXA1	https://www.encodeproject.org/files/ENCFF547KFA/@@download/ENCFF547KFA.bed.gz
ZNF639	https://www.encodeproject.org/files/ENCFF774SSI/@@download/ENCFF774SSI.bed.gz
KLF16	https://www.encodeproject.org/files/ENCFF063BGI/@@download/ENCFF063BGI.bed.gz
HDAC3	https://www.encodeproject.org/files/ENCFF765UDL/@@download/ENCFF765UDL.bed.gz
TCF12	https://www.encodeproject.org/files/ENCFF766PSK/@@download/ENCFF766PSK.bed.gz
ZBTB5	https://www.encodeproject.org/files/ENCFF654HDK/@@download/ENCFF654HDK.bed.gz
XRCC3	https://www.encodeproject.org/files/ENCFF667ODA/@@download/ENCFF667ODA.bed.gz
HDAC2	https://www.encodeproject.org/files/ENCFF458TCO/@@download/ENCFF458TCO.bed.gz
HNRNPUL1	https://www.encodeproject.org/files/ENCFF056OUU/@@download/ENCFF056OUU.bed.gz
TAF15	https://www.encodeproject.org/files/ENCFF975SNX/@@download/ENCFF975SNX.bed.gz
HDAC1	https://www.encodeproject.org/files/ENCFF951GMF/@@download/ENCFF951GMF.bed.gz
NKRF	https://www.encodeproject.org/files/ENCFF199DDB/@@download/ENCFF199DDB.bed.gz
TOE1	https://www.encodeproject.org/files/ENCFF544ACA/@@download/ENCFF544ACA.bed.gz
NCOA4	https://www.encodeproject.org/files/ENCFF074DBO/@@download/ENCFF074DBO.bed.gz
MCM7	https://www.encodeproject.org/files/ENCFF239NUO/@@download/ENCFF239NUO.bed.gz
MCM7	https://www.encodeproject.org/files/ENCFF845CXJ/@@download/ENCFF845CXJ.bed.gz
EHMT2	https://www.encodeproject.org/files/ENCFF093GSD/@@download/ENCFF093GSD.bed.gz
HNRNPL	https://www.encodeproject.org/files/ENCFF650VQU/@@download/ENCFF650VQU.bed.gz
SIN3B	https://www.encodeproject.org/files/ENCFF004IKJ/@@download/ENCFF004IKJ.bed.gz
RBFOX2	https://www.encodeproject.org/files/ENCFF140GXH/@@download/ENCFF140GXH.bed.gz
RBM39	https://www.encodeproject.org/files/ENCFF693ERI/@@download/ENCFF693ERI.bed.gz
SMARCC2	https://www.encodeproject.org/files/ENCFF287WLC/@@download/ENCFF287WLC.bed.gz
POLR2G	https://www.encodeproject.org/files/ENCFF852IKH/@@download/ENCFF852IKH.bed.gz
RB1	https://www.encodeproject.org/files/ENCFF400NKF/@@download/ENCFF400NKF.bed.gz
RLF	https://www.encodeproject.org/files/ENCFF569QYK/@@download/ENCFF569QYK.bed.gz
PTBP1	https://www.encodeproject.org/files/ENCFF588TAS/@@download/ENCFF588TAS.bed.gz
PHF21A	https://www.encodeproject.org/files/ENCFF894CCA/@@download/ENCFF894CCA.bed.gz
CBFA2T3	https://www.encodeproject.org/files/ENCFF202JYJ/@@download/ENCFF202JYJ.bed.gz
NUFIP1	https://www.encodeproject.org/files/ENCFF517GZV/@@download/ENCFF517GZV.bed.gz
ZNF592	https://www.encodeproject.org/files/ENCFF575STA/@@download/ENCFF575STA.bed.gz
LEF1	https://www.encodeproject.org/files/ENCFF866QXR/@@download/ENCFF866QXR.bed.gz
MTA3	https://www.encodeproject.org/files/ENCFF120WQF/@@download/ENCFF120WQF.bed.gz
GATAD2B	https://www.encodeproject.org/files/ENCFF540MNX/@@download/ENCFF540MNX.bed.gz
SRSF1	https://www.encodeproject.org/files/ENCFF679ZDY/@@download/ENCFF679ZDY.bed.gz
E2F7	https://www.encodeproject.org/files/ENCFF987GXS/@@download/ENCFF987GXS.bed.gz
SFPQ	https://www.encodeproject.org/files/ENCFF405FNI/@@download/ENCFF405FNI.bed.gz
CBFA2T2	https://www.encodeproject.org/files/ENCFF339YXQ/@@download/ENCFF339YXQ.bed.gz
MNT	https://www.encodeproject.org/files/ENCFF228QNJ/@@download/ENCFF228QNJ.bed.gz
PHF20	https://www.encodeproject.org/files/ENCFF128DRH/@@download/ENCFF128DRH.bed.gz
GATAD2A	https://www.encodeproject.org/files/ENCFF987JFX/@@download/ENCFF987JFX.bed.gz
MTA1	https://www.encodeproject.org/files/ENCFF407VAS/@@download/ENCFF407VAS.bed.gz
NFATC3	https://www.encodeproject.org/files/ENCFF185YRG/@@download/ENCFF185YRG.bed.gz
AFF1	https://www.encodeproject.org/files/ENCFF466GTG/@@download/ENCFF466GTG.bed.gz
AFF1	https://www.encodeproject.org/files/ENCFF579KSC/@@download/ENCFF579KSC.bed.gz
ZSCAN29	https://www.encodeproject.org/files/ENCFF609XKW/@@download/ENCFF609XKW.bed.gz
EGR1	https://www.encodeproject.org/files/ENCFF630ANY/@@download/ENCFF630ANY.bed.gz
GTF2F1	https://www.encodeproject.org/files/ENCFF988FFD/@@download/ENCFF988FFD.bed.gz
PRDM10	https://www.encodeproject.org/files/ENCFF548RXT/@@download/ENCFF548RXT.bed.gz
DACH1	https://www.encodeproject.org/files/ENCFF318UQW/@@download/ENCFF318UQW.bed.gz
NONO	https://www.encodeproject.org/files/ENCFF591UOR/@@download/ENCFF591UOR.bed.gz
ARID2	https://www.encodeproject.org/files/ENCFF056IYP/@@download/ENCFF056IYP.bed.gz
TRIM25	https://www.encodeproject.org/files/ENCFF403IWW/@@download/ENCFF403IWW.bed.gz

## Sheet: HUDEP2 - ChIP Atlas
ID	Target	URL
SRX9055420	KLF1	https://chip-atlas.dbcls.jp/data/hg19/eachData/bed20/SRX9055420.20.bed
SRX9055417	TAL1	https://chip-atlas.dbcls.jp/data/hg19/eachData/bed20/SRX9055417.20.bed
SRX5821034	GATA1	https://chip-atlas.dbcls.jp/data/hg19/eachData/bed20/SRX5821034.20.bed
SRX9055415	LDB1	https://chip-atlas.dbcls.jp/data/hg19/eachData/bed20/SRX9055415.20.bed
SRX8536130	NFYB	https://chip-atlas.dbcls.jp/data/hg19/eachData/bed20/SRX8536130.20.bed
SRX10313956	ZBTB7A	https://chip-atlas.dbcls.jp/data/hg19/eachData/bed20/SRX10313956.20.bed
SRX7584814	ATF4	https://chip-atlas.dbcls.jp/data/hg19/eachData/bed20/SRX7584814.20.bed
SRX5821035	CTCF	https://chip-atlas.dbcls.jp/data/hg19/eachData/bed20/SRX5821035.20.bed
SRX8806007	ZNF410	https://chip-atlas.dbcls.jp/data/hg19/eachData/bed20/SRX8806007.20.bed
SRX5931541	BAHD1	https://chip-atlas.dbcls.jp/data/hg19/eachData/bed20/SRX5931541.20.bed
SRX9415789	ERF	https://chip-atlas.dbcls.jp/data/hg19/eachData/bed20/SRX9415789.20.bed
SRX8337457	NFYA	https://chip-atlas.dbcls.jp/data/hg19/eachData/bed20/SRX8337457.20.bed
SRX3160998	BCL11A	https://chip-atlas.dbcls.jp/data/hg19/eachData/bed20/SRX3160998.20.bed

## Sheet: Erythroblasts - ChIP Atlas
ID	Target	URL
SRX4046309	SETD1A	https://chip-atlas.dbcls.jp/data/hg19/eachData/bed20/SRX4046309.20.bed
SRX4046302	CXXC1	https://chip-atlas.dbcls.jp/data/hg19/eachData/bed20/SRX4046302.20.bed
SRX4046307	MEN1	https://chip-atlas.dbcls.jp/data/hg19/eachData/bed20/SRX4046307.20.bed
SRX4046306	HCFC1	https://chip-atlas.dbcls.jp/data/hg19/eachData/bed20/SRX4046306.20.bed
SRX4046308	RBBP5	https://chip-atlas.dbcls.jp/data/hg19/eachData/bed20/SRX4046308.20.bed
SRX646136	TAL1	https://chip-atlas.dbcls.jp/data/hg19/eachData/bed20/SRX646136.20.bed
SRX381543	LDB1	https://chip-atlas.dbcls.jp/data/hg19/eachData/bed20/SRX381543.20.bed
SRX4046310	KDM6A	https://chip-atlas.dbcls.jp/data/hg19/eachData/bed20/SRX4046310.20.bed
SRX1089829	NFE2	https://chip-atlas.dbcls.jp/data/hg19/eachData/bed20/SRX1089829.20.bed
SRX381545	CTCF	https://chip-atlas.dbcls.jp/data/hg19/eachData/bed20/SRX381545.20.bed
SRX646126	SUZ12	https://chip-atlas.dbcls.jp/data/hg19/eachData/bed20/SRX646126.20.bed
SRX646130	EZH2	https://chip-atlas.dbcls.jp/data/hg19/eachData/bed20/SRX646130.20.bed
SRX646128	EZH1	https://chip-atlas.dbcls.jp/data/hg19/eachData/bed20/SRX646128.20.bed
SRX646125	EED	https://chip-atlas.dbcls.jp/data/hg19/eachData/bed20/SRX646125.20.bed
SRX467199	NR2C2	https://chip-atlas.dbcls.jp/data/hg19/eachData/bed20/SRX467199.20.bed
SRX18297837	CBX4	https://chip-atlas.dbcls.jp/data/hg19/eachData/bed20/SRX18297837.20.bed
SRX8664962	ATF4	https://chip-atlas.dbcls.jp/data/hg19/eachData/bed20/SRX8664962.20.bed
SRX1738532	STAG1	https://chip-atlas.dbcls.jp/data/hg19/eachData/bed20/SRX1738532.20.bed
