# Supplementary material for: Predictive modeling of signal-responsive cis-elements in human red blood cell precursors
Source: Nucleic Acids Res. 2026 May 21;54(10):gkag505. doi: 10.1093/nar/gkag505 (PMC13191290; doi:10.1093/nar/gkag505)
Supplement: gkag505_Supplemental_Files [file gkag505_supplemental_files.zip › Table S3.xlsx]

## Sheet: Differential ATAC-seq (hg38)
chr	start	end	M_value	A_value	P_value	Normalized Read Density in SCF treated	Normalized Read Density in PBS treated
chr1	812523	812792	0.01898	5.24593	0.0456115	38.1978	37.6985
chr1	940188	940722	-0.02974	8.05041	0.0167435	262.386	267.85
chr1	941328	941982	0.14461	7.80734	0.0104512	235.51	213.048
chr1	1014377	1014573	0.16771	6.96574	0.0170551	132.477	117.938
chr1	1201367	1201850	0.40605	6.5022	0.00536068	104.345	78.7481
chr1	1300074	1300319	0.52952	6.45532	0.00168334	105.426	73.0373
chr1	1344728	1345116	0.22394	8.00764	0.00372976	278.129	238.141
chr1	1425785	1426373	0.00684	6.48199	0.0296941	89.599	89.1751
chr1	1597729	1597953	0.21323	6.53883	0.0172886	100.11	86.3551
chr1	1700410	1701077	-0.02671	6.86778	0.025831	115.714	117.876
chr1	1764304	1764576	0.17154	5.20945	0.0415416	39.2664	34.8644
chr1	1789083	1789488	0.5551	5.78112	0.00435821	66.6564	45.367
chr1	1883474	1883888	0.27078	6.58371	0.0124059	105.354	87.3249
chr1	2046530	2046746	-0.10623	6.37786	0.0277576	80.1564	86.2813
chr1	2272707	2272995	0.24832	6.27537	0.0186008	84.4211	71.0723
chr1	2468086	2468360	0.03502	6.65708	0.0277599	102.153	99.7031
chr1	2537548	2537765	-0.38092	6.72406	0.00437641	92.6422	120.636
chr1	2539398	2539634	0.30209	6.99784	0.00603715	141.915	115.104
chr1	3424417	3425026	0.40913	6.48613	0.00528954	103.3	77.7927
chr1	3668741	3669190	0.04516	6.30274	0.0312919	80.1884	77.717
chr1	3803988	3804422	0.4825	7.27987	0.00025822	183.689	131.473
chr1	3991879	3992846	0.44406	5.81331	0.0090617	65.5871	48.2107
chr1	4492754	4493204	0.17948	6.9599	0.0161	132.481	116.983
chr1	4656340	4656725	-0.21104	6.37221	0.0200818	76.9946	89.1231
chr1	5949274	5949746	-0.16431	5.71862	0.0326691	49.7443	55.7451
chr1	6161705	6161969	0.053	5.69937	0.0382893	52.9248	51.0157
chr1	6171332	6172048	0.27228	6.56858	0.0123613	104.309	86.3688
chr1	6280872	6282215	-0.24882	6.91138	0.0103097	110.429	131.216
chr1	6321236	6321617	0.17858	6.98289	0.015133	134.567	118.9
chr1	6353682	6354216	0.23039	6.51516	0.0159686	99.0685	84.4466
chr1	6414212	6414771	0.1403	7.24793	0.0158006	159.574	144.786
chr1	6646279	6647017	0.39784	6.05033	0.010324	76.0699	57.7364
chr1	6743069	6744153	0.24191	7.27987	0.00765531	168.993	142.905
chr1	7117538	7117845	0.28319	5.61351	0.0242371	54.008	44.3823
chr1	7287128	7287344	0.00775	5.12692	0.0475127	35.0368	34.8491
chr1	7616407	7616792	0.16123	5.88264	0.0315015	62.3906	55.7937
chr1	7810421	7810718	1.11998	5.38244	8.61684e-05	61.4963	28.2944
chr1	8182510	8182795	-0.07066	5.60989	0.0393927	47.655	50.0472
chr1	8374793	8375139	0.27011	5.7539	0.0241936	59.2587	49.1405
chr1	8517863	8518572	-0.07114	6.11441	0.0327085	67.5946	71.0115
chr1	8571248	8571446	-0.21408	5.94209	0.0258885	57.0852	66.2168
chr1	8988093	8988487	0.66444	5.83621	0.00163093	71.9255	45.3803
chr1	9142269	9142706	0.67625	6.16658	0.000653771	90.8051	56.825
chr1	9225095	9225746	0.28482	5.86905	0.0199913	64.5101	52.9529
chr1	9473093	9473512	0.22104	5.67215	0.0288727	55.0498	47.23
chr1	9561490	9561770	-0.00171	6.18766	0.0329602	72.8471	72.9336
chr1	10057378	10057633	0.66171	5.77296	0.00183914	68.7754	43.4748
chr1	10631185	10631421	-0.05989	6.19562	0.0318645	71.7883	74.8311
chr1	10646383	10646687	0.12132	6.82012	0.021266	117.848	108.343
chr1	10692425	10692666	-0.12523	7.30228	0.0164596	151.131	164.837
chr1	11572231	11572517	0.38084	5.35368	0.0212023	46.6595	35.8341
chr1	11635895	11636276	0.20667	5.95401	0.0258152	66.5952	57.7069
chr1	11693048	11693494	0.56856	6.85497	0.000290333	140.971	95.0552
chr1	11736788	11737034	0.06438	8.10818	0.0149003	282.161	269.846
chr1	11739710	11739997	0.20846	7.49541	0.00825137	193.963	167.867
chr1	11792603	11792885	0.33224	6.86119	0.00616476	130.446	103.614
chr1	11796473	11796749	0.51668	7.22141	0.000220333	178.496	124.765
chr1	11817151	11817533	0.3257	5.50561	0.0242048	50.8602	40.5819
chr1	11898939	11899371	0.16085	5.90689	0.0313173	63.4399	56.7467
chr1	12063062	12064113	0.37161	7.17034	0.00222735	163.84	126.635
chr1	12095765	12096292	0.47369	5.67823	0.00971228	60.3411	43.453
chr1	12549729	12550170	-0.09317	6.23304	0.0298526	72.8296	77.6882
chr1	12595148	12595704	0.72633	5.7409	0.0014122	68.7871	41.5775
chr1	12618971	12619664	-0.18029	7.16096	0.0133982	134.44	152.336
chr1	12921493	12922084	0.53238	6.25452	0.00212607	91.8181	63.4842
chr1	12924483	12924723	0.61022	5.17326	0.00827847	44.5813	29.2051
chr1	12936340	12936620	0.00775	5.12692	0.0475127	35.0368	34.8491
chr1	13228334	13228560	0.26214	5.50701	0.0293915	49.8002	41.5259
chr1	14731945	14732241	0.11319	5.93054	0.0337745	63.4319	58.6456
chr1	14804714	14804941	-0.24784	5.49292	0.0294898	41.3267	49.0724
chr1	14897168	14897413	0.88818	5.31331	0.000999374	54.0941	29.2268
chr1	15153916	15154668	0.31722	6.68405	0.00774479	114.774	92.1199
chr1	15345874	15346246	-0.10283	5.59368	0.0385887	46.6	50.0429
chr1	15352540	15352782	-0.44397	5.47564	0.0142245	38.1512	51.8988
chr1	15417528	15417815	0.24583	6.85712	0.0110779	126.241	106.463
chr1	15735778	15736116	0.2315	6.4993	0.0159484	98.0229	83.4907
chr1	15803421	15803667	0.43671	5.72147	0.011635	61.3856	45.3526
chr1	15836945	15837182	0.20935	8.19661	0.00367409	315.454	272.845
chr1	15849870	15850264	-0.04346	8.02258	0.0164446	256.151	263.984
chr1	15919370	15919642	0.93252	5.07994	0.00112236	46.7274	24.4825
chr1	16009079	16009324	0.04324	6.79348	0.0258026	112.603	109.278
chr1	16122959	16123264	0.43084	5.45345	0.0164372	50.8743	37.7401
chr1	16397620	16398043	0.55501	5.68725	0.00701072	62.4553	42.5104
chr1	16703184	16703605	0.11965	7.67241	0.0138572	212.635	195.711
chr1	16707466	16708055	-0.11636	7.35632	0.0163395	157.383	170.603
chr1	16759792	16760247	-0.09055	7.01205	0.0219287	125.086	133.188
chr1	17046183	17046555	-0.19258	5.31057	0.0382669	37.124	42.4254
chr1	17075496	17076059	0.27809	6.3474	0.0143019	89.6631	73.9435
chr1	17233778	17234066	0.9625	5.48505	0.000249926	62.5224	32.0845
chr1	17409283	17409704	-0.32567	6.72882	0.00711596	94.7453	118.739
chr1	17507859	17508446	0.99628	5.36778	0.000327696	58.32	29.2353
chr1	18556467	18556685	0.07018	5.47491	0.0401123	45.5697	43.4061
chr1	18581444	18581745	-0.19583	6.28398	0.0231873	72.8099	83.3953
chr1	18618632	18618833	0.58804	5.11441	0.0118429	42.4716	28.2541
chr1	19007620	19007975	0.36953	6.21523	0.00976312	84.4481	65.3656
chr1	19122654	19122949	0.28316	5.26569	0.0330876	42.4375	34.8748
chr1	19151506	19151841	0.4545	5.63661	0.0111461	58.2368	42.4989
chr1	19374408	19374803	0.60951	5.50666	0.00596792	56.1578	36.807
chr1	19440478	19440790	0.31805	5.56785	0.0217079	52.9618	42.4834
chr1	19487793	19487974	-0.05431	7.20615	0.022248	144.908	150.468
chr1	19643195	19643373	0.09865	6.9771	0.0221228	130.366	121.75
chr1	19704456	19705000	0.59463	6.731	0.000251502	130.536	86.4433
chr1	19752122	19752797	0.23225	7.28466	0.00831984	168.989	143.861
chr1	19811282	19811558	0.19778	6.1496	0.023552	76.0298	66.2898
chr1	19949092	19949346	0.90087	4.88574	0.00372045	40.3971	21.6352
chr1	20087777	20087996	0.60939	4.73888	0.018053	32.9812	21.6184
chr1	20233445	20233696	-0.28503	5.47418	0.0268685	40.271	49.0675
chr1	20367079	20367512	0.39255	5.81559	0.0122055	64.5285	49.1566
chr1	20430467	20430737	0.13675	5.87031	0.0331033	61.3371	55.79
chr1	20981990	20982208	-0.34575	5.38657	0.0240674	37.109	47.1584
chr1	21091160	21091431	0.69157	5.16658	0.00521904	45.6444	28.262
chr1	21370599	21370865	0.23542	5.86989	0.0261029	63.4523	53.8987
chr1	21594529	21595059	0.18335	7.12914	0.0133782	149.169	131.367
chr1	21627154	21627405	0.51241	6.73673	0.000956608	127.374	89.2958
chr1	21716242	21716528	0.33441	5.66993	0.019556	57.1678	45.3402
chr1	22104140	22104523	-0.12425	6.04836	0.0302695	63.3922	69.0937
chr1	22105401	22105934	0.4909	6.0239	0.00557124	77.1372	54.8892
chr1	22428705	22428907	-0.22453	5.32642	0.0355971	37.1208	43.3719
chr1	22832095	22832416	0.73175	6.35497	0.000207889	105.482	63.5181
chr1	22889241	22889505	-0.08986	5.48613	0.0401123	43.4476	46.2396
chr1	23103367	23103652	0.43121	5.74868	0.0117859	62.435	46.3042
chr1	23179000	23179256	0.06208	5.85712	0.0363347	59.2262	56.7317
chr1	23521662	23521856	0.26712	6.05426	0.0201661	72.8988	60.5772
chr1	23619410	23619997	0.45579	5.87514	0.00805807	68.7381	50.1178
chr1	23634849	23635290	0.34325	6.69716	0.00620177	116.872	92.1263
chr1	23756755	23757063	0.5922	5.46018	0.006988	54.052	35.8544
chr1	24191959	24192248	0.69366	5.75711	0.00183914	68.7812	42.5262
chr1	24635210	24635557	-0.3308	6.07741	0.0133862	60.2133	75.7308
chr1	24835002	24835421	0.19752	5.53908	0.0317839	49.7917	43.4209
chr1	25022558	25023303	0.46275	6.53077	0.00265976	108.545	78.7601
chr1	25461905	25462553	0.44706	6.12203	0.00705801	81.3215	59.6521
chr1	25469207	25469444	0.61352	5.39232	0.00657474	51.951	33.9551
chr1	25486679	25486894	0.3572	5.87932	0.0142566	66.6216	52.0102
chr1	25520544	25520765	-0.01401	6.06351	0.0343991	66.5565	67.2061
chr1	25577395	25577624	-0.25671	6.39487	0.0157962	76.9854	91.9785
chr1	25763559	25763811	0.19883	6.51551	0.0185987	98.0144	85.3956
chr1	25796958	25797156	-0.19509	6.51318	0.0185987	85.3685	97.7293
chr1	26027752	26028027	0.54338	6.2816	0.00183813	93.9154	64.441
chr1	26075743	26076230	0.00534	6.26484	0.0320955	77.0386	76.7538
chr1	26218899	26219581	0.49989	6.56689	0.00170883	112.739	79.7243
chr1	26344227	26344847	0.72631	5.80551	0.000951739	71.9372	43.4823
chr1	26372112	26372334	0.03394	5.4247	0.0428942	43.4617	42.4511
chr1	26952052	26952638	-0.36706	6.36894	0.00826805	72.777	93.862
chr1	27027103	27027556	-0.12816	6.1427	0.0294659	67.5845	73.8631
chr1	27130749	27131176	0.42406	6.32463	0.00531316	92.8389	69.1951
chr1	27719652	27719893	-0.11351	5.53237	0.0380599	44.4963	48.1388
chr1	28064175	28064440	0.26549	5.80643	0.0241501	61.3579	51.0448
chr1	28113081	28113513	0.13679	5.89477	0.0328831	62.3865	56.743
chr1	28248534	28248754	0.0376	8.2039	0.0155519	298.73	291.046
chr1	28359727	28360027	0.56188	5.9286	0.00351958	74.0046	50.132
chr1	28409810	28410261	-0.13575	5.57709	0.0373953	45.5449	50.0385
chr1	28412835	28413054	0.21418	6.21888	0.0217905	80.2241	69.1563
chr1	28452418	28452808	-0.16689	5.94494	0.0294593	58.1414	65.2719
chr1	28983376	28983977	0.20247	6.04423	0.0255159	70.7895	61.5204
chr1	29033908	29034135	0.67596	5.872	0.00138243	74.0269	46.3345
chr1	29245718	29246102	0.15315	6.40939	0.0240697	89.6336	80.606
chr1	29256496	29256734	0.15652	6.18982	0.0265097	77.0693	69.1456
chr1	30184631	30185143	-0.10263	6.17409	0.030359	69.6849	74.8226
chr1	30638887	30639350	0.72553	6.14212	0.00038368	90.8169	54.9237
chr1	30727888	30728150	0.5564	6.62958	0.000783297	120.074	81.6497
chr1	30754697	30754947	0.4396	6.70004	0.00240647	121.082	89.2784
chr1	30858914	30859339	0.45877	6.61381	0.00253125	114.817	83.5415
chr1	30913982	30914241	0.28028	6.63515	0.0103993	109.538	90.1971
chr1	31373197	31373926	-0.25416	6.69334	0.0127149	94.7631	113.019
chr1	31633075	31633442	-0.06441	5.84106	0.0357082	56.0581	58.6177
chr1	31705256	31705558	0.16085	5.90689	0.0313173	63.4399	56.7467
chr1	31736580	31737119	0.94424	6.46204	3.11968e-06	122.289	63.5542
chr1	31924843	31925585	0.04971	6.66448	0.0273556	103.202	99.707
chr1	31977670	31978158	0.70594	5.85712	0.00105987	74.0327	45.3853
chr1	32063409	32063723	0.77956	6.24266	0.000146341	99.212	57.7954
chr1	32101086	32101627	0.06388	6.31217	0.0307124	81.2394	77.7209
chr1	32180395	32180651	-0.15749	8.38337	0.00554774	316.185	352.654
chr1	32215651	32216087	0.33662	7.38461	0.00227737	187.783	148.704
chr1	32316538	32316858	0.09144	5.98828	0.0330765	65.5262	61.5021
chr1	32337441	32337607	0.24047	7.49492	0.00605705	196.06	165.959
chr1	32345417	32345804	-0.12826	6.02628	0.0304375	62.343	68.1392
chr1	32449000	32449428	0.05468	5.72689	0.0379415	53.9755	51.9681
chr1	32870583	32871166	0.18881	6.73457	0.0172623	113.691	99.7442
chr1	32872696	32872950	0.02764	6.94132	0.0252049	124.081	121.727
chr1	32989202	32989564	0.15185	7.15481	0.0159293	150.199	135.194
chr1	33007303	33007541	0.21966	7.45062	0.00754726	188.765	162.106
chr1	33007729	33007986	0.23509	7.55756	0.0062472	204.38	173.647
chr1	33022578	33023123	0.00366	6.24593	0.0323053	75.9909	75.7986
chr1	33093087	33093379	0.23746	5.39191	0.0324391	45.5898	38.671
chr1	33119907	33120160	0.13453	5.40929	0.0391247	44.5254	40.5611
chr1	33188432	33189107	0.3664	6.23457	0.00985448	85.4949	66.3198
chr1	33218734	33218989	0.61352	5.39232	0.00657474	51.951	33.9551
chr1	34549307	34549577	-0.26646	5.53841	0.0267982	42.3761	50.9721
chr1	34696283	34696548	0.50854	4.92118	0.019075	36.138	25.4027
chr1	34715169	34715519	0.70899	5.22302	0.00437652	47.753	29.2128
chr1	34845429	34845883	0.22638	6.01084	0.0238333	69.7453	59.6169
chr1	35180692	35181358	1.04566	7.23393	7.33689e-11	216.28	104.771
chr1	35355894	35356251	0.8873	5.5701	0.000431928	64.6127	34.9312
chr1	35426188	35426514	0.20113	5.44285	0.0346368	46.6374	40.5683
chr1	35452266	35452500	-0.54676	6.10716	0.00302018	57.0352	83.317
chr1	35507571	35507934	-0.04753	6.29107	0.0308958	77.0278	79.6076
chr1	35770769	35771064	0.35722	8.0453	0.000287428	298.982	233.406
chr1	35911817	35912176	0.26776	5.78041	0.0241734	60.3084	50.0926
chr1	36134803	36135180	0.26123	6.95302	0.00875473	135.64	113.175
chr1	36203309	36204293	0.08084	7.14943	0.0211397	146.002	138.046
chr1	36257279	36257671	0.70496	5.02014	0.00710869	41.4306	25.416
chr1	36323177	36323939	0.26325	7.5064	0.00470422	199.193	165.969
chr1	36448728	36448926	0.14705	6.80735	0.0193313	117.856	106.435
chr1	36966326	36966576	0.23135	5.4915	0.0319473	48.7447	41.5225
chr1	37096554	37096871	0.13504	5.47564	0.0366985	46.6292	42.4626
chr1	37175760	37176176	0.15264	6.44294	0.0239216	91.7263	82.5173
chr1	37561836	37562099	0.6217	5.81468	0.00245722	69.818	45.3751
chr1	37605306	37605611	0.01672	5.59799	0.0401966	48.7171	48.1556
chr1	37795418	37795672	0.14928	7.27146	0.0149988	162.703	146.709
chr1	37867898	37868137	0.3826	5.10473	0.0267893	39.2883	30.1362
chr1	37915353	37916202	-0.02373	6.64125	0.0278953	99.0022	100.644
chr1	37919354	37919597	0.22434	6.35712	0.0186301	88.6037	75.8434
chr1	37999191	37999845	0.57932	7.34957	3.02417e-05	199.359	133.427
chr1	38004305	38005034	-0.03232	8.07994	0.0165696	267.571	273.632
chr1	38060467	38060794	-0.13784	5.85022	0.0316886	54.9978	60.5115
chr1	38489810	38490118	0.59984	5.80367	0.00299139	68.7642	45.3724
chr1	38804033	38804470	-0.1573	5.99132	0.0291734	60.2409	67.1803
chr1	38925417	38925726	-0.00724	6.66321	0.0278973	101.097	101.606
chr1	39044723	39045082	0.5922	5.46018	0.006988	54.052	35.8544
chr1	39266317	39266558	-0.13148	5.43518	0.0391247	41.3394	45.2837
chr1	39332358	39332645	0.18857	5.79436	0.0303535	59.2459	51.9867
chr1	39402552	39402817	0.09889	5.35712	0.0428759	42.4169	39.6068
chr1	39672523	39672983	0.00759	6.67069	0.0278973	102.146	101.61
chr1	39683675	39684550	0.23619	6.43403	0.0172405	93.8394	79.6681
chr1	39720079	39720643	0.26145	6.11801	0.0184553	76.0425	63.4382
chr1	39773419	39773635	-0.11948	5.81331	0.0335564	53.9507	58.6091
chr1	40076684	40077156	0.57907	5.69937	0.00493028	63.5098	42.5131
chr1	40438470	40438789	0.33441	5.66993	0.019556	57.1678	45.3402
chr1	40532907	40533127	-0.02604	6.3191	0.0311012	79.1264	80.5673
chr1	40630600	40630827	0.13405	6.82653	0.0202831	118.896	108.347
chr1	40644949	40645480	-0.04304	6.32754	0.0305322	79.1228	81.5188
chr1	40769869	40770104	-0.10559	5.18316	0.0437871	35.0263	37.686
chr1	40808870	40809399	0.2423	7.03807	0.00983198	142.936	120.838
chr1	40884068	40884647	0.21663	5.75464	0.0285484	58.2002	50.0857
chr1	40974983	40975267	0.48016	7.28919	0.000264807	184.729	132.432
chr1	41109475	41110208	0.06924	5.9993	0.0330765	65.5224	62.452
chr1	41282733	41283138	0.71552	5.76812	0.00148445	69.8353	42.5286
chr1	41313682	41313967	0.13526	5.50771	0.0364051	47.6809	43.4136
chr1	41382011	41382743	-0.06961	6.91486	0.0237892	117.789	123.611
chr1	41810361	41810733	0.28913	5.55328	0.0242214	51.9066	42.4801
chr1	42157684	42158040	-0.26058	5.85497	0.024095	52.8811	63.3496
chr1	42177011	42177247	0.22368	6.05492	0.023744	71.842	61.5239
chr1	42264418	42265064	-0.08382	6.62463	0.0258667	95.851	101.585
chr1	42314528	42314732	-0.09228	5.2608	0.0427754	37.1338	39.5866
chr1	42344172	42344586	0.60594	5.6126	0.00542193	60.3621	39.6606
chr1	42529764	42530256	0.1616	5.85798	0.0316886	61.3411	54.8409
chr1	42723475	42723925	0.49644	6.00141	0.00545783	76.0896	53.9364
chr1	42783587	42784146	0.04596	5.98757	0.0349159	64.4696	62.4481
chr1	42967137	42967416	0.28642	8.04495	0.00122942	291.664	239.145
chr1	42997861	42998179	-0.38193	6.05164	0.010324	58.1085	75.7204
chr1	43002848	43003101	-0.17644	5.66237	0.0330833	47.6417	53.8394
chr1	43143474	43143945	0.24832	6.27537	0.0186008	84.4211	71.0723
chr1	43235036	43235363	0.40939	6.10305	0.00926766	79.2173	59.6461
chr1	43653495	43653662	-0.01458	7.59052	0.0201879	191.769	193.717
chr1	43872306	43872617	-0.31933	5.56464	0.0217079	42.3702	52.8674
chr1	43929600	43929883	0.76786	6.3513	9.97105e-05	106.539	62.5688
chr1	43979041	43979291	0.02372	7.93566	0.0177221	246.856	242.83
chr1	43979723	43980227	0.34004	8.08355	0.000400279	305.192	241.107
chr1	44015158	44015475	0.23279	7.49105	0.00655901	195.016	165.956
chr1	44072245	44072533	1.60712	5.03841	2.53091e-06	57.3599	18.8285
chr1	44405018	44405451	-0.00764	6.80528	0.0266257	111.544	112.136
chr1	44794398	44794884	0.13405	6.82653	0.0202831	118.896	108.347
chr1	44924918	44925404	0.30527	5.90508	0.0180823	66.6125	53.9088
chr1	45014559	45014727	-0.16688	8.04232	0.00740887	248.807	279.317
chr1	45348943	45349632	-0.30768	6.60396	0.00924315	87.4342	108.219
chr1	45536340	45537062	0.44534	6.53941	0.00314184	108.54	79.7127
chr1	45688046	45688468	-0.14957	8.85033	0.00377434	438.231	486.104
chr1	45769258	45769870	0.13554	6.56222	0.0234152	99.0438	90.1622
chr1	45840806	45841278	0.66333	6.2539	0.000637775	96.04	60.6414
chr1	46065450	46065785	-0.29716	5.81468	0.0220078	50.7767	62.3908
chr1	46185356	46185724	0.15978	5.97728	0.0291734	66.587	59.6063
chr1	46274255	46274523	0.63811	5.91109	0.0018544	75.0688	48.2357
chr1	46369934	46370563	0.1936	6.2478	0.0232942	81.2672	71.0619
chr1	46394093	46394735	0.13686	6.09799	0.0284854	71.8256	65.3249
chr1	46423562	46424059	0.2508	6.45859	0.0159039	95.9356	80.627
chr1	46425840	46426081	0.60221	5.94892	0.00243129	76.1108	50.1374
chr1	46449603	46449872	0.40185	6.02832	0.0102139	75.0221	56.7833
chr1	46508810	46509056	0.39628	5.63922	0.0150343	57.1771	43.444
chr1	46581740	46582184	0.18857	5.79436	0.0303535	59.2459	51.9867
chr1	46622514	46622784	-0.09834	5.93672	0.0337745	59.2011	63.3771
chr1	47143722	47144241	-0.06637	5.63922	0.0390143	48.7064	50.9994
chr1	47175376	47175655	0.10381	7.40078	0.0175336	175.179	163.016
chr1	47449995	47450464	0.20348	6.0222	0.0255915	69.7411	60.5669
chr1	47755358	47755870	0.26783	6.26569	0.0170407	84.4254	70.121
chr1	50272026	50272260	0.0593	5.80643	0.0369526	57.1263	54.8258
chr1	50419332	50419712	-0.0643	6.66139	0.0263035	98.9916	103.504
chr1	50423318	50423902	-0.00934	7.16293	0.0234875	142.841	143.768
chr1	50873402	50873895	0.04297	5.94132	0.0357539	62.3711	60.5408
chr1	51189499	51189721	0.30444	5.6848	0.0218942	57.1633	46.2885
chr1	51303744	51304229	0.24554	7.43778	0.00587678	188.778	159.234
chr1	51313942	51314292	0.40094	6.35228	0.00627038	93.8801	71.1013
chr1	51326282	51326729	0.23431	6.9993	0.0105668	138.76	117.959
chr11	43951967	43953040	-0.5851	7.37297	2.25962e-05	135.338	203.025
chr1	51422050	51422294	0.26477	5.47491	0.0294898	48.7489	40.5752
chr1	51661101	51661538	-0.1094	6.13339	0.0307109	67.5878	72.9125
chr1	52071683	52071903	0.59037	4.96241	0.013248	38.2553	25.4082
chr1	52127448	52127730	-0.46513	5.77345	0.0103466	46.5555	64.2673
chr1	52825954	52826181	0.23534	5.42587	0.0322752	46.6416	39.6213
chr1	53115788	53116374	0.29685	6.33809	0.0129066	89.6675	72.9919
chr1	53509185	53509671	0.59479	5.97236	0.00251611	77.1583	51.0898
chr1	53715518	53715777	0.05007	6.05426	0.0333874	67.6162	65.3098
chr1	53725217	53725688	0.18452	5.91881	0.0296046	64.4931	56.7503
chr1	53860925	53861379	-0.00404	5.94017	0.0360446	61.3144	61.4864
chr1	54073859	54074279	0.60617	5.30551	0.00748991	48.7928	32.0539
chr1	54230921	54231318	0.43002	7.53941	0.000316252	215.93	160.274
chr1	54287316	54287596	0.25258	5.62869	0.0266609	54.0036	45.3303
chr1	54306037	54306517	0.04139	5.91763	0.0360446	61.3217	59.5874
chr1	54376791	54377005	0.07783	8.53706	0.0111783	381.615	361.574
chr1	54498846	54500327	0.22799	7.33916	0.00847065	175.236	149.621
chr1	54519770	54520023	0.40147	5.60989	0.0148885	56.127	42.4929
chr1	54859675	54860325	0.21186	6.80054	0.0150671	119.965	103.58
chr1	55040895	55041399	0.31037	7.67326	0.00185964	227.298	183.301
chr1	55181720	55182043	0.08038	6.2663	0.0304809	79.1486	74.8592
chr1	55209358	55209573	-0.03668	6.22561	0.0320914	73.888	75.7904
chr1	55276130	55276374	-0.19016	7.25266	0.0118732	142.773	162.888
chr1	55375707	55375952	-0.07066	5.60989	0.0393927	47.655	50.0472
chr1	55702133	55702375	0.08018	5.68589	0.0375529	52.9286	50.0674
chr1	57072822	57073075	-0.10793	6.0162	0.0318423	62.3463	67.1892
chr1	57770845	57771090	0.46693	5.10106	0.020092	40.3509	29.1939
chr1	58250257	58250707	0.31445	5.59799	0.021764	54.0124	43.4344
chr1	58460551	58460791	0.13357	5.30367	0.042295	41.3682	37.7101
chr1	58848876	58849163	0.13504	5.47564	0.0366985	46.6292	42.4626
chr1	59062779	59063047	0.22591	5.58465	0.0291886	51.898	44.3755
chr1	60765299	60765510	0.03762	4.97564	0.0496734	31.8772	31.0567
chr1	60984556	60984897	0.3742	5.59615	0.0170155	55.072	42.4898
chr1	61057603	61058041	-0.05087	7.23523	0.022044	148.036	153.348
chr1	61160536	61160807	0.81582	5.71836	0.000625948	69.8538	39.6829
chr1	61196602	61197006	-0.43347	5.85217	0.0107701	49.709	67.1307
chr1	61227997	61228504	0.64727	5.48792	0.00474866	56.1634	35.8597
chr1	61234358	61234615	-0.07514	5.57994	0.0397822	46.6034	49.0951
chr1	61238454	61238704	0.16771	5.45943	0.0366985	46.6333	41.5154
chr1	61742263	61742832	-0.3489	5.95495	0.0145516	54.9672	70.0054
chr1	62391450	62391707	-0.35809	5.78398	0.017737	48.669	62.3806
chr1	62622027	62622359	0.22922	5.96537	0.023917	67.6482	57.7104
chr1	62906482	62906949	0.64245	5.40689	0.00539625	53.0071	33.9577
chr1	63149082	63149399	0.5922	5.46018	0.006988	54.052	35.8544
chr1	63692000	63692211	-0.30877	5.28398	0.0300097	35.0076	43.3621
chr1	64137138	64137424	0.24831	5.68589	0.0265526	56.1044	47.2334
chr1	64946936	64947573	-0.22692	6.51118	0.0159686	84.3154	98.6771
chr1	64956072	64956583	0.22638	6.01084	0.0238333	69.7453	59.6169
chr1	65041496	65041762	-0.37807	5.48217	0.018966	39.2096	50.9569
chr1	65232443	65232699	0.16958	6.90684	0.0171259	127.259	113.147
chr1	65233767	65234227	0.18988	7.20436	0.0118093	157.51	138.086
chr1	65245151	65245657	0.48717	5.6204	0.0111461	58.2418	41.5509
chr1	65527746	65528088	-0.18815	7.26215	0.0118847	143.815	163.849
chr1	66301040	66301482	0.33826	5.64125	0.0194763	56.1177	44.3889
chr1	66446473	66446716	0.19752	5.53908	0.0317839	49.7917	43.4209
chr1	66752252	66752894	0.18377	5.94247	0.0276739	65.5421	57.7033
chr1	67300086	67300300	-0.16799	5.25686	0.0386022	36.0736	40.5283
chr1	67356094	67356434	-0.04232	6.00771	0.0346516	63.4059	65.2936
chr1	67479191	67479598	-0.51575	6.03774	0.00402835	54.943	78.5541
chr1	67850667	67851084	0.13665	5.82012	0.0335564	59.2378	53.8845
chr1	68120223	68120618	0.34659	5.95119	0.0145516	69.7674	54.868
chr1	68321170	68321401	0.03394	5.4247	0.0428942	43.4617	42.4511
chr1	69109310	69109651	0.25708	5.90609	0.0220275	65.5548	54.8549
chr1	69109986	69110328	0.29556	5.49043	0.0268358	49.8046	40.5786
chr1	69305701	69305945	-0.05104	5.53506	0.0410385	45.5551	47.1956
chr4	145497225	145497809	-0.58511	6.15246	0.00182101	58.0774	87.1251
chr1	70675716	70676180	-0.07257	6.24342	0.0306594	73.881	77.6925
chr1	71050086	71050313	0.42562	6.40297	0.00491962	98.073	73.017
chr1	74767598	74767807	0.21491	5.10837	0.040022	37.1639	32.0204
chr1	75233307	75233623	-0.4552	5.66742	0.00971228	43.4057	59.5082
chr1	75614752	75615051	-0.42859	6.19937	0.00641367	63.3414	85.2523
chr1	76269251	76269498	0.23967	5.35712	0.0326026	44.5378	37.7208
chr1	76901215	76901483	0.24832	6.27537	0.0186008	84.4211	71.0723
chr1	77281775	77282412	0.00698	6.2835	0.0318898	78.0861	77.7091
chr1	77668980	77669373	-0.03435	6.0736	0.0341462	66.5529	68.1563
chr1	77949121	77949362	0.72554	5.36566	0.00323688	53.0187	32.0641
chr1	78142899	78143451	0.06465	5.90609	0.0357467	61.3255	58.638
chr1	78319264	78319599	-0.39403	6.13369	0.00937211	61.2514	80.488
chr1	78333509	78333726	0.20517	5.33974	0.037939	43.4813	37.7173
chr1	79497242	79497510	0.4372	5.03841	0.0231315	38.2399	28.2428
chr1	79808824	79809220	-0.3523	6.36162	0.00930775	72.7798	92.9103
chr1	83931757	83931964	-0.18554	5.17878	0.0392961	33.9657	38.6272
chr1	84365712	84366104	0.24432	5.7409	0.0264337	58.2045	49.1371
chr1	84433717	84434077	0.20895	5.90669	0.0278919	64.4973	55.8008
chr1	84668239	84668476	-0.34575	5.38657	0.0240674	37.109	47.1584
chr1	85344331	85344545	-0.25478	5.21313	0.0332459	33.9595	40.5189
chr1	86502030	86502478	0.24964	5.9993	0.022	69.7496	58.667
chr1	86774271	86774629	0.84525	5.76739	0.000409491	73.0099	40.6383
chr1	87002914	87003194	0.38669	5.31786	0.0210839	45.6077	34.8845
chr1	87045840	87046371	-0.03174	5.90368	0.0357467	59.2115	60.5287
chr1	87292851	87293224	-0.27553	5.50666	0.0268358	41.3237	50.0198
chr1	87826705	87826978	0.16721	5.49185	0.0344048	47.6849	42.4663
chr1	87953822	87954093	0.54767	5.80735	0.00448709	67.705	46.3186
chr1	88061566	88061793	0.13067	5.06593	0.045447	35.0481	32.0131
chr1	88985154	88985411	0.31099	5.62751	0.0218134	55.0628	44.3856
chr1	89358337	89358738	-0.35942	6.11651	0.010635	61.257	78.587
chr1	90045830	90046257	0.19752	5.53908	0.0317839	49.7917	43.4209
chr1	90974149	90974942	0.4909	6.0239	0.00557124	77.1372	54.8892
chr1	92291459	92291693	0.00831	5.50561	0.0414797	45.5622	45.3007
chr1	92736486	92736733	0.38953	5.06206	0.0267208	38.2351	29.1878
chr1	93438054	93438272	0.49421	5.16096	0.0173967	42.4611	30.1452
chr1	93619574	93619845	0.52609	5.46463	0.0101987	52.9909	36.7988
chr1	93631703	93632123	-0.0118	6.08496	0.0341462	67.6052	68.1604
chr1	94808167	94808401	-0.19768	6.01136	0.0256666	60.2344	69.0801
chr1	95618650	95618951	0.46088	6.15189	0.0062138	83.4205	60.6086
chr1	96596269	96596530	-0.44371	5.88739	0.00948009	50.7571	69.0346
chr1	99728823	99729120	0.5551	5.78112	0.00435821	66.6564	45.367
chr1	99768166	99768872	-0.01632	7.2971	0.0223533	156.383	158.163
chr1	100543735	100543986	0.25792	6.15899	0.0185052	78.1378	65.3461
chr1	100866499	100866714	-0.01692	5.26374	0.0450268	38.1942	38.6446
chr1	103514990	103515252	0.7105	5.31468	0.00385363	50.9118	31.1126
chr1	107141113	107141867	0.01454	6.57583	0.0287537	95.8759	94.9144
chr1	107529607	107529865	0.56235	5.84413	0.00385631	69.8071	47.2731
chr1	108200836	108201086	0.10273	6.43441	0.0263083	89.6217	83.462
chr1	108551283	108551831	0.72624	5.60229	0.00223644	62.4835	37.77
chr1	108898182	108898463	0.34225	5.612	0.0193897	55.0674	43.4377
chr1	109191390	109191640	0.68833	5.54638	0.00327869	59.324	36.8148
chr1	109298644	109298922	0.41583	5.82732	0.0106336	65.5822	49.1597
chr1	109466367	109467200	0.15001	6.61471	0.0220777	103.23	93.0353
chr1	109477885	109478176	0.23881	5.81967	0.02624	61.3536	51.9937
chr1	109499953	109500239	0.2939	6.19803	0.0153401	81.2887	66.3069
chr1	109509446	109510094	-0.16071	7.10579	0.0151101	130.277	145.628
chr1	109718536	109718836	-0.08767	5.8526	0.0345179	56.0547	59.5668
chr1	109789185	109789396	0.64079	6.26508	0.000812649	96.0342	61.5926
chr1	109918326	109918571	0.06661	5.40849	0.0428942	43.4655	41.5042
chr1	110003648	110004423	0.4882	6.49007	0.00249756	106.46	75.8969
chr1	110202876	110203347	-0.21849	6.18752	0.0218182	67.5684	78.6166
chr1	110467793	110468007	-0.56854	5.41288	0.00817147	34.9836	51.8815
chr1	110555307	110555809	0.72624	5.86735	0.000847892	75.0863	45.3878
chr1	110615828	110616046	0.18028	6.05524	0.0255159	70.7854	62.4705
chr1	110992420	110992654	-0.27682	5.26812	0.0330876	35.0105	42.4158
chr1	111441631	111441892	0.48324	5.36651	0.01363	48.777	34.8935
chr1	111570745	111571445	0.13633	6.3663	0.0267543	86.4898	78.6913
chr1	111669308	111669650	0.1636	5.72792	0.0326691	56.0918	50.0786
chr1	111714890	111715212	0.30458	6.55255	0.0100653	104.317	84.4634
chr1	112298639	112298890	0.51933	5.21836	0.0126848	44.5706	31.0967
chr1	112583368	112583727	-0.27523	6.04984	0.0183602	60.2221	72.8802
chr1	112625435	112626112	0.05922	6.21836	0.0316635	76.002	72.9454
chr1	112727788	112728082	0.35522	5.52049	0.0216447	51.9156	40.5851
chr1	112744196	112744650	0.21525	5.78112	0.0284393	59.2501	51.0379
chr1	112819095	112819535	0.34307	5.37242	0.0240674	46.6548	36.7808
chr1	113210248	113210620	0.46128	5.85022	0.0079192	67.6895	49.1656
chr1	113396653	113396909	0.32299	5.24593	0.0300797	42.442	33.9287
chr1	113946721	113946972	-0.42456	5.93634	0.00973932	52.8583	70.9444
chr1	113976927	113977186	-0.21408	5.94209	0.0258885	57.0852	66.2168
chr1	114435175	114435494	0.04751	5.61351	0.0393927	49.7721	48.1596
chr1	114525043	114525267	0.04448	5.06464	0.0482013	33.9863	32.9545
chr1	115052407	115052822	0.27327	5.98757	0.020124	69.754	57.7172
chr1	115608053	115608659	0.51038	6.03372	0.00474984	78.1898	54.8921
chr1	116573461	116573684	-0.37659	7.94658	0.000291558	216.509	281.087
chr1	116589255	116589827	0.26549	5.80643	0.0241501	61.3579	51.0448
chr1	116679757	116680175	-0.16497	6.16096	0.0266124	67.5779	75.7644
chr1	116687121	116688020	0.55472	7.08863	0.000148482	164.962	112.304
chr1	116817657	116817982	-0.26646	5.53841	0.0267982	42.3761	50.9721
chr1	117077276	117077638	0.45944	5.31468	0.0157008	46.6691	33.9411
chr1	117656188	117656458	0.22754	6.93605	0.0122154	132.497	113.164
chr1	119450050	119450284	0.00353	5.08496	0.0482013	33.9826	33.8997
chr1	119663230	119663474	-0.19864	5.43132	0.034872	40.2802	46.2262
chr1	119870966	119871230	0.81237	6.43835	2.71689e-05	114.924	65.4431
chr1	119886230	119886596	-0.31336	5.76178	0.0219759	48.6747	60.4831
chr1	120242558	120242910	0.00523	5.47345	0.0419356	44.5102	44.3493
chr1	120256897	120258054	0.48425	6.50614	0.00218559	107.505	76.8522
chr1	120640325	120641250	0.43867	6.57026	0.00325608	110.629	81.624
chr1	120684462	120684805	-0.30721	5.69508	0.0219264	46.5749	57.6276
chr1	120723595	120723934	-0.35536	6.29949	0.0101962	69.6385	89.0887
chr1	120724043	120724269	-0.36167	6.28076	0.0101142	68.5902	88.1322
chr1	121016326	121016996	0.24512	7.00474	0.00973651	139.807	117.962
chr1	121116597	121116915	-0.17867	6.18996	0.0249803	68.6233	77.6705
chr1	121157630	121157986	0.88428	6.06335	5.87217e-05	90.8549	49.2213
chr1	121164297	121164726	0.15908	6.02237	0.0288936	68.6844	61.5133
chr1	143945242	143945623	0.83549	6.31775	3.93775e-05	106.558	59.7142
chr1	144046157	144046466	-0.1951	5.7031	0.0308199	48.6899	55.7405
chr1	144914121	144914345	-0.36376	5.69023	0.0174668	45.5176	58.5708
chr1	145009895	145010269	0.32368	5.75266	0.0197581	60.3173	48.1952
chr1	145122275	145122707	0.41479	6.27957	0.00592459	89.6954	67.2833
chr1	145155524	145156167	-0.18045	7.00771	0.0151325	120.884	136.991
chr1	145188880	145189453	-0.31319	6.53598	0.0100046	83.2505	103.435
chr1	146025866	146026298	0.53567	6.02117	0.00392844	78.195	53.9421
chr1	146166376	146166640	0.20814	5.26666	0.0386022	41.3764	35.8175
chr1	146478187	146478421	0.64523	4.93518	0.0105143	38.2609	24.4636
chr1	146704424	146704658	-0.23971	4.96241	0.0411731	28.6915	33.8776
chr1	148280836	148281163	-0.08845	5.68097	0.0375529	49.7542	52.9
chr1	148855451	148855743	0.37574	5.91486	0.0126946	68.7236	52.9658
chr1	149700814	149701659	-0.19583	6.28398	0.0231873	72.8099	83.3953
chr1	149923699	149923902	-0.25292	6.79996	0.0109334	102.076	121.635
chr1	150163131	150163518	0.10135	6.36608	0.0287609	85.4352	79.6393
chr1	150429855	150430168	0.11319	5.93054	0.0337745	63.4319	58.6456
chr1	150905219	150905651	0.56647	6.13529	0.00218521	85.54	57.7625
chr1	151057745	151057975	-0.27108	7.5782	0.00377074	173.966	209.926
chr1	151494792	151495249	0.41615	6.17409	0.00841949	83.4107	62.51
chr1	151501556	151501751	0.13232	5.18969	0.0437871	38.2092	34.8607
chr1	151548828	151549133	0.03445	5.81877	0.0372825	57.1226	55.7748
chr1	151585640	151585909	0.50953	5.529	0.0105989	55.0917	38.6991
chr1	151602557	151602811	0.35991	5.48864	0.0215738	50.8648	39.6345
chr1	151721377	151721614	-0.51278	6.46185	0.00203594	73.7953	105.291
chr1	151756324	151756743	0.01454	6.57583	0.0287537	95.8759	94.9144
chr1	151838135	151838693	0.30588	7.13723	0.00486263	156.516	126.613
chr1	151968020	151968299	-0.29406	6.79054	0.00817622	99.9761	122.579
chr1	151993169	151993363	-0.2203	8.24944	0.00285323	281.949	328.463
chr1	152001616	152002156	0.2348	6.83853	0.0130226	124.149	105.502
chr1	152188637	152189250	-0.27134	6.77927	0.00991334	99.9821	120.672
chr1	152458259	152458726	0.37258	6.60305	0.00509239	110.61	85.4353
chr1	152461617	152461897	-0.07292	6.48748	0.0277788	87.4883	92.0238
chr1	152495138	152495416	0.13658	5.79436	0.0337898	58.188	52.9319
chr1	152623254	152623627	0.39712	5.78966	0.0137954	63.4794	48.2046
chr1	152774926	152775204	0.39284	5.28112	0.0209537	44.5557	33.935
chr1	152870973	152871661	-0.16497	6.16096	0.0266124	67.5779	75.7644
chr1	152906071	152906572	-0.13417	5.7338	0.0342706	50.7986	55.7496
chr1	153220724	153221168	-0.12562	6.46092	0.0250608	84.3379	92.0108
chr1	153229318	153229607	0.23709	5.845	0.0261722	62.403	52.9461
chr1	153261286	153261898	0.11825	6.30367	0.0282955	82.2982	75.8218
chr1	153277953	153278347	0.42446	5.48613	0.0165953	51.9251	38.6903
chr1	153548730	153548967	0.34525	7.67561	0.0010599	230.438	181.394
chr1	153616330	153616672	-0.06817	6.63251	0.0265333	96.9003	101.589
chr1	153627476	153628003	0.07822	6.20893	0.031026	76.0058	71.9945
chr1	153750442	153751010	1.10196	6.83522	1.78993e-09	167.289	77.9371
chr1	153821239	153821636	0.26712	6.05426	0.0201661	72.8988	60.5772
chr1	154091073	154091421	0.52512	5.79599	0.00535302	66.6511	46.3158
chr1	154186185	154186488	0.28153	7.33809	0.00505301	178.385	146.761
chr1	154263809	154264125	-0.06639	5.99558	0.0341102	62.3531	65.2894
chr1	154345224	154345517	0.34301	6.26374	0.01003	86.537	68.2252
chr1	154420285	154420538	0.65448	5.372	0.00519863	51.9566	33.0083
chr1	154442136	154442664	-0.08767	5.8526	0.0345179	56.0547	59.5668
chr1	154616884	154617294	0.85856	5.73989	0.000380564	71.9623	39.6874
chr1	154657643	154658010	-0.00885	5.89232	0.0363425	59.2151	59.5794
chr1	154749093	154749349	0.28319	5.61351	0.0242371	54.008	44.3823
chr1	154760468	154760918	0.29001	6.0429	0.0183602	72.9031	59.627
chr1	154862846	154863105	-0.27542	6.12337	0.0167775	63.367	76.6961
chr1	154863683	154863954	0.07897	6.22831	0.0308411	77.0535	72.9493
chr1	155069947	155070165	0.04859	7.11298	0.0228955	140.778	136.115
chr1	155085744	155085979	-0.03951	9.82007	0.00800032	891.636	916.393
chr7	25892887	25893346	-0.58511	6.15246	0.00182101	58.0774	87.1251
chr11	32139693	32140306	-0.58549	6.92	0.00019406	98.8557	148.337
chr1	155226652	155226890	-0.20149	8.27158	0.00360397	288.181	331.375
chr1	155278296	155278654	0.12347	8.59059	0.0070931	402.354	369.352
chr1	155536181	155536794	0.36268	6.37126	0.00826805	93.8706	73.0047
chr1	155570140	155570884	0.5752	6.29763	0.00128186	96.0176	64.4465
chr1	155591850	155592225	0.40163	6.14458	0.00947382	81.3118	61.5532
chr1	155706001	155706426	1.02208	5.38078	0.000244383	59.3762	29.2373
chr1	155938221	155938422	0.22683	7.23297	0.0088577	162.736	139.06
chr1	155983704	155984025	0.00759	6.67069	0.0278973	102.146	101.61
chr1	156140960	156141716	0.4068	7.14368	0.00143822	162.813	122.809
chr1	156156049	156156728	0.38039	7.00079	0.00264657	146.118	112.252
chr1	156245359	156246081	0.46916	7.21949	0.000503962	175.348	126.668
chr1	156262548	156263319	0.49242	7.34674	0.000187966	193.067	137.238
chr1	156385514	156385942	0.14647	6.84549	0.0192375	120.988	109.308
chr1	156479964	156480379	0.45957	6.47564	0.00337537	104.36	75.8911
chr1	156516866	156517146	0.34307	5.37242	0.0240674	46.6548	36.7808
chr1	156627496	156627786	0.1713	6.3663	0.0229138	87.5446	77.7432
chr1	156677961	156678316	0.2338	5.89436	0.02403	64.5015	54.8514
chr1	156746655	156746874	0.2353	8.12569	0.0025507	303.034	257.43
chr1	156755592	156755919	0.78738	7.77049	1.5294e-09	286.855	166.202
chr1	156845365	156845800	0.30923	6.38161	0.011763	92.8108	74.9051
chr1	156890169	156890375	0.00218	6.91709	0.0256185	120.942	120.76
chr1	157403699	157403848	0.07029	6.02168	0.0328532	66.5713	63.4057
chr1	157404041	157404283	-0.10635	5.88863	0.0342648	57.1014	61.4696
chr1	157487156	157487387	-0.01866	6.01963	0.0349223	64.4586	65.2977
chr1	158113427	158113835	-0.27523	6.04984	0.0183602	60.2221	72.8802
chr1	158131280	158131522	-0.00141	5.40689	0.0433988	42.4057	42.4471
chr1	158506448	158506709	-0.16564	5.83621	0.0300495	53.9441	60.507
chr1	158675676	158676260	0.15422	6.33985	0.0257151	85.4471	76.7844
chr1	158772287	158772872	-0.08656	6.70257	0.0253483	101.076	107.325
chr1	159072017	159072315	0.59984	5.80367	0.00299139	68.7642	45.3724
chr1	159171944	159172337	0.30254	5.4247	0.026896	47.7019	38.6777
chr1	159923747	159923984	-0.08322	9.22077	0.00711587	579.697	614.121
chr1	160376534	160376825	0.07897	6.22831	0.0308411	77.0535	72.9493
chr1	160416376	160416665	0.24628	5.71366	0.0264943	57.1545	48.1852
chr1	160807321	160807876	-0.09854	6.31638	0.0292142	77.0175	82.4618
chr1	160813290	160813569	0.00013	5.72561	0.0386574	52.9175	52.9126
chr1	161041539	161041764	0.36932	7.57646	0.000898563	216.935	167.94
chr1	161484689	161484929	0.02173	5.65644	0.0394045	50.8194	50.0596
chr1	161636245	161636577	-0.2285	6.30019	0.0201395	72.8036	85.298
chr1	161661741	161662255	0.20348	6.0222	0.0255915	69.7411	60.5669
chr1	162627769	162628036	0.35301	5.30089	0.0239471	44.5511	34.8813
chr1	164725375	164725703	-0.49572	5.8208	0.00777683	47.6016	67.1195
chr1	165143429	165143757	-0.23682	5.41208	0.0324391	39.2242	46.2215
chr1	165144855	165145143	0.23542	5.86989	0.0261029	63.4523	53.8987
chr1	165403937	165404251	-0.25778	5.56946	0.0267562	43.4283	51.9246
chr1	166258087	166258363	0.20377	5.37493	0.0351105	44.5335	38.6675
chr1	166822454	166822672	-0.04693	5.31786	0.0433795	39.2438	40.5414
chr1	166884324	166884604	1.14425	5.29436	9.0374e-05	58.3427	26.3958
chr1	167199699	167199936	0.5747	5.28966	0.00906186	47.7361	32.0512
chr1	167229538	167230349	-0.0144	6.25489	0.0320955	75.9873	76.7497
chr1	167249107	167249399	-0.19399	5.82193	0.0282204	52.8904	60.5025
chr1	167249617	167249945	0.51171	5.8474	0.00562378	68.7482	48.2194
chr1	167401366	167401634	0.17775	6.13952	0.0252106	74.9778	66.2863
chr1	167551474	167551725	-0.00139	7.56824	0.0204518	189.696	189.878
chr1	167637302	167637952	0.31359	6.34653	0.0116301	90.7184	72.9951
chr1	168019423	168019724	0.24831	5.68589	0.0265526	56.1044	47.2334
chr1	168220445	168220889	0.28482	5.86905	0.0199913	64.5101	52.9529
chr1	168320846	168321356	0.71713	6.1126	0.000453548	88.7188	53.9683
chr1	171226852	171227091	-0.34003	5.29949	0.0269405	35.0047	44.3084
chr1	171339447	171339669	0.49717	4.96832	0.0193625	37.1915	26.3501
chr1	171754358	171754651	0.08458	5.79389	0.0362927	57.1302	53.877
chr1	171794123	171794388	0.82007	5.8208	0.00047026	75.1048	42.5405
chr1	171801285	171801911	0.1196	6.45934	0.0250608	91.7183	84.4216
chr1	172499642	172500086	0.03372	6.39964	0.0303717	85.42	83.4465
chr1	173249407	173249750	0.41835	5.51809	0.016744	52.9758	39.6407
chr1	173301509	173301829	0.11503	6.04423	0.0302695	68.6764	63.4133
chr1	173409673	173409945	0.11085	5.80712	0.0350412	58.184	53.8808
chr1	173431262	173431521	0.14498	6.94251	0.0189826	129.338	116.972
chr1	173496973	173497255	0.00013	5.72561	0.0386574	52.9175	52.9126
chr1	174797403	174797779	-0.21159	5.51118	0.0319473	42.3822	49.0772
chr1	174877190	174877683	0.09533	6.1186	0.0308914	71.8177	67.2258
chr1	175192677	175193210	-0.39728	6.71581	0.0038038	91.5934	120.631
chr1	175338499	175338966	0.26518	6.07583	0.0201749	73.9468	61.5307
chr1	175373867	175374440	0.0223	5.97564	0.0354702	63.4167	62.4441
chr1	176375019	176375289	0.0593	5.80643	0.0369526	57.1263	54.8258
chr1	176460820	176461271	-0.58062	6.20137	0.00161902	60.1737	89.9895
chr1	176720917	176721172	0.36887	4.90368	0.0303083	34.0154	26.341
chr1	178344492	178344746	0.13182	5.1496	0.0443203	37.1557	33.9113
chr1	179079215	179079434	0.02497	7.07026	0.0238997	135.555	133.23
chr1	179292447	179292651	0.04815	6.63573	0.0276163	101.112	97.7929
chr1	180213457	180214398	0.22922	5.96537	0.023917	67.6482	57.7104
chr1	180507938	180508189	0.08135	5.71366	0.0372257	53.9793	51.0196
chr1	180533555	180533819	0.15978	5.97728	0.0291734	66.587	59.6063
chr1	180562693	180563317	-0.18773	6.39934	0.0214615	79.0927	90.0842
chr1	181021997	181022240	-0.25832	7.83864	0.00298664	209.308	250.349
chr1	181129104	181129503	0.1871	6.40929	0.0214247	90.6881	79.6576
chr1	181151931	181152127	-0.06592	7.71425	0.017276	205.257	214.853
chr1	181485823	181486112	-0.34978	5.6496	0.0172553	44.4686	56.6692
chr1	181718018	181718376	0.08993	5.94209	0.0346189	63.428	59.5951
chr1	182081090	182081302	0.64892	5.73457	0.00277647	66.6728	42.5211
chr1	182107217	182107578	0.45797	5.1427	0.0202962	41.4036	30.1423
chr1	182114579	182115050	-0.06639	5.99558	0.0341102	62.3531	65.2894
chr6	80528184	80528475	-0.5856	5.23635	0.0106166	30.772	46.1784
chr1	182301789	182302030	0.17945	6.61463	0.0197426	104.283	92.0859
chr1	182595750	182595980	0.01226	5.85605	0.0369611	58.1689	57.6769
chr1	182614795	182615444	0.00014	6.89298	0.0258324	118.854	118.843
chr1	183685169	183685423	0.09639	5.28493	0.0439011	40.3115	37.7063
chr1	183908185	183908489	0.96469	5.09615	0.000841767	47.7852	24.4846
chr1	184075482	184075738	0.23135	5.4915	0.0319473	48.7447	41.5225
chr1	184491567	184491859	0.2504	5.65757	0.0266082	55.0541	46.2818
chr1	184773668	184774185	0.1348	5.44285	0.0387602	45.5774	41.5118
chr1	184905179	184905543	0.05125	5.67132	0.0386467	51.8741	50.0635
chr1	185244437	185244704	1.04888	5.0222	0.000758776	46.7417	22.5923
chr1	185596157	185596376	0.22312	4.93054	0.0415737	32.9477	28.2266
chr1	185681111	185681345	-0.29729	5.32103	0.0299339	36.0613	44.3134
chr1	186305055	186305270	0.22766	5.55426	0.029291	50.847	43.4244
chr1	186482613	186482986	0.53492	5.43132	0.00998735	51.9402	35.8489
chr1	186896208	186896520	-0.17624	5.38202	0.0376184	39.2305	44.3278
chr1	186985957	186986217	0.04751	5.61351	0.0393927	49.7721	48.1596
chr1	193031476	193031729	-0.36376	5.69023	0.0174668	45.5176	58.5708
chr1	193674591	193674958	0.7789	5.47564	0.00180984	58.2866	33.9701
chr1	196373073	196373267	0.01546	5.20734	0.0462197	37.1443	36.7485
chr1	197180214	197180583	-0.39276	5.52764	0.016744	40.2596	52.857
chr1	198168178	198168438	-0.38321	7.59892	0.000723833	169.755	221.401
chr1	198656469	198656973	0.08557	5.81967	0.0359969	58.1801	54.8297
chr1	198881296	198881542	0.42876	5.08182	0.0232951	39.2931	29.1909
chr1	198929986	198930628	-0.20776	6.65431	0.0172931	93.7296	108.248
chr1	199684719	199685102	0.16278	5.78136	0.0322677	58.192	51.9831
chr1	200535688	200535923	-0.09304	5.65246	0.0378889	48.703	51.9475
chr1	200738445	200739676	0.1343	6.78789	0.0204089	115.763	105.474
chr1	201013062	201013486	0.6587	6.50141	0.000250974	113.832	72.1064
chr1	201222922	201223320	0.22001	6.42587	0.0186276	92.789	79.6646
chr1	201461789	201462306	0.4803	5.6496	0.0113153	59.2915	42.5019
chr1	201468429	201469377	-0.18399	6.41645	0.0214247	80.14	91.0407
chr1	201546157	201546415	-0.3541	5.71836	0.0175628	46.5692	59.5244
chr1	201899072	201899326	0.11934	6.42617	0.0263083	89.6256	82.5099
chr1	201916638	201916907	-0.01138	5.86778	0.0366479	58.1653	58.626
chr1	201946461	201946907	0.06636	6.36566	0.0301812	84.3806	80.5872
chr1	201990416	201990696	0.33787	5.12692	0.030246	39.2837	31.0816
chr1	202029223	202029624	0.78161	5.73533	0.000847319	69.8475	40.6314
chr1	202067200	202067519	-0.27162	6.40227	0.0144374	76.9823	92.9304
chr1	202087029	202087381	-0.41284	5.84194	0.012335	49.7117	66.1816
chr1	202203345	202204187	0.47395	6.48289	0.00290925	105.41	75.894
chr1	202213204	202213683	0.3565	5.71103	0.0174668	59.2722	46.2949
chr1	202464271	202464486	0.29556	5.49043	0.0268358	49.8046	40.5786
chr1	202531874	202532681	0.89929	6.15246	3.43963e-05	97.1477	52.0857
chr1	202806865	202807813	-0.10631	8.60476	0.00833334	375.224	403.919
chr1	202952774	202953071	0.43874	5.83886	0.00920523	66.6359	49.1627
chr1	203006448	203006749	0.05879	8.40692	0.0135159	346.404	332.572
chr1	203022943	203023157	0.51849	6.37221	0.00211381	99.1438	69.2126
chr1	203590614	203590918	0.54192	5.99859	0.00382757	77.1476	52.9894
chr1	203661605	203661894	0.13565	5.56978	0.0358371	49.7836	45.3161
chr1	203702039	203702532	-0.05114	5.93864	0.0354632	60.2577	62.4318
chr1	203756460	203756871	0.80359	6.23074	0.000108125	99.2183	56.8443
chr1	204127741	204127946	0.11434	5.99982	0.0318423	66.579	61.5059
chr1	204289321	204289638	0.2973	5.97564	0.0182374	69.7584	56.7674
chr1	204425864	204426398	0.91984	5.99487	4.48304e-05	87.7175	46.3648
chr1	204445909	204446188	-0.24333	6.44589	0.0158794	80.1274	94.8489
chr1	204623281	204623805	0.53567	6.02117	0.00392844	78.195	53.9421
chr1	204705069	204705553	0.09919	7.01105	0.0219287	133.496	124.626
chr1	204828420	204828755	0.13688	5.98864	0.0306081	66.5829	60.5561
chr1	204971976	204972297	0.26329	5.832	0.0241239	62.4073	51.9971
chr1	205263608	205263952	-0.23007	7.03233	0.0106513	120.868	141.766
chr1	205397032	205397343	0.3934	5.94949	0.0112724	70.8251	53.9215
chr1	205430704	205431150	0.3742	6.06206	0.0118114	76.0651	58.6866
chr1	205438770	205439180	0.06465	5.90609	0.0357467	61.3255	58.638
chr1	205570953	205571432	-0.27311	6.56946	0.0123613	86.3966	104.402
chr1	205588755	205589015	0.21677	6.72069	0.0149969	113.699	97.8371
chr1	205669019	205669265	-0.13467	6.41069	0.0253365	81.1969	89.1413
chr1	205669586	205670166	0.03935	6.72689	0.0268556	107.379	104.49
chr1	205701010	205701440	0.05125	5.67132	0.0386467	51.8741	50.0635
chr1	205733832	205734227	0.41961	5.33444	0.0183923	46.6642	34.8875
chr1	205986193	205986580	0.05378	6.11801	0.0327085	70.7618	68.1724
chr1	206030283	206030499	-0.3102	7.59761	0.00210643	173.948	215.674
chr1	206065751	206066069	0.32959	6.48109	0.0098132	100.141	79.688
chr1	206356332	206356652	-0.34056	5.83621	0.0178895	50.7709	64.2887
chr1	206384303	206384691	0.32035	5.77921	0.0198143	61.3668	49.1471
chr1	206504102	206504448	0.61753	6.74254	0.000170984	132.634	86.4486
chr1	206606919	206607177	0.63763	6.47153	0.000360021	110.687	71.1464
chr1	206672077	206672352	-0.03883	6.50465	0.02921	89.5883	92.0322
chr1	206809570	206809912	0.1361	5.65814	0.0350294	52.9364	48.171
chr1	206961033	206961303	0.73907	5.49541	0.0024045	58.2804	34.9174
chr1	207547029	207547289	0.22947	5.52322	0.0293915	49.7959	42.4734
chr1	207838350	207839102	0.37962	6.47126	0.00682282	101.2	77.7866
chr1	208093819	208094208	-0.00883	6.31057	0.0314899	79.13	79.6158
chr1	208219692	208220262	0.02584	6.02083	0.0343932	65.5149	64.3518
chr1	209435764	209436010	0.2504	5.65757	0.0266082	55.0541	46.2818
chr1	209649001	209649256	0.44335	7.02014	0.00116188	151.358	111.312
chr1	210233023	210233919	0.43008	6.20297	0.00555603	85.5092	63.4668
chr1	210311122	210311594	0.17083	6.38368	0.0228584	88.5912	78.6986
chr1	210407278	210407533	0.22423	5.61441	0.0290846	52.9487	45.3269
chr1	210448358	210448615	0.25233	5.16937	0.0366046	39.2748	32.9728
chr1	211260227	211260428	-0.16796	8.93562	0.00243286	461.963	519.002
chr1	211321732	211321948	0.22423	5.61441	0.0290846	52.9487	45.3269
chr1	211335055	211335426	0.51297	5.63339	0.00954034	59.2966	41.5538
chr1	211378886	211379140	0.84068	6.57384	9.62549e-06	127.485	71.185
chr1	212062913	212063180	0.3464	5.58214	0.0192959	54.017	42.4866
chr1	212077166	212077449	0.38943	5.50351	0.0190846	51.9203	39.6377
chr1	212141443	212141912	0.2738	6.55328	0.0123152	103.263	85.4127
chr1	212161479	212161799	0.48928	5.48289	0.0122116	52.9857	37.746
chr1	212291544	212291808	0.39791	6.1649	0.00957285	82.3589	62.5069
chr1	212567114	212567477	0.352	6.4395	0.00857781	98.054	76.825
chr1	212636696	212637068	-0.16699	7.07384	0.015121	127.147	142.749
chr1	213154091	213154715	-0.13158	6.33278	0.026985	77.0108	84.3648
chr1	215710412	215710667	0.34307	5.37242	0.0240674	46.6548	36.7808
chr1	216659352	216659730	0.16238	5.80735	0.0320716	59.2418	52.9356
chr1	217482299	217482707	0.46061	6.23989	0.00419446	88.6589	64.4267
chr1	218259811	218260073	0.7128	5.48217	0.00299916	57.2248	34.9149
chr1	219215462	219215810	0.56385	5.44589	0.0083856	52.9962	35.8517
chr1	219416681	219416936	0.23542	5.86989	0.0261029	63.4523	53.8987
chr1	219568873	219569100	-0.15486	6.11049	0.0269246	65.4837	72.9037
chr1	219612937	219613222	0.13424	5.37493	0.0413803	43.4732	39.6106
chr1	219938736	219939099	0.03975	5.89354	0.0363425	60.2721	58.6341
chr1	220545088	220545344	0.33787	5.12692	0.030246	39.2837	31.0816
chr1	221035941	221036167	0.08993	5.94209	0.0346189	63.428	59.5951
chr1	221839812	221840223	-0.11948	5.81331	0.0335564	53.9507	58.6091
chr1	221961774	221962075	0.17215	5.16993	0.0419876	38.2132	33.915
chr1	221987946	221988239	0.40939	6.10305	0.00926766	79.2173	59.6461
chr1	222096208	222096472	0.24458	6.06545	0.021955	72.8944	61.5273
chr1	222266888	222267134	0.32035	5.77921	0.0198143	61.3668	49.1471
chr1	222618943	222619139	-0.14005	7.55567	0.0133763	179.227	197.498
chr1	223531800	223532075	0.00523	5.47345	0.0419356	44.5102	44.3493
chr1	223628123	223628524	0.3664	6.23457	0.00985448	85.4949	66.3198
chr1	223654963	223655529	0.73407	6.12114	0.000362838	89.7709	53.9707
chr1	223860149	223860664	0.15341	6.39232	0.0241442	88.5871	79.6504
chr1	224472891	224473125	-0.41963	5.61441	0.0129295	42.359	56.6586
chr1	224542824	224543172	1.11252	5.05426	0.000412294	48.858	22.5961
chr1	224736634	224737374	0.57644	6.23266	0.00172829	91.8288	61.582
chr1	225319044	225319290	0.22368	6.05492	0.023744	71.842	61.5239
chr1	225343705	225344017	0.2131	5.1496	0.039655	38.2173	32.9693
chr1	225508578	225508880	0.79729	5.35841	0.00191815	54.0812	31.1199
chr1	225694163	225694427	-0.37381	5.66153	0.0151728	44.4658	57.6173
chr1	225823938	225824337	0.65381	6.95495	4.1504e-05	155.616	98.9099
chr1	226098903	226099192	-0.13585	6.10106	0.0284854	65.4869	71.9533
chr1	226131703	226132012	0.05715	6.17905	0.0320694	73.9063	71.0359
chr1	226201125	226201421	0.72609	5.52764	0.00252732	59.3299	35.8672
chr1	226403484	226403653	0.86783	6.13661	5.80988e-05	95.0438	52.0813
chr1	226476995	226477243	0.49421	5.16096	0.0173967	42.4611	30.1452
chr1	226662709	226663338	0.43415	6.18316	0.00736706	84.4625	62.513
chr1	227223502	227223785	0.40687	5.57994	0.0170155	55.0768	41.542
chr1	227298457	227299059	-0.28761	6.08088	0.0166779	61.2685	74.7855
chr1	227357214	227357809	-0.25623	6.04041	0.0201548	60.2251	71.9301
chr1	227449118	227449386	0.71713	6.1126	0.000453548	88.7188	53.9683
chr1	227730408	227730655	0.20951	7.47932	0.00821142	191.882	165.945
chr1	228150569	228151280	-0.05062	7.7284	0.0179585	208.383	215.824
chr1	228236830	228237059	0.46693	5.10106	0.020092	40.3509	29.1939
chr1	228955664	228956053	0.41913	5.93672	0.00973932	70.8299	52.9719
chr1	229410933	229411394	0.53357	5.85841	0.00474004	69.8018	48.2222
chr1	229849186	229849550	0.28913	5.55328	0.0242214	51.9066	42.4801
chr1	229951889	229952412	-0.06226	5.66797	0.0386467	49.7577	51.9518
chr1	230112101	230112568	-0.2403	6.63792	0.0148935	91.6313	108.238
chr1	230681655	230681952	-0.06462	5.43826	0.0419193	42.3986	44.3411
chr1	231039200	231039690	-0.25832	7.83864	0.00298664	209.308	250.349
chr1	231550449	231550830	0.31445	5.59799	0.021764	54.0124	43.4344
chr1	231626437	231627210	0.11649	6.1496	0.0294659	73.9178	68.1838
chr1	231725239	231725529	-0.1042	6.03841	0.0316454	63.3956	68.1436
chr1	232635841	232636067	0.07488	5.56914	0.0389534	48.7246	46.26
chr1	234231712	234231916	0.17215	5.16993	0.0419876	38.2132	33.915
chr1	234323061	234323351	0.40939	6.10305	0.00926766	79.2173	59.6461
chr1	234487039	234487243	-0.31222	6.58887	0.00918304	86.3877	107.261
chr1	234586349	234586605	0.18377	5.94247	0.0276739	65.5421	57.7033
chr1	234676125	234676551	0.16049	5.93074	0.0311359	64.489	57.6997
chr1	234840958	234841200	0.48525	5.74593	0.00860558	63.4941	45.3585
chr1	234869607	234869797	0.25009	6.94741	0.0095634	134.592	113.171
chr1	234893736	234894077	1.06395	5.2539	0.000234128	55.1722	26.3901
chr1	235408557	235408775	0.41323	5.1649	0.0235698	41.3987	31.0879
chr1	235424103	235424359	0.38953	5.06206	0.0267208	38.2351	29.1878
chr1	235908797	235909113	0.63696	5.32103	0.00614172	49.8494	32.0565
chr1	235910394	235911042	0.7284	6.66462	4.24279e-05	130.582	78.8161
chr1	236904996	236905767	0.60707	6.41684	0.000725038	105.447	69.229
chr1	237562306	237562602	-0.07181	5.78966	0.0362927	53.9575	56.7113
chr1	237806784	237807067	0.10486	5.55426	0.0377233	48.7284	45.3124
chr1	239386074	239387570	-0.04266	6.8361	0.0258238	112.577	115.956
chr1	241627566	241627792	0.11319	5.93054	0.0337745	63.4319	58.6456
chr1	242019892	242020140	0.83115	4.71836	0.0070088	35.1129	19.7364
chr1	242793010	242793254	0.31883	5.98649	0.0164393	70.8112	56.7707
chr1	243101616	243101833	-0.12413	5.92372	0.0326671	58.148	63.3728
chr1	244730154	244730997	-0.35801	6.44513	0.00762472	76.9648	98.6425
chr1	244801245	244801501	0.16238	5.80735	0.0320716	59.2418	52.9356
chr1	245042724	245043010	0.39151	6.49487	0.00609301	103.295	78.7451
chr1	246003166	246003435	0.23223	5.91842	0.0239942	65.5505	55.8043
chr1	246117054	246117472	0.81891	5.23074	0.00202034	49.8733	28.2716
chr1	246571444	246571853	0.32312	6.40689	0.0106437	94.9074	75.8634
chr1	246579915	246580183	-0.11987	5.94741	0.0324552	59.1978	64.3267
chr1	246608939	246609184	-0.04217	5.35368	0.0439217	40.2968	41.4921
chr1	246658609	246658941	0.48717	5.6204	0.0111461	58.2418	41.5509
chr1	246817877	246818083	0.66254	5.53338	0.00403006	58.2687	36.8122
chr1	246971443	246971658	-0.05195	5.28112	0.0439011	38.1906	39.5909
chr1	247007712	247008268	0.1969	6.16979	0.0235018	77.0775	67.244
chr1	247373718	247374170	-0.23316	6.2816	0.0201508	71.7556	84.3419
chr1	247574722	247574976	0.08853	5.08684	0.0468241	35.0442	32.9584
chr1	247884907	247885337	0.04738	6.01014	0.0338641	65.5186	63.4019
chr1	248243207	248243607	0.60262	5.42665	0.00678386	53.0016	34.9046
chr1	248805064	248805464	-0.09796	6.42918	0.0273728	83.2977	89.1501
chr10	26296	26758	0.07488	5.56914	0.0389534	48.7246	46.26
chr10	76178	76723	-0.07257	6.24342	0.0306594	73.881	77.6925
chr10	137006	137423	0.04745	7.47098	0.0204287	180.356	174.521
chr10	481340	481632	0.10644	5.61441	0.0370754	50.8308	47.2155
chr10	810361	810584	0.27974	5.30274	0.0329273	43.4899	35.8244
chr10	844639	844847	1.2158	4.76666	0.000561635	41.4864	17.8613
chr10	1368746	1369129	0.35418	6.05197	0.0132987	75.0127	58.6834
chr10	3122568	3122808	0.4007	5.43826	0.0188382	49.8184	37.7371
chr10	3162487	3162905	0.45797	5.1427	0.0202962	41.4036	30.1423
chr10	3928144	3928371	-0.02538	5.48864	0.0419356	44.5067	45.2966
chr10	4941412	4941951	-0.16497	6.16096	0.0266124	67.5779	75.7644
chr10	5089917	5090326	0.4201	6.15389	0.00831847	82.3637	61.5562
chr10	5590153	5590433	0.1367	5.84544	0.0333277	60.2875	54.8372
chr10	5656821	5657048	0.33844	5.40689	0.0241136	47.7064	37.7308
chr10	5949424	5949679	-0.03958	6.03001	0.0343932	64.455	66.2477
chr10	6416945	6417224	-0.09584	5.80158	0.0350412	53.9541	57.6602
chr10	6647848	6648240	0.34327	5.97437	0.0146413	70.8158	55.8209
chr10	6667734	6667957	0.09889	5.35712	0.0428759	42.4169	39.6068
chr10	6838201	6838464	-0.11924	5.66546	0.0364591	48.6996	52.8957
chr10	6843448	6843875	-0.03336	5.42275	0.0428942	42.4021	43.394
chr10	7826994	7827261	0.40687	5.57994	0.0170155	55.0768	41.542
chr10	7952366	7952647	0.29545	5.76666	0.0219759	60.3128	49.1438
chr10	7966111	7966572	-0.08381	5.87744	0.0342648	57.1048	60.5203
chr10	11017543	11018794	0.17635	7.2945	0.0126821	166.881	147.68
chr10	11270475	11270917	0.17657	6.17987	0.0250571	77.0733	68.1948
chr10	11533356	11533779	-0.0118	6.08496	0.0341462	67.6052	68.1604
chr10	11684778	11685502	0.11042	7.01671	0.0204074	134.543	124.629
chr10	11713138	11713510	0.43541	6.26934	0.00505665	89.7003	66.332
chr10	11782694	11783352	0.22239	6.07646	0.021955	72.8902	62.4776
chr10	11819932	11820150	0.44706	6.12203	0.00705801	81.3215	59.6521
chr10	11913347	11913700	-0.00966	6.1061	0.0338988	68.6538	69.1149
chr10	12847514	12847884	0.00527	5.77921	0.0379513	55.0185	54.8179
chr10	13224687	13224983	0.05322	5.18861	0.0462197	37.148	35.8027
chr10	13660019	13660354	-0.01958	5.79154	0.0376125	55.0149	55.7667
chr10	14536977	14537365	0.38814	5.84106	0.012335	65.5774	50.1087
chr10	14889404	14889764	-0.11924	5.66546	0.0364591	48.6996	52.8957
chr10	14904197	14904561	0.16533	5.61471	0.0335105	51.8897	46.2712
chr10	15719917	15720451	-0.1215	6.28801	0.027221	74.9187	81.5017
chr10	16756748	16757181	0.23135	5.4915	0.0319473	48.7447	41.5225
chr10	17023430	17023759	0.40147	5.60989	0.0148885	56.127	42.4929
chr10	17244796	17245101	0.85696	5.1496	0.00174893	47.7717	26.3755
chr10	17435158	17435497	0.25792	6.15899	0.0185052	78.1378	65.3461
chr10	17443724	17444690	0.43368	6.72766	0.00249531	123.17	91.1913
chr10	17599179	17599418	0.09889	5.35712	0.0428759	42.4169	39.6068
chr10	17607168	17607428	-0.30056	6.93706	0.00645066	110.414	135.988
chr10	17781944	17782171	0.29447	5.14846	0.0335542	39.2792	32.0272
chr10	17910217	17910478	-0.37453	5.40085	0.0213097	37.1062	48.1052
chr10	21366064	21366320	0.29864	5.10716	0.0337027	38.2259	31.0784
chr10	21599615	21599947	0.39284	5.28112	0.0209537	44.5557	33.935
chr10	21953632	21953858	0.32299	5.24593	0.0300797	42.442	33.9287
chr10	22219336	22219722	0.40674	5.73635	0.013532	61.3808	46.3011
chr10	22246592	22246880	0.57764	5.79248	0.00362116	67.7103	45.3698
chr10	22586276	22586520	0.41249	5.54935	0.0168839	54.0264	40.5913
chr10	22736148	22736438	0.40184	5.76325	0.0136666	62.4301	47.2528
chr10	22927673	22928130	0.01672	5.59799	0.0401966	48.7171	48.1556
chr10	23171363	23171588	0.09768	5.32148	0.0433795	41.3643	38.6565
chr10	24196519	24196748	-0.21546	5.36226	0.0353523	38.1742	44.3231
chr10	24360604	24360822	0.55179	5.09615	0.0142114	41.4139	28.2514
chr10	24466340	24466609	0.66777	5.00141	0.00883201	40.3723	25.4135
chr10	24552370	24552693	-0.1411	5.95794	0.0309573	59.1945	65.2763
chr10	24617793	24618101	0.02848	5.73989	0.0382995	53.9717	52.9166
chr10	24722668	24723128	-0.16791	8.5909	0.00387473	363.785	408.686
chr10	24909088	24909334	1.07428	4.90849	0.000823014	43.5811	20.6971
chr10	24921224	24921714	0.41417	6.54091	0.0048319	107.485	80.6623
chr10	25875639	25875893	0.28996	5.81877	0.0220078	62.4117	51.0481
chr10	27188964	27189321	0.20377	5.37493	0.0351105	44.5335	38.6675
chr10	27224001	27224223	0.38084	5.35368	0.0212023	46.6595	35.8341
chr10	28291823	28292270	1.59155	5.35497	2.47088e-07	71.0491	23.5752
chr10	28592930	28593376	0.28482	5.86905	0.0199913	64.5101	52.9529
chr10	28797195	28797478	0.9075	5.27537	0.000919789	53.0442	28.2783
chr10	29659059	29659287	0.23057	4.78112	0.0428248	29.7828	25.3838
chr10	30241069	30241432	0.24831	5.68589	0.0265526	56.1044	47.2334
chr10	30384814	30385096	0.03126	5.39068	0.0433988	42.4094	41.5003
chr10	30493888	30494492	0.64751	6.24593	0.000779954	94.9886	60.6389
chr10	30534528	30534941	-0.05088	5.75092	0.0376031	52.9104	54.8097
chr10	31404686	31404967	0.13319	5.26666	0.0427754	40.3154	36.7601
chr10	31836720	31837113	0.18529	5.89477	0.0297514	63.4439	55.7973
chr10	32139376	32139841	0.23331	5.45906	0.0321112	47.6932	40.5718
chr10	32207544	32207808	0.30134	5.71261	0.0219264	58.2132	47.2401
chr10	32367744	32368307	0.26518	6.07583	0.0201749	73.9468	61.5307
chr10	33509147	33509504	0.13658	5.79436	0.0337898	58.188	52.9319
chr10	34124847	34125091	0.71946	4.72972	0.0116813	34.0468	20.6774
chr10	34319559	34319905	-0.09834	5.93672	0.0337745	59.2011	63.3771
chr10	34319991	34320234	-0.12909	5.7608	0.0340278	51.8494	56.7026
chr10	34384432	34384648	-0.14801	5.51499	0.0364051	43.4409	48.1344
chr10	34638366	34638748	0.13679	5.89477	0.0328831	62.3865	56.743
chr10	34682007	34682256	0.42876	5.08182	0.0232951	39.2931	29.1909
chr10	34696427	34696957	0.20348	6.0222	0.0255915	69.7411	60.5669
chr10	34710431	34710738	0.41961	5.33444	0.0183923	46.6642	34.8875
chr10	34723852	34724328	0.34176	6.13661	0.012093	79.2031	62.4975
chr10	34750945	34751189	-0.08337	6.81559	0.0238368	109.433	115.943
chr10	34801287	34801646	0.07183	5.50701	0.0397146	46.6215	44.3572
chr10	34816791	34816978	-0.02373	6.64125	0.0278953	99.0022	100.644
chr10	35409103	35409616	0.23331	5.45906	0.0321112	47.6932	40.5718
chr10	35563315	35563622	0.3478	6.09491	0.0134703	77.1081	60.5902
chr10	35635531	35635801	0.60963	6.35712	0.000783247	101.261	66.3629
chr10	42647007	42647523	-0.10837	6.65246	0.0248936	96.89	104.448
chr10	42960514	42960789	0.17038	5.2854	0.0406888	41.3723	36.7638
chr10	43075558	43075937	0.06117	6.25662	0.0312726	78.0973	74.8554
chr10	43078983	43079203	0.34483	5.79154	0.017737	62.4208	49.1503
chr10	43093410	43093749	0.65877	5.45495	0.00457396	55.1133	34.9099
chr10	43129234	43129666	0.7144	5.63222	0.00188643	63.5325	38.7204
chr10	43293063	43293691	0.36731	6.44722	0.00762472	99.1043	76.8282
chr10	43380777	43381017	0.56403	5.32642	0.00930564	48.7874	33.0003
chr10	44413286	44413755	-0.06324	6.01809	0.0338641	63.4024	66.2435
chr10	44517363	44517935	0.5972	5.89047	0.00274342	72.9622	48.2305
chr10	45404175	45404774	0.13525	6.62203	0.0231347	103.226	93.9883
chr10	45557576	45557840	0.40608	5.2047	0.0236838	42.4513	32.0367
chr10	45558298	45558796	0.73654	5.84194	0.000801579	74.0387	44.4362
chr10	46028676	46028915	0.17684	7.02781	0.0151303	138.739	122.734
chr10	46217501	46217858	0.8159	6.16237	0.000111914	95.0307	53.9825
chr10	46455993	46456342	0.75976	5.72432	0.00106869	68.7932	40.629
chr8	126699038	126699338	-0.5856	5.23635	0.0106166	30.772	46.1784
chr10	46890720	46891125	0.19225	5.68643	0.030978	55.0456	48.1782
chr10	46925885	46926161	-0.28503	5.47418	0.0268685	40.271	49.0675
chr10	47179269	47179642	0.58768	5.67104	0.00574211	62.4607	41.5621
chr10	47361258	47361616	0.41708	5.68097	0.013244	59.2816	44.3982
chr10	47687479	47687788	0.10567	5.58465	0.0373953	49.7797	46.2639
chr10	47928231	47928618	0.0185	5.92899	0.0360446	61.318	60.5369
chr10	47943395	47943652	-0.44348	6.83422	0.00185215	97.8487	133.063
chr10	48044541	48044895	-0.1504	5.91049	0.0313173	57.0948	63.3683
chr10	48215532	48215933	0.37187	5.93864	0.0128054	69.7721	53.9184
chr10	48470230	48470578	-0.31251	6.06834	0.0149611	60.2162	74.7805
chr10	48524175	48524563	0.04139	5.91763	0.0360446	61.3217	59.5874
chr10	48551871	48552104	0.53256	5.31057	0.0111214	47.7308	32.9975
chr10	49177451	49178000	0.54767	5.80735	0.00448709	67.705	46.3186
chr10	49186687	49186962	0.07895	5.65757	0.0378889	51.8779	49.1154
chr10	49601747	49602218	0.11876	6.35744	0.0278894	85.4391	78.6876
chr10	50367818	50368201	-0.22876	5.97564	0.023917	58.132	68.1209
chr10	50412409	50412948	0.3945	6.38729	0.00643494	95.9719	73.0109
chr10	50501559	50501841	0.13686	6.09799	0.0284854	71.8256	65.3249
chr10	50531449	50531754	0.16445	5.67243	0.0330833	53.9911	48.1746
chr10	50614487	50614834	0.0763	5.59922	0.0385887	49.7758	47.2117
chr10	50697922	50698140	-0.37064	5.31468	0.0239471	35.0018	45.2548
chr10	51389400	51389650	0.41182	5.70893	0.0133912	60.3313	45.3496
chr10	51691191	51691675	0.21014	5.88244	0.0280013	63.4481	54.848
chr10	52215817	52216054	-0.27553	5.50666	0.0268358	41.3237	50.0198
chr10	52314232	52314937	0.00366	6.24593	0.0323053	75.9909	75.7986
chr10	52875379	52875708	0.13685	6.1189	0.0283524	72.8737	66.279
chr10	57703847	57704250	-0.06804	5.81559	0.0359969	55.0079	57.6645
chr10	59817745	59818225	0.16278	5.78136	0.0322677	58.192	51.9831
chr10	60100216	60100487	-0.06637	5.63922	0.0390143	48.7064	50.9994
chr10	60883157	60883381	0.20243	5.40929	0.034872	45.5855	39.6178
chr10	61592669	61592889	0.29051	5.18861	0.0334017	40.3321	32.9762
chr10	61786733	61787022	-0.16431	5.71862	0.0326691	49.7443	55.7451
chr10	61835137	61835412	0.33844	5.40689	0.0241136	47.7064	37.7308
chr10	61897729	61897933	-0.13067	6.90629	0.0199913	114.639	125.507
chr10	62245096	62245322	0.10003	5.39191	0.0423895	43.4693	40.5573
chr10	63139869	63140139	-0.07573	5.76325	0.0365959	52.9069	55.7583
chr10	63236458	63236866	0.38477	6.34413	0.00714444	92.8293	71.0982
chr10	67697714	67697957	0.16721	5.49185	0.0344048	47.6849	42.4663
chr10	68097129	68097483	0.92036	5.50596	0.000363528	62.5155	33.0318
chr10	68550690	68551158	0.17278	6.31285	0.0245212	84.4043	74.8777
chr10	68785916	68786301	0.52059	5.60381	0.00936275	58.2469	40.603
chr10	69161033	69161378	0.25325	5.95345	0.0220189	67.6525	56.7607
chr10	69413342	69413546	-0.09439	7.3262	0.0184376	155.31	165.811
chr10	69449843	69450258	0.44197	6.55492	0.00319914	109.585	80.6683
chr10	69516288	69516562	0.11699	6.18969	0.0291606	76.0136	70.0927
chr10	69567906	69568245	0.23709	5.845	0.0261722	62.403	52.9461
chr10	69644458	69645280	0.29175	6.21757	0.0153931	82.3358	67.2611
chr10	69684376	69684634	0.33826	5.64125	0.0194763	56.1177	44.3889
chr10	69728400	69728911	0.29988	5.95251	0.0181895	68.7099	55.8144
chr10	69901677	69901942	0.22766	5.55426	0.029291	50.847	43.4244
chr10	70107202	70107636	0.48324	5.36651	0.01363	48.777	34.8935
chr10	70221568	70221826	0.43083	5.99363	0.008702	73.9791	54.8804
chr10	70458246	70458818	0.24528	6.70655	0.012748	113.708	95.9301
chr10	70477745	70478104	0.75082	6.12958	0.000289074	90.823	53.9731
chr10	70667131	70667681	0.82454	6.26533	7.13724e-05	102.366	57.8024
chr10	70925597	70926129	0.28542	6.44142	0.0132328	95.9443	78.7227
chr10	71212388	71212729	0.10059	6.33067	0.0290608	83.3414	77.7285
chr10	71323492	71323706	0.44264	6.1427	0.00716313	82.3686	60.6056
chr10	71359247	71359891	1.19192	6.60837	2.52422e-09	147.476	64.5529
chr10	71368724	71368944	0.47593	5.23989	0.0152613	44.5655	32.0427
chr10	71609241	71609513	-0.06441	5.84106	0.0357082	56.0581	58.6177
chr10	71805851	71806189	0.39784	6.27103	0.00679252	88.6442	67.2802
chr10	71838219	71838566	0.13662	6.25736	0.0274625	80.2077	72.9606
chr10	71915981	71916244	0.22261	5.64357	0.0289792	53.9993	46.2783
chr10	71964332	71964616	-0.01401	6.06351	0.0343991	66.5565	67.2061
chr10	71978535	71978809	-0.0685	6.51937	0.0281274	89.5812	93.9371
chr10	72001064	72001330	0.03254	5.79295	0.0376125	56.0725	54.8219
chr10	72087460	72087863	0.21805	5.72766	0.0286571	57.1502	49.1336
chr10	72274804	72274969	0.00088	9.00172	0.0124518	512.766	512.454
chr10	72740618	72740874	0.5146	5.07741	0.0168889	40.356	28.2486
chr10	73061109	73061387	0.00013	5.72561	0.0386574	52.9175	52.9126
chr10	73110915	73111170	0.08823	6.50745	0.0267641	93.8028	88.2383
chr10	73253242	73253479	0.15496	8.05793	0.00829047	281.191	252.554
chr10	73530661	73531068	-0.36521	5.90689	0.0143594	52.8665	68.096
chr10	73591979	73592254	0.33401	5.44056	0.0241515	48.7578	38.681
chr10	73713953	73714212	0.21491	5.10837	0.040022	37.1639	32.0204
chr10	73910570	73911672	0.37596	6.66797	0.00471896	115.837	89.2632
chr10	74026587	74026851	0.06049	5.30274	0.0444639	40.3077	38.6527
chr10	74055725	74056800	-0.08925	7.36183	0.0182956	159.477	169.654
chr10	74127099	74127385	0.40674	5.73635	0.013532	61.3808	46.3011
chr10	74165561	74165867	0.07339	5.53841	0.0393285	47.6731	45.3086
chr10	74169022	74169566	0.6217	5.81468	0.00245722	69.818	45.3751
chr10	74756147	74756507	0.42078	5.80158	0.0104925	64.5333	48.2077
chr10	75243378	75243853	0.13622	5.68643	0.0347712	53.9871	49.1229
chr10	75399895	75400210	0.0698	7.12367	0.0218632	142.871	136.123
chr10	75428481	75428802	0.9869	6.16993	7.85515e-06	101.362	51.1434
chr10	75492191	75492492	0.26776	5.78041	0.0241734	60.3084	50.0926
chr10	75508931	75509346	0.16238	5.80735	0.0320716	59.2418	52.9356
chr10	76036390	76036775	0.13643	6.33089	0.026985	84.3962	76.7807
chr10	76311812	76312052	-0.02253	5.7652	0.0379513	53.9645	54.8138
chr10	76903012	76903222	-0.02604	5.18643	0.0462197	36.0871	36.7445
chr10	76984896	76985132	-0.13001	5.60716	0.0370754	46.5967	50.9907
chr10	77165810	77166068	0.08018	5.68589	0.0375529	52.9286	50.0674
chr10	77173728	77174197	0.02633	5.71261	0.0386574	52.9211	51.9641
chr10	77405740	77406297	0.07129	6.04373	0.0326343	67.62	64.3596
chr10	77644081	77644354	-0.44366	5.62633	0.0111461	42.3563	57.6065
chr10	77719636	77719844	0.66192	4.88657	0.0128885	37.2077	23.5166
chr10	77907015	77907461	0.32236	6.84281	0.00680007	128.355	102.653
chr10	77911585	77911892	0.28965	6.23685	0.0154436	83.3829	68.2154
chr10	78424785	78425040	0.50412	5.1198	0.0171517	41.4087	29.1968
chr10	78852864	78853381	-0.16689	5.94494	0.0294593	58.1414	65.2719
chr10	79003336	79003738	0.27914	6.14846	0.0168229	78.1422	64.3954
chr10	79067120	79067638	-0.05613	8.48109	0.0130131	350.439	364.343
chr10	79083354	79083678	-0.02805	6.30089	0.0312919	78.0789	79.6118
chr10	79202576	79202810	0.104	5.52322	0.0380599	47.6769	44.3611
chr10	79239312	79239649	0.40488	6.23304	0.00660654	86.5511	65.3718
chr10	79310865	79311124	-0.1699	6.48289	0.0212724	84.3281	94.8675
chr10	79323186	79323683	0.37574	5.91486	0.0126946	68.7236	52.9658
chr10	79608857	79609081	0.16771	5.45943	0.0366985	46.6333	41.5154
chr10	79938809	79939371	0.83243	5.79436	0.0004394	74.0574	41.5894
chr10	80250482	80250773	0.03805	5.86905	0.0366479	59.2224	57.6808
chr10	80468088	80468329	0.11947	6.44285	0.0251519	90.672	83.4657
chr10	80511463	80511702	0.30444	5.6848	0.0218942	57.1633	46.2885
chr10	81019165	81019453	0.57369	5.41208	0.00817147	51.9456	34.9019
chr10	84148072	84148309	0.63696	5.32103	0.00614172	49.8494	32.0565
chr10	84204192	84204405	0.15978	5.97728	0.0291734	66.587	59.6063
chr10	84267548	84267827	0.68833	5.06464	0.00741466	42.4829	26.3636
chr10	84613470	84613969	0.27507	5.69937	0.0242234	57.1588	47.2368
chr10	84665949	84666333	0.21006	6.29436	0.0216691	84.4126	72.9749
chr10	86178472	86178745	-0.07418	6.09337	0.0329302	66.5459	70.0569
chr10	86663947	86664344	0.11766	6.2478	0.0287189	79.1564	72.9569
chr10	87211868	87212248	0.64516	5.66658	0.00314022	63.5209	40.6166
chr10	87456917	87457138	0.80594	5.17492	0.00242907	47.7652	27.3211
chr10	87656544	87656770	-0.39012	5.44892	0.0188382	38.1566	50.0044
chr10	87659559	87660373	0.10476	6.54671	0.025574	96.9444	90.1547
chr10	87761802	87762186	1.46895	5.35022	1.51819e-06	67.8696	24.5176
chr10	87763186	87763709	0.72587	5.44892	0.00285873	56.175	33.9653
chr10	87771933	87772160	-0.36657	5.51464	0.0190846	40.2624	51.9095
chr10	88114424	88114811	0.16445	5.67243	0.0330833	53.9911	48.1746
chr10	88118288	88118533	-0.2882	5.22972	0.0332459	33.9565	41.4648
chr10	88728415	88728863	-0.02376	6.49718	0.029531	89.5918	91.0798
chr10	88791991	88792211	-0.26602	5.17326	0.0334017	32.9052	39.5682
chr10	89301321	89301635	-0.18331	6.25686	0.0247501	71.765	81.4882
chr10	89327636	89328442	-0.30035	6.47418	0.0109036	80.1154	98.6577
chr10	90541393	90541762	0.29545	5.76666	0.0219759	60.3128	49.1438
chr10	90587106	90587508	0.33769	5.84281	0.0159629	64.5191	51.0546
chr10	90592962	90593232	0.0593	5.80643	0.0369526	57.1263	54.8258
chr10	90787820	90788205	0.09355	5.20893	0.0450034	38.2053	35.8066
chr10	90847480	90847742	-0.12053	5.10106	0.0448731	32.9179	35.7861
chr10	90865477	90865707	0.49717	4.96832	0.0193625	37.1915	26.3501
chr10	91088849	91089082	-0.35984	5.6201	0.0171391	43.4166	55.7159
chr10	91370087	91370295	0.09032	5.12869	0.0461929	36.0981	33.9076
chr10	91987450	91987676	0.07998	4.90609	0.0496346	30.826	29.1637
chr10	92239668	92240850	0.05385	7.61782	0.0188986	200.123	192.791
chr10	92387344	92387626	0.23881	5.81967	0.02624	61.3536	51.9937
chr10	92880336	92880592	-0.20557	6.15856	0.0235018	66.5229	76.7105
chr10	93028969	93029210	0.59775	5.21313	0.00854842	45.6331	30.1536
chr10	93357752	93357994	0.19868	5.50771	0.0319473	48.7405	42.4699
chr10	94320355	94320782	0.3565	5.71103	0.0174668	59.2722	46.2949
chr10	94439324	94439684	-0.08845	5.68097	0.0375529	49.7542	52.9
chr10	94487682	94487930	0.25831	5.08684	0.0371218	37.1681	31.075
chr10	95269045	95269267	0.30068	6.13777	0.0151643	78.1466	63.4449
chr10	95493369	95493697	0.03629	5.84413	0.0369611	58.1726	56.7278
chr10	95514147	95514404	0.44887	6.59221	0.00287292	112.723	82.5827
chr10	95813368	95813634	-0.34012	5.6785	0.0196293	45.5204	57.6225
chr10	95841749	95842261	0.0448	6.57646	0.0281609	96.9291	93.9656
chr10	95865240	95865520	0.03445	5.81877	0.0372825	57.1226	55.7748
chr10	96449227	96449776	-0.15273	6.01395	0.0290327	61.2903	68.1347
chr10	96470176	96470625	0.34004	5.99718	0.0147269	71.864	56.7739
chr10	96496314	96496563	-0.05088	5.75092	0.0376031	52.9104	54.8097
chr10	97025576	97025968	0.01013	6.32012	0.0314899	80.181	79.6199
chr10	97328611	97329000	0.25599	6.74046	0.0117707	116.845	97.8474
chr10	97355686	97355974	0.50962	5.25686	0.012939	45.6225	32.0456
chr10	97534834	97535247	0.63045	5.78848	0.00236163	68.7698	44.4236
chr10	97550769	97551049	-0.26058	5.85497	0.024095	52.8811	63.3496
chr10	97611600	97612144	-0.08448	6.28966	0.02937	75.9732	80.5547
chr10	97634034	97634260	-0.02917	8.22193	0.0158244	295.568	301.606
chr10	97861386	97861673	0.4803	5.6496	0.0113153	59.2915	42.5019
chr10	98041490	98041799	0.05715	6.17905	0.0320694	73.9063	71.0359
chr10	98142439	98142701	0.19036	5.7414	0.0306631	57.1461	50.0822
chr10	98331952	98332196	-0.23389	5.65871	0.0288727	46.5839	54.7828
chr10	98790855	98791079	-0.5268	5.63134	0.00793454	41.2963	59.4969
chr10	99535232	99535739	0.21059	6.58465	0.0172973	103.246	89.2237
chr10	99612307	99612751	-0.09854	6.31638	0.0292142	77.0175	82.4618
chr10	99708682	99708896	-0.09708	6.08182	0.0312618	65.4936	70.0526
chr10	100303770	100304000	-0.16747	5.07741	0.0429221	31.86	35.7816
chr10	100631240	100631636	-0.4136	6.23888	0.00660654	65.439	87.1651
chr10	100637849	100638079	0.29417	6.7597	0.00892219	119.991	97.8573
chr10	100656608	100656865	-0.09568	6.33444	0.0290608	78.065	83.4176
chr10	100934361	100934618	0.17095	5.24793	0.0411089	40.3195	35.814
chr10	100969980	100970742	0.0846	6.87619	0.0234327	120.969	114.079
chr10	101014348	101014584	0.31893	7.25933	0.00348553	171.111	137.174
chr10	101015244	101015487	0.41811	7.13806	0.00123707	162.818	121.854
chr10	101071383	101071822	0.99106	7.06785	3.26488e-09	189.15	95.1628
chr10	101217545	101217750	-0.47085	6.63222	0.00187438	84.2612	116.78
chr10	101235859	101236052	0.63066	5.22972	0.00700243	46.6902	30.1562
chr10	101260603	101261138	0.07822	6.20893	0.031026	76.0058	71.9945
chr10	101545888	101546224	-0.26045	6.31604	0.0171194	72.7975	87.2008
chr10	101649908	101650499	0.36551	6.35368	0.00818633	92.8246	72.0499
chr10	101778690	101779059	0.17885	7.61454	0.00909384	208.509	184.198
chr10	101889673	101890039	0.73504	6.01585	0.000569103	83.4808	50.1552
chr10	102408720	102409546	0.35538	7.3753	0.00177408	187.792	146.79
chr10	102540127	102540399	0.19225	5.68643	0.030978	55.0456	48.1782
chr10	102620117	102620754	0.0989	6.25711	0.0296892	79.1525	73.908
chr10	102678806	102679300	-0.15088	8.04039	0.00870677	249.855	277.401
chr10	102775993	102776288	0.11083	7.07137	0.0194218	139.758	129.424
chr10	102814161	102814785	-0.14541	6.25896	0.0261063	72.8195	80.5416
chr10	102901474	102901708	-0.07507	5.12396	0.0461929	33.9756	35.7904
chr10	103069448	103069912	0.60399	6.08088	0.00198158	83.452	54.9058
chr10	103125821	103126183	0.36764	6.63251	0.00521797	112.699	87.3475
chr10	103146186	103146500	-0.34978	5.6496	0.0172553	44.4686	56.6692
chr10	103241193	103241982	0.27288	6.39964	0.0144374	92.8019	76.8088
chr10	103265627	103266033	0.26776	5.78041	0.0241734	60.3084	50.0926
chr10	103353347	103353574	0.3934	5.94949	0.0112724	70.8251	53.9215
chr10	103542643	103543332	0.31713	5.80528	0.0198654	62.4162	50.0992
chr10	103612341	103612904	0.96202	6.31057	4.7249e-06	110.782	56.8685
chr10	104209677	104209927	0.07029	6.02168	0.0328532	66.5713	63.4057
chr10	104260100	104260331	0.28911	6.6848	0.00957689	113.721	93.07
chr10	104339637	104340439	-0.25942	7.97564	0.00239267	230.071	275.393
chr10	104824439	104824850	0.13658	5.79436	0.0337898	58.188	52.9319
chr10	105063830	105064085	0.04943	5.6427	0.0390143	50.8231	49.1115
chr10	108362361	108362652	-0.26764	5.82955	0.0241239	51.8305	62.3957
chr10	108710784	108711021	-0.25033	6.06238	0.0201661	61.2746	72.8851
chr10	108783902	108784246	0.7789	5.47564	0.00180984	58.2866	33.9701
chr10	109915035	109915270	0.95571	4.78112	0.00320447	38.2922	19.7429
chr10	110066055	110066377	0.02809	6.55328	0.0287513	94.8337	93.005
chr10	110077535	110077743	-0.22539	7.30138	0.00837174	145.884	170.553
chr10	110512588	110513132	0.40671	5.40448	0.0187004	48.7672	36.787
chr10	110600538	110600810	-0.18336	5.49718	0.0344048	42.3854	48.1298
chr10	110681089	110681328	0.03891	5.49043	0.0410239	45.5659	44.3533
chr10	112307922	112308168	0.06339	5.88181	0.0360371	60.2759	57.6848
chr10	112471926	112472452	0.58219	5.93883	0.00293298	75.0578	50.1347
chr10	112721128	112721399	0.17038	5.2854	0.0406888	41.3723	36.7638
chr10	112755774	112756063	-0.01401	6.06351	0.0343991	66.5565	67.2061
chr10	113454464	113454853	-0.10465	5.74868	0.0355887	51.8528	55.754
chr10	113851593	113851857	-0.38382	6.55279	0.00556847	82.1894	107.24
chr10	114082901	114083429	-0.08845	5.68097	0.0375529	49.7542	52.9
chr10	114879668	114879870	-0.01674	5.81741	0.0372825	56.0652	56.7197
chr10	115568746	115569132	-0.46282	5.95532	0.00729615	52.8529	72.8436
chr10	115799520	115799737	-0.01091	4.95119	0.0504618	30.8186	31.0526
chr10	116787968	116788368	-0.05985	6.33588	0.0305322	79.1193	82.4703
chr10	117134302	117134839	0.32174	5.96352	0.0163705	69.7629	55.8177
chr10	117217443	117217694	-0.18892	6.73837	0.0172623	100.004	113.996
chr10	117431204	117431473	-0.22341	6.16742	0.0218446	66.5197	77.6612
chr10	118669517	118669776	-0.30933	6.49735	0.00987858	81.1596	100.567
chr10	118680240	118680892	0.32053	6.29225	0.0114146	87.579	70.1309
chr10	118801013	118801262	0.04751	5.61351	0.0393927	49.7721	48.1596
chr10	118959750	118959908	-0.12521	5.46832	0.0387602	42.3919	46.2353
chr10	119250632	119250972	0.16673	5.52356	0.0341762	48.7364	43.4173
chr10	119306727	119306923	0.18544	7.88544	0.00709711	252.153	221.738
chr10	119495521	119495916	-0.20686	6.06529	0.023744	62.3301	71.9396
chr10	119664459	119664799	0.74922	5.6848	0.00127011	66.6905	39.6758
chr10	119682127	119682405	0.76486	5.5084	0.00191545	59.336	34.9198
chr10	119691777	119692220	-0.09027	6.47873	0.0270029	86.4382	92.0195
chr10	119834043	119834521	0.56188	5.9286	0.00351958	74.0046	50.132
chr10	119896044	119896224	0.17896	7.43864	0.0106774	184.582	163.049
chr10	120508433	120508774	0.61325	5.8404	0.00255277	70.8662	46.3267
chr10	122141065	122141676	0.70137	6.97891	1.45917e-05	160.853	98.9225
chr10	122446981	122447304	0.07488	5.56914	0.0389534	48.7246	46.26
chr10	122565759	122566141	0.03394	5.4247	0.0428942	43.4617	42.4511
chr10	122703622	122703773	-0.04304	6.32754	0.0305322	79.1228	81.5188
chr10	122786316	122786656	0.39628	5.63922	0.0150343	57.1771	43.444
chr10	122939911	122940443	0.18857	5.79436	0.0303535	59.2459	51.9867
chr10	123165500	123165838	0.16579	5.58496	0.0337291	50.8387	45.3198
chr10	123475514	123475859	-0.42191	6.57169	0.00374534	82.1811	110.098
chr10	124341689	124342153	0.56098	6.87994	0.000310487	143.056	96.9692
chr10	124354867	124355353	-0.30185	5.95887	0.0181895	56.0231	69.0608
chr10	124449887	124450480	-0.0714	6.80965	0.0245784	109.436	114.989
chr10	124524929	124525357	0.07268	6.51516	0.0275159	93.7989	89.1908
chr10	124692117	124692327	0.22342	6.99381	0.0114302	137.713	117.955
chr10	124705877	124706374	0.17642	7.03883	0.0151286	139.782	123.693
chr10	124721677	124721889	0.06042	7.97687	0.0160871	257.259	246.708
chr10	124742792	124743072	0.15523	7.87646	0.00947325	247.98	222.684
chr10	125038723	125038995	0.13424	5.37493	0.0413803	43.4732	39.6106
chr10	125045816	125046072	0.22617	6.78082	0.0139722	118.925	101.669
chr10	125982256	125982626	0.53357	5.85841	0.00474004	69.8018	48.2222
chr10	126041715	126042208	-0.12091	6.18316	0.0291606	69.6815	75.7733
chr10	126062270	126062792	0.67041	6.23457	0.000609964	94.9943	59.6878
chr10	128035544	128035798	0.44957	5.7873	0.00891397	64.5382	47.2589
chr10	128088377	128088609	0.49432	5.59058	0.0109705	57.1919	40.6002
chr10	128126866	128127071	-0.17229	9.58957	0.000654954	725.795	817.861
chr10	128275044	128275333	0.0565	6.50701	0.0282677	92.749	89.1869
chr10	131913642	131914030	0.16721	5.49185	0.0344048	47.6849	42.4663
chr10	132142491	132142989	0.42044	6.50945	0.00469698	105.395	78.7512
chr10	132257355	132257647	0.70949	6.231	0.000381228	96.0516	58.7392
chr10	132320737	132320940	0.00684	6.48199	0.0296941	89.599	89.1751
chr10	132387932	132388224	0.09589	6.13922	0.0307109	72.8659	68.1801
chr10	132443709	132443887	0.7322	6.31114	0.000232305	102.341	61.6077
chr10	132627761	132628257	-0.20615	6.46463	0.0186192	82.2279	94.8584
chr10	132654763	132655053	0.33886	6.15701	0.0121806	80.2505	63.4513
chr10	132685047	132685521	0.26645	6.62818	0.0125315	108.489	90.1937
chr10	132940378	132940692	-0.2337	6.12633	0.0201854	64.4221	75.7505
chr10	132953321	132953795	-0.51809	6.17034	0.00326702	60.1836	86.1863
chr10	133080104	133080439	-0.09168	5.82732	0.0347767	55.0044	58.6134
chr10	133143221	133143528	0.39364	7.35632	0.0010283	187.811	142.963
chr10	133230400	133230862	0.13627	6.38368	0.02543	87.5365	79.6468
chr10	133236481	133236720	0.19883	6.51551	0.0185987	98.0144	85.3956
chr10	133315879	133316152	0.15713	6.14975	0.0267157	74.9737	67.2369
chr10	133415859	133416131	0.17407	5.04439	0.043412	35.0521	31.068
chr10	133663641	133663861	0.35537	4.99718	0.0303243	36.1234	28.2366
chr10	133688111	133688902	-0.30211	7.25458	0.00431902	137.522	169.558
chr11	192076	192296	0.04631	7.26603	0.0218454	156.409	151.468
chr11	280007	280425	0.35152	6.20615	0.0110081	83.3965	65.3625
chr11	308403	308885	0.32633	7.27312	0.00316086	173.198	138.137
chr11	487608	488301	-0.23291	6.54951	0.0147495	86.4057	101.544
chr11	504013	504228	-0.0774	9.38936	0.00672017	652.873	688.855
chr11	520875	521279	0.71644	6.76006	3.83207e-05	138.937	84.5565
chr11	642632	643083	0.75253	6.38698	8.41766e-05	108.628	64.4771
chr11	720564	721063	-0.44983	7.34957	0.000429254	139.552	190.611
chr11	724432	724617	-0.15793	7.00893	0.0169931	121.935	136.04
chr11	790791	791224	0.37902	6.7301	0.00437641	121.063	93.0923
chr11	946108	946392	-0.44378	5.55295	0.0125862	40.2542	54.7521
chr11	975814	976195	0.09288	6.68623	0.0254495	106.349	99.7186
chr11	1112913	1113245	0.15449	6.32193	0.0258118	84.4002	75.8292
chr11	1153503	1154276	0.26053	6.53035	0.0134547	101.168	84.4534
chr11	1401489	1402087	0.07815	6.6649	0.0263035	104.255	98.7577
chr11	1564514	1564788	-0.01792	6.69803	0.0276284	103.184	104.474
chr11	1595476	1595740	0.26549	5.80643	0.0241501	61.3579	51.0448
chr11	1749106	1749343	0.68219	6.67595	9.04899e-05	129.522	80.7202
chr11	1876464	1876669	0.35301	5.30089	0.0239471	44.5511	34.8813
chr11	2166177	2166439	0.15395	6.35755	0.0256193	86.4939	77.7396
chr11	2305414	2305618	-0.00684	8.13288	0.0168209	280.034	281.366
chr11	2471011	2471403	0.36502	5.65474	0.0172553	57.1724	44.3921
chr11	2769090	2769452	1.17328	6.53338	8.14981e-09	139.104	61.6805
chr11	2772736	2773069	0.80708	6.41446	3.22948e-05	112.83	64.4865
chr11	2912485	2912924	0.78538	7.06259	1.47089e-06	175.494	101.821
chr11	2930442	2930649	-0.04787	8.63421	0.0127199	390.797	403.982
chr11	2941221	2941468	0.46854	7.44173	0.000211372	204.506	147.795
chr11	3003359	3003694	0.09442	6.75464	0.0241748	111.574	104.505
chr11	3006928	3007220	0.45635	6.17215	0.00631462	84.4674	61.5622
chr11	3021241	3021514	0.36395	6.12559	0.012093	79.2078	61.547
chr11	3059232	3059397	0.26337	8.51	0.000752171	399.397	332.754
chr11	3222798	3223277	-0.08241	6.42147	0.0283277	83.3012	88.198
chr11	3402202	3402393	0.43116	4.82732	0.0260983	32.9657	24.4496
chr11	3609558	3609983	0.21941	6.67905	0.0149498	110.565	94.9664
chr11	3849000	3849503	0.11843	6.32182	0.0281583	83.3453	76.777
chr11	3860876	3861166	0.80482	6.73774	7.55412e-06	141.059	80.7466
chr11	4539692	4539948	-0.03174	5.90368	0.0357467	59.2115	60.5287
chr11	4694552	4694896	0.30765	5.65644	0.0218567	56.1131	45.337
chr11	4890172	4890604	0.99092	5.31741	0.000395207	56.2143	28.2846
chr11	6127948	6128316	0.51619	6.01136	0.0046427	77.1423	53.9393
chr11	6225067	6225378	0.24432	5.7409	0.0264337	58.2045	49.1371
chr11	6245600	6245797	0.11766	6.2478	0.0287189	79.1564	72.9569
chr11	6353379	6353914	-0.00707	6.32866	0.0312955	80.1773	80.5714
chr11	6357256	6357606	1.17994	5.83089	2.79444e-06	85.6784	37.8158
chr11	6379318	6379688	0.3199	6.14745	0.0136287	79.1986	63.4481
chr11	6443390	6443717	0.50934	6.40689	0.00222397	101.235	71.1219
chr11	6469183	6469400	0.00105	6.41585	0.0305525	85.4126	85.3504
chr11	6531322	6531786	0.37596	6.66797	0.00471896	115.837	89.2632
chr11	6578210	6578463	0.03649	5.45794	0.0414644	44.5139	43.4022
chr11	6737946	6738238	0.1348	5.44285	0.0387602	45.5774	41.5118
chr11	6755380	6755635	0.66777	5.00141	0.00883201	40.3723	25.4135
chr11	7442613	7442919	0.40488	6.23304	0.00660654	86.5511	65.3718
chr11	7457222	7457502	0.59958	6.02764	0.00223213	80.3056	52.9975
chr11	8018958	8020089	0.03593	6.67132	0.0276265	103.199	100.66
chr11	8566717	8567003	-0.03211	5.68316	0.0390256	50.8122	51.956
chr11	8728533	8728938	0.2939	6.19803	0.0153401	81.2887	66.3069
chr11	8810511	8810939	-0.14053	6.46832	0.0238482	84.3346	92.963
chr11	8959658	8959832	0.03064	6.98757	0.0248119	128.256	125.561
chr11	9001819	9002100	0.70496	7.54197	3.07691e-07	237.939	145.966
chr11	9091347	9091881	0.37137	6.31786	0.00801753	90.7322	70.1405
chr11	9347205	9347501	0.31402	5.83089	0.0199118	63.4655	51.0514
chr11	9716712	9717124	0.17488	6.23837	0.0248268	80.2158	71.0583
chr11	9759678	9759976	0.35888	7.06206	0.0032182	151.324	117.998
chr11	10395493	10395886	0.03373	6.12796	0.0331826	70.758	69.1229
chr16	70862094	70862337	-0.58562	4.90448	0.0128885	24.4484	36.6895
chr11	10532605	10532848	-0.02135	5.22561	0.0456115	37.1407	37.6945
chr11	10688351	10688653	0.7412	5.03841	0.00567003	42.4888	25.4185
chr11	10770721	10770948	0.08853	5.08684	0.0468241	35.0442	32.9584
chr11	10823113	10823622	-0.28133	6.2409	0.0170103	68.6047	83.3762
chr11	10902844	10903029	0.21175	6.9996	0.0123427	137.709	118.91
chr11	11157266	11157518	0.35001	5.92763	0.0144577	68.7189	53.9153
chr11	11231167	11231412	-0.09523	5.45345	0.040522	42.3952	45.2881
chr11	11992295	11992668	0.80716	6.51766	2.22677e-05	121.199	69.2661
chr11	12120212	12120480	0.1572	7.3219	0.0142016	168.956	151.513
chr11	12141165	12141636	0.63541	5.69508	0.00326157	64.5698	41.5674
chr11	12149594	12150171	0.24689	6.84462	0.0120329	125.197	105.505
chr11	12195891	12196157	0.58768	5.67104	0.00574211	62.4607	41.5621
chr11	12287637	12288488	0.17278	6.31285	0.0245212	84.4043	74.8777
chr11	12377623	12378342	0.45609	6.41832	0.00369667	100.174	73.023
chr11	12703240	12703519	0.35152	6.20615	0.0110081	83.3965	65.3625
chr11	12746586	12747088	0.48348	5.8614	0.00677149	68.7431	49.1686
chr11	12791970	12792367	0.43153	6.28801	0.00514332	90.7466	67.2863
chr11	12914497	12914877	0.87276	5.81468	0.000266068	76.1651	41.5938
chr11	13238966	13239410	0.62196	5.95887	0.00200502	77.1638	50.1401
chr11	13344032	13344484	0.64513	6.19857	0.000876037	91.8454	58.7291
chr11	14249245	14249606	-0.38428	5.63222	0.0150343	43.4139	56.6639
chr11	14969863	14970128	-0.073	5.94949	0.0346189	60.2542	63.3814
chr11	15216777	15216990	0.56389	5.05295	0.0139085	40.3612	27.3034
chr11	15629755	15630095	0.46764	5.43518	0.0140363	50.8792	36.793
chr11	15826927	15827204	-0.23111	5.55622	0.029291	43.4314	50.977
chr11	16935926	16936167	-0.03336	5.42275	0.0428942	42.4021	43.394
chr11	17014188	17015316	-0.1495	6.7338	0.0205768	101.059	112.093
chr11	17163356	17163614	-0.40475	5.49541	0.0165953	39.2068	51.9042
chr11	17203665	17203875	0.45918	6.54638	0.00271341	109.59	79.7156
chr11	17354540	17354772	-0.03371	7.21653	0.0227828	147	150.476
chr11	17704011	17704294	0.13658	5.79436	0.0337898	58.188	52.9319
chr11	17978611	17979035	0.21418	6.21888	0.0217905	80.2241	69.1563
chr11	18016836	18017107	0.19035	7.53502	0.00954529	198.115	173.626
chr11	18243811	18244109	-0.25874	5.67104	0.0265526	46.5809	55.731
chr2	210617820	210618034	-0.58562	4.90448	0.0128885	24.4484	36.6895
chr17	68206142	68206381	-0.58579	6.53841	0.000643122	75.8729	113.875
chr11	20477436	20478009	0.23743	6.41724	0.0172279	92.7933	78.7126
chr11	20584188	20584691	0.63952	5.76178	0.00226609	67.7214	43.4723
chr11	22337648	22338034	0.58571	5.76593	0.00350213	66.6617	44.4183
chr11	22787628	22788009	0.32713	5.72561	0.0196966	59.2676	47.2434
chr11	22921015	22921261	0.06208	5.85712	0.0363347	59.2262	56.7317
chr11	26297241	26297496	0.25961	5.53841	0.0267982	50.8513	42.4768
chr11	26649851	26650115	0.13546	5.53908	0.036118	48.7323	44.3648
chr11	27209583	27209981	0.64097	5.59522	0.00433755	60.3677	38.7127
chr11	27499168	27499447	0.16013	5.9542	0.0293156	65.538	58.6529
chr11	28332517	28332743	1.09428	4.54373	0.00218656	34.0804	15.9622
chr11	30196675	30196926	-0.05452	5.7238	0.0379415	51.8596	53.8569
chr11	30914241	30914447	-0.15829	5.1198	0.0424476	32.9146	36.7315
chr11	31107049	31107410	-0.44363	5.82642	0.0106336	48.658	66.1762
chr11	31782305	31782525	-0.5105	5.46832	0.0101987	37.0929	52.8403
chr11	31820506	31820780	0.19205	6.28528	0.0231873	83.3614	72.9714
chr11	32173480	32173742	0.74046	5.23888	0.00348335	48.8101	29.2153
chr11	32297640	32298072	0.44143	5.22251	0.0178379	43.5084	32.0398
chr11	32333328	32333960	-0.00995	6.63442	0.0281742	99.0058	99.6911
chr11	32448297	32448561	0.07499	6.12869	0.0318	71.8139	68.1763
chr11	32586659	32586833	0.37665	6.74367	0.0044306	122.106	94.049
chr11	32817535	32818139	0.25912	6.54588	0.0134943	102.214	85.4094
chr11	32884878	32885106	-0.24784	5.49292	0.0294898	41.3267	49.0724
chr11	33329699	33330044	0.17278	6.31285	0.0245212	84.4043	74.8777
chr11	33899364	33899649	0.32531	7.46046	0.00221478	197.145	157.346
chr11	34149858	34150096	0.50953	5.529	0.0105989	55.0917	38.6991
chr11	34192936	34193378	0.27809	6.3474	0.0143019	89.6631	73.9435
chr11	34234100	34234314	-0.02624	5.95119	0.0357539	61.3108	62.436
chr11	35029946	35030231	0.23746	5.39191	0.0324391	45.5898	38.671
chr11	35063349	35063891	0.17278	6.31285	0.0245212	84.4043	74.8777
chr11	35214834	35215229	0.19868	5.50771	0.0319473	48.7405	42.4699
chr11	36042064	36042476	0.64391	5.19023	0.00674875	45.6386	29.2077
chr11	36065604	36065898	0.45797	5.1427	0.0202962	41.4036	30.1423
chr11	36091259	36091575	0.20728	6.64357	0.0172956	107.427	93.0496
chr11	36265904	36266408	0.11906	6.39222	0.0265288	87.5325	80.5986
chr11	36431849	36432118	0.10213	5.45906	0.0387602	45.5735	42.4589
chr11	36500296	36500764	0.8151	5.53372	0.00119323	61.4469	34.9245
chr11	39367581	39367885	-0.26547	6.29763	0.0170951	71.7494	86.2446
chr11	42524697	42524943	-0.22657	5.68725	0.0287653	47.6354	55.7358
chr11	43567310	43567697	0.24439	5.28493	0.0358449	42.4332	35.821
chr11	43575512	43575760	0.39791	6.1649	0.00957285	82.3589	62.5069
chr11	43579111	43579905	-0.28716	7.65356	0.00274275	182.277	222.42
chr11	43830865	43831336	0.98099	6.24555	4.58596e-06	106.599	54.0064
chr11	43851960	43852382	0.7884	6.04274	0.000224416	86.6386	50.1624
chr11	43944813	43945058	-0.23929	7.31854	0.00776607	146.921	173.427
chr11	44094315	44094577	0.00581	6.81206	0.0265079	112.592	112.14
chr11	44333265	44333873	0.41615	6.17409	0.00841949	83.4107	62.51
chr11	44530430	44530741	0.08706	6.97126	0.0228251	129.319	121.746
chr11	44634665	44635211	0.59714	6.10229	0.00204941	84.4987	55.8588
chr11	44822964	44823318	0.91032	6.13134	3.14702e-05	96.1025	51.1329
chr11	44883294	44883731	-0.2137	6.20734	0.0217905	68.6169	79.5722
chr11	44906707	44906938	-0.35589	6.83621	0.00479489	101.004	129.262
chr11	44926925	44927603	0.60762	6.51343	0.00049521	112.771	74.0087
chr11	45093206	45093800	0.74721	5.81604	0.000756176	72.9911	43.4848
chr11	45110659	45110933	0.13682	5.91881	0.0326671	63.4358	57.6961
chr11	45179508	45179735	-0.01748	7.71914	0.0192256	209.441	211.993
chr11	45646444	45646873	-0.14783	5.79903	0.0320716	52.8968	58.6046
chr11	45662919	45663166	0.1871	6.40929	0.0214247	90.6881	79.6576
chr11	45795537	45795766	-0.3027	5.52014	0.0242048	41.3207	50.9672
chr11	45839284	45839527	1.05362	5.48757	9.22803e-05	64.641	31.1412
chr11	46099148	46099635	-0.09584	5.80158	0.0350412	53.9541	57.6602
chr11	46207328	46207652	0.34338	5.08496	0.0302836	38.2304	30.1331
chr11	46247141	46247385	0.4355	6.95269	0.00164706	144.052	106.517
chr11	46305427	46305630	0.15652	6.18982	0.0265097	77.0693	69.1456
chr11	46332420	46332991	0.06715	6.7409	0.0257538	109.476	104.497
chr11	46333121	46333458	0.08043	6.73431	0.0257538	109.48	103.544
chr11	46490025	46490309	0.22368	6.05492	0.023744	71.842	61.5239
chr11	46522436	46522668	0.48483	5.20097	0.0150214	43.5134	31.0939
chr11	46808807	46809146	-0.17716	5.897	0.0297514	56.0415	63.3638
chr11	46896737	46897344	0.578	6.60625	0.000615062	119.035	79.741
chr11	46944500	46945008	-0.0118	6.08496	0.0341462	67.6052	68.1604
chr11	47153017	47153580	0.25278	7.04336	0.00904679	143.983	120.841
chr11	47179600	47179785	0.30016	7.4653	0.00308277	196.091	159.258
chr11	47257761	47258244	0.622	6.08995	0.0013502	84.5043	54.9085
chr11	47265286	47265497	0.27463	6.81877	0.0100419	124.162	102.64
chr11	47534724	47535131	-0.4751	5.81057	0.0090617	47.6042	66.1706
chr11	47595083	47595443	0.25514	5.92996	0.0220245	66.6037	55.8077
chr11	47617113	47617351	0.05628	5.7539	0.0376031	55.0259	52.9205
chr11	47797702	47798013	0.61022	5.17326	0.00827847	44.5813	29.2051
chr11	48013543	48013866	0.41023	5.98325	0.00998369	72.9262	54.8774
chr11	48116913	48117138	0.4467	5.53237	0.0145735	54.0312	39.6437
chr11	48172913	48173154	0.50222	5.78445	0.00634783	65.5972	46.313
chr11	57131103	57131386	0.01672	5.59799	0.0401966	48.7171	48.1556
chr11	57150453	57150970	-0.17443	6.20972	0.0249035	69.6717	78.6259
chr11	57249797	57250027	0.33429	5.86778	0.0160536	65.5681	52.007
chr11	57251636	57251988	-0.23908	6.10534	0.0201813	63.373	74.7952
chr11	57349906	57350124	-0.17867	6.18996	0.0249803	68.6233	77.6705
chr11	57444430	57444740	0.10644	5.61441	0.0370754	50.8308	47.2155
chr11	57552517	57552809	0.41961	5.33444	0.0183923	46.6642	34.8875
chr11	57644885	57645085	-0.0054	7.783	0.018965	219.838	220.663
chr11	57762523	57762723	-0.08767	5.8526	0.0345179	56.0547	59.5668
chr11	58628548	58628840	0.27914	6.14846	0.0168229	78.1422	64.3954
chr11	58629763	58630213	0.35757	6.16644	0.0108272	81.3023	63.4545
chr11	58923274	58923515	-0.14497	5.36651	0.0398846	39.2337	43.3811
chr11	59158488	59158806	0.16996	6.89477	0.017139	126.216	112.189
chr11	59206689	59206932	0.19639	5.56978	0.031621	50.8428	44.372
chr11	59556367	59556635	0.03211	7.48689	0.0206057	181.39	177.397
chr11	60193697	60194019	-0.36669	6.09522	0.0105345	60.2076	77.6314
chr11	60538685	60538969	-0.43045	5.4286	0.0162693	37.1007	49.999
chr11	60918758	60919182	0.1403	7.24793	0.0158006	159.574	144.786
chr11	60945200	60945628	0.03445	5.81877	0.0372825	57.1226	55.7748
chr11	61347565	61347782	-0.04411	6.71103	0.0269781	103.177	106.38
chr11	61356124	61356317	0.29266	5.79295	0.0219939	61.3623	50.0959
chr11	61362588	61362803	0.16646	9.86921	0.0004101	990.793	882.826
chr11	61477589	61478097	0.32959	6.48109	0.0098132	100.141	79.688
chr11	61587840	61588578	0.24195	6.74743	0.0128407	116.841	98.801
chr11	61603091	61603602	0.74393	6.9578	6.32319e-06	160.871	96.0582
chr11	61671639	61671919	0.84853	5.58933	0.000605899	64.6061	35.879
chr11	61737212	61737438	-0.00707	6.32866	0.0312955	80.1773	80.5714
chr11	62012983	62013584	0.04139	5.91763	0.0360446	61.3217	59.5874
chr11	62054607	62054992	-0.27503	5.7113	0.0242103	47.6294	57.6325
chr11	62129890	62130138	0.40642	5.87744	0.0109021	67.6798	51.064
chr11	62269780	62269989	1.00189	4.49718	0.00400542	31.9583	15.9583
chr11	62340260	62340489	0.29836	6.15814	0.0152258	79.1941	64.3988
chr11	62371094	62371398	0.01405	5.56785	0.040611	47.6656	47.2038
chr11	62427748	62428208	0.74721	5.81604	0.000756176	72.9911	43.4848
chr11	62435898	62436600	0.09349	6.05492	0.0314519	68.6725	64.3635
chr11	62850553	62850790	0.24642	6.69266	0.0127149	112.663	94.9733
chr11	62880332	62880504	0.06065	9.79346	0.00643952	906.262	868.954
chr11	62892373	62892983	0.53978	6.82586	0.0004764	136.784	94.0901
chr11	62974828	62975439	0.42367	6.49345	0.00462835	104.35	77.7958
chr11	63035544	63036197	0.5752	6.29763	0.00128186	96.0176	64.4465
chr11	63490552	63491440	-0.30509	7.21166	0.00415278	133.354	164.757
chr11	63517212	63517536	-0.16083	6.18111	0.0265097	68.6265	76.7197
chr11	63592980	63593398	-0.30463	6.16153	0.0137032	64.41	79.5528
chr11	63745472	63745919	-0.39663	6.55915	0.00489819	82.1866	108.193
chr11	63746924	63747322	0.11806	6.28528	0.0284347	81.251	74.8667
chr11	63829938	63830404	0.65245	6.00141	0.00140163	80.3168	51.0976
chr11	63882624	63883315	0.30829	7.03657	0.00557277	146.09	117.982
chr11	63901732	63902055	0.26549	5.80643	0.0241501	61.3579	51.0448
chr11	64060794	64061348	0.07329	6.53085	0.0273872	94.8449	90.1471
chr11	64094476	64094784	0.5928	6.2409	0.00144024	92.8802	61.5847
chr11	64286507	64286682	-0.02797	7.68073	0.0193108	203.199	207.176
chr11	64382625	64382931	0.45633	6.25896	0.00427871	89.7052	65.3808
chr11	64384062	64384360	0.18107	6.56978	0.0198218	101.147	89.2167
chr11	64729893	64730133	0.43359	5.86396	0.00934466	67.6846	50.1148
chr11	64817468	64817978	0.2861	5.58371	0.024232	52.9574	43.4312
chr11	65003398	65003641	0.41583	5.82732	0.0106336	65.5822	49.1597
chr11	65006915	65007179	0.0593	5.80643	0.0369526	57.1263	54.8258
chr11	65047706	65048053	-0.01333	6.44056	0.0302003	86.4557	87.2585
chr11	65215517	65215994	1.4099	6.38306	6.43969e-11	136.051	51.2013
chr12	22899050	22899842	-0.5858	7.07859	8.02894e-05	110.331	165.593
chr11	65426983	65427696	0.14732	9.74718	0.00106681	904.413	816.616
chr11	65551047	65551447	-0.05653	7.8487	0.0170118	226.04	235.073
chr11	65555850	65556143	-0.04913	7.61546	0.0192353	192.791	199.469
chr11	65577475	65577707	-0.12932	8.84029	0.00527041	438.255	479.354
chr11	65735021	65735634	0.02589	6.5222	0.0290547	92.7415	91.0919
chr11	65807065	65807359	0.04738	6.01014	0.0338641	65.5186	63.4019
chr11	65851208	65851573	1.09759	7.07725	6.15083e-11	197.546	92.3125
chr11	66336519	66337267	0.28557	7.22218	0.00514794	164.845	135.242
chr11	66720141	66720607	0.36812	5.96204	0.012912	70.8204	54.8712
chr11	66727305	66728570	0.1343	6.78789	0.0204089	115.763	105.474
chr11	66983970	66984356	0.28816	6.81206	0.00911294	124.167	101.686
chr11	67032893	67033190	0.69034	5.6201	0.0028959	62.4776	38.7179
chr11	67053913	67054139	0.18665	7.05512	0.014221	141.872	124.655
chr11	67348314	67348766	-0.16547	7.79971	0.00885975	210.398	235.967
chr11	67408532	67408955	0.21452	7.40463	0.00801606	182.518	157.3
chr11	67488282	67488545	0.08207	6.78753	0.0240041	113.659	107.374
chr11	68009579	68009887	0.04409	10.0407	0.00671186	1069.54	1037.35
chr11	68020587	68020921	0.04174	6.76721	0.0260207	110.514	107.362
chr11	68315563	68315784	0.28419	7.14799	0.00600098	156.507	128.524
chr11	68421407	68422038	-0.14277	6.17215	0.0279623	68.6298	75.7689
chr11	68584097	68584460	-0.13311	5.87514	0.0331033	56.048	61.4652
chr11	68695564	68695948	0.53769	6.23533	0.00252384	90.772	62.5303
chr11	68764288	68764540	-0.13806	5.40126	0.0394993	40.2866	44.3323
chr11	68798177	68798683	0.52853	5.5736	0.0091794	57.197	39.6524
chr11	68810210	68810542	0.55509	5.86926	0.00397229	70.8553	48.225
chr11	68827754	68828185	0.39784	6.27103	0.00679252	88.6442	67.2802
chr11	68869637	68870716	-0.13988	6.07978	0.02862	64.438	70.9985
chr11	68950346	68950658	0.21136	5.85777	0.0281108	62.3988	53.8953
chr11	68956183	68956757	0.56568	6.2047	0.00200387	89.7311	60.6256
chr11	68983850	68984144	0.28177	6.31148	0.0142013	87.5701	72.0337
chr11	69002158	69002380	0.42835	6.1126	0.0081092	80.2694	59.6491
chr11	69044294	69044500	-0.04967	7.0736	0.0232019	132.401	137.039
chr11	69089254	69089631	0.07751	7.03304	0.0218019	134.531	127.495
chr11	69393950	69394284	0.26329	6.09707	0.0184264	74.9947	62.4844
chr11	69575986	69576281	0.23331	5.45906	0.0321112	47.6932	40.5718
chr11	69662063	69662309	0.38943	5.50351	0.0190846	51.9203	39.6377
chr11	69717926	69718604	0.42497	6.56335	0.00374534	109.58	81.621
chr11	69799563	69799830	-0.1603	6.36651	0.0242942	78.0517	87.2242
chr11	69844894	69845228	0.38943	5.50351	0.0190846	51.9203	39.6377
chr11	69942899	69943376	-0.19165	6.59722	0.0197695	90.5977	103.468
chr11	69985568	69985820	-0.17446	7.08933	0.0142315	128.187	144.664
chr11	70159531	70160175	0.17858	6.98289	0.015133	134.567	118.9
chr11	70323398	70323682	-0.17135	6.31274	0.0245212	74.9089	84.3559
chr11	70378571	70379227	0.5763	5.87994	0.00331024	71.9088	48.2278
chr11	71343349	71343949	0.50475	6.05573	0.0048556	79.2372	55.845
chr11	71977724	71978347	0.01454	6.37336	0.0309173	83.3225	82.4868
chr11	71999875	72000102	0.07119	7.16448	0.0216094	147.041	139.961
chr11	72015717	72015960	-0.06441	5.84106	0.0357082	56.0581	58.6177
chr11	72609085	72609306	-0.18818	5.8474	0.0300495	53.9409	61.4561
chr11	72614020	72614364	0.21699	6.47537	0.0186133	95.927	82.5315
chr11	72721719	72722025	-0.10322	8.24342	0.010872	292.401	314.089
chr11	72773353	72773603	0.09349	6.05492	0.0314519	68.6725	64.3635
chr11	72815724	72815898	-0.00092	7.66731	0.019787	203.213	203.343
chr11	73236719	73237248	-0.23526	6.34445	0.0186273	74.8962	88.162
chr11	73264314	73264595	-0.17676	5.78445	0.0303535	51.8429	58.6001
chr11	73330641	73330893	0.99433	5.94056	2.77706e-05	86.6856	43.5136
chr11	73334355	73334797	0.42775	6.30643	0.00522882	91.7928	68.2407
chr11	73350930	73351658	0.5468	6.88698	0.000381773	143.05	97.9235
chr11	73362198	73362451	-0.07418	6.09337	0.0329302	66.5459	70.0569
chr11	73404138	73404425	0.13685	5.94247	0.0324552	64.485	58.6493
chr11	73429412	73429661	0.58401	5.37744	0.00795085	50.8948	33.9524
chr11	73716179	73716451	1.01597	5.00561	0.00101893	45.6834	22.5903
chr11	74226905	74227194	0.29864	5.10716	0.0337027	38.2259	31.0784
chr11	74397511	74397685	-0.18377	7.77272	0.00779586	205.193	233.068
chr11	74480770	74480994	-0.23682	5.41208	0.0324391	39.2242	46.2215
chr11	74634515	74634923	0.22423	5.61441	0.0290846	52.9487	45.3269
chr11	75031964	75032453	-0.02136	7.95803	0.0175839	246.826	250.508
chr11	75451543	75451769	-0.28811	6.00509	0.0182817	58.1229	70.9703
chr11	75575001	75575216	0.25456	6.19884	0.0185455	80.2327	67.2544
chr11	75597697	75597968	-0.0873	6.27103	0.0295283	74.9254	79.5991
chr11	75733712	75734127	0.38387	5.86608	0.0124595	66.6263	51.0609
chr11	75851266	75851673	0.20974	6.59961	0.0172983	104.291	90.1801
chr11	75946526	75947095	0.46124	5.95794	0.00729615	72.9361	52.9779
chr11	76160483	76161589	0.22219	6.63617	0.016085	107.431	92.0965
chr11	76248337	76248589	0.16278	5.78136	0.0322677	58.192	51.9831
chr11	76371230	76371530	0.66777	5.00141	0.00883201	40.3723	25.4135
chr11	76419966	76420217	0.06844	5.44209	0.040522	44.5177	42.4551
chr11	76524520	76524797	-0.05226	6.25365	0.0312726	74.9324	77.6967
chr11	76733939	76734215	0.11983	6.49176	0.0248808	93.8106	86.3335
chr11	76760363	76760697	0.11806	6.28528	0.0284347	81.251	74.8667
chr11	76785682	76785858	0.13313	6.95999	0.0198263	130.378	118.885
chr11	76919191	76919393	-0.22056	6.09615	0.0219362	63.3761	73.8448
chr11	77100958	77101464	0.05007	6.05426	0.0333874	67.6162	65.3098
chr11	77112986	77113807	-0.01863	6.82418	0.0263916	112.585	114.048
chr11	77115150	77115420	0.5905	6.12337	0.00176031	85.5454	56.8119
chr11	77198632	77198905	-0.18331	6.25686	0.0247501	71.765	81.4882
chr11	77300046	77300288	0.24432	5.7409	0.0264337	58.2045	49.1371
chr11	77560614	77560983	0.45895	6.95147	0.00121542	145.104	105.565
chr11	77602025	77603023	0.60806	6.13222	0.00145681	86.5974	56.8146
chr5	22214176	22214408	-0.58592	5.37744	0.00795085	33.9299	50.9286
chr11	77800526	77800998	-0.42543	5.99292	0.008702	54.9561	73.8044
chr11	77930387	77930670	0.40147	5.60989	0.0148885	56.127	42.4929
chr11	78228451	78228716	0.10206	6.40065	0.0274994	87.5286	81.5505
chr11	78325409	78325801	0.16771	5.45943	0.0366985	46.6333	41.5154
chr11	78476032	78476511	0.36072	6.14616	0.0121806	80.2551	62.5007
chr11	78564262	78564735	0.38933	5.97272	0.0113876	71.8734	54.8743
chr7	143989268	143989564	-0.58592	5.37744	0.00795085	33.9299	50.9286
chr11	82701929	82702369	0.13546	5.53908	0.036118	48.7323	44.3648
chr10	55401149	55401758	-0.58601	6.22895	0.00139161	61.2204	91.8975
chr11	83034164	83034855	-0.1491	6.23989	0.026206	71.7715	79.586
chr11	83054048	83054401	-0.01674	5.81741	0.0372825	56.0652	56.7197
chr11	83711036	83711398	0.22766	5.55426	0.029291	50.847	43.4244
chr11	83820034	83820266	-0.54828	5.31331	0.0111214	32.8808	48.0828
chr11	84558170	84558394	-0.00498	5.37242	0.0439217	41.3531	41.4963
chr11	85826165	85826396	0.16927	5.35755	0.0398846	43.4772	38.6639
chr11	86183005	86183660	0.17903	6.97144	0.0151325	133.524	117.941
chr11	86291561	86292263	0.5196	6.43132	0.00193599	103.33	72.0796
chr11	86416381	86416937	0.1322	7.08214	0.0177442	141.851	129.431
chr11	86978872	86979100	-0.20443	5.88326	0.0280013	54.9881	63.3591
chr11	87421310	87421682	0.19988	5.47564	0.0344048	47.689	41.519
chr11	88016460	88016729	0.19988	5.47564	0.0344048	47.689	41.519
chr11	88175120	88175666	-0.17978	6.35669	0.022969	77.001	87.2197
chr11	88338392	88338629	0.06791	7.07097	0.0221931	137.657	131.327
chr11	88359468	88359892	0.50222	5.78445	0.00634783	65.5972	46.313
chr11	93330308	93330823	-0.04137	6.18643	0.0325148	71.7918	73.8803
chr11	93895428	93895661	0.56406	5.19616	0.0103481	44.5759	30.1508
chr11	94183809	94184236	0.29228	5.5222	0.0267982	50.8557	41.5293
chr11	94623193	94623436	-0.38409	5.27729	0.0238714	33.9479	44.3032
chr11	95069754	95069977	0.17323	7.12404	0.0142382	148.123	131.364
chr11	95138477	95138689	0.07018	5.47491	0.0401123	45.5697	43.4061
chr11	96303094	96303330	0.19324	5.65814	0.0311372	53.9952	47.2264
chr11	96318881	96319186	0.29001	6.0429	0.0183602	72.9031	59.627
chr11	96341726	96342012	0.21928	6.88218	0.0130873	127.276	109.329
chr11	100576499	100576717	0.24691	5.24743	0.0360956	41.3806	34.8714
chr11	100973836	100974139	-0.09289	6.35228	0.0289097	79.1124	84.3736
chr11	101428964	101429218	0.68604	5.46869	0.00371635	56.1691	34.9124
chr11	102808012	102808285	-0.06804	5.81559	0.0359969	55.0079	57.6645
chr11	103055230	103055473	0.31851	5.2835	0.0300097	43.4943	34.8781
chr11	103453079	103453649	0.19959	6.10837	0.02365	73.934	64.3817
chr11	103648550	103649035	0.17228	6.33089	0.0244453	85.4512	75.8328
chr11	104669095	104669432	0.16625	5.55459	0.033951	49.7876	44.3685
chr11	105991907	105992194	0.08457	4.9993	0.0481681	32.9356	31.0606
chr11	107041165	107041384	-0.08382	6.62463	0.0258667	95.851	101.585
chr11	108241713	108242045	0.52059	5.60381	0.00936275	58.2469	40.603
chr11	108933677	108934150	0.7144	5.63222	0.00188643	63.5325	38.7204
chr11	109903067	109903401	-0.1529	6.22056	0.0263065	70.7232	78.6304
chr11	110174199	110174510	0.81929	6.11215	0.000124038	91.8876	52.0745
chr11	110251867	110252198	-0.12451	5.63661	0.0367635	47.6482	51.9432
chr11	111230220	111230816	0.5982	6.39232	0.000844109	103.352	68.2718
chr11	111938880	111939161	0.56418	6.33422	0.00136974	98.1089	66.3549
chr11	112113483	112113727	0.07018	5.47491	0.0401123	45.5697	43.4061
chr11	112454279	112454556	0.53238	6.25452	0.00212607	91.8181	63.4842
chr11	112555664	112556164	0.13679	5.89477	0.0328831	62.3865	56.743
chr11	112795256	112795519	0.4259	5.77537	0.0119312	63.4842	47.2559
chr11	113730934	113731220	0.39494	5.47126	0.018966	50.8695	38.6873
chr11	113806313	113806734	-0.24462	6.08402	0.0201749	62.3239	73.8401
chr11	114026405	114026822	0.28735	5.84413	0.0220179	63.461	52.0004
chr11	114183175	114183471	0.67383	5.81034	0.00155739	70.8775	44.4288
chr11	114197774	114198406	0.05485	6.47491	0.0285548	90.6565	87.2745
chr11	114239647	114240269	-0.19796	6.75785	0.0161393	101.046	115.908
chr11	114262759	114263006	0.17434	6.25736	0.0247501	81.2631	72.013
chr11	114280645	114280905	0.05628	5.7539	0.0376031	55.0259	52.9205
chr11	115989974	115990219	0.25961	5.53841	0.0267982	50.8513	42.4768
chr11	116109313	116109606	0.21525	5.78112	0.0284393	59.2501	51.0379
chr11	116216951	116217346	0.19425	5.62928	0.0312975	52.9446	46.2748
chr11	116224492	116224700	0.00199	5.44056	0.0428942	43.4581	43.3982
chr11	116499442	116499840	0.11595	6.10837	0.0297802	71.8216	66.2753
chr11	116657990	116658554	-0.0026	5.69803	0.0390256	51.8667	51.9601
chr11	116874378	116874681	0.42446	5.48613	0.0165953	51.9251	38.6903
chr11	116879819	116880155	0.18232	5.98864	0.0274573	67.6398	59.6099
chr11	116895118	116895377	0.56987	5.81854	0.00373924	68.7588	46.3214
chr11	116928507	116928709	0.29545	5.76666	0.0219759	60.3128	49.1438
chr11	117020945	117021182	0.03705	6.45006	0.0293539	88.5599	86.3144
chr11	117055526	117055810	-0.4781	5.67878	0.00971228	43.4031	60.4565
chr11	117197807	117198339	-0.08858	7.30384	0.0191519	153.229	162.932
chr11	117201484	117202071	0.56801	6.68528	0.000606282	125.303	84.5229
chr11	117207022	117207358	0.44411	6.31468	0.00452603	92.8438	68.2436
chr11	117807481	117807795	0.71501	5.70177	0.00167283	66.6845	40.6242
chr11	117808946	117809861	0.23498	6.45062	0.0172517	94.8854	80.6236
chr11	117817759	117818229	0.39393	6.7227	0.0038038	121.067	92.1388
chr11	117843851	117844270	0.11699	6.18969	0.0291606	76.0136	70.0927
chr11	118180411	118180746	-0.16431	5.71862	0.0326691	49.7443	55.7451
chr11	118488377	118488824	0.27255	5.72689	0.0242103	58.2088	48.1886
chr11	118620782	118621689	0.29466	7.22676	0.00466726	165.891	135.245
chr11	118640836	118641088	0.20452	5.99982	0.0256666	68.6926	59.6134
chr11	118917486	118917919	0.3991	6.69502	0.00369757	118.979	90.2258
chr11	119479788	119480010	0.4007	5.43826	0.0188382	49.8184	37.7371
chr11	119485347	119485549	0.23746	5.39191	0.0324391	45.5898	38.671
chr11	119694290	119694766	0.15315	6.40939	0.0240697	89.6336	80.606
chr11	119999309	119999573	-0.09228	5.2608	0.0427754	37.1338	39.5866
chr11	120325116	120325735	-0.01673	6.40689	0.0305525	84.3621	85.3463
chr11	120352500	120352955	0.02482	6.27465	0.0318898	78.0898	76.7578
chr11	120482060	120482463	0.11469	6.0222	0.0304375	67.6278	62.4596
chr11	120564658	120565289	0.26776	5.78041	0.0241734	60.3084	50.0926
chr11	120660098	120660598	0.43121	5.74868	0.0117859	62.435	46.3042
chr11	120684982	120685341	0.04551	5.58371	0.0397822	48.7208	47.2078
chr11	120802133	120802731	0.34858	5.7652	0.0176527	61.3714	48.1984
chr11	121363031	121363322	0.33265	5.1677	0.0301988	40.3366	32.0304
chr11	121427214	121427478	0.17095	5.24793	0.0411089	40.3195	35.814
chr11	121451993	121452543	-0.02031	6.37242	0.0309173	82.2682	83.4345
chr11	122633290	122633701	0.25961	5.53841	0.0267982	50.8513	42.4768
chr11	122657922	122658225	-0.02233	7.41985	0.0212454	169.917	172.567
chr11	122697649	122698006	0.72249	6.67905	4.4931e-05	131.625	79.7718
chr11	122743881	122744320	0.42562	6.40297	0.00491962	98.073	73.017
chr11	122784642	122785095	0.63542	6.43112	0.000403349	107.548	69.2343
chr11	123235154	123235408	0.09768	5.32148	0.0433795	41.3643	38.6565
chr11	123590557	123590951	0.33518	6.75185	0.00643069	121.049	95.9532
chr11	123594199	123594748	0.33092	6.06351	0.0149611	75.0081	59.6336
chr11	124108215	124108450	-0.04297	5.59615	0.0401966	47.6585	49.0993
chr11	124224853	124225231	0.63066	5.22972	0.00700243	46.6902	30.1562
chr11	124394470	124394770	0.19639	5.56978	0.031621	50.8428	44.372
chr11	124625847	124626078	0.29357	6.51395	0.0122183	101.177	82.5484
chr11	124633374	124633669	-0.1951	5.7031	0.0308199	48.6899	55.7405
chr11	124669207	124669431	0.38835	6.42147	0.00659407	98.0634	74.9209
chr11	125345855	125346076	-0.29047	5.75042	0.0219759	48.6777	59.5345
chr11	125489231	125489494	0.47285	5.79903	0.0076309	65.5921	47.2618
chr11	126282352	126282627	-0.14548	7.07495	0.016893	128.197	141.798
chr11	126284904	126285185	0.13576	6.51568	0.0236299	95.9065	87.2934
chr11	127385098	127385543	-0.28212	5.86566	0.0220243	52.8781	64.2988
chr11	128031603	128031844	0.27336	5.3741	0.0297676	45.5941	37.7242
chr11	129966331	129966657	0.92597	6.13922	2.40082e-05	97.1545	51.1351
chr11	130076606	130077060	0.06452	6.98244	0.0238532	129.311	123.655
chr11	130089430	130090012	0.31327	6.03136	0.0165656	72.9076	58.677
chr11	130123970	130124476	0.5609	6.08402	0.00293699	82.3943	55.8534
chr11	130156452	130156930	0.2948	5.99841	0.0182817	70.8067	57.7205
chr11	130431316	130431560	0.23158	6.24743	0.0201694	82.3228	70.1142
chr11	130448342	130448823	0.33387	6.04174	0.0148866	73.9602	58.6802
chr11	131064437	131064841	-0.23928	5.52492	0.0293915	42.3791	50.0246
chr11	133967166	133967567	0.29988	5.95251	0.0181895	68.7099	55.8144
chr11	134139707	134140265	-0.12091	6.18316	0.0291606	69.6815	75.7733
chr11	134276061	134276633	-0.19495	6.64796	0.0184916	93.7328	107.294
chr12	685426	685732	-0.3509	5.46869	0.0214948	39.2124	50.0097
chr12	719313	719665	0.03914	6.48271	0.0290415	90.6528	88.2267
chr12	753960	754139	-0.18499	8.18886	0.00512289	273.683	311.126
chr12	794828	795715	0.16073	6.77477	0.0193931	115.772	103.566
chr12	814233	814484	0.02848	5.73989	0.0382995	53.9717	52.9166
chr12	1533267	1533798	-0.05146	6.86698	0.0251798	114.663	118.827
chr12	1576136	1576813	-0.06465	6.86034	0.0247494	113.615	118.822
chr12	1592640	1592925	0.06098	7.81014	0.0171971	229.227	219.739
chr12	1666239	1666460	-0.15575	7.23558	0.0150314	142.786	159.063
chr12	2336379	2336737	0.2661	6.28433	0.0170689	85.4723	71.0757
chr12	2624590	2624825	-0.20628	5.76958	0.0284393	50.7889	58.5955
chr12	2640698	2641089	0.44764	6.21182	0.00478968	86.5608	63.4698
chr12	2856074	2856342	0.70667	5.91684	0.000943046	77.1811	47.2914
chr12	2944677	2944927	0.11031	5.78112	0.0353118	57.134	52.9282
chr12	3189895	3190535	0.06117	6.25662	0.0312726	78.0973	74.8554
chr12	3236899	3237213	0.30765	5.65644	0.0218567	56.1131	45.337
chr12	3655610	3655833	-0.09523	5.45345	0.040522	42.3952	45.2881
chr12	3725336	3725715	0.21525	5.78112	0.0284393	59.2501	51.0379
chr12	3803910	3804181	-0.04895	6.12559	0.0331826	68.6467	71.0158
chr12	5220182	5220379	-0.25738	6.83139	0.0100829	104.163	124.507
chr12	5796552	5796785	0.23967	5.35712	0.0326026	44.5378	37.7208
chr12	6075030	6075631	-0.0544	6.08355	0.0336513	66.5494	69.1066
chr12	6294830	6295543	0.52323	6.35454	0.00205866	98.0983	68.2581
chr12	6317421	6317903	0.57385	6.04041	0.00276949	80.3002	53.9476
chr12	6326363	6326617	0.54767	5.80735	0.00448709	67.705	46.3186
chr12	6377754	6377995	-0.0798	5.73635	0.0369068	51.8562	54.8054
chr12	6448276	6448487	0.18162	6.01118	0.0273497	68.6885	60.5633
chr12	6627687	6627936	0.13453	5.40929	0.0391247	44.5254	40.5611
chr12	6700711	6701090	0.05807	6.53841	0.0279891	94.8411	91.0997
chr12	6703573	6703997	-0.03674	6.38057	0.0305493	82.2646	84.3863
chr12	6735586	6735971	-0.07257	6.24342	0.0306594	73.881	77.6925
chr12	6828758	6829245	0.19837	7.03866	0.0133046	140.833	122.741
chr12	6927502	6928220	0.06435	7.91551	0.0160111	246.882	236.113
chr12	7026912	7027203	-0.0026	5.69803	0.0390256	51.8667	51.9601
chr12	7303235	7303501	-0.18477	7.32184	0.0112127	150.066	170.571
chr12	7321703	7321980	-0.10679	5.38574	0.0413803	40.2899	43.3855
chr12	7716411	7716710	0.04342	5.55328	0.0401835	47.6693	46.2561
chr12	8237515	8237757	0.38953	5.06206	0.0267208	38.2351	29.1878
chr12	8657429	8657706	0.09355	5.20893	0.0450034	38.2053	35.8066
chr12	9378632	9378973	0.10567	5.58465	0.0373953	49.7797	46.2639
chr12	9758638	9758955	0.16199	5.83289	0.0318786	60.2916	53.8881
chr12	9869548	9870096	0.40642	5.87744	0.0109021	67.6798	51.064
chr12	10235736	10236057	0.5922	5.46018	0.006988	54.052	35.8544
chr12	10700639	10700887	0.10309	5.4915	0.0384054	46.6253	43.4099
chr12	11228334	11228662	0.52853	5.5736	0.0091794	57.197	39.6524
chr12	12036081	12036323	-0.22453	5.32642	0.0355971	37.1208	43.3719
chr12	12327889	12328101	0.03762	4.97564	0.0496734	31.8772	31.0567
chr12	12645537	12645799	0.08651	5.845	0.0357082	59.23	55.7825
chr12	12836722	12837469	0.43008	6.20297	0.00555603	85.5092	63.4668
chr12	12975785	12975998	0.28544	4.7539	0.0389316	29.7871	24.4401
chr12	12983532	12983740	0.55444	5.47891	0.00859335	54.0466	36.8016
chr12	12985979	12986340	0.63424	6.28398	0.000845761	97.0798	62.5465
chr12	13222157	13222576	-0.03558	5.65474	0.0394045	49.7612	51.0036
chr12	13233949	13234345	0.68833	5.54638	0.00327869	59.324	36.8148
chr12	13941798	13942061	-0.23642	5.75439	0.026371	49.7348	58.5907
chr12	14384902	14385440	0.48553	6.04605	0.00568285	78.1847	55.8421
chr12	14411228	14411479	-0.04691	5.56593	0.040611	46.6069	48.1474
chr12	14454135	14454436	0.11595	6.10837	0.0297802	71.8216	66.2753
chr12	15011197	15011439	-0.23408	5.28966	0.0358449	36.0673	42.4207
chr12	15227140	15227373	0.02231	5.2835	0.0450268	39.251	38.6487
chr12	15662633	15662957	0.6211	5.65445	0.00463786	62.4662	40.614
chr12	15769968	15770272	0.27647	5.33886	0.029853	44.5421	36.7742
chr12	19273998	19274256	0.29864	5.10716	0.0337027	38.2259	31.0784
chr12	20404741	20405281	0.25961	5.53841	0.0267982	50.8513	42.4768
chr12	20410775	20411109	-0.18399	6.41645	0.0214247	80.14	91.0407
chr12	20629585	20629862	0.30627	5.39068	0.0269175	46.6503	37.7275
chr12	21680296	21680692	0.0185	5.92899	0.0360446	61.318	60.5369
chr12	22459924	22460194	0.28038	5.6427	0.0242371	55.0584	45.3337
chr12	24909756	24910114	0.99628	5.36778	0.000327696	58.32	29.2353
chr12	24937526	24937989	0.55509	5.86926	0.00397229	70.8553	48.225
chr12	26593815	26594582	0.21109	6.81342	0.015076	121.009	104.538
chr12	26691547	26691856	0.45338	5.5007	0.0144034	52.9807	38.6933
chr12	26746403	26746774	0.37305	5.77753	0.0156597	62.4254	48.2015
chr12	26878059	26878277	0.13319	5.26666	0.0427754	40.3154	36.7601
chr12	27236461	27236814	0.16489	5.64386	0.0332952	52.9405	47.2229
chr12	27383950	27384307	-0.18875	5.73074	0.0306631	49.7411	56.6936
chr12	27732374	27732596	-0.07484	5.36989	0.0428759	40.2933	42.4388
chr12	27733118	27733334	-0.20141	5.27345	0.0386022	36.0704	41.4744
chr12	28500383	28500999	-0.51676	6.5239	0.00158505	76.9326	110.07
chr12	29103480	29104028	0.06208	5.85712	0.0363347	59.2262	56.7317
chr12	29552416	29552649	0.49432	5.59058	0.0109705	57.1919	40.6002
chr12	30753373	30753555	0.06993	7.40899	0.0196831	174.122	165.883
chr12	30847269	30847528	0.45629	6.07978	0.00684131	79.227	57.7454
chr12	31006083	31006421	0.00523	5.47345	0.0419356	44.5102	44.3493
chr12	31312396	31312793	1.04741	5.39354	0.000181251	60.4324	29.2393
chr12	31749049	31749636	0.82015	5.6496	0.000698773	66.7029	37.7794
chr12	32030144	32030377	0.33387	6.04174	0.0148866	73.9602	58.6802
chr12	32134470	32134935	0.06703	5.95345	0.0351864	63.4242	60.5447
chr12	32603885	32604249	0.61493	6.11125	0.00140332	85.5509	55.8615
chr12	32671987	32672278	0.16822	5.42626	0.0369984	45.5814	40.5648
chr12	33605863	33606079	-0.29374	4.93518	0.0379054	27.6329	33.8727
chr12	33653406	33653706	0.74147	4.92665	0.00849232	39.3255	23.5217
chr12	38664724	38664991	0.74922	5.6848	0.00127011	66.6905	39.6758
chr12	39765039	39765431	0.24439	5.28493	0.0358449	42.4332	35.821
chr12	40224563	40225163	-0.33383	6.31034	0.0114887	70.6895	89.0938
chr12	40226741	40227079	0.30134	5.71261	0.0219264	58.2132	47.2401
chr12	40375156	40375399	-0.08616	5.29809	0.042295	38.1872	40.5371
chr12	40446365	40446707	0.72587	5.44892	0.00285873	56.175	33.9653
chr12	41514977	41515207	0.48483	5.20097	0.0150214	43.5134	31.0939
chr12	42010268	42010774	0.47642	5.99132	0.00638147	75.0368	53.9335
chr12	44403130	44403668	-0.10635	5.88863	0.0342648	57.1014	61.4696
chr12	45170536	45170769	0.17038	5.2854	0.0406888	41.3723	36.7638
chr12	45299083	45299401	-0.43496	6.02492	0.00766046	56.0034	75.7097
chr12	46101207	46101428	0.43379	5.2608	0.0180361	44.5605	32.9888
chr12	46267280	46267918	-0.03749	7.35487	0.0214823	161.582	165.836
chr12	46303067	46303346	-0.16431	5.71862	0.0326691	49.7443	55.7451
chr12	46365071	46365586	0.58403	6.14414	0.00182101	86.5919	57.7652
chr12	47742287	47742516	-0.32748	6.80712	0.00664648	99.9673	125.441
chr12	47809025	47809281	0.03135	6.9989	0.0247165	129.3	126.52
chr12	47833630	47833974	0.10283	7.2945	0.0178982	162.683	151.491
chr12	47837709	47837905	0.10595	6.62188	0.0250828	102.172	94.9376
chr12	48165188	48165394	-0.08845	5.68097	0.0375529	49.7542	52.9
chr12	48186304	48186512	-0.03674	6.38057	0.0305493	82.2646	84.3863
chr12	48352390	48352642	-0.00883	6.79231	0.0267451	110.499	111.178
chr12	48971252	48971737	0.33326	6.7652	0.00648584	122.093	96.9101
chr12	48974144	48974383	0.32738	6.49718	0.00987858	101.186	80.6435
chr12	49020094	49020294	0.18846	7.23342	0.0118489	160.636	140.965
chr12	49298161	49298409	0.29574	6.7463	0.00887202	118.947	96.9004
chr12	49365622	49365920	-0.13251	7.36433	0.0149044	157.377	172.516
chr12	49524990	49525380	0.01889	6.19803	0.0327375	73.8988	72.9376
chr12	49577647	49578062	0.11469	6.0222	0.0304375	67.6278	62.4596
chr12	49867177	49867409	0.28255	7.32913	0.00502249	177.344	145.801
chr12	49882478	49882849	0.53952	5.74266	0.00507336	64.5535	44.4128
chr12	49949458	49949801	0.39791	6.1649	0.00957285	82.3589	62.5069
chr12	49980782	49981157	-0.16235	6.98622	0.0170246	119.847	134.121
chr12	50234393	50234699	0.50804	5.95532	0.00522562	73.9941	52.0311
chr12	50275598	50275925	0.32473	5.94017	0.0162978	68.7144	54.8648
chr12	50749355	50749853	-0.2347	5.95232	0.0239565	57.0821	67.1664
chr12	50809177	50809412	0.2131	5.1496	0.039655	38.2173	32.9693
chr12	51001707	51002143	-0.0602	6.04024	0.0336232	64.4515	67.1978
chr12	51021756	51022028	-0.05492	7.96861	0.0164337	245.767	255.303
chr12	51326657	51327071	0.00402	6.4493	0.0300287	87.506	87.2626
chr12	51678178	51678410	0.38814	5.84106	0.012335	65.5774	50.1087
chr12	51827932	51828478	0.30068	6.13777	0.0151643	78.1466	63.4449
chr12	51887928	51888261	-0.26231	6.01809	0.0201408	59.1756	70.9752
chr12	51896329	51896865	0.50475	6.05573	0.0048556	79.2372	55.845
chr12	51906100	51906516	-0.07363	6.69616	0.0260795	101.079	106.372
chr12	51923420	51923734	0.62984	6.66658	0.000259881	126.369	81.6657
chr12	51926826	51927029	0.37137	6.31786	0.00801753	90.7322	70.1405
chr12	52063354	52063777	-0.08382	6.62463	0.0258667	95.851	101.585
chr12	52083138	52083727	0.33046	6.87357	0.00621406	131.49	104.571
chr12	52315782	52316120	-0.26058	5.85497	0.024095	52.8811	63.3496
chr12	52567055	52567321	-0.09523	5.45345	0.040522	42.3952	45.2881
chr12	52948828	52949171	-0.29313	5.55164	0.0242214	42.3731	51.9197
chr12	53038716	53039147	0.81985	5.45532	0.0013377	58.2929	33.0229
chr12	53174870	53175511	0.24129	6.36566	0.0171811	89.6544	75.8468
chr12	53476873	53477190	-0.26231	6.01809	0.0201408	59.1756	70.9752
chr12	53743679	53743913	0.0298	6.78671	0.0262675	111.555	109.274
chr12	54036909	54037196	0.96365	5.30367	0.000526943	55.1576	28.2826
chr12	54262428	54262864	0.03765	6.91188	0.0251985	121.997	118.855
chr12	54297910	54298267	-0.21923	7.7608	0.00547681	201.018	234.008
chr12	54337253	54337770	0.05717	6.81308	0.025137	114.696	110.24
chr12	54376592	54376895	-0.30771	7.23533	0.00380562	135.437	167.636
chr12	54935362	54935670	0.70414	5.72972	0.00175571	67.7329	41.5751
chr12	55073128	55073357	0.69662	5.35109	0.00403659	51.9624	32.0617
chr12	55656445	55656917	0.33441	5.66993	0.019556	57.1678	45.3402
chr12	55659852	55660090	-0.11302	5.35065	0.0418302	39.237	42.4344
chr12	55681093	55681873	0.24622	6.04373	0.021972	71.8463	60.5738
chr12	55705886	55706106	0.39784	6.05033	0.010324	76.0699	57.7364
chr12	55899067	55899397	-0.03765	5.38863	0.0433988	41.3496	42.443
chr12	55983514	55984007	-0.57016	5.92	0.00351958	49.6911	73.7758
chr12	56085218	56085479	0.00853	6.07487	0.0341462	67.6088	67.2101
chr12	56087246	56087506	0.29545	5.76666	0.0219759	60.3128	49.1438
chr12	56590324	56590576	0.63307	6.38955	0.000551917	104.408	67.3226
chr12	56616989	56617270	0.08356	6.35712	0.0296325	84.3844	79.6355
chr12	56763149	56763527	-0.0118	6.08496	0.0341462	67.6052	68.1604
chr12	56837087	56837352	0.38669	5.31786	0.0210839	45.6077	34.8845
chr12	56988293	56988661	0.21059	6.58465	0.0172973	103.246	89.2237
chr12	57008194	57008449	0.23132	7.17423	0.00940945	156.485	133.303
chr12	57176961	57177198	0.25505	6.40849	0.0158256	92.7976	77.7607
chr12	57475887	57476636	0.33224	6.86119	0.00616476	130.446	103.614
chr12	57754828	57755063	-0.21652	8.60679	0.00166106	361.67	420.234
chr12	57810473	57810954	-0.04753	6.29107	0.0308958	77.0278	79.6076
chr12	57836889	57837342	0.13674	6.19964	0.0278352	77.0652	70.0965
chr12	58919556	58919767	-0.2938	7.18333	0.00500811	131.273	160.924
chr12	59597478	59597772	0.0553	7.6541	0.0186917	205.323	197.601
chr12	62799212	62799445	0.36952	5.62574	0.0171391	56.1223	43.4408
chr12	62866455	62867520	-0.05531	6.73112	0.0263583	104.219	108.292
chr12	62891624	62892112	0.70787	6.02933	0.000747645	83.4748	51.1052
chr12	62933327	62933562	-0.21534	6.79599	0.0139909	103.13	119.732
chr12	62977855	62978175	-0.33499	5.60777	0.0193897	43.4195	54.768
chr12	64452863	64453166	0.04157	7.51492	0.0198414	185.556	180.285
chr12	64457096	64457332	0.12083	6.67236	0.0238646	106.357	97.812
chr12	64633984	64634237	0.55179	5.09615	0.0142114	41.4139	28.2514
chr12	64680300	64680530	0.91921	5.18097	0.00101724	49.8865	26.3799
chr12	64826389	64826667	0.15592	6.22882	0.0263065	79.1643	71.0547
chr12	65565987	65566265	-0.27497	5.80367	0.0241501	50.7797	61.4419
chr12	66352273	66352502	-0.22057	5.19616	0.0363489	33.9626	39.573
chr12	66468024	66468258	0.3077	5.02083	0.0339842	36.1188	29.1815
chr12	66688907	66689172	0.30627	5.39068	0.0269175	46.6503	37.7275
chr12	66915391	66915755	0.02329	6.69212	0.0276284	104.24	102.571
chr12	67449520	67450048	0.31883	5.98649	0.0164393	70.8112	56.7707
chr12	68113633	68113964	0.16982	5.32193	0.0402809	42.4248	37.7137
chr12	68373833	68374133	0.52834	5.96555	0.00442436	75.0471	52.034
chr12	69253998	69254318	0.86982	5.35022	0.00108114	55.144	30.1755
chr12	69534477	69534817	0.1636	5.72792	0.0326691	56.0918	50.0786
chr12	69595731	69596121	-0.00544	5.66993	0.0394045	50.8158	51.0078
chr12	69633108	69633372	0.46036	5.46832	0.0142245	51.93	37.7431
chr12	69811874	69812163	-0.06462	5.43826	0.0419193	42.3986	44.3411
chr12	70577099	70577354	0.10787	5.67215	0.0364591	52.9325	49.1192
chr12	70719674	70720134	0.48525	5.74593	0.00860558	63.4941	45.3585
chr12	70733457	70733699	0.61352	5.39232	0.00657474	51.951	33.9551
chr12	71392437	71392878	0.39395	6.07201	0.0104308	77.1175	58.6897
chr12	71780303	71780711	-0.12451	5.63661	0.0367635	47.6482	51.9432
chr12	71938584	71939235	0.87666	6.8731	6.03577e-07	158.84	86.5086
chr12	75437618	75437937	0.70717	5.12515	0.0049775	44.5927	27.3139
chr12	75480581	75481297	0.3664	6.23457	0.00985448	85.4949	66.3198
chr12	75488637	75488905	0.6217	5.81468	0.00245722	69.818	45.3751
chr12	76636131	76636445	0.01928	5.62751	0.0397946	49.7683	49.1075
chr12	76671935	76672429	-0.0481	5.96204	0.0351864	61.3072	63.3857
chr12	77133620	77133857	0.2504	5.65757	0.0266082	55.0541	46.2818
chr12	78000107	78000341	0.00199	5.44056	0.0428942	43.4581	43.3982
chr12	78229592	78229831	0.20814	5.26666	0.0386022	41.3764	35.8175
chr12	78887119	78887354	-0.15829	5.1198	0.0424476	32.9146	36.7315
chr12	79373988	79374214	0.3077	5.02083	0.0339842	36.1188	29.1815
chr12	79738202	79738424	-0.08176	5.08182	0.0468241	32.9212	34.8408
chr12	80710416	80710733	0.03394	5.4247	0.0428942	43.4617	42.4511
chr12	81610929	81611322	0.3218	5.53707	0.0242214	51.9111	41.5326
chr12	82300672	82300960	-0.26646	5.53841	0.0267982	42.3761	50.9721
chr12	83016237	83016676	-0.16083	6.18111	0.0265097	68.6265	76.7197
chr12	83150556	83151286	-0.45296	6.60534	0.0024823	83.2198	113.915
chr12	84874615	84874857	0.13504	5.47564	0.0366985	46.6292	42.4626
chr12	85076698	85076965	0.42876	5.08182	0.0232951	39.2931	29.1909
chr12	85468523	85469106	0.09215	6.01084	0.0318423	66.5751	62.4558
chr12	85626478	85626929	0.65245	6.00141	0.00140163	80.3168	51.0976
chr12	89529866	89530062	0.44841	6.37619	0.0041264	97.0323	71.1103
chr12	90103123	90103349	-0.55527	5.5701	0.00633062	39.1913	57.5893
chr12	91382065	91382337	-0.16431	5.71862	0.0326691	49.7443	55.7451
chr12	92357938	92358270	-0.45418	5.80019	0.0104925	47.6069	65.2217
chr12	92650014	92650247	-0.15458	5.48289	0.0366985	42.3886	47.1825
chr12	92759728	92760182	0.16673	5.52356	0.0341762	48.7364	43.4173
chr12	92827925	92828181	-0.05195	5.28112	0.0439011	38.1906	39.5909
chr12	93025545	93025983	0.05628	5.7539	0.0376031	55.0259	52.9205
chr12	93184441	93184787	0.26214	5.50701	0.0293915	49.8002	41.5259
chr12	94075367	94075607	0.13182	5.1496	0.0443203	37.1557	33.9113
chr12	94764303	94764519	0.22766	5.55426	0.029291	50.847	43.4244
chr12	94879626	94879893	0.09768	5.32148	0.0433795	41.3643	38.6565
chr12	95051239	95051490	-0.29729	5.32103	0.0299339	36.0613	44.3134
chr12	95169436	95169663	0.04943	5.6427	0.0390143	50.8231	49.1115
chr12	95623422	95623873	0.00684	6.48199	0.0296941	89.599	89.1751
chr12	95963219	95963452	-0.34003	5.29949	0.0269405	35.0047	44.3084
chr12	96183730	96184079	-0.02482	6.15701	0.0331875	70.7471	71.9746
chr12	96882761	96883179	0.90426	5.89517	0.00014361	81.4196	43.5031
chr12	96907695	96908115	-0.32077	7.95979	0.00087024	222.769	278.239
chr12	98399591	98399855	0.54767	5.80735	0.00448709	67.705	46.3186
chr12	100539300	100539536	0.5375	4.98864	0.0163053	38.25	26.3529
chr12	101939846	101940099	-0.06804	5.81559	0.0359969	55.0079	57.6645
chr12	102301136	102301394	0.11031	5.78112	0.0353118	57.134	52.9282
chr12	102702612	102702836	0.28674	5.22766	0.0332459	41.3849	33.9254
chr12	102769658	102769877	-0.14801	5.51499	0.0364051	43.4409	48.1344
chr12	102939915	102940162	0.17038	5.2854	0.0406888	41.3723	36.7638
chr12	103495282	103496451	-0.09796	6.42918	0.0273728	83.2977	89.1501
chr12	103504004	103504219	0.26549	5.80643	0.0241501	61.3579	51.0448
chr12	103548691	103548930	0.32977	5.47345	0.0241817	49.8091	39.6313
chr12	103751083	103751507	0.87099	5.48109	0.000808291	60.4043	33.0274
chr12	103771510	103771770	0.17038	5.2854	0.0406888	41.3723	36.7638
chr12	103805015	103805245	-0.1045	6.27957	0.0284347	74.922	80.5504
chr12	104201258	104201652	0.3412	5.81741	0.0178158	63.47	50.1024
chr12	104334572	104334936	-0.11948	5.81331	0.0335564	53.9507	58.6091
chr12	104480049	104480303	0.05135	6.07583	0.0331564	68.6649	66.2639
chr12	104485462	104486136	0.02575	7.23726	0.0227866	152.233	149.54
chr12	104501688	104502150	0.00858	6.30193	0.031688	79.1336	78.6644
chr12	105053074	105053450	-0.2686	5.99541	0.020124	58.1259	70.0205
chr12	105171563	105172000	0.23743	6.41724	0.0172279	92.7933	78.7126
chr12	105253844	105254104	-0.06462	5.43826	0.0419193	42.3986	44.3411
chr12	105420721	105420963	0.0763	5.59922	0.0385887	49.7758	47.2117
chr12	106138705	106139825	0.54368	6.72121	0.000645319	127.385	87.3887
chr12	106288479	106288748	0.5628	5.75439	0.0042278	65.6076	44.4156
chr12	106487722	106488151	0.20113	5.44285	0.0346368	46.6374	40.5683
chr12	106883924	106884240	0.36502	5.65474	0.0172553	57.1724	44.3921
chr12	107632222	107632688	0.39628	5.63922	0.0150343	57.1771	43.444
chr12	107695847	107696135	0.58401	5.37744	0.00795085	50.8948	33.9524
chr12	107892043	107892329	-0.23111	5.55622	0.029291	43.4314	50.977
chr12	108237391	108237632	0.40465	4.97272	0.0265338	36.1281	27.2918
chr12	108561084	108561250	-0.18534	9.08246	0.00126869	508.387	578.081
chr12	108671088	108671354	0.24691	5.24743	0.0360956	41.3806	34.8714
chr12	108696457	108696750	0.33168	7.47245	0.00200638	199.229	158.31
chr12	108850882	108851152	0.35072	5.55164	0.0217079	52.9664	41.5358
chr12	108884491	108884752	0.38538	5.99558	0.0114991	72.9215	55.8272
chr12	108951067	108951452	0.26477	5.47491	0.0294898	48.7489	40.5752
chr12	108967877	108968305	-0.01958	5.79154	0.0376125	55.0149	55.7667
chr12	109302420	109302711	0.29898	5.45794	0.0268685	48.7533	39.6281
chr12	109685682	109686049	0.04551	5.58371	0.0397822	48.7208	47.2078
chr12	109714460	109714673	-0.2437	8.61614	0.000895894	360.61	426.971
chr12	109760367	109760972	0.09797	6.21888	0.0300186	77.0574	71.9983
chr12	109963759	109964068	0.26751	5.44209	0.0295856	47.6975	39.6247
chr12	110282123	110282443	-0.1745	8.24254	0.00524683	285.093	321.748
chr12	110314337	110314700	0.47642	5.05817	0.0198693	39.298	28.2457
chr12	110358486	110358685	0.53492	5.43132	0.00998735	51.9402	35.8489
chr12	110382695	110383135	0.7003	5.51464	0.0031392	58.2745	35.8648
chr12	110475711	110476045	0.04551	5.58371	0.0397822	48.7208	47.2078
chr12	110760149	110760448	-0.13806	5.40126	0.0394993	40.2866	44.3323
chr12	110763618	110763946	-0.39519	5.60229	0.0148885	42.3617	55.7107
chr12	111449423	111449814	0.15449	6.32193	0.0258118	84.4002	75.8292
chr12	111529494	111529780	0.42628	6.0162	0.00882114	75.0269	55.8333
chr12	111597776	111598790	0.10076	8.04159	0.0123396	272.852	254.445
chr12	111687327	111687515	0.00361	7.53376	0.0206703	185.537	185.073
chr12	111692933	111693146	0.26496	4.9993	0.037644	35.0605	29.1781
chr12	111952130	111952915	-0.31679	6.3646	0.0116976	73.8335	91.9637
chr12	112199173	112199505	-0.05785	6.48	0.0285548	87.4917	91.0714
chr12	112357274	112357581	-0.08008	5.90186	0.0351509	58.1548	61.4739
chr12	112524725	112525232	0.78169	5.39395	0.00203858	55.1312	32.069
chr12	113236981	113237363	0.16945	6.4346	0.0226914	91.7303	81.5652
chr12	113259738	113259971	-0.18818	5.8474	0.0300495	53.9409	61.4561
chr12	113261892	113262306	0.51763	5.49718	0.0104025	54.0414	37.7489
chr12	113307313	113307803	0.10644	5.61441	0.0370754	50.8308	47.2155
chr12	113314090	113314523	0.64323	5.82553	0.0020073	70.8718	45.3777
chr12	113408808	113409135	0.25718	5.56914	0.0267562	51.9022	43.4278
chr12	113439599	113440042	0.06208	5.85712	0.0363347	59.2262	56.7317
chr12	113479948	113480399	0.81183	5.78398	0.000560613	73.0035	41.5871
chr12	113591497	113591761	-0.38702	5.70177	0.015429	45.5148	59.5191
chr12	113912494	113913018	0.68692	5.90689	0.0011712	76.1278	47.2889
chr12	116060736	116061083	-0.26909	6.07169	0.0183948	61.2715	73.8353
chr12	116106952	116107261	0.60107	5.07169	0.0115339	41.4192	27.3061
chr12	116360927	116361159	0.26214	5.50701	0.0293915	49.8002	41.5259
chr12	116385182	116385467	0.42835	6.1126	0.0081092	80.2694	59.6491
chr12	116385733	116386210	0.18219	6.53908	0.019872	99.0559	87.3042
chr12	116697401	116697713	-0.251	5.69937	0.0264943	47.6324	56.6842
chr12	116697803	116698044	-0.1896	5.60381	0.0335105	45.5385	51.9341
chr12	117119645	117120031	-0.11295	6.1126	0.0308914	66.5391	71.9577
chr12	117212625	117212896	0.0593	5.80643	0.0369526	57.1263	54.8258
chr12	117487043	117487732	0.4201	6.15389	0.00831847	82.3637	61.5562
chr12	117850109	117850302	-0.15225	5.33089	0.0402809	38.1805	42.43
[truncated: 58,276 more rows]
