# Supplementary material for: Predictive modeling of signal-responsive cis-elements in human red blood cell precursors
Source: Nucleic Acids Res. 2026 May 21;54(10):gkag505. doi: 10.1093/nar/gkag505 (PMC13191290; doi:10.1093/nar/gkag505)
Supplement: gkag505_Supplemental_Files [file gkag505_supplemental_files.zip › Table S5.xlsx]

## Sheet: Kit Activated Footprints
output_prefix	name	motif_id	cluster	total_tfbs	SCF_treated_mean_score	SCF_treated_bound	PBS_treated_mean_score	PBS_treated_SCF_bound	SCF_treated_PBS_treated_change	SCF_treated_PBS_treated_pvalue
Arnt_MA0004.1	Arnt	MA0004.1	C_MYC	8702	0.97364	2693	0.97197	2680	0.06742	5.46104e-86
AhrArnt_MA0006.1	Ahr::Arnt	MA0006.1	C_Ahr::Arnt	11938	0.77755	3028	0.75663	2979	0.07443	3.16022e-89
Ddit3Cebpa_MA0019.1	Ddit3::Cebpa	MA0019.1	C_Ddit3::Cebpa	5727	0.37512	614	0.36525	592	0.08649	2.2601e-83
Mecom_MA0029.1	Mecom	MA0029.1	C_Mecom	16344	0.32188	1527	0.32701	1584	-0.05062	9.61685e-86
FOXF2_MA0030.1	FOXF2	MA0030.1	C_Foxj3	13086	0.31596	1129	0.31991	1125	-0.02323	1.33952e-41
FOXD1_MA0031.1	FOXD1	MA0031.1	C_Foxj3	13609	0.30254	1101	0.30503	1104	-0.01778	7.66114e-44
Foxq1_MA0040.1	Foxq1	MA0040.1	C_Foxq1	14813	0.27997	1080	0.28139	1080	-0.00547	2.7741e-07
IRF2_MA0051.1	IRF2	MA0051.1	C_IRF2	13539	0.35579	1358	0.35638	1404	-0.00158	0.513549
MAXMYC_MA0059.1	MAX::MYC	MA0059.1	C_MYC	5098	0.76827	1248	0.75732	1227	0.09511	3.35578e-86
PPARG_MA0066.1	PPARG	MA0066.1	C_PPARG	7928	0.37947	869	0.36876	864	0.08027	2.60159e-91
PAX6_MA0069.1	PAX6	MA0069.1	C_PAX6	5373	0.36606	540	0.36142	551	0.03133	5.10333e-42
PBX1_MA0070.1	PBX1	MA0070.1	C_PBX1	7952	0.47749	859	0.46865	847	0.0351	9.18279e-54
RORA_MA0071.1	RORA	MA0071.1	C_RORA	8399	0.35479	833	0.34647	820	0.07738	3.15336e-87
RORA_MA0072.1	RORA	MA0072.1	C_RORA	8269	0.34488	771	0.33892	786	0.05607	3.9782e-75
RREB1_MA0073.1	RREB1	MA0073.1	C_RREB1	24510	0.551	4211	0.54303	4279	0.03121	1.35196e-70
RXRAVDR_MA0074.1	RXRA::VDR	MA0074.1	C_RXRA::VDR	5210	0.45884	729	0.45618	736	0.00818	4.01375e-08
SOX9_MA0077.1	SOX9	MA0077.1	C_Sox17	7050	0.33234	609	0.33322	612	-0.01222	9.13941e-16
SRY_MA0084.1	SRY	MA0084.1	C_SRY	15537	0.26757	1028	0.2688	1045	-0.02685	1.02824e-60
TAL1TCF3_MA0091.1	TAL1::TCF3	MA0091.1	C_TAL1::TCF3	9120	0.39073	1111	0.39213	1099	0.00834	6.51466e-12
Hand1Tcf3_MA0092.1	Hand1::Tcf3	MA0092.1	C_Hand1::Tcf3	9664	0.39302	1128	0.39227	1148	0.00373	0.000162397
REL_MA0101.1	REL	MA0101.1	C_REL	7347	0.55144	1259	0.55204	1267	-0.03896	2.32825e-53
RELA_MA0107.1	RELA	MA0107.1	C_REL	8546	0.5596	1482	0.56023	1511	-0.04735	1.6677e-68
TBP_MA0108.2	TBP	MA0108.2	C_TBP	9658	0.36295	899	0.36871	893	-0.01796	6.7004e-31
Spz1_MA0111.1	Spz1	MA0111.1	C_Spz1	7957	0.4379	1055	0.42795	1051	0.04414	2.23735e-63
NR1H2RXRA_MA0115.1	NR1H2::RXRA	MA0115.1	C_NR1H2::RXRA	8585	0.42666	1029	0.42017	1024	0.02796	3.42938e-46
Znf423_MA0116.1	Znf423	MA0116.1	C_Znf423	7364	0.55171	1247	0.53721	1218	0.04355	2.82609e-61
NFICTLX1_MA0119.1	NFIC::TLX1	MA0119.1	C_NFIB	9220	0.524	1548	0.53826	1597	-0.05164	7.25962e-70
Nobox_MA0125.1	Nobox	MA0125.1	C_GBX2	6982	0.31698	514	0.31589	511	0.02064	2.25158e-30
ZNF354C_MA0130.1	ZNF354C	MA0130.1	C_ZNF354C	13062	0.40638	1496	0.3984	1475	0.06326	2.46853e-86
Lhx3_MA0135.1	Lhx3	MA0135.1	C_Lhx3	16195	0.2202	746	0.21961	748	0.00446	0.000108037
CTCF_MA0139.1	CTCF	MA0139.1	C_CTCF	28841	0.69862	7162	0.6545	6524	0.2199	6.46483e-158
Pou5f1Sox2_MA0142.1	Pou5f1::Sox2	MA0142.1	C_Pou5f1::Sox2	20414	0.26032	1270	0.25874	1247	0.00794	2.68443e-19
EWSR1-FLI1_MA0149.1	EWSR1-FLI1	MA0149.1	C_EWSR1-FLI1	33578	0.54878	5839	0.5501	5930	-0.01223	7.61806e-40
REST_MA0138.2	REST	MA0138.2	C_REST	12287	0.50902	2008	0.4969	1993	0.06233	2.46322e-93
Runx1_MA0002.2	Runx1	MA0002.2	C_Bcl11B	16029	0.41344	2070	0.40289	1975	0.10132	3.88376e-113
PpargRxra_MA0065.2	Pparg::Rxra	MA0065.2	C_Pparg::Rxra	17867	0.46068	2424	0.44969	2419	0.04074	1.80677e-70
Arid3a_MA0151.1	Arid3a	MA0151.1	C_Arid3a	15683	0.24528	875	0.24545	890	-0.00041	0.737037
INSM1_MA0155.1	INSM1	MA0155.1	C_INSM1	14634	0.66868	2995	0.64897	3024	0.02065	9.15715e-44
RARARXRA_MA0159.1	RARA::RXRA	MA0159.1	C_RARA::RXRA	9251	0.44097	1199	0.43461	1196	0.05254	9.1472e-76
PLAG1_MA0163.1	PLAG1	MA0163.1	C_PLAG1	16138	0.74651	3810	0.72769	3842	0.01138	1.40227e-25
Nr2e3_MA0164.1	Nr2e3	MA0164.1	C_Nr2e3	7145	0.38489	767	0.38129	791	-0.01687	4.38591e-31
ARNTHIF1A_MA0259.1	ARNT::HIF1A	MA0259.1	C_HIF1A	2900	0.76476	699	0.74338	689	0.03107	1.6331e-27
Tfcp2l1_MA0145.2	Tfcp2l1	MA0145.2	C_Tfcp2l1	10819	0.55045	1911	0.54148	1911	0.0449	9.56746e-68
Zfx_MA0146.2	Zfx	MA0146.2	C_Zfx	23159	0.98173	6969	0.93571	7083	0.02673	1.60316e-58
DUX4_MA0468.1	DUX4	MA0468.1	C_DUX4	11628	0.33886	973	0.33391	974	0.03727	1.12833e-62
FOS_MA0476.1	FOS	MA0476.1	C_FOSL1::JUN	14496	0.48465	2419	0.42531	1997	0.52995	7.95457e-182
FOSL2_MA0478.1	FOSL2	MA0478.1	C_FOSL1::JUN	15453	0.48078	2547	0.42526	2137	0.48999	2.23046e-176
FOXH1_MA0479.1	FOXH1	MA0479.1	C_FOXH1	10754	0.32326	879	0.31874	858	0.02639	2.8311e-46
Gfi1B_MA0483.1	Gfi1B	MA0483.1	C_Gfi1B	13663	0.4324	1517	0.42162	1480	0.07438	2.22245e-93
JUN_MA0488.1	JUN	MA0488.1	C_FOSL1::JUN	10681	0.55966	1755	0.55184	1696	0.13032	4.10692e-111
JUND_MA0492.1	JUND	MA0492.1	C_FOSL1::JUN	10022	0.5624	1656	0.55932	1618	0.09608	8.44696e-99
Nr1h3Rxra_MA0494.1	Nr1h3::Rxra	MA0494.1	C_Nr1h3::Rxra	10266	0.36248	1055	0.35214	1018	0.06811	2.5947e-86
MEF2C_MA0497.1	MEF2C	MA0497.1	C_MEF2A	28682	0.24129	1589	0.24044	1582	0.00288	1.59073e-09
MAFNFE2_MA0501.1	MAF::NFE2	MA0501.1	C_MAFG::NFE2L1	14622	0.4449	2095	0.41445	1889	0.2777	1.19651e-148
NR2C2_MA0504.1	NR2C2	MA0504.1	C_PPARD	15446	0.60236	2838	0.58963	2871	0.00927	1.16086e-19
Sox6_MA0515.1	Sox6	MA0515.1	C_SOX15	16658	0.33725	1571	0.33801	1593	0.00465	2.14175e-07
STAT1STAT2_MA0517.1	STAT1::STAT2	MA0517.1	C_STAT1::STAT2	32180	0.32223	2919	0.32388	2988	-0.00519	7.22381e-18
Stat4_MA0518.1	Stat4	MA0518.1	C_Stat4	15832	0.4248	1942	0.42184	1972	0.01328	1.17029e-35
Stat5aStat5b_MA0519.1	Stat5a::Stat5b	MA0519.1	C_Stat5b	14854	0.42195	1828	0.4173	1847	0.01694	3.86613e-37
Stat6_MA0520.1	Stat6	MA0520.1	C_Stat6	14125	0.31181	1173	0.31036	1191	0.00547	1.80163e-08
TCF7L2_MA0523.1	TCF7L2	MA0523.1	C_Lef1	16135	0.30463	1311	0.30315	1312	0.00168	0.0608682
ZBTB33_MA0527.1	ZBTB33	MA0527.1	C_ZBTB33	3720	1.27058	1569	1.2842	1615	-0.12618	5.94072e-92
ELK4_MA0076.2	ELK4	MA0076.2	C_ETS1	11698	1.28071	5063	1.28095	5158	-0.02443	5.28186e-50
ESR2_MA0258.2	ESR2	MA0258.2	C_ESR2	9938	0.44735	1351	0.4324	1283	0.10499	3.02892e-102
Nfe2l2_MA0150.2	Nfe2l2	MA0150.2	C_MAFG::NFE2L1	13456	0.47971	2148	0.44636	1908	0.2697	6.31175e-151
STAT1_MA0137.3	STAT1	MA0137.3	C_Stat4	13934	0.44109	1811	0.43861	1829	0.01096	4.58972e-20
STAT3_MA0144.2	STAT3	MA0144.2	C_Stat4	16516	0.43726	2102	0.4332	2120	0.02286	8.87507e-50
GATA1TAL1_MA0140.2	GATA1::TAL1	MA0140.2	C_GATA1::TAL1	17792	0.48469	3068	0.50614	3238	-0.1337	1.53297e-129
Bach1Mafk_MA0591.1	Bach1::Mafk	MA0591.1	C_MAFK	12564	0.57173	2448	0.5348	2220	0.28525	5.90381e-150
FOXP2_MA0593.1	FOXP2	MA0593.1	C_Foxj3	22963	0.31149	1958	0.31488	1983	-0.02638	8.99651e-64
SREBF1_MA0595.1	SREBF1	MA0595.1	C_SREBF1	8071	0.55096	1311	0.53655	1279	0.10617	3.04717e-98
SREBF2_MA0596.1	SREBF2	MA0596.1	C_SREBF1	8636	0.47837	1216	0.45934	1158	0.12615	1.13917e-103
KLF5_MA0599.1	KLF5	MA0599.1	C_KLF5	53065	1.31914	20914	1.2518	21139	0.02735	3.54665e-79
Arid3b_MA0601.1	Arid3b	MA0601.1	C_Arid3b	15803	0.2071	644	0.20676	628	0.01216	1.8378e-33
Arid5a_MA0602.1	Arid5a	MA0602.1	C_Arid5a	13224	0.21191	570	0.21081	561	0.00121	0.654731
Arntl_MA0603.1	Arntl	MA0603.1	C_ARNT2	4277	1.17484	1528	1.19261	1522	-0.01567	6.83902e-20
Atf1_MA0604.1	Atf1	MA0604.1	C_Atf1	1949	1.42839	830	1.43552	822	0.01028	1.54254e-07
Creb3l2_MA0608.1	Creb3l2	MA0608.1	C_Creb3l2	4514	1.09084	1571	1.10217	1556	0.03235	1.51689e-40
DMRT3_MA0610.1	DMRT3	MA0610.1	C_DMRTC2	6468	0.28242	458	0.27945	441	0.01576	1.64597e-21
FOXG1_MA0613.1	FOXG1	MA0613.1	C_Foxj3	14319	0.31928	1257	0.32375	1243	-0.02806	2.55839e-59
Foxj2_MA0614.1	Foxj2	MA0614.1	C_Foxj3	12671	0.34446	1231	0.34988	1233	-0.02658	7.23926e-54
Gmeb1_MA0615.1	Gmeb1	MA0615.1	C_Gmeb1	1138	0.91518	290	0.92027	296	-0.03705	7.21794e-25
LBX1_MA0618.1	LBX1	MA0618.1	C_HOXA1	7342	0.27238	461	0.27122	449	0.01203	1.91711e-17
LIN54_MA0619.1	LIN54	MA0619.1	C_LIN54	15280	0.28236	1103	0.28326	1101	0.01391	1.12577e-31
mix-a_MA0621.1	mix-a	MA0621.1	C_HOXA1	5623	0.23272	282	0.23181	268	0.01338	6.68667e-20
Mlxip_MA0622.1	Mlxip	MA0622.1	C_MYC	6056	0.93207	1787	0.93136	1795	0.0658	6.26575e-69
Npas2_MA0626.1	Npas2	MA0626.1	C_Npas2	3920	0.66399	862	0.64591	855	0.15182	6.16098e-98
POU6F1_MA0628.1	POU6F1	MA0628.1	C_HOXA1	4672	0.23337	233	0.23139	221	0.0195	6.65462e-23
Rhox11_MA0629.1	Rhox11	MA0629.1	C_Rhox11	7934	0.33752	758	0.33281	745	0.019	1.59387e-27
SHOX_MA0630.1	SHOX	MA0630.1	C_HOXA1	6007	0.31763	453	0.31565	428	0.02906	4.96988e-39
Six3_MA0631.1	Six3	MA0631.1	C_Six3	5770	0.28481	393	0.28327	396	0.01297	4.0708e-18
ALX3_MA0634.1	ALX3	MA0634.1	C_HOXA1	6913	0.28784	453	0.28604	423	0.02145	7.23146e-34
Ar_MA0007.3	Ar	MA0007.3	C_NR3C1	4291	0.42925	557	0.42484	553	0.02636	5.61317e-32
BARHL2_MA0635.1	BARHL2	MA0635.1	C_BARHL2	5493	0.30981	440	0.31034	431	-0.00425	0.127337
BHLHE41_MA0636.1	BHLHE41	MA0636.1	C_BHLHE41	3140	1.28668	1214	1.3165	1227	-0.04891	2.42975e-47
CREB3_MA0638.1	CREB3	MA0638.1	C_CREB3	3566	1.12669	1241	1.14222	1253	0.00179	0.0853144
DBP_MA0639.1	DBP	MA0639.1	C_NFIL3	3563	0.4674	455	0.46918	449	0.01153	5.78657e-05
ELF4_MA0641.1	ELF4	MA0641.1	C_ELF2	8685	1.14442	3358	1.14644	3389	-0.00861	1.89032e-12
EN1_MA0027.2	EN1	MA0027.2	C_HOXA1	4541	0.35515	387	0.35199	380	0.04146	8.14028e-44
Esrrg_MA0643.1	Esrrg	MA0643.1	C_Esrrg	8558	0.37339	904	0.36837	895	0.03262	2.56351e-49
ETV6_MA0645.1	ETV6	MA0645.1	C_EHF	10846	1.09033	3838	1.08478	3882	0.02386	5.78741e-51
FLI1_MA0475.2	FLI1	MA0475.2	C_ETS1	6579	1.40423	3117	1.41145	3171	-0.0282	1.18574e-40
FOXI1_MA0042.2	FOXI1	MA0042.2	C_Foxj3	12411	0.33724	1180	0.34244	1168	-0.03255	5.69054e-58
FOXL1_MA0033.2	FOXL1	MA0033.2	C_Foxj3	9363	0.35535	952	0.36216	943	-0.03561	4.70164e-54
GCM1_MA0646.1	GCM1	MA0646.1	C_GCM1	3594	0.53374	627	0.52136	631	0.07959	3.10637e-71
GRHL1_MA0647.1	GRHL1	MA0647.1	C_GRHL2	4216	0.33897	415	0.34341	438	-0.05582	7.04875e-62
GSC_MA0648.1	GSC	MA0648.1	C_PITX3	5297	0.40143	603	0.39991	626	0.01212	1.66013e-18
HEY2_MA0649.1	HEY2	MA0649.1	C_HEY1	3521	0.91275	1042	0.91636	1042	0.03344	2.65862e-38
HINFP_MA0131.2	HINFP	MA0131.2	C_HINFP	5123	0.97097	1725	0.97746	1782	-0.15808	5.23422e-105
HNF1A_MA0046.2	HNF1A	MA0046.2	C_HNF1A	12922	0.22423	603	0.22138	592	0.02467	7.08784e-49
HNF1B_MA0153.2	HNF1B	MA0153.2	C_HNF1A	9408	0.23275	460	0.2306	460	0.01548	9.66732e-30
HSF1_MA0486.2	HSF1	MA0486.2	C_HSF2	7924	0.36499	810	0.36937	826	-0.01794	6.33357e-30
IRF8_MA0652.1	IRF8	MA0652.1	C_Irf1	8387	0.45076	1155	0.44998	1212	-0.0051	2.44192e-09
IRF9_MA0653.1	IRF9	MA0653.1	C_Irf1	10786	0.3894	1234	0.38593	1280	0.00587	2.07253e-10
ISX_MA0654.1	ISX	MA0654.1	C_HOXA1	6048	0.31081	440	0.30877	417	0.02898	7.7867e-38
JDP2_MA0655.1	JDP2	MA0655.1	C_FOSL1::JUN	10491	0.45841	1626	0.40136	1344	0.51463	7.05586e-173
JDP2_MA0656.1	JDP2	MA0656.1	C_FOSL1::JUN	4328	1.09221	1412	1.093	1409	0.09505	6.6474e-80
KLF13_MA0657.1	KLF13	MA0657.1	C_KLF13	9361	1.43005	3717	1.34685	3676	0.09163	1.02332e-95
LHX6_MA0658.1	LHX6	MA0658.1	C_HOXA1	4580	0.29629	343	0.29433	329	0.01375	8.93837e-12
MEF2B_MA0660.1	MEF2B	MA0660.1	C_MEF2A	12382	0.25697	764	0.25855	761	0.00385	0.00112337
MEOX1_MA0661.1	MEOX1	MA0661.1	C_HOXA1	5781	0.28675	406	0.28122	388	0.05076	1.75485e-63
MIXL1_MA0662.1	MIXL1	MA0662.1	C_HOXA1	6237	0.29315	421	0.29155	394	0.01454	7.39286e-18
MLX_MA0663.1	MLX	MA0663.1	C_ARNT2	3448	1.20414	1250	1.22468	1249	-0.04039	1.05781e-44
MLXIPL_MA0664.1	MLXIPL	MA0664.1	C_ARNT2	3369	1.16413	1183	1.18736	1181	-0.04271	1.21512e-46
MSC_MA0665.1	MSC	MA0665.1	C_MSC	10324	0.43178	1410	0.43269	1378	0.00629	6.36456e-07
MYF6_MA0667.1	MYF6	MA0667.1	C_Tcf21	7120	0.40577	861	0.41064	863	-0.02483	1.80059e-34
NEUROG2_MA0669.1	NEUROG2	MA0669.1	C_NEUROG2	6007	0.34363	633	0.34424	634	0.01002	1.27716e-10
NFIA_MA0670.1	NFIA	MA0670.1	C_NFIA	9074	0.35845	940	0.36092	978	-0.00761	1.51484e-07
NFIX_MA0671.1	NFIX	MA0671.1	C_NFIA	7783	0.36541	826	0.36661	848	-0.00106	0.585293
NHLH1_MA0048.2	NHLH1	MA0048.2	C_Ascl2	10763	0.61172	2240	0.60999	2270	0.0062	1.77675e-10
NKX2-3_MA0672.1	NKX2-3	MA0672.1	C_Nkx2-1	7779	0.38641	853	0.38021	837	0.03151	5.71102e-50
NKX2-8_MA0673.1	NKX2-8	MA0673.1	C_Nkx2-1	7455	0.38615	817	0.38098	826	0.03119	7.77796e-49
NKX6-1_MA0674.1	NKX6-1	MA0674.1	C_HOXA1	8323	0.25866	491	0.25901	483	0.01344	5.52306e-27
NKX6-2_MA0675.1	NKX6-2	MA0675.1	C_HOXA1	8341	0.2566	489	0.25623	477	0.01859	3.63735e-25
Nr2e1_MA0676.1	Nr2e1	MA0676.1	C_Nr2e1	11897	0.31998	1032	0.31458	1014	0.03525	1.11152e-63
Nr2f6_MA0677.1	Nr2f6	MA0677.1	C_PPARD	9806	0.44696	1276	0.4355	1248	0.04971	1.92186e-69
OLIG2_MA0678.1	OLIG2	MA0678.1	C_Atoh1	3698	0.30771	344	0.30826	341	0.00149	0.755508
PAX4_MA0068.2	PAX4	MA0068.2	C_HOXA1	3335	0.28608	242	0.28729	228	-0.01066	7.23734e-09
POU4F2_MA0683.1	POU4F2	MA0683.1	C_POU4F3	16150	0.23768	833	0.23408	811	0.0296	2.98226e-58
Rxra_MA0512.2	Rxra	MA0512.2	C_PPARD	9011	0.47597	1236	0.46278	1206	0.04516	4.85394e-66
SPDEF_MA0686.1	SPDEF	MA0686.1	C_SPDEF	4368	1.03272	1515	1.03568	1528	-0.02568	1.09668e-33
SPIC_MA0687.1	SPIC	MA0687.1	C_SPIC	17754	0.39847	2049	0.39655	2048	0.0244	2.85504e-54
SRF_MA0083.3	SRF	MA0083.3	C_SRF	4418	0.41839	512	0.40971	511	0.02563	1.08031e-29
TBXT_MA0009.2	TBXT	MA0009.2	C_TBX19	3696	0.36136	394	0.35302	366	0.08398	3.55944e-79
TBX2_MA0688.1	TBX2	MA0688.1	C_TBX3	8751	0.34975	852	0.34597	848	0.02556	1.33201e-41
TBX20_MA0689.1	TBX20	MA0689.1	C_TBX3	9444	0.36212	951	0.35836	957	0.03229	1.60927e-52
TFAP4_MA0691.1	TFAP4	MA0691.1	C_TFAP4	8313	0.48204	1307	0.47803	1273	0.05758	2.17776e-74
TFEB_MA0692.1	TFEB	MA0692.1	C_BHLHE41	6389	0.90404	1732	0.91897	1736	0.01152	7.19153e-16
ZBTB7B_MA0694.1	ZBTB7B	MA0694.1	C_ZBTB7B	4662	0.60632	872	0.60858	903	-0.09927	1.37433e-87
ZBTB7C_MA0695.1	ZBTB7C	MA0695.1	C_ZBTB7B	5178	0.63207	1058	0.63421	1080	-0.0411	1.19275e-49
ZIC1_MA0696.1	ZIC1	MA0696.1	C_ZIC1	9557	0.72142	2263	0.70694	2263	0.0433	6.10966e-71
ZBTB18_MA0698.1	ZBTB18	MA0698.1	C_ZBTB18	13350	0.37905	1563	0.37766	1523	0.0244	3.92394e-44
LBX2_MA0699.1	LBX2	MA0699.1	C_HOXA1	6081	0.328	473	0.32367	445	0.031	3.87044e-43
Lhx4_MA0704.1	Lhx4	MA0704.1	C_HOXA1	5371	0.25869	329	0.25686	298	0.02499	1.59204e-32
Lhx8_MA0705.1	Lhx8	MA0705.1	C_HOXA1	3805	0.39382	387	0.38829	372	0.0401	9.84804e-42
MEOX2_MA0706.1	MEOX2	MA0706.1	C_HOXA1	7853	0.25123	437	0.24998	433	0.02077	4.91831e-32
Msx3_MA0709.1	Msx3	MA0709.1	C_GBX2	5814	0.35962	494	0.35683	485	0.03906	1.56702e-55
NOTO_MA0710.1	NOTO	MA0710.1	C_HOXA1	7670	0.27662	482	0.2749	472	0.01743	1.61522e-29
Nkx3-1_MA0124.2	Nkx3-1	MA0124.2	C_ISL2	7165	0.37356	744	0.36842	734	0.02262	2.56153e-37
OTX1_MA0711.1	OTX1	MA0711.1	C_PITX3	3806	0.42945	472	0.42774	484	0.00909	1.37705e-09
PDX1_MA0132.2	PDX1	MA0132.2	C_HOXA1	5588	0.24938	314	0.25041	305	0.00567	3.86665e-06
PHOX2A_MA0713.1	PHOX2A	MA0713.1	C_PHOX2B	11807	0.24079	644	0.23978	678	0.0057	4.60839e-10
PITX3_MA0714.1	PITX3	MA0714.1	C_PITX3	6136	0.37043	613	0.36809	630	0.02901	3.42368e-36
PROP1_MA0715.1	PROP1	MA0715.1	C_PHOX2B	13522	0.21809	633	0.2185	656	-0.00457	7.18864e-05
PRRX1_MA0716.1	PRRX1	MA0716.1	C_HOXA1	6112	0.30783	439	0.3054	420	0.02528	1.2207e-35
RAX2_MA0717.1	RAX2	MA0717.1	C_HOXA1	5903	0.31692	442	0.31389	415	0.03047	8.31802e-41
RAX_MA0718.1	RAX	MA0718.1	C_HOXA1	6278	0.31284	455	0.31011	437	0.02161	4.66961e-35
RHOXF1_MA0719.1	RHOXF1	MA0719.1	C_PITX3	6862	0.32411	547	0.31881	567	0.04362	2.64794e-60
Shox2_MA0720.1	Shox2	MA0720.1	C_HOXA1	5903	0.31692	442	0.31389	415	0.03047	8.31802e-41
UNCX_MA0721.1	UNCX	MA0721.1	C_HOXA1	5361	0.32726	420	0.32418	393	0.03116	1.36112e-44
VAX1_MA0722.1	VAX1	MA0722.1	C_VAX1	6057	0.25011	347	0.24643	336	0.03417	1.34354e-45
VENTX_MA0724.1	VENTX	MA0724.1	C_VENTX	4729	0.36601	467	0.35957	449	0.05867	3.43497e-57
VSX1_MA0725.1	VSX1	MA0725.1	C_HOXA1	5871	0.29794	391	0.295	376	0.02606	1.24392e-38
VSX2_MA0726.1	VSX2	MA0726.1	C_HOXA1	5861	0.32297	430	0.3194	416	0.03142	1.25662e-37
ESR1_MA0112.3	ESR1	MA0112.3	C_ESR1	5675	0.4472	760	0.43513	746	0.07848	1.11343e-77
ESRRB_MA0141.3	ESRRB	MA0141.3	C_Esrrg	9174	0.35629	911	0.35204	905	0.03064	1.81462e-48
NR2F1_MA0017.2	NR2F1	MA0017.2	C_Nr1H2	10556	0.43649	1349	0.42672	1326	0.06882	6.87392e-86
NR3C1_MA0113.3	NR3C1	MA0113.3	C_NR3C1	4237	0.38846	486	0.38363	489	0.03626	4.86793e-46
NR3C2_MA0727.1	NR3C2	MA0727.1	C_NR3C1	4422	0.40347	520	0.39862	527	0.04389	1.27257e-51
Nr2F6_MA0728.1	Nr2F6	MA0728.1	C_Rarb	9900	0.37149	1060	0.36489	1029	0.04455	5.44442e-66
RARA_MA0729.1	RARA	MA0729.1	C_RARA	9668	0.3512	919	0.34613	917	0.02692	2.15103e-42
RARA_MA0730.1	RARA	MA0730.1	C_Rarb	8495	0.44263	1106	0.43174	1070	0.06941	4.02238e-80
BCL6B_MA0731.1	BCL6B	MA0731.1	C_BCL6B	9146	0.3893	982	0.38545	996	0.02443	1.77296e-42
EGR2_MA0472.2	EGR2	MA0472.2	C_EGR1	7506	1.13891	2723	1.09523	2664	0.16167	1.19009e-115
EGR3_MA0732.1	EGR3	MA0732.1	C_EGR1	12585	1.26643	5016	1.22318	5004	0.08167	6.21703e-103
EGR4_MA0733.1	EGR4	MA0733.1	C_EGR1	9833	1.09108	3392	1.05686	3379	0.08735	8.6276e-96
GLIS1_MA0735.1	GLIS1	MA0735.1	C_GLIS1	3952	0.69322	885	0.69347	909	-0.04975	1.25134e-51
GLIS2_MA0736.1	GLIS2	MA0736.1	C_GLIS2	5173	0.75535	1262	0.75278	1298	-0.09278	1.09889e-87
GLIS3_MA0737.1	GLIS3	MA0737.1	C_GLIS3	4694	0.58397	852	0.57984	875	0.00206	0.121391
HIC2_MA0738.1	HIC2	MA0738.1	C_HIC2	8307	0.45762	1125	0.4512	1097	0.06606	4.27327e-83
Hic1_MA0739.1	Hic1	MA0739.1	C_Hic1	7353	0.42628	986	0.41996	950	0.07256	1.67734e-88
KLF16_MA0741.1	KLF16	MA0741.1	C_SP3	34667	1.42595	14598	1.34878	14656	0.06831	1.50082e-108
SP8_MA0747.1	SP8	MA0747.1	C_SP3	25076	1.44257	10375	1.35796	10343	0.0943	6.0277e-120
ZBED1_MA0749.1	ZBED1	MA0749.1	C_ZBED1	1028	0.88318	287	0.89107	291	-0.06584	1.0587e-34
ZIC4_MA0751.1	ZIC4	MA0751.1	C_ZIC1	8615	0.70453	2028	0.6958	1999	0.02876	5.31896e-51
ZNF143_MA0088.2	ZNF143	MA0088.2	C_ZNF76	8420	0.70704	1774	0.68652	1737	0.09531	7.74607e-97
ZNF410_MA0752.1	ZNF410	MA0752.1	C_ZNF410	6750	0.34827	656	0.34161	630	0.02187	3.91901e-36
CUX2_MA0755.1	CUX2	MA0755.1	C_ONECUT1	3319	0.31311	262	0.31508	271	-0.03694	2.57839e-36
ONECUT3_MA0757.1	ONECUT3	MA0757.1	C_ONECUT1	14573	0.23267	736	0.23344	738	-0.01044	4.55759e-22
E2F7_MA0758.1	E2F7	MA0758.1	C_E2F7	5890	0.55664	1013	0.56012	1052	-0.02961	2.59232e-46
ERF_MA0760.1	ERF	MA0760.1	C_ETS1	7027	1.24036	2888	1.23956	2933	0.01205	8.69013e-15
ETS1_MA0098.3	ETS1	MA0098.3	C_ETS1	7625	1.22485	3133	1.22781	3174	-0.00052	0.237641
ETV2_MA0762.1	ETV2	MA0762.1	C_ETV2	8235	0.85076	2294	0.85152	2309	0.01977	3.84756e-32
ETV3_MA0763.1	ETV3	MA0763.1	C_ETS1	5930	1.36915	2702	1.3758	2751	-0.02326	4.30527e-33
GCM2_MA0767.1	GCM2	MA0767.1	C_GCM2	3227	0.5509	558	0.54283	578	0.05251	1.08363e-52
HSF2_MA0770.1	HSF2	MA0770.1	C_HSF2	8886	0.35233	861	0.35533	867	-0.0253	1.69011e-46
HSF4_MA0771.1	HSF4	MA0771.1	C_HSF2	7440	0.40535	872	0.40835	887	-0.02218	7.71384e-34
IRF7_MA0772.1	IRF7	MA0772.1	C_Irf1	19342	0.30908	1602	0.308	1631	0.003	2.45736e-05
MEF2D_MA0773.1	MEF2D	MA0773.1	C_MEF2A	15191	0.24919	880	0.24914	870	0.01092	1.39496e-29
MEIS1_MA0498.2	MEIS1	MA0498.2	C_MEIS3	3903	0.50581	541	0.49267	564	0.02924	7.52446e-35
MEIS2_MA0774.1	MEIS2	MA0774.1	C_MEIS3	7948	0.54537	1272	0.53151	1266	0.07857	4.08678e-87
MEIS3_MA0775.1	MEIS3	MA0775.1	C_MEIS3	9541	0.49345	1371	0.48157	1373	0.07647	4.48413e-91
MYBL1_MA0776.1	MYBL1	MA0776.1	C_MYBL1	1757	0.50522	277	0.51101	286	-0.03186	3.74034e-28
MYBL2_MA0777.1	MYBL2	MA0777.1	C_MYBL2	1857	0.48709	273	0.49109	289	-0.01293	1.35806e-06
NFKB1_MA0105.4	NFKB1	MA0105.4	C_NFKB1	4566	0.50307	713	0.50366	723	-0.00925	1.99242e-07
NFKB2_MA0778.1	NFKB2	MA0778.1	C_NFKB1	4848	0.51719	785	0.52002	808	-0.01685	4.02609e-18
PAX1_MA0779.1	PAX1	MA0779.1	C_PAX1	2860	0.64679	555	0.63248	561	0.04565	2.62772e-40
PAX3_MA0780.1	PAX3	MA0780.1	C_Pax7	5801	0.23444	296	0.23486	302	-0.01182	3.74059e-14
PAX9_MA0781.1	PAX9	MA0781.1	C_PAX1	3267	0.6464	625	0.63116	622	0.04386	1.85904e-42
PKNOX2_MA0783.1	PKNOX2	MA0783.1	C_TGIF2LX	8160	0.37564	904	0.36906	878	0.06704	3.92262e-78
POU2F1_MA0785.1	POU2F1	MA0785.1	C_POU3F3	15347	0.29896	1068	0.29783	1069	-0.02248	9.77941e-53
POU3F1_MA0786.1	POU3F1	MA0786.1	C_POU3F3	17863	0.28365	1188	0.28316	1190	-0.02517	7.8438e-55
POU3F2_MA0787.1	POU3F2	MA0787.1	C_POU3F3	16198	0.29624	1136	0.2952	1141	-0.02213	4.59807e-46
POU3F3_MA0788.1	POU3F3	MA0788.1	C_POU3F3	20131	0.25919	1149	0.25938	1187	-0.02864	5.17918e-64
POU3F4_MA0789.1	POU3F4	MA0789.1	C_POU3F3	11349	0.33887	923	0.33599	933	-0.0171	9.70336e-34
POU4F1_MA0790.1	POU4F1	MA0790.1	C_POU4F3	17223	0.21762	772	0.21413	754	0.02131	1.83361e-46
POU4F3_MA0791.1	POU4F3	MA0791.1	C_POU4F3	17455	0.22273	814	0.21902	784	0.02685	6.98394e-56
POU5F1B_MA0792.1	POU5F1B	MA0792.1	C_POU3F3	12858	0.32969	1027	0.32855	1036	-0.02742	7.9831e-49
POU6F2_MA0793.1	POU6F2	MA0793.1	C_POU6F2	8561	0.28556	599	0.28199	590	0.03351	4.76673e-55
PROX1_MA0794.1	PROX1	MA0794.1	C_PROX1	3933	0.49357	578	0.4882	573	0.00326	0.275195
RFX2_MA0600.2	RFX2	MA0600.2	C_RFX2	4684	0.82551	1183	0.81671	1185	0.01539	9.21501e-15
SMAD3_MA0795.1	SMAD3	MA0795.1	C_SMAD3	2999	0.45294	398	0.43965	373	0.07325	5.58956e-65
TGIF1_MA0796.1	TGIF1	MA0796.1	C_TGIF2LX	7111	0.38324	810	0.37728	806	0.04348	1.06949e-66
TGIF2_MA0797.1	TGIF2	MA0797.1	C_TGIF2LX	7154	0.38545	823	0.38007	810	0.05275	2.42499e-69
RFX5_MA0510.2	RFX5	MA0510.2	C_RFX2	5032	0.83165	1288	0.82243	1296	-0.0027	0.0403056
RUNX2_MA0511.2	RUNX2	MA0511.2	C_Bcl11B	6605	0.48533	1034	0.47774	1001	0.07759	1.80633e-84
EOMES_MA0800.1	EOMES	MA0800.1	C_TBX3	9073	0.3395	834	0.3368	830	0.0283	3.63113e-45
MGA_MA0801.1	MGA	MA0801.1	C_TBX4	7873	0.42416	998	0.41464	972	0.08775	3.09515e-87
TBR1_MA0802.1	TBR1	MA0802.1	C_TBX3	8808	0.35265	846	0.34898	839	0.02205	1.9081e-41
TBX15_MA0803.1	TBX15	MA0803.1	C_TBX4	11455	0.45156	1538	0.44361	1525	0.04992	4.45113e-72
TBX19_MA0804.1	TBX19	MA0804.1	C_TBX19	4404	0.31976	402	0.31455	383	0.05786	2.09579e-59
TBX1_MA0805.1	TBX1	MA0805.1	C_TBX4	8931	0.42064	1108	0.41041	1073	0.08652	2.83714e-94
TBX4_MA0806.1	TBX4	MA0806.1	C_TBX4	6732	0.40502	791	0.39948	779	0.03358	2.40222e-44
TBX5_MA0807.1	TBX5	MA0807.1	C_TBX4	8781	0.41944	1095	0.41113	1069	0.058	3.97202e-78
TEAD3_MA0808.1	TEAD3	MA0808.1	C_TEAD4	6750	0.38403	709	0.38451	730	-0.00964	3.38855e-12
TFAP2A_MA0810.1	TFAP2A	MA0810.1	C_TFAP2A	11022	0.74103	2540	0.71993	2576	0.00646	4.95585e-09
TFAP2B_MA0811.1	TFAP2B	MA0811.1	C_TFAP2A	8551	0.65079	1719	0.6331	1722	0.02557	1.66859e-46
TFAP2B_MA0812.1	TFAP2B	MA0812.1	C_TFAP2A	8917	0.70397	2065	0.69297	2065	0.00085	0.0253761
TFAP2B_MA0813.1	TFAP2B	MA0813.1	C_TFAP2C	8628	0.71962	2026	0.70217	2001	0.024	2.98552e-44
TFAP2C_MA0524.2	TFAP2C	MA0524.2	C_TFAP2A	8428	0.64876	1681	0.63187	1692	0.01916	6.46369e-32
TFAP2C_MA0815.1	TFAP2C	MA0815.1	C_TFAP2C	7515	0.75378	1848	0.73589	1820	0.01199	1.92962e-23
Ascl2_MA0816.1	Ascl2	MA0816.1	C_Ascl2	14029	0.52082	2453	0.52061	2462	0.0132	1.97033e-32
Atoh1_MA0461.2	Atoh1	MA0461.2	C_Atoh1	4988	0.33942	522	0.34134	515	0.00195	0.118082
BHLHE40_MA0464.2	BHLHE40	MA0464.2	C_ARNT2	2990	1.15787	1049	1.16945	1051	0.00334	0.010859
BHLHE23_MA0817.1	BHLHE23	MA0817.1	C_Atoh1	4351	0.28324	358	0.28336	364	0.0012	0.743019
FIGLA_MA0820.1	FIGLA	MA0820.1	C_FIGLA	9526	0.4023	1193	0.39598	1178	0.02907	9.35621e-49
HES7_MA0822.1	HES7	MA0822.1	C_HES7	3150	0.73074	724	0.7179	709	0.04653	6.66115e-45
HEY1_MA0823.1	HEY1	MA0823.1	C_HEY1	3839	0.89926	1127	0.9	1123	0.07025	6.15022e-68
MAX_MA0058.3	MAX	MA0058.3	C_MYC	4485	0.9805	1390	0.97823	1382	0.08099	7.07631e-72
MNT_MA0825.1	MNT	MA0825.1	C_MYC	4409	0.87707	1225	0.8737	1223	0.06827	6.15005e-68
OLIG1_MA0826.1	OLIG1	MA0826.1	C_Atoh1	3903	0.29481	352	0.29623	352	-0.01606	1.74851e-14
OLIG3_MA0827.1	OLIG3	MA0827.1	C_Atoh1	4463	0.30303	379	0.30659	380	-0.01171	2.06695e-09
Tcf21_MA0832.1	Tcf21	MA0832.1	C_Tcf21	7545	0.45175	1083	0.45256	1080	0.00268	0.00233854
ATF7_MA0834.1	ATF7	MA0834.1	C_FOSL1::JUN	3540	1.20255	1250	1.20516	1254	0.07548	7.87583e-65
CEBPG_MA0838.1	CEBPG	MA0838.1	C_CEBPA	2581	0.56851	400	0.57013	418	-0.05153	2.20402e-36
CREB3L1_MA0839.1	CREB3L1	MA0839.1	C_CREB3	4139	0.78692	1011	0.78443	1005	0.06729	2.27519e-67
Creb5_MA0840.1	Creb5	MA0840.1	C_FOSL1::JUN	4577	1.01792	1384	1.02177	1379	0.0799	5.63006e-72
Mafb_MA0117.2	Mafb	MA0117.2	C_MAFF	10119	0.38868	1140	0.38199	1113	0.04753	1.42508e-71
NFE2_MA0841.1	NFE2	MA0841.1	C_FOSL1::JUN	8655	0.47352	1390	0.41572	1146	0.50772	3.88576e-174
TEF_MA0843.1	TEF	MA0843.1	C_NFIL3	4197	0.37187	398	0.37444	402	-0.00608	0.000314555
XBP1_MA0844.1	XBP1	MA0844.1	C_XBP1	3071	0.84173	829	0.83506	803	0.07765	5.01063e-64
FOXB1_MA0845.1	FOXB1	MA0845.1	C_FOXC2	18523	0.2587	1138	0.25963	1131	-0.01348	4.44132e-33
FOXC1_MA0032.2	FOXC1	MA0032.2	C_FOXC2	22010	0.25637	1339	0.25861	1348	-0.01933	1.26805e-48
FOXC2_MA0846.1	FOXC2	MA0846.1	C_FOXC2	24968	0.25961	1544	0.26091	1543	-0.01352	1.53143e-35
FOXO4_MA0848.1	FOXO4	MA0848.1	C_Foxj3	9363	0.35534	952	0.36215	943	-0.03561	4.70164e-54
FOXO6_MA0849.1	FOXO6	MA0849.1	C_Foxj3	9363	0.35534	952	0.36215	943	-0.03561	4.70164e-54
FOXP3_MA0850.1	FOXP3	MA0850.1	C_Foxj3	9363	0.35534	952	0.36215	943	-0.03561	4.70164e-54
Foxj3_MA0851.1	Foxj3	MA0851.1	C_Foxj3	21147	0.27498	1485	0.2782	1488	-0.01739	7.55237e-45
Alx4_MA0853.1	Alx4	MA0853.1	C_Alx1	5918	0.2977	416	0.29736	393	0.00625	8.26567e-08
Alx1_MA0854.1	Alx1	MA0854.1	C_Alx1	6564	0.27735	412	0.27788	408	0.01613	1.96104e-23
RXRB_MA0855.1	RXRB	MA0855.1	C_PPARD	9223	0.47285	1247	0.4599	1229	0.0458	8.26289e-64
RXRG_MA0856.1	RXRG	MA0856.1	C_PPARD	8951	0.46111	1162	0.44842	1150	0.04756	1.20199e-69
Rarb_MA0857.1	Rarb	MA0857.1	C_Rarb	10551	0.34199	1008	0.33646	983	0.03941	5.53869e-68
Rarb_MA0858.1	Rarb	MA0858.1	C_Rarb	8387	0.41286	983	0.40212	943	0.07691	2.5093e-87
Rarg_MA0859.1	Rarg	MA0859.1	C_Rarb	9864	0.34158	940	0.33637	925	0.04175	4.23963e-62
Rarg_MA0860.1	Rarg	MA0860.1	C_Rarg	10417	0.4114	1279	0.3996	1263	0.07037	8.59781e-87
TP63_MA0525.2	TP63	MA0525.2	C_TP63	4128	0.49145	609	0.4838	589	0.01325	4.75034e-20
TP53_MA0106.3	TP53	MA0106.3	C_TP53	4015	0.4645	557	0.4512	534	0.05382	1.2852e-53
TP73_MA0861.1	TP73	MA0861.1	C_TP73	4085	0.49204	608	0.48109	595	0.04796	2.07966e-54
GMEB2_MA0862.1	GMEB2	MA0862.1	C_GMEB2	1160	0.92735	303	0.92728	300	-0.04627	5.84428e-35
MTF1_MA0863.1	MTF1	MA0863.1	C_MTF1	5250	0.59685	977	0.58354	951	0.04124	1.80392e-50
E2F1_MA0024.3	E2F1	MA0024.3	C_E2F1	1612	0.92852	523	0.93445	535	-0.02868	3.32196e-24
SOX21_MA0866.1	SOX21	MA0866.1	C_SOX21	10353	0.29159	720	0.28694	725	0.02115	4.13303e-46
Sox1_MA0870.1	Sox1	MA0870.1	C_SOX21	8066	0.31691	625	0.30722	611	0.03877	1.1829e-55
TFAP2A_MA0872.1	TFAP2A	MA0872.1	C_TFAP2C	7897	0.71648	1851	0.70218	1833	0.00938	1.75264e-11
ELK1_MA0028.2	ELK1	MA0028.2	C_ETS1	6303	1.60869	3428	1.61278	3477	-0.03547	6.91138e-51
HOXD12_MA0873.1	HOXD12	MA0873.1	C_HOXC10	4167	0.36139	431	0.36076	434	0.01502	2.48115e-11
Arx_MA0874.1	Arx	MA0874.1	C_Alx1	5995	0.27385	369	0.26895	352	0.02932	1.16542e-37
BARX1_MA0875.1	BARX1	MA0875.1	C_GBX2	6043	0.34418	520	0.3428	513	0.02359	2.97934e-30
BSX_MA0876.1	BSX	MA0876.1	C_GBX2	5815	0.36182	494	0.35718	475	0.03304	4.9211e-46
Dlx3_MA0880.1	Dlx3	MA0880.1	C_GBX2	7312	0.26816	425	0.26781	413	0.01236	1.4572e-15
Dlx4_MA0881.1	Dlx4	MA0881.1	C_GBX2	5837	0.30512	432	0.30299	412	0.02868	3.00414e-39
DLX6_MA0882.1	DLX6	MA0882.1	C_HOXA1	7013	0.27426	437	0.27258	424	0.01762	2.54865e-24
Dmbx1_MA0883.1	Dmbx1	MA0883.1	C_Dmbx1	7200	0.31089	579	0.3122	592	0.00439	1.16164e-08
EMX2_MA0886.1	EMX2	MA0886.1	C_HOXA1	4499	0.27661	290	0.27717	274	0.0107	4.44368e-07
EVX1_MA0887.1	EVX1	MA0887.1	C_HOXA1	4952	0.28418	364	0.28303	355	0.00243	0.219093
EVX2_MA0888.1	EVX2	MA0888.1	C_HOXA1	4728	0.27295	313	0.27103	301	0.01816	6.01838e-19
GBX1_MA0889.1	GBX1	MA0889.1	C_GBX2	4434	0.3859	414	0.38164	407	0.04877	2.65981e-49
GBX2_MA0890.1	GBX2	MA0890.1	C_GBX2	5916	0.33379	475	0.33155	463	0.02651	5.617e-34
GSC2_MA0891.1	GSC2	MA0891.1	C_PITX3	6010	0.37481	626	0.37356	641	0.02326	2.98953e-36
GSX1_MA0892.1	GSX1	MA0892.1	C_HOXA1	7404	0.28015	464	0.27914	454	0.03014	4.1077e-42
HESX1_MA0894.1	HESX1	MA0894.1	C_HOXA1	6450	0.32073	480	0.31844	465	0.01807	9.05974e-28
HMBOX1_MA0895.1	HMBOX1	MA0895.1	C_HMBOX1	5007	0.4079	536	0.40892	533	-0.00833	3.37682e-09
Hmx1_MA0896.1	Hmx1	MA0896.1	C_Hmx3	8258	0.2988	587	0.29697	581	0.00912	1.56939e-13
Hmx2_MA0897.1	Hmx2	MA0897.1	C_Hmx3	11180	0.27538	693	0.27433	682	0.00763	2.49677e-12
Hmx3_MA0898.1	Hmx3	MA0898.1	C_Hmx3	11859	0.25681	685	0.25576	668	0.01016	9.50765e-16
HOXA10_MA0899.1	HOXA10	MA0899.1	C_HOXA10	15324	0.25702	905	0.2567	894	0.00348	2.03634e-05
HOXB3_MA0903.1	HOXB3	MA0903.1	C_HOXA1	7684	0.27363	475	0.27137	469	0.02429	6.92612e-41
HOXC10_MA0905.1	HOXC10	MA0905.1	C_HOXC10	7315	0.27052	503	0.27188	505	0.0037	0.00632319
HOXC12_MA0906.1	HOXC12	MA0906.1	C_HOXC10	5704	0.30689	472	0.30615	452	-0.01087	6.14318e-12
HOXC13_MA0907.1	HOXC13	MA0907.1	C_HOXC13	6688	0.31794	581	0.31862	581	0.00817	4.69546e-12
HOXD11_MA0908.1	HOXD11	MA0908.1	C_HOXC10	6870	0.26989	469	0.26958	464	-0.0024	0.0169883
Hoxa11_MA0911.1	Hoxa11	MA0911.1	C_HOXC10	5449	0.2899	411	0.28915	424	0.01433	2.78546e-15
ISL2_MA0914.1	ISL2	MA0914.1	C_ISL2	6054	0.35129	575	0.34924	580	0.01727	6.66153e-24
FOXK1_MA0852.2	FOXK1	MA0852.2	C_Foxj3	15549	0.3337	1432	0.33726	1453	-0.01928	3.06639e-43
GATA2_MA0036.3	GATA2	MA0036.3	C_GATA6	23423	0.4309	3532	0.45069	3741	-0.13176	4.80115e-124
HIF1A_MA1106.1	HIF1A	MA1106.1	C_HIF1A	2515	0.74548	609	0.73174	597	0.03791	2.93455e-39
MYC_MA0147.3	MYC	MA0147.3	C_MYC	5876	0.95017	1799	0.94203	1789	0.09439	7.88485e-86
MYB_MA0100.3	MYB	MA0100.3	C_MYB	8077	0.43035	1067	0.42771	1071	0.01589	1.23181e-30
MYCN_MA0104.4	MYCN	MA0104.4	C_MYC	3984	0.99521	1307	0.99041	1296	0.08162	1.03064e-79
NEUROD1_MA1109.1	NEUROD1	MA1109.1	C_Neurod2	13264	0.42262	1756	0.41527	1711	0.06134	2.83357e-80
NFIC_MA0161.2	NFIC	MA0161.2	C_NFIC	10979	0.38749	1246	0.38665	1263	0.01691	1.89771e-38
NFYA_MA0060.3	NFYA	MA0060.3	C_NFYC	9616	1.8122	3920	1.74797	3916	0.07133	7.63571e-85
NR2F2_MA1111.1	NR2F2	MA1111.1	C_Nr1H2	10375	0.3737	1102	0.36462	1069	0.06083	3.70375e-77
PAX5_MA0014.3	PAX5	MA0014.3	C_PAX5	4271	0.82296	1066	0.79532	1057	0.04427	8.84347e-50
PBX3_MA1114.1	PBX3	MA1114.1	C_PBX3	13950	0.59631	2343	0.57184	2285	0.1559	4.63803e-125
POU5F1_MA1115.1	POU5F1	MA1115.1	C_POU3F3	16442	0.29978	1164	0.29949	1163	-0.01755	6.87662e-45
RBPJ_MA1116.1	RBPJ	MA1116.1	C_RBPJ	16111	0.52002	2555	0.51675	2604	0.00624	3.55078e-12
RELB_MA1117.1	RELB	MA1117.1	C_RELB	7343	0.46407	1010	0.46907	1046	-0.03122	1.00634e-48
SIX1_MA1118.1	SIX1	MA1118.1	C_SIX2	8774	0.35942	905	0.35888	896	0.0115	4.20757e-16
SIX2_MA1119.1	SIX2	MA1119.1	C_SIX2	12316	0.33053	1115	0.3289	1097	0.02708	7.13257e-52
SOX10_MA0442.2	SOX10	MA0442.2	C_SOX4	15748	0.35629	1574	0.35437	1585	0.02087	2.60406e-44
SOX13_MA1120.1	SOX13	MA1120.1	C_SOX2	8704	0.34026	799	0.33828	775	0.03286	1.34304e-48
TEAD2_MA1121.1	TEAD2	MA1121.1	C_TEAD4	10195	0.35202	965	0.35063	975	0.0095	1.38957e-16
TFDP1_MA1122.1	TFDP1	MA1122.1	C_E2F6	11450	1.21307	4365	1.19483	4495	-0.08545	1.35049e-98
ZBTB7A_MA0750.2	ZBTB7A	MA0750.2	C_ETS1	13232	1.23129	5461	1.22656	5577	-0.03142	2.89901e-61
ZEB1_MA0103.3	ZEB1	MA0103.3	C_TCF3	14732	0.49951	2385	0.50232	2457	-0.0433	2.15033e-78
ZNF24_MA1124.1	ZNF24	MA1124.1	C_ZNF24	13731	0.313	1077	0.30507	1036	0.05539	1.34511e-78
ZNF384_MA1125.1	ZNF384	MA1125.1	C_ZNF384	31410	0.25026	1911	0.24973	1927	0.00367	1.98001e-06
ZNF282_MA1154.1	ZNF282	MA1154.1	C_ZNF282	9005	0.44209	1175	0.44042	1204	-0.00617	5.68866e-12
ZSCAN4_MA1155.1	ZSCAN4	MA1155.1	C_ZSCAN4	13463	0.38677	1579	0.3795	1553	0.07131	1.02984e-91
FOSJUN_MA0099.3	FOS::JUN	MA0099.3	C_FOSL1::JUN	12879	0.5122	2314	0.44936	1912	0.56864	8.58918e-185
FOSJUN_MA1126.1	FOS::JUN	MA1126.1	C_FOSL1::JUN	6582	0.67386	1274	0.67119	1256	0.10504	6.1376e-94
FOSBJUN_MA1127.1	FOSB::JUN	MA1127.1	C_FOSL1::JUN	5208	0.94738	1450	0.94916	1451	0.07895	1.11565e-78
FOSL1JUN_MA1128.1	FOSL1::JUN	MA1128.1	C_FOSL1::JUN	14008	0.50648	2465	0.44668	2052	0.54526	1.51215e-183
FOSL1JUN_MA1129.1	FOSL1::JUN	MA1129.1	C_FOSL1::JUN	3457	1.15465	1173	1.16379	1171	0.06728	1.42182e-60
FOSL2JUN_MA1130.1	FOSL2::JUN	MA1130.1	C_FOSL1::JUN	12939	0.51246	2313	0.44883	1916	0.57457	1.76592e-185
FOSL2JUN_MA1131.1	FOSL2::JUN	MA1131.1	C_FOSL1::JUN	5623	0.93647	1573	0.93693	1554	0.1001	7.63991e-96
JUNJUNB_MA1132.1	JUN::JUNB	MA1132.1	C_FOSL1::JUN	10868	0.53301	1943	0.47511	1660	0.51876	1.53725e-177
JUNJUNB_MA1133.1	JUN::JUNB	MA1133.1	C_FOSL1::JUN	5159	0.95117	1446	0.951	1438	0.0924	4.88279e-80
FOSJUNB_MA1134.1	FOS::JUNB	MA1134.1	C_FOSL1::JUN	12318	0.50328	2180	0.43846	1801	0.58256	2.43362e-180
FOSBJUNB_MA1135.1	FOSB::JUNB	MA1135.1	C_FOSL1::JUN	12798	0.49928	2236	0.43631	1846	0.57023	5.93137e-183
FOSBJUNB_MA1136.1	FOSB::JUNB	MA1136.1	C_FOSL1::JUN	3877	1.13486	1292	1.13962	1291	0.07579	5.48842e-70
FOSL1JUNB_MA1137.1	FOSL1::JUNB	MA1137.1	C_FOSL1::JUN	13462	0.47035	2178	0.41305	1804	0.52822	7.89562e-178
FOSL2JUNB_MA1138.1	FOSL2::JUNB	MA1138.1	C_FOSL1::JUN	12757	0.49563	2210	0.43337	1819	0.56549	3.16928e-183
FOSL2JUNB_MA1139.1	FOSL2::JUNB	MA1139.1	C_FOSL1::JUN	3910	1.0521	1223	1.05991	1217	0.06569	4.83894e-68
FOSJUND_MA1141.1	FOS::JUND	MA1141.1	C_FOSL1::JUN	13831	0.51562	2480	0.45305	2062	0.56145	3.16175e-179
FOSL1JUND_MA1142.1	FOSL1::JUND	MA1142.1	C_FOSL1::JUN	13339	0.46537	2111	0.40922	1747	0.50659	1.05183e-176
FOSL1JUND_MA1143.1	FOSL1::JUND	MA1143.1	C_FOSL1::JUND	5160	0.90785	1367	0.90096	1357	0.10046	2.00731e-86
FOSL2JUND_MA1144.1	FOSL2::JUND	MA1144.1	C_FOSL1::JUN	12321	0.50894	2195	0.44583	1820	0.57003	5.17559e-177
FOSL2JUND_MA1145.1	FOSL2::JUND	MA1145.1	C_FOSL1::JUN	5518	0.93247	1515	0.93273	1506	0.08211	1.27012e-83
NR1H4RXRA_MA1146.1	NR1H4::RXRA	MA1146.1	C_NR1H4::RXRA	4840	0.4031	552	0.39529	539	0.03781	3.57596e-45
NR4A2RXRA_MA1147.1	NR4A2::RXRA	MA1147.1	C_NR1H4::RXRA	4093	0.45506	559	0.44621	556	0.03078	8.29052e-38
PPARARXRA_MA1148.1	PPARA::RXRA	MA1148.1	C_PPARA::RXRA	11181	0.37241	1190	0.36676	1170	0.02946	2.12186e-54
RARARXRG_MA1149.1	RARA::RXRG	MA1149.1	C_RARA::RXRG	8670	0.4932	1228	0.47691	1228	0.05249	2.95963e-72
RORB_MA1150.1	RORB	MA1150.1	C_RORB	7108	0.34725	649	0.33959	647	0.05988	8.20122e-73
RORC_MA1151.1	RORC	MA1151.1	C_RORA	7314	0.34264	663	0.33675	675	0.04506	2.54905e-66
SOX15_MA1152.1	SOX15	MA1152.1	C_SOX15	18119	0.27991	1252	0.27985	1254	-0.00096	0.000134773
Smad4_MA1153.1	Smad4	MA1153.1	C_Smad4	7487	0.44045	994	0.43336	983	0.05433	8.82935e-67
IRF3_MA1418.1	IRF3	MA1418.1	C_IRF3	18157	0.36333	1919	0.36546	1987	-0.00792	4.96413e-18
IRF4_MA1419.1	IRF4	MA1419.1	C_Irf1	7572	0.43701	1015	0.43476	1044	-0.00618	0.000180937
IRF5_MA1420.1	IRF5	MA1420.1	C_IRF5	6615	0.46014	943	0.45759	980	-0.01262	8.74197e-20
TCF7L1_MA1421.1	TCF7L1	MA1421.1	C_TCF7L1	14827	0.33449	1375	0.3333	1401	-0.01545	7.16465e-31
ARGFX_MA1463.1	ARGFX	MA1463.1	C_HOXA1	6885	0.27063	403	0.26818	378	0.02042	4.41439e-33
ARNT2_MA1464.1	ARNT2	MA1464.1	C_ARNT2	4095	1.21588	1533	1.23641	1538	-0.02703	6.67466e-28
ATF6_MA1466.1	ATF6	MA1466.1	C_CREB3	4002	0.87922	1088	0.87233	1089	0.05772	4.50385e-58
ATOH7_MA1468.1	ATOH7	MA1468.1	C_Atoh1	5693	0.35317	609	0.35686	600	0.0202	9.39213e-33
BACH2_MA1101.2	BACH2	MA1101.2	C_FOSL1::JUN	10036	0.45441	1533	0.40345	1301	0.46552	5.05831e-165
BACH2_MA1470.1	BACH2	MA1470.1	C_BACH2	4747	0.50983	666	0.50435	658	0.04988	4.50116e-57
BARX2_MA1471.1	BARX2	MA1471.1	C_BARX2	14269	0.23105	722	0.229	711	0.01557	2.56346e-36
CDX4_MA1473.1	CDX4	MA1473.1	C_HOXA10	11104	0.28943	792	0.29016	780	0.01173	1.19682e-22
CREB3L4_MA1474.1	CREB3L4	MA1474.1	C_CREB3	4139	1.02245	1325	1.0315	1331	0.02117	1.2723e-26
CREB3L4_MA1475.1	CREB3L4	MA1475.1	C_FOSL1::JUN	3161	1.61784	1541	1.62675	1533	0.00534	0.00328543
DMRTA2_MA1478.1	DMRTA2	MA1478.1	C_DMRTC2	7899	0.27103	532	0.27029	520	-0.00224	0.184235
DMRTC2_MA1479.1	DMRTC2	MA1479.1	C_DMRTC2	8718	0.2761	569	0.2749	561	0.00651	4.67458e-09
DPRX_MA1480.1	DPRX	MA1480.1	C_DPRX	5864	0.37009	613	0.36975	614	-0.02088	1.43524e-29
DRGX_MA1481.1	DRGX	MA1481.1	C_HOXA1	6321	0.26312	395	0.26119	359	0.02724	1.49496e-41
ETS2_MA1484.1	ETS2	MA1484.1	C_ETS1	7083	1.23274	2967	1.2374	3009	0.00748	5.34321e-13
FERD3L_MA1485.1	FERD3L	MA1485.1	C_FERD3L	8201	0.60871	1699	0.60615	1691	0.02671	4.64325e-42
FOXN3_MA1489.1	FOXN3	MA1489.1	C_Foxj3	7688	0.29089	578	0.29463	569	-0.02971	7.55018e-43
HES6_MA1493.1	HES6	MA1493.1	C_HES6	4158	0.64105	839	0.63498	822	0.06651	4.54202e-68
HNF4A_MA1494.1	HNF4A	MA1494.1	C_HNF4A	7250	0.43127	894	0.42473	906	0.03646	2.46476e-53
HOXA1_MA1495.1	HOXA1	MA1495.1	C_HOXA1	4121	0.23751	217	0.23711	206	0.00582	0.0167259
HOXA4_MA1496.1	HOXA4	MA1496.1	C_VAX1	6484	0.26561	403	0.26064	399	0.04901	2.65824e-60
HOXA6_MA1497.1	HOXA6	MA1497.1	C_HOXA6	6324	0.26989	418	0.27131	410	0.013	7.35879e-18
HOXB4_MA1499.1	HOXB4	MA1499.1	C_VAX1	7092	0.25685	425	0.25336	423	0.04302	6.58975e-63
HOXB6_MA1500.1	HOXB6	MA1500.1	C_HOXA6	5805	0.28196	401	0.28404	403	0.00369	0.00168722
HOXB7_MA1501.1	HOXB7	MA1501.1	C_HOXA6	5389	0.30725	405	0.30499	400	0.04664	1.02924e-54
HOXB8_MA1502.1	HOXB8	MA1502.1	C_HOXA6	5604	0.33447	487	0.33423	489	0.02419	6.31099e-34
HOXB9_MA1503.1	HOXB9	MA1503.1	C_HOXC10	4382	0.32648	389	0.32838	400	0.00434	0.0805964
HOXC4_MA1504.1	HOXC4	MA1504.1	C_VAX1	8231	0.25009	456	0.24648	450	0.0395	9.70891e-58
HOXC8_MA1505.1	HOXC8	MA1505.1	C_HOXA1	4016	0.25011	235	0.24997	228	0.01403	4.80172e-14
HOXD10_MA1506.1	HOXD10	MA1506.1	C_HOXC10	4939	0.34672	489	0.34879	494	0.01092	3.32165e-09
HOXD4_MA1507.1	HOXD4	MA1507.1	C_VAX1	7887	0.25209	449	0.24998	449	0.0315	2.81659e-44
IKZF1_MA1508.1	IKZF1	MA1508.1	C_IKZF1	26153	0.4055	3084	0.4021	3085	0.02849	4.68526e-72
IRF6_MA1509.1	IRF6	MA1509.1	C_IRF6	3096	0.57882	589	0.57854	586	-0.04599	2.18531e-50
KLF11_MA1512.1	KLF11	MA1512.1	C_SP3	25457	1.44315	10749	1.3638	10740	0.08661	1.1693e-113
KLF15_MA1513.1	KLF15	MA1513.1	C_KLF5	40774	1.68691	20446	1.60105	20742	0.01192	1.2989e-40
KLF17_MA1514.1	KLF17	MA1514.1	C_KLF17	17064	0.71302	3800	0.69766	3832	0.03233	3.75707e-66
KLF2_MA1515.1	KLF2	MA1515.1	C_KLF2	33415	1.53764	14873	1.43818	14892	0.08233	2.50855e-118
KLF3_MA1516.1	KLF3	MA1516.1	C_KLF2	16912	1.34579	6722	1.27742	6799	0.03016	2.77399e-63
KLF6_MA1517.1	KLF6	MA1517.1	C_KLF2	16370	1.20706	5729	1.14166	5692	0.08939	1.88341e-112
LHX5_MA1519.1	LHX5	MA1519.1	C_HOXA1	5731	0.26293	342	0.2631	326	0.00716	1.47593e-07
MAF_MA1520.1	MAF	MA1520.1	C_MAFA	6171	0.44976	904	0.43932	881	0.09866	1.79561e-90
MAFA_MA1521.1	MAFA	MA1521.1	C_MAFA	6021	0.54527	1099	0.5307	1072	0.1224	4.8827e-96
MAZ_MA1522.1	MAZ	MA1522.1	C_ZNF148	30353	0.84196	8319	0.83322	8551	-0.0378	3.90152e-84
MSANTD3_MA1523.1	MSANTD3	MA1523.1	C_MSANTD3	9071	0.51972	1480	0.50984	1455	0.06215	7.27715e-86
NFIC_MA1527.1	NFIC	MA1527.1	C_NFIB	8050	0.5574	1480	0.57323	1522	-0.06451	9.64276e-77
NFIX_MA1528.1	NFIX	MA1528.1	C_NFIB	8577	0.5726	1631	0.59185	1680	-0.08902	2.84232e-93
NHLH2_MA1529.1	NHLH2	MA1529.1	C_NHLH2	9786	0.66508	2224	0.66037	2238	-0.0002	0.900192
NKX6-3_MA1530.1	NKX6-3	MA1530.1	C_NKX6-3	7701	0.29809	582	0.2967	591	0.02863	8.31251e-42
NR1D1_MA1531.1	NR1D1	MA1531.1	C_NR1D1	7951	0.4635	1076	0.45186	1065	0.07478	1.22578e-79
NR1I2_MA1533.1	NR1I2	MA1533.1	C_NR1I2	5554	0.48554	845	0.48254	837	0.02553	1.48066e-30
NR1I3_MA1534.1	NR1I3	MA1534.1	C_NR1I3	8279	0.3351	745	0.3299	733	0.03657	1.47555e-54
NR2C1_MA1535.1	NR2C1	MA1535.1	C_Nr1H2	8955	0.41916	1122	0.40866	1074	0.08785	1.03115e-91
NR2C2_MA1536.1	NR2C2	MA1536.1	C_Nr1H2	7991	0.38154	863	0.37459	864	0.07196	3.06202e-81
NR2F1_MA1537.1	NR2F1	MA1537.1	C_PPARD	9309	0.49776	1373	0.48416	1343	0.04145	2.67343e-70
NR2F1_MA1538.1	NR2F1	MA1538.1	C_NR1H4::RXRA	4885	0.44606	682	0.44201	699	0.04227	3.37305e-55
NR2F6_MA1539.1	NR2F6	MA1539.1	C_NR1H4::RXRA	4358	0.44313	595	0.43883	603	0.04846	5.12698e-53
NR6A1_MA1541.1	NR6A1	MA1541.1	C_NR6A1	9501	0.36378	945	0.36015	946	0.02666	5.12305e-45
OSR1_MA1542.1	OSR1	MA1542.1	C_OSR1	5276	0.4945	814	0.48676	812	0.02452	1.18466e-34
OVOL1_MA1544.1	OVOL1	MA1544.1	C_OVOL1	2271	0.5375	363	0.54176	364	-0.02402	1.39186e-18
OVOL2_MA1545.1	OVOL2	MA1545.1	C_OVOL1	1440	0.74874	326	0.75411	320	-0.06718	1.69859e-44
PAX3_MA1546.1	PAX3	MA1546.1	C_PAX3	3193	0.49026	472	0.48368	461	0.01164	1.50615e-08
PLAGL2_MA1548.1	PLAGL2	MA1548.1	C_PLAGL2	8370	0.57789	1569	0.57819	1593	-0.02906	1.06072e-47
POU6F1_MA1549.1	POU6F1	MA1549.1	C_POU6F2	7771	0.30373	587	0.29937	585	0.04165	3.0683e-52
PPARD_MA1550.1	PPARD	MA1550.1	C_PPARD	9646	0.45461	1272	0.44351	1252	0.03832	2.93646e-61
RARB_MA1552.1	RARB	MA1552.1	C_RXRG	4235	0.59699	778	0.57304	755	0.09167	1.7045e-83
RARG_MA1553.1	RARG	MA1553.1	C_RXRG	4167	0.46213	595	0.44834	580	0.07707	2.27211e-65
RFX7_MA1554.1	RFX7	MA1554.1	C_RFX7	4430	0.70468	1006	0.70255	1012	0.01209	6.96512e-11
RXRB_MA1555.1	RXRB	MA1555.1	C_RXRG	4315	0.58635	778	0.56374	762	0.06311	7.0581e-68
RXRG_MA1556.1	RXRG	MA1556.1	C_RXRG	5224	0.6453	1029	0.63037	1014	0.06212	1.41254e-66
SMAD5_MA1557.1	SMAD5	MA1557.1	C_SMAD3	2167	0.50547	327	0.4962	315	0.0433	3.17505e-41
SNAI1_MA1558.1	SNAI1	MA1558.1	C_TCF3	11643	0.43282	1515	0.43372	1571	-0.01724	2.47403e-35
SNAI3_MA1559.1	SNAI3	MA1559.1	C_TCF3	12394	0.42488	1611	0.42444	1653	-0.00462	9.63452e-11
SOHLH2_MA1560.1	SOHLH2	MA1560.1	C_MYC	2920	0.7997	734	0.78517	741	0.09437	9.675e-75
SOX12_MA1561.1	SOX12	MA1561.1	C_SOX12	4818	0.39752	561	0.39423	556	0.01564	2.25052e-19
SOX14_MA1562.1	SOX14	MA1562.1	C_SOX14	5299	0.35831	520	0.35768	518	0.00705	1.64655e-06
SP9_MA1564.1	SP9	MA1564.1	C_SP3	31355	1.7611	15730	1.65071	15722	0.0987	1.56461e-128
TBX18_MA1565.1	TBX18	MA1565.1	C_TBX3	12564	0.43271	1560	0.43063	1571	0.02163	5.78563e-44
TCF21_MA1568.1	TCF21	MA1568.1	C_Atoh1	4338	0.40015	556	0.39006	518	0.08268	7.24772e-78
TFAP2E_MA1569.1	TFAP2E	MA1569.1	C_TFAP2A	7531	0.71461	1739	0.70486	1754	0.0047	0.000168924
TFAP4_MA1570.1	TFAP4	MA1570.1	C_TFAP4	4725	0.35724	510	0.35781	502	0.00841	2.26958e-08
TGIF2LX_MA1571.1	TGIF2LX	MA1571.1	C_TGIF2LX	4917	0.4398	663	0.4358	648	0.04578	1.74455e-53
TGIF2LY_MA1572.1	TGIF2LY	MA1572.1	C_TGIF2LX	4747	0.44445	649	0.44088	627	0.05967	1.65996e-64
THRB_MA1574.1	THRB	MA1574.1	C_PPARD	9208	0.51023	1406	0.49559	1370	0.04302	2.73375e-61
THRB_MA1575.1	THRB	MA1575.1	C_THRB	4629	0.48505	677	0.47722	698	0.02959	8.20875e-32
THRB_MA1576.1	THRB	MA1576.1	C_THRB	9293	0.4837	1344	0.47228	1293	0.07435	7.55723e-84
TLX2_MA1577.1	TLX2	MA1577.1	C_HOXA1	5546	0.33711	458	0.33403	437	0.04163	1.16687e-53
VEZF1_MA1578.1	VEZF1	MA1578.1	C_VEZF1	4950	0.64492	1073	0.64697	1111	-0.04364	5.64371e-54
ZBTB26_MA1579.1	ZBTB26	MA1579.1	C_ZBTB26	15323	0.37936	1666	0.37591	1694	0.02628	6.58323e-61
ZBTB32_MA1580.1	ZBTB32	MA1580.1	C_ZBTB32	7527	0.29396	584	0.28654	571	0.04726	4.08294e-67
ZBTB6_MA1581.1	ZBTB6	MA1581.1	C_ZBTB6	13976	0.52727	2290	0.51892	2256	0.04856	3.38553e-82
ZFP57_MA1583.1	ZFP57	MA1583.1	C_ZFP57	3015	0.86537	905	0.8476	907	-0.02136	3.832e-19
ZIC5_MA1584.1	ZIC5	MA1584.1	C_ZIC1	9203	0.82484	2508	0.8145	2542	-0.00593	1.52354e-08
ZKSCAN1_MA1585.1	ZKSCAN1	MA1585.1	C_ZKSCAN1	5757	0.48451	807	0.46659	781	0.0607	1.31851e-69
ZNF135_MA1587.1	ZNF135	MA1587.1	C_ZNF135	20571	0.45334	2687	0.44732	2690	0.03733	9.09676e-76
ZNF136_MA1588.1	ZNF136	MA1588.1	C_ZNF136	10188	0.30424	806	0.30121	792	0.03428	2.51039e-57
ZNF140_MA1589.1	ZNF140	MA1589.1	C_ZNF140	10719	0.477	1481	0.46916	1499	0.02549	4.67438e-50
ZNF274_MA1592.1	ZNF274	MA1592.1	C_ZNF274	8465	0.40294	972	0.39801	976	0.0463	3.18728e-61
ZNF317_MA1593.1	ZNF317	MA1593.1	C_ZNF317	15939	0.37837	1833	0.37236	1777	0.06074	5.24821e-90
ZNF382_MA1594.1	ZNF382	MA1594.1	C_ZNF382	9646	0.37957	1064	0.37568	1049	0.04497	7.41461e-68
ZNF460_MA1596.1	ZNF460	MA1596.1	C_ZNF460	37859	0.75109	9138	0.74053	9321	-0.01069	6.32391e-33
ZNF528_MA1597.1	ZNF528	MA1597.1	C_ZNF528	12549	0.47263	1786	0.46466	1771	0.04177	2.48053e-69
ZNF682_MA1599.1	ZNF682	MA1599.1	C_ZNF682	13771	0.90929	3666	0.86058	3618	0.06097	1.94337e-83
ZNF684_MA1600.1	ZNF684	MA1600.1	C_ZNF684	11197	0.55127	1858	0.53162	1814	0.07749	2.24693e-89
ZSCAN29_MA1602.1	ZSCAN29	MA1602.1	C_ZSCAN29	3428	0.52606	554	0.50588	539	0.05841	1.40224e-58
Dmrt1_MA1603.1	Dmrt1	MA1603.1	C_Dmrt1	10489	0.27091	694	0.26831	689	0.01921	4.92671e-33
Ebf2_MA1604.1	Ebf2	MA1604.1	C_EBF3	11340	0.4738	1593	0.4707	1609	0.01363	5.52422e-25
Foxf1_MA1606.1	Foxf1	MA1606.1	C_Foxj3	15660	0.31062	1322	0.31481	1316	-0.02389	6.94887e-55
Foxl2_MA1607.1	Foxl2	MA1607.1	C_Foxj3	21815	0.2698	1475	0.27327	1492	-0.01835	5.60862e-52
Isl1_MA1608.1	Isl1	MA1608.1	C_Isl1	5385	0.3663	509	0.36043	507	0.03635	1.07386e-50
Plagl1_MA1615.1	Plagl1	MA1615.1	C_Plagl1	16948	0.72274	3795	0.70212	3768	0.04401	1.71069e-78
Prdm15_MA1616.1	Prdm15	MA1616.1	C_Prdm15	14022	0.41607	1750	0.4161	1748	-0.01359	8.17986e-28
Ptf1a_MA1618.1	Ptf1a	MA1618.1	C_Neurod2	12761	0.37337	1462	0.37148	1413	0.03777	1.20244e-65
Ptf1A_MA1619.1	Ptf1A	MA1619.1	C_MYOD1	8803	0.50993	1461	0.50213	1435	0.06837	6.28828e-77
Ptf1A_MA1620.1	Ptf1A	MA1620.1	C_Ptf1A	10318	0.37264	1106	0.37488	1110	-0.01655	1.36578e-30
Rbpjl_MA1621.1	Rbpjl	MA1621.1	C_Ptf1A	10322	0.36822	1075	0.37276	1090	-0.03365	5.26103e-61
Stat2_MA1623.1	Stat2	MA1623.1	C_Stat2	44594	0.28803	3433	0.2891	3505	-0.0079	9.75823e-37
Stat5a_MA1624.1	Stat5a	MA1624.1	C_Stat5a	13764	0.39401	1593	0.39363	1626	0.00539	3.53127e-12
Stat5b_MA1625.1	Stat5b	MA1625.1	C_Stat5b	16003	0.43358	2029	0.43075	2011	0.02004	2.08406e-47
Wt1_MA1627.1	Wt1	MA1627.1	C_Wt1	32623	0.85716	9134	0.8429	9254	0.0098	7.10217e-32
Zic1Zic2_MA1628.1	Zic1::Zic2	MA1628.1	C_Zic2	19530	0.53683	3443	0.52435	3363	0.09099	7.56855e-119
Zic2_MA1629.1	Zic2	MA1629.1	C_Zic2	18779	0.515	3175	0.49927	3042	0.11702	3.7236e-126
ASCL1_MA1100.2	ASCL1	MA1100.2	C_Ascl2	11776	0.53813	2125	0.53697	2135	0.01277	1.45925e-27
ATF3_MA0605.2	ATF3	MA0605.2	C_FOSL1::JUN	3664	1.23651	1354	1.23983	1347	0.09151	3.52759e-77
BATFJUN_MA0462.2	BATF::JUN	MA0462.2	C_FOSL1::JUN	15297	0.46879	2463	0.41225	2043	0.50074	2.71358e-181
BCL6_MA0463.2	BCL6	MA0463.2	C_BCL6	8402	0.40155	958	0.39703	971	0.00752	1.2076e-11
E2F2_MA0864.2	E2F2	MA0864.2	C_E2F4	2084	0.85172	570	0.85519	594	-0.06271	3.09925e-49
E2F3_MA0469.3	E2F3	MA0469.3	C_E2F3	1384	0.68588	289	0.68061	294	0.02159	5.24977e-13
E2F4_MA0470.2	E2F4	MA0470.2	C_E2F4	2093	0.91517	639	0.91542	655	-0.04577	2.6366e-37
EMX1_MA0612.2	EMX1	MA0612.2	C_HOXA1	3737	0.24376	212	0.24274	197	0.01569	6.33569e-16
GATA5_MA0766.2	GATA5	MA0766.2	C_GATA6	17223	0.48125	2997	0.50138	3132	-0.13102	2.78162e-123
GFI1_MA0038.2	GFI1	MA0038.2	C_GFI1	9337	0.54217	1197	0.52671	1172	0.059	2.04626e-79
GSX2_MA0893.2	GSX2	MA0893.2	C_VAX1	6329	0.30941	480	0.30627	477	0.04434	3.70685e-57
HES1_MA1099.2	HES1	MA1099.2	C_HEY1	4620	1.17023	1745	1.17409	1761	-0.01442	7.17814e-18
HES2_MA0616.2	HES2	MA0616.2	C_HEY1	4078	1.04222	1369	1.03994	1373	0.02967	2.21122e-36
HOXA2_MA0900.2	HOXA2	MA0900.2	C_HOXA1	4687	0.25181	266	0.24852	255	0.03242	6.1624e-40
HOXA5_MA0158.2	HOXA5	MA0158.2	C_VAX1	3571	0.32352	301	0.31442	291	0.09857	1.3883e-79
HOXA9_MA0594.2	HOXA9	MA0594.2	C_HOXC10	2425	0.38237	261	0.37899	260	0.01789	1.28295e-13
HOXB2_MA0902.2	HOXB2	MA0902.2	C_VAX1	4195	0.3743	391	0.36683	388	0.07908	3.71101e-70
HOXB5_MA0904.2	HOXB5	MA0904.2	C_HOXA1	3824	0.26737	248	0.26314	229	0.03958	3.4882e-42
HOXC9_MA0485.2	HOXC9	MA0485.2	C_HOXC10	4649	0.33082	423	0.33227	428	0.01296	4.9929e-21
HOXD3_MA0912.2	HOXD3	MA0912.2	C_VAX1	5972	0.29008	402	0.28601	406	0.04247	1.93087e-59
HOXD8_MA0910.2	HOXD8	MA0910.2	C_HOXA6	5032	0.34259	447	0.34155	450	0.03216	1.11261e-42
HOXD9_MA0913.2	HOXD9	MA0913.2	C_HOXA10	11964	0.27889	797	0.27973	796	0.00334	1.964e-06
JUNB_MA1140.2	JUNB	MA1140.2	C_FOSL1::JUN	3778	1.22446	1378	1.22684	1378	0.07027	4.57394e-66
LHX9_MA0701.2	LHX9	MA0701.2	C_HOXA1	5009	0.36403	423	0.35871	407	0.04566	7.53368e-63
LMX1A_MA0702.2	LMX1A	MA0702.2	C_HOXA1	5159	0.23805	272	0.2373	252	0.01128	2.6924e-11
LMX1B_MA0703.2	LMX1B	MA0703.2	C_HOXA1	10472	0.21386	457	0.21285	445	0.00062	0.0314414
NEUROG1_MA0623.2	NEUROG1	MA0623.2	C_Atoh1	3068	0.34012	307	0.33536	293	0.06553	4.78654e-55
NRL_MA0842.2	NRL	MA0842.2	C_MAFF	8531	0.38862	958	0.38291	956	0.03697	1.18887e-57
PITX1_MA0682.2	PITX1	MA0682.2	C_PITX3	6104	0.37578	624	0.37382	643	0.02102	2.42781e-29
PRRX2_MA0075.3	PRRX2	MA0075.3	C_HOXA1	5374	0.32862	397	0.32501	386	0.03044	7.29574e-43
SOX4_MA0867.2	SOX4	MA0867.2	C_SOX4	16415	0.34912	1624	0.34761	1628	0.01815	1.79807e-45
SOX8_MA0868.2	SOX8	MA0868.2	C_Sox17	10259	0.31193	841	0.3114	844	0.00549	0.0023484
SP3_MA0746.2	SP3	MA0746.2	C_SP3	32698	1.77657	16449	1.65949	16444	0.11514	1.30377e-127
TCFL5_MA0632.2	TCFL5	MA0632.2	C_TCFL5	6793	1.31008	3013	1.30068	3077	-0.06941	2.25043e-80
TFEC_MA0871.2	TFEC	MA0871.2	C_ARNT2	6149	1.03259	1941	1.03811	1928	0.01235	3.0819e-16
ZNF740_MA0753.2	ZNF740	MA0753.2	C_ZNF740	16774	0.83408	4538	0.82357	4611	-0.02136	1.56459e-46
Nkx3-2_MA0122.3	Nkx3-2	MA0122.3	C_ISL2	10241	0.3033	804	0.30058	806	0.01466	5.54276e-27
DMRTA1_MA1707.1	DMRTA1	MA1707.1	C_DMRTC2	8496	0.26758	561	0.26573	554	0.00791	3.42083e-08
ETV7_MA1708.1	ETV7	MA1708.1	C_EHF	13217	0.90845	3807	0.90591	3826	0.03153	5.79871e-57
ZIM3_MA1709.1	ZIM3	MA1709.1	C_ZIM3	27560	0.30123	2277	0.29988	2297	0.00668	3.11904e-16
ZNF257_MA1710.1	ZNF257	MA1710.1	C_ZNF257	28336	0.63665	5500	0.62589	5574	0.0183	6.15401e-51
ZNF343_MA1711.1	ZNF343	MA1711.1	C_ZNF343	9096	0.79891	2340	0.79186	2402	-0.01104	7.41019e-16
ZNF454_MA1712.1	ZNF454	MA1712.1	C_ZNF454	21210	0.71863	5113	0.71695	5223	-0.06599	1.35927e-99
ZNF610_MA1713.1	ZNF610	MA1713.1	C_ZNF610	23674	1.05299	8590	1.04871	8929	-0.12777	1.6495e-129
ZNF675_MA1714.1	ZNF675	MA1714.1	C_ZNF675	15098	0.37368	1639	0.37255	1659	0.00882	1.93467e-21
ZNF707_MA1715.1	ZNF707	MA1715.1	C_ZNF707	13872	0.59324	2537	0.58276	2532	0.01493	9.16014e-35
ZNF76_MA1716.1	ZNF76	MA1716.1	C_ZNF76	10590	0.92212	2971	0.89471	2915	0.0825	3.80908e-95
ZNF784_MA1717.1	ZNF784	MA1717.1	C_ZNF784	3661	0.49621	541	0.4943	556	-0.02268	4.31319e-26
ZNF8_MA1718.1	ZNF8	MA1718.1	C_ZNF8	9205	0.25563	558	0.2527	536	0.00075	0.0588238
ZNF816_MA1719.1	ZNF816	MA1719.1	C_ZNF816	12873	0.54479	2114	0.53746	2144	0.02873	1.36915e-59
ZNF85_MA1720.1	ZNF85	MA1720.1	C_ZNF85	11035	0.33859	1041	0.33581	1067	0.04892	2.85208e-70
ZNF93_MA1721.1	ZNF93	MA1721.1	C_ZNF93	24339	0.86791	7916	0.87922	8270	-0.11961	2.62925e-126
ZSCAN31_MA1722.1	ZSCAN31	MA1722.1	C_ZSCAN31	6562	0.50896	1064	0.5034	1034	0.05752	3.36978e-68
PRDM9_MA1723.1	PRDM9	MA1723.1	C_PRDM9	47065	0.65529	9972	0.65486	10220	-0.02267	3.48644e-72
Rfx6_MA1724.1	Rfx6	MA1724.1	C_Rfx6	8463	0.6222	1629	0.61607	1643	0.03856	6.09063e-57
ASCL1_MA1631.1	ASCL1	MA1631.1	C_TCF3	15870	0.50834	2653	0.50703	2703	-1e-05	0.571015
ATF2_MA1632.1	ATF2	MA1632.1	C_FOSL1::JUN	9968	0.5778	1639	0.57144	1596	0.11208	4.13462e-106
BATF_MA1634.1	BATF	MA1634.1	C_FOSL1::JUN	15181	0.46844	2440	0.41206	2025	0.5004	6.35741e-179
BHLHE22_MA1635.1	BHLHE22	MA1635.1	C_Ascl2	11495	0.59249	2322	0.59043	2340	0.01452	1.01112e-34
CEBPG_MA1636.1	CEBPG	MA1636.1	C_CEBPG	11136	0.31679	933	0.31223	920	0.07018	2.34537e-85
EBF3_MA1637.1	EBF3	MA1637.1	C_EBF3	11230	0.49218	1665	0.48895	1657	0.00787	2.02878e-13
HAND2_MA1638.1	HAND2	MA1638.1	C_Neurod2	12763	0.39458	1568	0.38971	1497	0.05644	5.2952e-84
MEIS1_MA1639.1	MEIS1	MA1639.1	C_MEIS2	10447	0.29515	741	0.28947	727	0.04373	2.66837e-68
MEIS2_MA1640.1	MEIS2	MA1640.1	C_MEIS2	14333	0.246	813	0.24372	814	0.01909	3.86342e-43
MYF5_MA1641.1	MYF5	MA1641.1	C_MYOD1	8538	0.51683	1449	0.50918	1428	0.05993	8.13084e-78
NEUROG2_MA1642.1	NEUROG2	MA1642.1	C_Neurod2	12632	0.40121	1588	0.39351	1530	0.07161	1.1591e-84
NFIB_MA1643.1	NFIB	MA1643.1	C_NFIB	11734	0.49529	1878	0.50346	1921	-0.03242	7.71554e-53
NFYC_MA1644.1	NFYC	MA1644.1	C_NFYC	10195	1.60942	3701	1.5535	3691	0.07093	5.73793e-87
NKX2-2_MA1645.1	NKX2-2	MA1645.1	C_NKX2-2	10013	0.41804	1221	0.40626	1165	0.06863	3.03161e-86
OSR2_MA1646.1	OSR2	MA1646.1	C_OSR2	15755	0.47207	2280	0.46604	2248	0.03446	3.97895e-69
TCF12_MA1648.1	TCF12	MA1648.1	C_TCF3	14404	0.54164	2613	0.54092	2665	-0.0118	5.19358e-24
ZBTB12_MA1649.1	ZBTB12	MA1649.1	C_ZBTB12	9011	0.47076	1286	0.46101	1270	0.04717	8.56892e-68
ZBTB14_MA1650.1	ZBTB14	MA1650.1	C_ZBTB14	12777	1.24577	5211	1.21727	5334	-0.04921	2.94514e-78
ZFP42_MA1651.1	ZFP42	MA1651.1	C_ZFP42	11490	0.69181	2814	0.69143	2813	0.01704	2.00413e-41
ZKSCAN5_MA1652.1	ZKSCAN5	MA1652.1	C_ZKSCAN5	26762	0.56534	4689	0.56236	4738	0.02717	3.6633e-69
ZNF148_MA1653.1	ZNF148	MA1653.1	C_ZNF148	49745	1.1129	17531	1.08314	17912	-0.03188	1.1182e-82
ZNF16_MA1654.1	ZNF16	MA1654.1	C_ZNF16	13570	0.49212	1992	0.48202	1951	0.05947	8.14965e-86
ZNF341_MA1655.1	ZNF341	MA1655.1	C_ZNF341	11197	0.51424	1805	0.50388	1804	0.05177	2.47412e-72
ZNF449_MA1656.1	ZNF449	MA1656.1	C_ZNF449	12891	0.65148	2654	0.63496	2666	0.03211	2.05142e-64
ZNF652_MA1657.1	ZNF652	MA1657.1	C_ZNF652	11481	0.32988	1034	0.33085	1067	-0.01035	1.40462e-17
FOXA3_MA1683.1	FOXA3	MA1683.1	C_Foxj3	15082	0.30524	1248	0.30828	1250	-0.02432	1.33008e-49
ZNF189_MA1725.1	ZNF189	MA1725.1	C_ZNF189	16008	0.42982	2077	0.42077	2081	0.04059	5.43077e-72
ZNF331_MA1726.1	ZNF331	MA1726.1	C_ZNF331	16092	0.54245	2826	0.52208	2718	0.09748	1.44303e-110
ZNF417_MA1727.1	ZNF417	MA1727.1	C_E2F1	5757	0.89496	1781	0.89345	1819	-0.0331	1.10767e-49
ZNF549_MA1728.1	ZNF549	MA1728.1	C_ZNF549	18134	0.5389	3241	0.52328	3141	0.07554	3.10314e-99
ZNF680_MA1729.1	ZNF680	MA1729.1	C_ZNF680	20737	0.30394	1667	0.30418	1675	0.00408	3.81422e-06
ZNF708_MA1730.1	ZNF708	MA1730.1	C_ZNF708	12761	0.55363	2252	0.53956	2196	0.0951	3.21633e-106
ZNF768_MA1731.1	ZNF768	MA1731.1	C_ZNF768	20829	0.48474	2983	0.47077	2945	0.07707	3.01003e-107
ATF4_MA0833.2	ATF4	MA0833.2	C_CEBPG	9885	0.35016	927	0.34255	929	0.0817	1.03045e-94
BATF3_MA0835.2	BATF3	MA0835.2	C_FOSL1::JUN	15928	0.44699	2390	0.39456	1993	0.4724	4.70584e-179
CDX2_MA0465.2	CDX2	MA0465.2	C_HOXA10	17763	0.26625	1089	0.26638	1094	0.00884	1.36767e-22
CEBPA_MA0102.4	CEBPA	MA0102.4	C_CEBPA	10835	0.28575	748	0.28364	769	0.01872	1.397e-36
CEBPD_MA0836.2	CEBPD	MA0836.2	C_CEBPA	9286	0.32129	769	0.31987	789	0.00549	2.51143e-05
CREB1_MA0018.4	CREB1	MA0018.4	C_FOSL1::JUN	11138	0.53487	1744	0.52881	1655	0.11108	8.45571e-107
CTCFL_MA1102.2	CTCFL	MA1102.2	C_CTCFL	22768	0.97573	7496	0.94234	7411	0.04423	8.08356e-81
E2F6_MA0471.2	E2F6	MA0471.2	C_E2F6	25899	0.96451	7990	0.9612	8199	-0.06598	9.49658e-103
EBF1_MA0154.4	EBF1	MA0154.4	C_EBF1	12076	0.4808	1702	0.47723	1737	0.0323	3.7699e-58
EGR1_MA0162.4	EGR1	MA0162.4	C_EGR1	23686	1.17542	8836	1.134	8885	0.05366	2.1692e-93
EHF_MA0598.3	EHF	MA0598.3	C_EHF	22982	0.53794	3796	0.53434	3798	0.04897	6.32887e-88
ELF1_MA0473.3	ELF1	MA0473.3	C_EHF	22862	0.58923	4215	0.58262	4209	0.05479	9.43101e-96
ELF3_MA0640.2	ELF3	MA0640.2	C_EHF	25198	0.51464	3990	0.51153	4022	0.04234	2.40566e-83
ESRRA_MA0592.3	ESRRA	MA0592.3	C_Esrrg	10393	0.36655	1098	0.36176	1092	0.03892	1.02109e-67
ETV1_MA0761.2	ETV1	MA0761.2	C_EHF	23067	0.53159	3733	0.52608	3730	0.05273	4.99611e-88
FOSL1_MA0477.2	FOSL1	MA0477.2	C_FOSL1::JUN	13903	0.48732	2349	0.42695	1942	0.54456	1.5318e-183
FOXA1_MA0148.4	FOXA1	MA0148.4	C_Foxj3	15973	0.27898	1166	0.2811	1181	-0.01364	4.54739e-30
FOXA2_MA0047.3	FOXA2	MA0047.3	C_Foxj3	14538	0.2974	1163	0.29965	1147	-0.01482	2.01351e-31
FOXK2_MA1103.2	FOXK2	MA1103.2	C_Foxj3	15259	0.31142	1277	0.31544	1283	-0.0304	1.15879e-62
FOXP1_MA0481.3	FOXP1	MA0481.3	C_Foxj3	15703	0.30182	1278	0.30555	1272	-0.02732	1.93152e-63
GABPA_MA0062.3	GABPA	MA0062.3	C_EHF	22715	0.55125	3868	0.54618	3849	0.05567	1.44017e-94
GATA1_MA0035.4	GATA1	MA0035.4	C_GATA6	15927	0.3968	2096	0.41062	2224	-0.09283	1.44969e-106
GATA4_MA0482.2	GATA4	MA0482.2	C_GATA6	24845	0.41485	3479	0.42966	3670	-0.10364	1.46155e-126
GATA6_MA1104.2	GATA6	MA1104.2	C_GATA6	25148	0.37647	3141	0.39169	3335	-0.10689	4.25783e-120
GRHL2_MA1105.2	GRHL2	MA1105.2	C_GRHL2	10087	0.32112	907	0.32144	897	-0.01129	7.47975e-22
HLF_MA0043.3	HLF	MA0043.3	C_NFIL3	8598	0.33066	727	0.32925	740	0.01263	1.25904e-17
HNF4A_MA0114.4	HNF4A	MA0114.4	C_HNF4A	11158	0.38756	1232	0.3779	1231	0.03701	6.34423e-62
HNF4G_MA0484.2	HNF4G	MA0484.2	C_HNF4A	11111	0.39131	1251	0.38129	1238	0.04258	5.0805e-64
HOXB13_MA0901.2	HOXB13	MA0901.2	C_HOXB13	26066	0.25832	1452	0.25754	1440	0.00284	5.11822e-05
JUNB_MA0490.2	JUNB	MA0490.2	C_FOSL1::JUN	13737	0.44368	2058	0.38808	1690	0.50627	1.30077e-179
JUND_MA0491.2	JUND	MA0491.2	C_FOSL1::JUN	13280	0.46531	2127	0.40672	1752	0.52812	1.61535e-182
KLF4_MA0039.4	KLF4	MA0039.4	C_KLF5	49371	1.26047	18638	1.19716	18764	0.03481	5.66278e-87
KLF9_MA1107.2	KLF9	MA1107.2	C_KLF9	30579	0.92665	8410	0.88147	8350	0.09093	1.33768e-119
LHX2_MA0700.2	LHX2	MA0700.2	C_GBX2	7700	0.31032	547	0.30875	530	0.02097	2.58062e-38
MAFF_MA0495.3	MAFF	MA0495.3	C_MAFF	15261	0.3047	1248	0.30239	1243	0.02908	1.20526e-55
MAFK_MA0496.3	MAFK	MA0496.3	C_MAFK	16270	0.48197	2546	0.44386	2283	0.3112	7.46042e-162
MEF2A_MA0052.4	MEF2A	MA0052.4	C_MEF2A	32483	0.2273	1627	0.22654	1625	0.0066	2.91029e-26
MITF_MA0620.3	MITF	MA0620.3	C_BHLHE41	5377	0.72858	1143	0.74458	1145	0.02704	9.30193e-34
MXI1_MA1108.2	MXI1	MA1108.2	C_MXI1	9560	0.35377	980	0.34068	930	0.1173	1.80303e-112
MYOD1_MA0499.2	MYOD1	MA0499.2	C_MYOD1	12499	0.45342	1742	0.45163	1759	0.00975	1.63803e-24
MYOG_MA0500.2	MYOG	MA0500.2	C_Ascl2	10201	0.55213	1923	0.55219	1934	0.01541	1.47096e-31
MZF1_MA0056.2	MZF1	MA0056.2	C_MZF1	8585	0.42698	1036	0.42186	1049	0.01566	1.00939e-24
MAFGNFE2L1_MA0089.2	MAFG::NFE2L1	MA0089.2	C_MAFG::NFE2L1	14963	0.44984	2220	0.41428	1975	0.30635	1.35608e-159
NFIL3_MA0025.2	NFIL3	MA0025.2	C_NFIL3	10974	0.29892	823	0.29724	809	0.01713	5.82074e-31
NFYB_MA0502.2	NFYB	MA0502.2	C_NFYB	10167	1.79246	4129	1.72432	4136	0.07889	4.36034e-97
NKX2-5_MA0063.2	NKX2-5	MA0063.2	C_NKX2-5	8140	0.37533	858	0.36681	818	0.04036	2.40313e-67
NR4A1_MA1112.2	NR4A1	MA1112.2	C_NR4A1	14211	0.3406	1319	0.33583	1338	0.02963	2.86258e-54
ONECUT1_MA0679.2	ONECUT1	MA0679.2	C_ONECUT1	17340	0.22783	831	0.22702	815	0.00447	8.56337e-10
OTX2_MA0712.2	OTX2	MA0712.2	C_PITX3	9370	0.303	713	0.29922	724	0.04496	6.15245e-70
PBX2_MA1113.2	PBX2	MA1113.2	C_MEIS2	14014	0.25027	802	0.24751	798	0.03112	2.07794e-57
PHOX2B_MA0681.2	PHOX2B	MA0681.2	C_PHOX2B	25797	0.20378	1008	0.20314	1021	0.00297	4.40946e-05
PKNOX1_MA0782.2	PKNOX1	MA0782.2	C_PBX3	13024	0.55601	1978	0.53352	1911	0.15158	1.12877e-123
POU2F3_MA0627.2	POU2F3	MA0627.2	C_POU3F3	17017	0.30174	1219	0.30212	1218	-0.03092	1.47067e-61
PRDM1_MA0508.3	PRDM1	MA0508.3	C_PRDM1	24775	0.38039	2756	0.38084	2819	-0.00608	2.88574e-17
RUNX3_MA0684.2	RUNX3	MA0684.2	C_RUNX3	11461	0.37973	1275	0.37278	1240	0.06822	2.88454e-90
SCRT1_MA0743.2	SCRT1	MA0743.2	C_SCRT1	8932	0.35475	908	0.34855	878	0.04324	2.50034e-61
SCRT2_MA0744.2	SCRT2	MA0744.2	C_SCRT1	8983	0.38766	1009	0.38318	977	0.0345	8.9187e-57
SNAI2_MA0745.2	SNAI2	MA0745.2	C_TCF3	10841	0.39273	1238	0.39354	1277	-0.01449	6.49883e-27
SOX2_MA0143.4	SOX2	MA0143.4	C_SOX2	9194	0.32134	787	0.31871	762	0.02843	5.95052e-45
SPIB_MA0081.2	SPIB	MA0081.2	C_Spi1	30853	0.46816	4379	0.46832	4399	0.02575	2.28651e-74
SREBF1_MA0829.2	SREBF1	MA0829.2	C_SREBF2	6256	0.59742	1069	0.60337	1067	0.02669	4.66079e-38
TCF3_MA0522.3	TCF3	MA0522.3	C_TCF3	13226	0.52176	2273	0.52038	2313	-0.00125	0.0751308
TCF4_MA0830.2	TCF4	MA0830.2	C_TCF3	13850	0.48462	2165	0.48271	2197	0.00064	0.144337
TCF7_MA0769.2	TCF7	MA0769.2	C_TCF7	11223	0.34229	1031	0.34387	1052	-0.01193	6.54682e-20
TEAD1_MA0090.3	TEAD1	MA0090.3	C_TEAD4	10489	0.34792	996	0.34409	1001	0.01395	1.48061e-22
TEAD4_MA0809.2	TEAD4	MA0809.2	C_TEAD4	11462	0.32917	982	0.3263	996	0.01222	9.23712e-24
TFAP2A_MA0003.4	TFAP2A	MA0003.4	C_TFAP2A	13726	0.60397	2563	0.59084	2581	0.02697	2.15689e-51
TFAP2C_MA0814.2	TFAP2C	MA0814.2	C_TFAP2A	15679	0.74083	3675	0.72472	3731	-0.00223	0.00382728
TWIST1_MA1123.2	TWIST1	MA1123.2	C_ZBTB18	12226	0.38189	1452	0.37791	1402	0.03698	1.69249e-65
USF1_MA0093.3	USF1	MA0093.3	C_BHLHE41	9183	0.60961	1663	0.61253	1649	0.0644	1.09177e-80
YY2_MA0748.2	YY2	MA0748.2	C_YY2	5921	1.22901	2735	1.23056	2775	-0.0811	4.54335e-82
ZNF263_MA0528.2	ZNF263	MA0528.2	C_ZNF263	31818	0.72265	7476	0.7181	7571	0.0002	0.443495
CREM_MA0609.2	CREM	MA0609.2	C_FOSL1::JUN	4242	1.13931	1455	1.13849	1438	0.09271	1.87467e-80
Foxn1_MA1684.1	Foxn1	MA1684.1	C_Foxn1	19890	0.89202	6039	0.89618	6253	-0.10918	7.66121e-122
BNC2_MA1928.1	BNC2	MA1928.1	C_FOSL1::JUN	14162	0.49251	2405	0.4315	2000	0.53624	8.78705e-182
CTCF_MA1929.1	CTCF	MA1929.1	C_CTCF	22700	0.63046	5102	0.58919	4637	0.23319	6.69996e-155
CTCF_MA1930.1	CTCF	MA1930.1	C_CTCF	20658	0.62345	4430	0.58433	4044	0.21442	2.80388e-148
ELK1HOXA1_MA1931.1	ELK1::HOXA1	MA1931.1	C_ELK1::HOXA1	6261	1.03685	2166	1.04312	2178	-0.00521	2.97141e-05
ELK1HOXB13_MA1932.1	ELK1::HOXB13	MA1932.1	C_ELK1::HOXB13	5381	0.76767	1369	0.76682	1365	0.02646	7.03461e-32
ELK1SREBF2_MA1933.1	ELK1::SREBF2	MA1933.1	C_ELK1::SREBF2	5329	1.2012	2043	1.20661	2064	-0.02099	4.91967e-26
ERFFIGLA_MA1934.1	ERF::FIGLA	MA1934.1	C_ETV2::FIGLA	9530	0.61742	1937	0.61351	1950	0.00368	0.00015993
ERFFOXI1_MA1935.1	ERF::FOXI1	MA1935.1	C_ERF::FOXI1	15206	0.5161	2396	0.5155	2423	0.03298	1.94001e-60
ERFFOXO1_MA1936.1	ERF::FOXO1	MA1936.1	C_ERF::FOXO1	14551	0.45555	1983	0.45504	1991	0.01486	1.60488e-35
ERFHOXB13_MA1937.1	ERF::HOXB13	MA1937.1	C_ERF::HOXB13	7579	0.43973	981	0.44182	977	0.00012	0.0105203
ERFNHLH1_MA1938.1	ERF::NHLH1	MA1938.1	C_ERF::NHLH1	11096	0.67557	2578	0.67399	2593	0.01592	9.62334e-27
ERFSREBF2_MA1939.1	ERF::SREBF2	MA1939.1	C_ERF::SREBF2	4691	0.75604	1081	0.76625	1081	-0.00632	5.1324e-06
ETV2DRGX_MA1940.1	ETV2::DRGX	MA1940.1	C_FLI1::DRGX	6577	0.46589	896	0.46533	907	0.01412	1.51861e-29
ETV2FIGLA_MA1941.1	ETV2::FIGLA	MA1941.1	C_ETV2::FIGLA	10970	0.67108	2363	0.66485	2376	0.00431	0.00361363
ETV2FOXI1_MA1942.1	ETV2::FOXI1	MA1942.1	C_ERF::FOXI1	15376	0.50926	2351	0.50466	2352	0.05606	3.84085e-87
ETV2HOXB13_MA1943.1	ETV2::HOXB13	MA1943.1	C_ETV2::HOXB13	5217	0.45774	710	0.45836	728	-0.01669	2.49126e-19
ETV5DRGX_MA1944.1	ETV5::DRGX	MA1944.1	C_FLI1::DRGX	8797	0.51869	1352	0.51513	1352	0.04328	4.17113e-66
ETV5FIGLA_MA1945.1	ETV5::FIGLA	MA1945.1	C_ETV2::FIGLA	13666	0.62108	2776	0.61699	2779	0.00622	1.01189e-09
ETV5FOXI1_MA1946.1	ETV5::FOXI1	MA1946.1	C_ERF::FOXI1	11957	0.50073	1787	0.49681	1852	0.03498	2.67529e-56
ETV5FOXO1_MA1947.1	ETV5::FOXO1	MA1947.1	C_ETV5::FOXO1	13298	0.41622	1661	0.41477	1651	0.02374	4.62715e-47
ETV5HOXA2_MA1948.1	ETV5::HOXA2	MA1948.1	C_ETV5::HOXA2	5685	0.50105	863	0.50069	856	0.03554	4.99499e-51
FLI1DRGX_MA1949.1	FLI1::DRGX	MA1949.1	C_FLI1::DRGX	6502	0.53484	1091	0.53726	1087	0.01436	3.30153e-19
FLI1FOXI1_MA1950.1	FLI1::FOXI1	MA1950.1	C_ERF::FOXI1	15678	0.43841	1975	0.43388	1981	0.04739	2.46113e-79
FOS_MA1951.1	FOS	MA1951.1	C_FOSL1::JUN	4274	1.06805	1355	1.07148	1357	0.0742	4.80294e-72
FOXJ2ELF1_MA1952.1	FOXJ2::ELF1	MA1952.1	C_ERF::FOXI1	18771	0.44493	2441	0.44408	2462	0.02964	4.43286e-60
FOXO1ELF1_MA1953.1	FOXO1::ELF1	MA1953.1	C_ERF::FOXI1	16675	0.39073	1848	0.38791	1842	0.04359	6.17892e-84
FOXO1ELK1_MA1954.1	FOXO1::ELK1	MA1954.1	C_ERF::FOXI1	17250	0.45323	2320	0.45105	2320	0.03475	1.27137e-65
FOXO1ELK3_MA1955.1	FOXO1::ELK3	MA1955.1	C_ERF::FOXI1	13279	0.44611	1705	0.44531	1737	0.01983	2.31445e-41
FOXO1FLI1_MA1956.1	FOXO1::FLI1	MA1956.1	C_ERF::FOXI1	15723	0.40533	1810	0.40161	1812	0.03565	3.89017e-65
HOXB2ELK1_MA1957.1	HOXB2::ELK1	MA1957.1	C_HOXB2::ELK1	5893	0.84068	1672	0.84402	1663	0.01485	1.16612e-20
HOXD12ELK1_MA1958.1	HOXD12::ELK1	MA1958.1	C_HOXD12::ELK1	7287	0.43874	953	0.43645	952	0.02705	2.35718e-41
KLF7_MA1959.1	KLF7	MA1959.1	C_KLF5	41084	1.68554	20076	1.58723	20209	0.05243	1.95463e-104
MGAEVX1_MA1960.1	MGA::EVX1	MA1960.1	C_MGA::EVX1	10070	0.33246	892	0.33201	898	0.01704	6.26218e-31
PATZ1_MA1961.1	PATZ1	MA1961.1	C_KLF5	59843	1.2856	23739	1.23739	24268	-0.02678	4.43111e-82
POU2F1SOX2_MA1962.1	POU2F1::SOX2	MA1962.1	C_POU2F1::SOX2	17855	0.24258	985	0.24131	1014	0.00253	0.00104005
SATB1_MA1963.1	SATB1	MA1963.1	C_SATB1	13134	0.23084	629	0.2288	619	0.01126	8.76369e-22
SMAD2_MA1964.1	SMAD2	MA1964.1	C_Smad4	10515	0.51316	1625	0.50263	1634	0.05516	1.57049e-77
SP5_MA1965.1	SP5	MA1965.1	C_SP5	43520	0.83765	11980	0.82871	12252	-0.01342	3.48832e-46
TFAP4ETV1_MA1966.1	TFAP4::ETV1	MA1966.1	C_ETV2::FIGLA	11945	0.75502	2947	0.74712	2978	-0.00103	0.173777
TFAP4FLI1_MA1967.1	TFAP4::FLI1	MA1967.1	C_TFAP4::FLI1	11711	0.54887	2177	0.54807	2181	0.01103	6.36387e-24
TFCP2_MA1968.1	TFCP2	MA1968.1	C_TFCP2	3051	0.46112	452	0.47106	463	-0.05845	8.92227e-58
THRA_MA1969.1	THRA	MA1969.1	C_THRA	14459	0.43523	1902	0.42513	1826	0.07996	1.16024e-107
TRPS1_MA1970.1	TRPS1	MA1970.1	C_GATA6	24410	0.38663	3168	0.40252	3346	-0.11373	4.05658e-128
ZBED2_MA1971.1	ZBED2	MA1971.1	C_ZBED2	3249	0.64771	710	0.65292	735	-0.09973	2.05275e-74
ZFP14_MA1972.1	ZFP14	MA1972.1	C_ZFP14	25246	0.61384	4934	0.6104	4995	-0.00402	1.71061e-08
ZKSCAN3_MA1973.1	ZKSCAN3	MA1973.1	C_ZKSCAN3	9422	0.58732	1679	0.56388	1654	0.07402	8.1904e-83
ZNF211_MA1974.1	ZNF211	MA1974.1	C_ZNF211	8552	0.23316	432	0.23127	435	0.00575	1.39888e-07
ZNF214_MA1975.1	ZNF214	MA1975.1	C_ZNF214	9557	0.33591	851	0.33186	851	0.02683	3.53683e-52
ZNF320_MA1976.1	ZNF320	MA1976.1	C_ZNF320	23104	0.70548	5093	0.69374	5193	-0.01084	4.35289e-34
ZNF324_MA1977.1	ZNF324	MA1977.1	C_ZNF324	13409	0.39534	1540	0.39211	1570	0.03152	6.27952e-62
ZNF354A_MA1978.1	ZNF354A	MA1978.1	C_ZNF354A	40329	0.2151	1783	0.21462	1803	0.00156	0.00625917
ZNF416_MA1979.1	ZNF416	MA1979.1	C_ZNF416	13380	0.46891	1957	0.46082	1943	0.04118	1.37577e-67
ZNF418_MA1980.1	ZNF418	MA1980.1	C_ZNF418	17227	0.36146	1817	0.35855	1806	0.03875	2.27039e-78
ZNF530_MA1981.1	ZNF530	MA1981.1	C_ZNF530	33712	0.81769	8549	0.79628	8648	-0.00794	1.50969e-26
ZNF574_MA1982.1	ZNF574	MA1982.1	C_ZNF574	10433	0.78254	2530	0.75424	2571	0.04107	9.31302e-67
ZNF582_MA1983.1	ZNF582	MA1983.1	C_ZNF582	12262	0.3527	1223	0.35311	1215	-0.0052	8.32749e-14
ZNF667_MA1984.1	ZNF667	MA1984.1	C_ZNF667	9547	0.38074	1073	0.3727	1049	0.05388	3.99715e-74
ZNF669_MA1985.1	ZNF669	MA1985.1	C_ZNF669	4351	0.78053	1070	0.77265	1083	-0.03328	1.05203e-37
ZNF692_MA1986.1	ZNF692	MA1986.1	C_ZNF692	11497	0.64758	2354	0.63453	2344	0.02997	2.17296e-60
ZNF701_MA1987.1	ZNF701	MA1987.1	C_ZNF701	26283	0.61007	5139	0.6076	5201	-0.01009	6.47776e-33
Atf3_MA1988.1	Atf3	MA1988.1	C_FOSL1::JUN	15672	0.47803	2574	0.41892	2124	0.52149	3.08002e-187
Bcl11B_MA1989.1	Bcl11B	MA1989.1	C_Bcl11B	16563	0.36167	1747	0.35367	1683	0.05507	3.72778e-86
Gli1_MA1990.1	Gli1	MA1990.1	C_Gli1	10222	0.49278	1520	0.47819	1493	0.08331	5.47916e-95
Hnf1A_MA1991.1	Hnf1A	MA1991.1	C_Lef1	13509	0.33798	1235	0.33602	1248	0.00708	2.76388e-12
Ikzf3_MA1992.1	Ikzf3	MA1992.1	C_EHF	24243	0.58709	4432	0.58204	4450	0.05165	3.41796e-91
Neurod2_MA1993.1	Neurod2	MA1993.1	C_Ascl2	9883	0.55157	1791	0.54709	1788	0.02794	1.30702e-47
Nkx2-1_MA1994.1	Nkx2-1	MA1994.1	C_Nkx2-1	10119	0.31839	826	0.31403	850	0.03937	8.22134e-64
Npas4_MA1995.1	Npas4	MA1995.1	C_Npas4	2461	0.68329	508	0.67522	500	0.11374	1.508e-76
Nr1H2_MA1996.1	Nr1H2	MA1996.1	C_Nr1H2	11619	0.39867	1343	0.38834	1291	0.09238	3.4573e-98
Olig2_MA1997.1	Olig2	MA1997.1	C_Ascl2	10366	0.54403	1867	0.5414	1866	0.02195	2.06836e-39
Prdm14_MA1998.1	Prdm14	MA1998.1	C_Prdm14	6919	0.41825	794	0.4087	790	0.04492	5.27441e-60
Prdm5_MA1999.1	Prdm5	MA1999.1	C_Prdm5	16636	0.42737	2091	0.42629	2132	0.00604	2.22954e-15
Six4_MA2001.1	Six4	MA2001.1	C_SIX2	9268	0.36895	975	0.36533	964	0.02172	6.47783e-38
Zfp335_MA2002.1	Zfp335	MA2002.1	C_Zfp335	12474	0.45517	1735	0.44279	1679	0.09492	5.0276e-103
NKX2-4_MA2003.1	NKX2-4	MA2003.1	C_Nkx2-1	8440	0.40593	1013	0.40049	1014	0.02599	8.94415e-38
Gata3_MA0037.4	Gata3	MA0037.4	C_GATA6	25168	0.39226	3315	0.40668	3498	-0.10056	8.69959e-123
FOXD3_MA0041.2	FOXD3	MA0041.2	C_FOXD3	30453	0.2456	1716	0.24621	1698	-0.01052	1.21932e-31
Irf1_MA0050.3	Irf1	MA0050.3	C_Irf1	37291	0.28331	2723	0.28373	2794	0.00216	0.000101071
PAX2_MA0067.2	PAX2	MA0067.2	C_PAX1	2314	0.85359	594	0.83399	596	-0.00853	0.000293415
Sox17_MA0078.2	Sox17	MA0078.2	C_Sox17	12664	0.32508	1084	0.32453	1100	0.01004	2.69554e-19
SP1_MA0079.5	SP1	MA0079.5	C_KLF5	50374	1.40215	21357	1.34108	21746	-0.00452	1.83522e-15
Spi1_MA0080.6	Spi1	MA0080.6	C_Spi1	37291	0.43751	4885	0.43814	4936	0.02073	1.59886e-64
Sox5_MA0087.2	Sox5	MA0087.2	C_Sox17	9888	0.34303	926	0.34291	929	0.00664	1.38601e-18
Yy1_MA0095.3	Yy1	MA0095.3	C_Yy1	15222	0.51129	2450	0.50936	2453	0.01501	6.62462e-33
Elf5_MA0136.3	Elf5	MA0136.3	C_Elf5	26134	0.44103	3448	0.43817	3469	0.0306	1.64717e-74
Nfatc2_MA0152.2	Nfatc2	MA0152.2	C_Nfatc2	21560	0.299	1610	0.30358	1678	-0.0418	1.6546e-77
FEV_MA0156.3	FEV	MA0156.3	C_ETS1	6509	1.47116	3252	1.47858	3302	-0.03399	7.33555e-45
Foxo3_MA0157.3	Foxo3	MA0157.3	C_Foxj3	17970	0.31144	1513	0.31507	1516	-0.03115	9.17189e-65
NR4A2_MA0160.2	NR4A2	MA0160.2	C_NR4A1	9857	0.37315	1024	0.36663	1035	0.04007	1.45827e-63
CEBPB_MA0466.3	CEBPB	MA0466.3	C_CEBPA	1577	0.56031	238	0.55856	249	-0.05681	1.3133e-39
Crx_MA0467.2	Crx	MA0467.2	C_PITX3	8990	0.31604	712	0.31119	725	0.05031	8.48317e-71
Erg_MA0474.3	Erg	MA0474.3	C_EHF	23881	0.56364	4160	0.55899	4176	0.0497	1.58669e-88
Foxo1_MA0480.2	Foxo1	MA0480.2	C_Foxj3	17893	0.32287	1571	0.3263	1578	-0.02773	1.64697e-58
Jun_MA0489.2	Jun	MA0489.2	C_FOSL1::JUN	14798	0.48571	2493	0.42571	2058	0.53017	5.33505e-179
KLF1_MA0493.2	KLF1	MA0493.2	C_KLF5	52165	1.3232	20537	1.25479	20743	0.02869	1.31252e-82
Nr5A2_MA0505.2	Nr5A2	MA0505.2	C_NR5A1	11228	0.37599	1231	0.36982	1200	0.04406	6.1021e-71
Nrf1_MA0506.2	Nrf1	MA0506.2	C_Nrf1	11597	1.57623	6107	1.55038	6215	-0.03728	6.46783e-65
POU2F2_MA0507.2	POU2F2	MA0507.2	C_POU3F3	13707	0.32457	1089	0.3232	1070	-0.02369	1.50876e-48
RFX1_MA0509.3	RFX1	MA0509.3	C_RFX2	4743	0.83993	1227	0.82844	1232	0.0209	1.60066e-20
Sox3_MA0514.2	Sox3	MA0514.2	C_SOX2	8605	0.341	799	0.33794	774	0.03104	6.29908e-44
SP2_MA0516.3	SP2	MA0516.3	C_KLF5	50673	1.60393	23821	1.52175	24164	0.0225	5.38398e-75
Tcf12_MA0521.2	Tcf12	MA0521.2	C_MYOD1	8607	0.51242	1446	0.50476	1427	0.06446	2.54466e-82
USF2_MA0526.4	USF2	MA0526.4	C_BHLHE41	3689	1.25005	1386	1.28119	1404	-0.06913	2.19482e-68
Nfat5_MA0606.2	Nfat5	MA0606.2	C_Nfatc2	22186	0.29101	1639	0.29484	1670	-0.03625	9.61567e-77
BHLHA15_MA0607.2	BHLHA15	MA0607.2	C_Atoh1	3158	0.35464	349	0.355	338	-0.00191	0.0563066
Dux_MA0611.2	Dux	MA0611.2	C_Dux	8760	0.31413	653	0.30724	649	0.05081	2.44664e-68
Nfatc1_MA0624.2	Nfatc1	MA0624.2	C_Nfatc2	18100	0.33205	1613	0.33569	1650	-0.03996	2.25821e-77
NFATC3_MA0625.2	NFATC3	MA0625.2	C_Nfatc2	13608	0.37521	1421	0.38157	1462	-0.06109	5.86294e-85
Twist2_MA0633.2	Twist2	MA0633.2	C_Ascl2	10098	0.54684	1829	0.54383	1813	0.02411	1.37596e-41
EN2_MA0642.2	EN2	MA0642.2	C_GBX2	4727	0.3944	450	0.3895	440	0.05023	1.93653e-57
ESX1_MA0644.2	ESX1	MA0644.2	C_HOXA1	5903	0.31695	442	0.3139	415	0.0307	4.40769e-41
Hoxa13_MA0650.3	Hoxa13	MA0650.3	C_HOXB13	16681	0.30114	1199	0.30149	1164	0.00169	0.0121853
HOXC11_MA0651.2	HOXC11	MA0651.2	C_HOXC10	4337	0.34482	428	0.34436	433	-0.00747	9.86153e-06
Mafg_MA0659.3	Mafg	MA0659.3	C_MAFK	13458	0.47823	2134	0.44896	1954	0.25336	2.7953e-150
MSX1_MA0666.2	MSX1	MA0666.2	C_GBX2	5814	0.35962	494	0.35683	485	0.03906	1.56702e-55
Neurod2_MA0668.2	Neurod2	MA0668.2	C_Neurod2	13427	0.41484	1718	0.40966	1686	0.0567	6.66602e-84
Pax7_MA0680.2	Pax7	MA0680.2	C_Pax7	14983	0.22328	658	0.22235	686	0.00325	0.000533282
SP4_MA0685.2	SP4	MA0685.2	C_KLF5	53666	1.4392	22966	1.36792	23247	0.03328	1.12239e-97
TBX21_MA0690.2	TBX21	MA0690.2	C_TBX3	9034	0.37085	954	0.36904	950	0.02012	2.57409e-37
Vdr_MA0693.3	Vdr	MA0693.3	C_NR1I3	10182	0.3415	965	0.33503	950	0.05627	2.38897e-76
Zic3_MA0697.2	Zic3	MA0697.2	C_Zic2	21113	0.54388	3823	0.5326	3738	0.08872	1.22589e-109
MNX1_MA0707.2	MNX1	MA0707.2	C_MNX1	6941	0.26837	426	0.26866	414	-0.0115	3.82484e-21
MSX2_MA0708.2	MSX2	MA0708.2	C_GBX2	6278	0.35071	520	0.34851	508	0.03312	2.7243e-51
VAX2_MA0723.2	VAX2	MA0723.2	C_HOXA1	5622	0.24664	313	0.24657	300	0.01386	8.41533e-15
Gli2_MA0734.3	Gli2	MA0734.3	C_Gli1	10377	0.52609	1704	0.51142	1664	0.07468	2.3272e-91
KLF14_MA0740.2	KLF14	MA0740.2	C_KLF5	48918	1.4852	21466	1.40809	21706	0.02958	2.00314e-84
KLF12_MA0742.2	KLF12	MA0742.2	C_KLF5	45328	1.64207	21778	1.55097	22033	0.02906	2.91252e-77
CUX1_MA0754.2	CUX1	MA0754.2	C_ONECUT1	3365	0.32683	267	0.33168	278	-0.03416	1.57376e-34
ONECUT2_MA0756.2	ONECUT2	MA0756.2	C_ONECUT2	2211	0.39495	213	0.39447	227	0.0022	0.386697
ELK3_MA0759.2	ELK3	MA0759.2	C_ETS1	6626	1.71913	3877	1.72588	3941	-0.07961	7.05373e-84
ETV4_MA0764.3	ETV4	MA0764.3	C_ETS1	6353	1.6035	3468	1.60863	3514	-0.04123	2.90621e-53
ETV5_MA0765.3	ETV5	MA0765.3	C_ETS1	5860	1.58208	3170	1.58797	3220	-0.04217	1.1423e-50
Lef1_MA0768.2	Lef1	MA0768.2	C_Lef1	13248	0.32598	1114	0.32397	1160	0.01053	6.37454e-22
POU1F1_MA0784.2	POU1F1	MA0784.2	C_POU3F3	15193	0.30389	1122	0.30318	1109	-0.01625	2.08726e-35
RFX3_MA0798.3	RFX3	MA0798.3	C_RFX2	4861	0.88846	1326	0.87462	1334	0.01862	4.74781e-24
RFX4_MA0799.2	RFX4	MA0799.2	C_RFX4	3065	0.78197	782	0.78661	805	-0.02333	1.07538e-21
BHLHE22_MA0818.2	BHLHE22	MA0818.2	C_Atoh1	2455	0.32169	237	0.32154	234	0.01768	5.75101e-18
CLOCK_MA0819.2	CLOCK	MA0819.2	C_Npas2	4827	0.56673	875	0.55253	850	0.12092	7.2988e-92
HES5_MA0821.2	HES5	MA0821.2	C_HEY1	2531	0.76218	650	0.74834	648	0.10194	2.60598e-74
SREBF2_MA0828.2	SREBF2	MA0828.2	C_SREBF2	3015	0.94711	838	0.97456	851	-0.05841	1.43911e-51
TFE3_MA0831.3	TFE3	MA0831.3	C_BHLHE41	4300	1.14737	1476	1.17359	1506	-0.03412	5.95347e-44
CEBPE_MA0837.2	CEBPE	MA0837.2	C_CEBPA	1817	0.51645	249	0.51412	264	-0.03645	3.13199e-31
FOXD2_MA0847.3	FOXD2	MA0847.3	C_FOXE1	20608	0.27292	1395	0.2754	1404	-0.01515	3.7923e-39
E2F8_MA0865.2	E2F8	MA0865.2	C_E2F8	3864	0.94658	1208	0.9607	1248	-0.08837	2.6029e-72
Sox11_MA0869.2	Sox11	MA0869.2	C_SOX4	20813	0.34172	1948	0.34018	1969	0.02104	9.39967e-55
BARHL1_MA0877.3	BARHL1	MA0877.3	C_BARHL2	4606	0.32517	392	0.3227	383	0.0028	0.010261
CDX1_MA0878.3	CDX1	MA0878.3	C_HOXA10	10376	0.30699	804	0.30828	803	0.00112	0.00316444
DLX1_MA0879.2	DLX1	MA0879.2	C_GBX2	5879	0.3701	525	0.36768	524	0.02798	5.74183e-40
DUXA_MA0884.2	DUXA	MA0884.2	C_DUXA	5958	0.26455	383	0.25858	370	0.02696	1.32219e-35
Dlx2_MA0885.2	Dlx2	MA0885.2	C_HOXA6	7822	0.3127	602	0.30971	586	0.02683	7.06065e-45
Hoxd13_MA0909.3	Hoxd13	MA0909.3	C_Hoxd13	9041	0.34557	757	0.34397	747	0.00698	6.45064e-07
Nr1H4_MA1110.2	Nr1H4	MA1110.2	C_Nr1H2	11136	0.41409	1325	0.40337	1290	0.09417	6.53009e-98
Atoh1_MA1467.2	Atoh1	MA1467.2	C_Neurod2	12195	0.40557	1557	0.39901	1501	0.06464	1.61257e-90
Bhlha15_MA1472.2	Bhlha15	MA1472.2	C_MYOD1	8555	0.51378	1422	0.50707	1411	0.04863	8.22234e-68
Dlx5_MA1476.2	Dlx5	MA1476.2	C_HOXA6	8199	0.29406	591	0.29233	579	0.01307	1.19815e-23
ELF2_MA1483.2	ELF2	MA1483.2	C_ELF2	9729	1.00533	3251	1.00608	3279	0.00021	0.163333
FOXE1_MA1487.2	FOXE1	MA1487.2	C_FOXE1	26838	0.26411	1735	0.26476	1753	0.00226	4.53678e-07
GLI3_MA1491.2	GLI3	MA1491.2	C_GLI3	6140	0.57724	1110	0.56531	1106	0.06267	6.70897e-71
HOXA7_MA1498.2	HOXA7	MA1498.2	C_HOXA1	6270	0.29037	439	0.28994	435	0.01573	3.36606e-19
KLF10_MA1511.2	KLF10	MA1511.2	C_KLF5	43785	1.61534	20616	1.52496	20829	0.03146	1.93651e-87
Lhx1_MA1518.2	Lhx1	MA1518.2	C_Lhx1	5231	0.27714	343	0.27426	331	0.02619	5.63172e-37
Msgn1_MA1524.2	Msgn1	MA1524.2	C_Msgn1	10843	0.37177	1158	0.36493	1107	0.03674	3.09282e-61
NFATC4_MA1525.2	NFATC4	MA1525.2	C_Nfatc2	11936	0.39444	1355	0.40149	1396	-0.06086	1.48965e-88
NR1D2_MA1532.2	NR1D2	MA1532.2	C_NR1D1	7566	0.43075	944	0.41867	940	0.09509	1.73856e-91
PITX2_MA1547.2	PITX2	MA1547.2	C_PITX3	6108	0.37355	612	0.37107	629	0.02538	5.05914e-33
SOX18_MA1563.2	SOX18	MA1563.2	C_Sox17	7972	0.30751	639	0.30682	631	0.00872	4.38826e-13
TBX3_MA1566.2	TBX3	MA1566.2	C_TBX3	7987	0.38244	867	0.37917	856	0.02718	4.9699e-47
Tbx6_MA1567.2	Tbx6	MA1567.2	C_TBX3	12377	0.40702	1468	0.4042	1460	0.02975	1.45893e-58
Thap11_MA1573.2	Thap11	MA1573.2	C_Thap11	10792	0.87333	2836	0.86029	2841	0.04677	7.63159e-71
ZNF75D_MA1601.2	ZNF75D	MA1601.2	C_ZNF75D	11167	0.45447	1528	0.4487	1540	0.02487	2.42369e-49
ZNF281_MA1630.2	ZNF281	MA1630.2	C_ZNF281	49261	1.04232	16197	1.01616	16496	-0.01176	1.41508e-49
BACH1_MA1633.2	BACH1	MA1633.2	C_FOSL1::JUN	13954	0.51636	2479	0.4561	2086	0.53501	1.79358e-177
Prdm4_MA1647.2	Prdm4	MA1647.2	C_Prdm4	10995	0.39706	1294	0.39671	1304	-0.00369	0.000167176
THAP1_MA0597.2	THAP1	MA0597.2	C_THAP1	18684	0.56071	3302	0.5401	3255	0.10166	1.78213e-121
NR5A1_MA1540.2	NR5A1	MA1540.2	C_NR5A1	12411	0.34296	1185	0.33749	1153	0.03904	4.47197e-67

## Sheet: Kit-Activated Footprint Cluster
cluster	total_tfbs	SCF_treated_mean_score	SCF_treated_bound	PBS_treated_mean_score	PBS_treated_bound	SCF_treated_PBS_treated_change	SCF_treated_PBS_treated_pvalue
C_ARNT2	4054.67	1.15824	1414	1.17477	1411.5	-0.0183517	0.00180983
C_Ahr::Arnt	11938	0.77755	3028	0.75663	2979	0.07443	3.16022e-89
C_Alx1	6159	0.282967	399	0.281397	384.333	0.0172333	2.75522e-08
C_Arid3a	15683	0.24528	875	0.24545	890	-0.00041	0.737037
C_Arid3b	15803	0.2071	644	0.20676	628	0.01216	1.8378e-33
C_Arid5a	13224	0.21191	570	0.21081	561	0.00121	0.654731
C_Ascl2	11076.4	0.557216	2068.75	0.555314	2076	0.0170125	2.22094e-11
C_Atf1	1949	1.42839	830	1.43552	822	0.01028	1.54254e-07
C_Atoh1	4011.5	0.329798	401.3	0.32946	393.5	0.016105	0.167291
C_BACH2	4747	0.50983	666	0.50435	658	0.04988	4.50116e-57
C_BARHL2	5049.5	0.31749	416	0.31652	407	-0.000725	0.0687992
C_BARX2	14269	0.23105	722	0.229	711	0.01557	2.56346e-36
C_BCL6	8402	0.40155	958	0.39703	971	0.00752	1.2076e-11
C_BCL6B	9146	0.3893	982	0.38545	996	0.02443	1.77296e-42
C_BHLHE41	5346.33	0.987722	1435.67	1.00789	1444.5	-0.0082	1.19859e-16
C_Bcl11B	13065.7	0.420147	1617	0.411433	1553	0.0779933	6.14537e-85
C_CEBPA	5219.2	0.450462	480.8	0.449264	497.8	-0.024116	5.02285e-06
C_CEBPG	10510.5	0.333475	930	0.32739	924.5	0.07594	1.17269e-85
C_CREB3	3961.5	0.95382	1166.25	0.95762	1169.5	0.0369925	0.0213286
C_CTCF	24066.3	0.650843	5564.67	0.60934	5068.33	0.222503	9.34627e-149
C_CTCFL	22768	0.97573	7496	0.94234	7411	0.04423	8.08356e-81
C_Creb3l2	4514	1.09084	1571	1.10217	1556	0.03235	1.51689e-40
C_DMRTC2	7895.25	0.274282	530	0.272593	519	0.006985	0.0460587
C_DPRX	5864	0.37009	613	0.36975	614	-0.02088	1.43524e-29
C_DUX4	11628	0.33886	973	0.33391	974	0.03727	1.12833e-62
C_DUXA	5958	0.26455	383	0.25858	370	0.02696	1.32219e-35
C_Ddit3::Cebpa	5727	0.37512	614	0.36525	592	0.08649	2.2601e-83
C_Dmbx1	7200	0.31089	579	0.3122	592	0.00439	1.16164e-08
C_Dmrt1	10489	0.27091	694	0.26831	689	0.01921	4.92671e-33
C_Dux	8760	0.31413	653	0.30724	649	0.05081	2.44664e-68
C_E2F1	3684.5	0.91174	1152	0.91395	1177	-0.03089	1.66098e-24
C_E2F3	1384	0.68588	289	0.68061	294	0.02159	5.24977e-13
C_E2F4	2088.5	0.883445	604.5	0.885305	624.5	-0.05424	1.3183e-37
C_E2F6	18674.5	1.08879	6177.5	1.07801	6347	-0.075715	6.75291e-99
C_E2F7	5890	0.55664	1013	0.56012	1052	-0.02961	2.59232e-46
C_E2F8	3864	0.94658	1208	0.9607	1248	-0.08837	2.6029e-72
C_EBF1	12076	0.4808	1702	0.47723	1737	0.0323	3.7699e-58
C_EBF3	11285	0.48299	1629	0.479825	1633	0.01075	1.01439e-13
C_EGR1	13402.5	1.16796	4991.75	1.12732	4983	0.0960875	5.44457e-94
C_EHF	21001.2	0.652684	3982.11	0.648052	3993.56	0.0456933	6.43046e-52
C_ELF2	9207	1.07488	3304.5	1.07626	3334	-0.0042	0.0816667
C_ELK1::HOXA1	6261	1.03685	2166	1.04312	2178	-0.00521	2.97141e-05
C_ELK1::HOXB13	5381	0.76767	1369	0.76682	1365	0.02646	7.03461e-32
C_ELK1::SREBF2	5329	1.2012	2043	1.20661	2064	-0.02099	4.91967e-26
C_ERF::FOXI1	15546.1	0.456092	2070.33	0.453423	2086.78	0.0372078	2.57161e-42
C_ERF::FOXO1	14551	0.45555	1983	0.45504	1991	0.01486	1.60488e-35
C_ERF::HOXB13	7579	0.43973	981	0.44182	977	0.00012	0.0105203
C_ERF::NHLH1	11096	0.67557	2578	0.67399	2593	0.01592	9.62334e-27
C_ERF::SREBF2	4691	0.75604	1081	0.76625	1081	-0.00632	5.1324e-06
C_ESR1	5675	0.4472	760	0.43513	746	0.07848	1.11343e-77
C_ESR2	9938	0.44735	1351	0.4324	1283	0.10499	3.02892e-102
C_ETS1	7568.75	1.41399	3543.83	1.41778	3602.25	-0.0267308	0.0198034
C_ETV2	8235	0.85076	2294	0.85152	2309	0.01977	3.84756e-32
C_ETV2::FIGLA	11527.8	0.66615	2505.75	0.660618	2520.75	0.003295	0.0443876
C_ETV2::HOXB13	5217	0.45774	710	0.45836	728	-0.01669	2.49126e-19
C_ETV5::FOXO1	13298	0.41622	1661	0.41477	1651	0.02374	4.62715e-47
C_ETV5::HOXA2	5685	0.50105	863	0.50069	856	0.03554	4.99499e-51
C_EWSR1-FLI1	33578	0.54878	5839	0.5501	5930	-0.01223	7.61806e-40
C_Elf5	26134	0.44103	3448	0.43817	3469	0.0306	1.64717e-74
C_Esrrg	9375	0.36541	971	0.360723	964	0.03406	6.90323e-49
C_FERD3L	8201	0.60871	1699	0.60615	1691	0.02671	4.64325e-42
C_FIGLA	9526	0.4023	1193	0.39598	1178	0.02907	9.35621e-49
C_FLI1::DRGX	7292	0.506473	1113	0.505907	1115.33	0.02392	1.10051e-19
C_FOSL1::JUN	9984.13	0.700958	1886.67	0.668093	1665.67	0.336443	7.14225e-05
C_FOSL1::JUND	5160	0.90785	1367	0.90096	1357	0.10046	2.00731e-86
C_FOXC2	21833.7	0.258227	1340.33	0.259717	1340.67	-0.0154433	1.48554e-33
C_FOXD3	30453	0.2456	1716	0.24621	1698	-0.01052	1.21932e-31
C_FOXE1	23723	0.268515	1565	0.27008	1578.5	-0.006445	2.26839e-07
C_FOXH1	10754	0.32326	879	0.31874	858	0.02639	2.8311e-46
C_Foxj3	14581.3	0.316432	1235.09	0.320639	1235.14	-0.0261373	2.15852e-31
C_Foxn1	19890	0.89202	6039	0.89618	6253	-0.10918	7.66121e-122
C_Foxq1	14813	0.27997	1080	0.28139	1080	-0.00547	2.7741e-07
C_GATA1::TAL1	17792	0.48469	3068	0.50614	3238	-0.1337	1.53297e-129
C_GATA6	22306.3	0.411309	3104	0.427606	3278	-0.11149	2.07099e-107
C_GBX2	6042.38	0.343132	484.923	0.340612	474.308	0.0310777	1.12092e-16
C_GCM1	3594	0.53374	627	0.52136	631	0.07959	3.10637e-71
C_GCM2	3227	0.5509	558	0.54283	578	0.05251	1.08363e-52
C_GFI1	9337	0.54217	1197	0.52671	1172	0.059	2.04626e-79
C_GLI3	6140	0.57724	1110	0.56531	1106	0.06267	6.70897e-71
C_GLIS1	3952	0.69322	885	0.69347	909	-0.04975	1.25134e-51
C_GLIS2	5173	0.75535	1262	0.75278	1298	-0.09278	1.09889e-87
C_GLIS3	4694	0.58397	852	0.57984	875	0.00206	0.121391
C_GMEB2	1160	0.92735	303	0.92728	300	-0.04627	5.84428e-35
C_GRHL2	7151.5	0.330045	661	0.332425	667.5	-0.033555	3.73987e-22
C_Gfi1B	13663	0.4324	1517	0.42162	1480	0.07438	2.22245e-93
C_Gli1	10299.5	0.509435	1612	0.494805	1578.5	0.078995	1.16388e-91
C_Gmeb1	1138	0.91518	290	0.92027	296	-0.03705	7.21794e-25
C_HES6	4158	0.64105	839	0.63498	822	0.06651	4.54202e-68
C_HES7	3150	0.73074	724	0.7179	709	0.04653	6.66115e-45
C_HEY1	3717.8	0.957328	1186.6	0.955746	1189.4	0.044176	1.43563e-18
C_HIC2	8307	0.45762	1125	0.4512	1097	0.06606	4.27327e-83
C_HIF1A	2707.5	0.75512	654	0.73756	643	0.03449	8.1655e-28
C_HINFP	5123	0.97097	1725	0.97746	1782	-0.15808	5.23422e-105
C_HMBOX1	5007	0.4079	536	0.40892	533	-0.00833	3.37682e-09
C_HNF1A	11165	0.22849	531.5	0.22599	526	0.020075	4.83366e-30
C_HNF4A	9839.67	0.40338	1125.67	0.39464	1125	0.0386833	8.21586e-54
C_HOXA1	5853.2	0.285984	385.388	0.284031	368.959	0.0219673	0.00545438
C_HOXA10	13306.2	0.279716	877.4	0.28025	873.4	0.005702	0.000637353
C_HOXA6	6310.71	0.306131	478.714	0.305451	473.857	0.0227971	0.000241031
C_HOXB13	21373.5	0.27973	1325.5	0.279515	1302	0.002265	0.00611823
C_HOXB2::ELK1	5893	0.84068	1672	0.84402	1663	0.01485	1.16612e-20
C_HOXC10	5023.7	0.32298	427.6	0.323031	429.4	0.005842	0.0103918
C_HOXC13	6688	0.31794	581	0.31862	581	0.00817	4.69546e-12
C_HOXD12::ELK1	7287	0.43874	953	0.43645	952	0.02705	2.35718e-41
C_HSF2	8083.33	0.374223	847.667	0.377683	860	-0.0218067	2.11145e-30
C_Hand1::Tcf3	9664	0.39302	1128	0.39227	1148	0.00373	0.000162397
C_Hic1	7353	0.42628	986	0.41996	950	0.07256	1.67734e-88
C_Hmx3	10432.3	0.276997	655	0.275687	643.667	0.00897	8.84887e-13
C_Hoxd13	9041	0.34557	757	0.34397	747	0.00698	6.45064e-07
C_IKZF1	26153	0.4055	3084	0.4021	3085	0.02849	4.68526e-72
C_INSM1	14634	0.66868	2995	0.64897	3024	0.02065	9.15715e-44
C_IRF2	13539	0.35579	1358	0.35638	1404	-0.00158	0.513549
C_IRF3	18157	0.36333	1919	0.36546	1987	-0.00792	4.96413e-18
C_IRF5	6615	0.46014	943	0.45759	980	-0.01262	8.74197e-20
C_IRF6	3096	0.57882	589	0.57854	586	-0.04599	2.18531e-50
C_ISL2	7820	0.342717	707.667	0.339413	706.667	0.0181833	2.22236e-24
C_Irf1	16675.6	0.373912	1545.8	0.37248	1592.2	-5e-05	6.13169e-05
C_Isl1	5385	0.3663	509	0.36043	507	0.03635	1.07386e-50
C_KLF13	9361	1.43005	3717	1.34685	3676	0.09163	1.02332e-95
C_KLF17	17064	0.71302	3800	0.69766	3832	0.03233	3.75707e-66
C_KLF2	22232.3	1.3635	9108	1.28575	9127.67	0.0672933	9.24665e-64
C_KLF5	49087.2	1.47906	21362.8	1.40368	21632.5	0.0224817	1.52935e-16
C_KLF9	30579	0.92665	8410	0.88147	8350	0.09093	1.33768e-119
C_LIN54	15280	0.28236	1103	0.28326	1101	0.01391	1.12577e-31
C_Lef1	14297.3	0.322863	1220	0.321047	1240	0.00643	0.0202894
C_Lhx1	5231	0.27714	343	0.27426	331	0.02619	5.63172e-37
C_Lhx3	16195	0.2202	746	0.21961	748	0.00446	0.000108037
C_MAFA	6096	0.497515	1001.5	0.48501	976.5	0.11053	8.97805e-91
C_MAFF	11303.7	0.360667	1115.33	0.355763	1104	0.03786	4.05715e-56
C_MAFG::NFE2L1	14347	0.45815	2154.33	0.42503	1924	0.284583	4.00941e-149
C_MAFK	14097.3	0.510643	2376	0.475873	2152.33	0.28327	2.8997e-150
C_MEF2A	22184.5	0.243688	1215	0.243668	1209.5	0.0060625	0.000280844
C_MEIS2	12931.3	0.263807	785.333	0.260233	779.667	0.0313133	1.28781e-43
C_MEIS3	7130.67	0.514877	1061.33	0.501917	1067.67	0.0614267	2.50815e-35
C_MGA::EVX1	10070	0.33246	892	0.33201	898	0.01704	6.26218e-31
C_MNX1	6941	0.26837	426	0.26866	414	-0.0115	3.82484e-21
C_MSANTD3	9071	0.51972	1480	0.50984	1455	0.06215	7.27715e-86
C_MSC	10324	0.43178	1410	0.43269	1378	0.00629	6.36456e-07
C_MTF1	5250	0.59685	977	0.58354	951	0.04124	1.80392e-50
C_MXI1	9560	0.35377	980	0.34068	930	0.1173	1.80303e-112
C_MYB	8077	0.43035	1067	0.42771	1071	0.01589	1.23181e-30
C_MYBL1	1757	0.50522	277	0.51101	286	-0.03186	3.74034e-28
C_MYBL2	1857	0.48709	273	0.49109	289	-0.01293	1.35806e-06
C_MYC	5191.25	0.909579	1522.88	0.903774	1516.62	0.0809962	8.47166e-69
C_MYOD1	9400.4	0.501276	1504	0.494954	1492	0.050228	3.27606e-25
C_MZF1	8585	0.42698	1036	0.42186	1049	0.01566	1.00939e-24
C_Mecom	16344	0.32188	1527	0.32701	1584	-0.05062	9.61685e-86
C_Msgn1	10843	0.37177	1158	0.36493	1107	0.03674	3.09282e-61
C_NEUROG2	6007	0.34363	633	0.34424	634	0.01002	1.27716e-10
C_NFIA	8428.5	0.36193	883	0.363765	913	-0.004335	0.292646
C_NFIB	9395.25	0.537323	1634.25	0.5517	1680	-0.0593975	1.92889e-53
C_NFIC	10979	0.38749	1246	0.38665	1263	0.01691	1.89771e-38
C_NFIL3	6833	0.367212	600.75	0.367528	600	0.0088025	9.31051e-05
C_NFKB1	4707	0.51013	749	0.51184	765.5	-0.01305	9.96211e-08
C_NFYB	10167	1.79246	4129	1.72432	4136	0.07889	4.36034e-97
C_NFYC	9905.5	1.71081	3810.5	1.65074	3803.5	0.07113	3.84654e-85
C_NHLH2	9786	0.66508	2224	0.66037	2238	-0.0002	0.900192
C_NKX2-2	10013	0.41804	1221	0.40626	1165	0.06863	3.03161e-86
C_NKX2-5	8140	0.37533	858	0.36681	818	0.04036	2.40313e-67
C_NKX6-3	7701	0.29809	582	0.2967	591	0.02863	8.31251e-42
C_NR1D1	7758.5	0.447125	1010	0.435265	1002.5	0.084935	6.1289e-80
C_NR1H2::RXRA	8585	0.42666	1029	0.42017	1024	0.02796	3.42938e-46
C_NR1H4::RXRA	4544	0.436837	597	0.430585	599.25	0.03983	2.07263e-38
C_NR1I2	5554	0.48554	845	0.48254	837	0.02553	1.48066e-30
C_NR1I3	9230.5	0.3383	855	0.332465	841.5	0.04642	7.37773e-55
C_NR3C1	4316.67	0.40706	521	0.402363	523	0.0355033	1.87106e-32
C_NR4A1	12034	0.356875	1171.5	0.35123	1186.5	0.03485	1.43129e-54
C_NR5A1	11819.5	0.359475	1208	0.353655	1176.5	0.04155	2.23629e-67
C_NR6A1	9501	0.36378	945	0.36015	946	0.02666	5.12305e-45
C_Neurod2	12840.3	0.402032	1608.17	0.39644	1556.33	0.0580833	2.00406e-66
C_Nfatc2	17478	0.338342	1527.6	0.343434	1571.2	-0.047992	2.7057e-77
C_Nkx2-1	8448.25	0.37422	877.25	0.368928	881.75	0.032015	2.23604e-38
C_Npas2	4373.5	0.61536	868.5	0.59922	852.5	0.13637	3.6494e-92
C_Npas4	2461	0.68329	508	0.67522	500	0.11374	1.508e-76
C_Nr1H2	10105.3	0.403942	1184	0.394383	1152.33	0.079335	6.17343e-78
C_Nr1h3::Rxra	10266	0.36248	1055	0.35214	1018	0.06811	2.5947e-86
C_Nr2e1	11897	0.31998	1032	0.31458	1014	0.03525	1.11152e-63
C_Nr2e3	7145	0.38489	767	0.38129	791	-0.01687	4.38591e-31
C_Nrf1	11597	1.57623	6107	1.55038	6215	-0.03728	6.46783e-65
C_ONECUT1	9649.25	0.27511	524	0.276805	525.5	-0.0192675	2.14084e-10
C_ONECUT2	2211	0.39495	213	0.39447	227	0.0022	0.386697
C_OSR1	5276	0.4945	814	0.48676	812	0.02452	1.18466e-34
C_OSR2	15755	0.47207	2280	0.46604	2248	0.03446	3.97895e-69
C_OVOL1	1855.5	0.64312	344.5	0.647935	342	-0.0456	6.9593e-19
C_PAX1	2813.67	0.715593	591.333	0.69921	593	0.0269933	9.78049e-05
C_PAX3	3193	0.49026	472	0.48368	461	0.01164	1.50615e-08
C_PAX5	4271	0.82296	1066	0.79532	1057	0.04427	8.84347e-50
C_PAX6	5373	0.36606	540	0.36142	551	0.03133	5.10333e-42
C_PBX1	7952	0.47749	859	0.46865	847	0.0351	9.18279e-54
C_PBX3	13487	0.57616	2160.5	0.55268	2098	0.15374	5.87576e-124
C_PHOX2B	17042	0.220887	761.667	0.220473	785	0.00136667	3.86605e-05
C_PITX3	6520.33	0.363178	613.556	0.360379	629.889	0.0287522	1.53005e-10
C_PLAG1	16138	0.74651	3810	0.72769	3842	0.01138	1.40227e-25
C_PLAGL2	8370	0.57789	1569	0.57819	1593	-0.02906	1.06072e-47
C_POU2F1::SOX2	17855	0.24258	985	0.24131	1014	0.00253	0.00104005
C_POU3F3	15610.5	0.303658	1108.5	0.30281	1111.6	-0.023135	9.91208e-35
C_POU4F3	16942.7	0.22601	806.333	0.22241	783	0.02592	6.11204e-47
C_POU6F2	8166	0.294645	593	0.29068	587.5	0.03758	1.53653e-52
C_PPARA::RXRA	11181	0.37241	1190	0.36676	1170	0.02946	2.12186e-54
C_PPARD	10075	0.490231	1476.25	0.477436	1458.62	0.0400363	1.45107e-20
C_PPARG	7928	0.37947	869	0.36876	864	0.08027	2.60159e-91
C_PRDM1	24775	0.38039	2756	0.38084	2819	-0.00608	2.88574e-17
C_PRDM9	47065	0.65529	9972	0.65486	10220	-0.02267	3.48644e-72
C_PROX1	3933	0.49357	578	0.4882	573	0.00326	0.275195
C_Pax7	10392	0.22886	477	0.228605	494	-0.004285	0.000266641
C_Plagl1	16948	0.72274	3795	0.70212	3768	0.04401	1.71069e-78
C_Pou5f1::Sox2	20414	0.26032	1270	0.25874	1247	0.00794	2.68443e-19
C_Pparg::Rxra	17867	0.46068	2424	0.44969	2419	0.04074	1.80677e-70
C_Prdm14	6919	0.41825	794	0.4087	790	0.04492	5.27441e-60
C_Prdm15	14022	0.41607	1750	0.4161	1748	-0.01359	8.17986e-28
C_Prdm4	10995	0.39706	1294	0.39671	1304	-0.00369	0.000167176
C_Prdm5	16636	0.42737	2091	0.42629	2132	0.00604	2.22954e-15
C_Ptf1A	10320	0.37043	1090.5	0.37382	1100	-0.0251	6.82891e-31
C_RARA	9668	0.3512	919	0.34613	917	0.02692	2.15103e-42
C_RARA::RXRA	9251	0.44097	1199	0.43461	1196	0.05254	9.1472e-76
C_RARA::RXRG	8670	0.4932	1228	0.47691	1228	0.05249	2.95963e-72
C_RBPJ	16111	0.52002	2555	0.51675	2604	0.00624	3.55078e-12
C_REL	7946.5	0.55552	1370.5	0.556135	1389	-0.043155	1.16413e-53
C_RELB	7343	0.46407	1010	0.46907	1046	-0.03122	1.00634e-48
C_REST	12287	0.50902	2008	0.4969	1993	0.06233	2.46322e-93
C_RFX2	4830	0.846387	1256	0.83555	1261.75	0.0130525	0.0100764
C_RFX4	3065	0.78197	782	0.78661	805	-0.02333	1.07538e-21
C_RFX7	4430	0.70468	1006	0.70255	1012	0.01209	6.96512e-11
C_RORA	7994	0.347437	755.667	0.340713	760.333	0.0595033	8.49683e-67
C_RORB	7108	0.34725	649	0.33959	647	0.05988	8.20122e-73
C_RREB1	24510	0.551	4211	0.54303	4279	0.03121	1.35196e-70
C_RUNX3	11461	0.37973	1275	0.37278	1240	0.06822	2.88454e-90
C_RXRA::VDR	5210	0.45884	729	0.45618	736	0.00818	4.01375e-08
C_RXRG	4485.25	0.572693	795	0.553872	777.75	0.0734925	6.05107e-66
C_Rarb	9439.4	0.38211	1019.4	0.374316	990	0.054406	8.48035e-63
C_Rarg	10417	0.4114	1279	0.3996	1263	0.07037	8.59781e-87
C_Rfx6	8463	0.6222	1629	0.61607	1643	0.03856	6.09063e-57
C_Rhox11	7934	0.33752	758	0.33281	745	0.019	1.59387e-27
C_SATB1	13134	0.23084	629	0.2288	619	0.01126	8.76369e-22
C_SCRT1	8957.5	0.371205	958.5	0.365865	927.5	0.03887	4.45948e-57
C_SIX2	10119.3	0.352967	998.333	0.351037	985.667	0.0201	1.40252e-16
C_SMAD3	2583	0.479205	362.5	0.467925	344	0.058275	1.58753e-41
C_SOX12	4818	0.39752	561	0.39423	556	0.01564	2.25052e-19
C_SOX14	5299	0.35831	520	0.35768	518	0.00705	1.64655e-06
C_SOX15	17388.5	0.30858	1411.5	0.30893	1423.5	0.001845	6.74936e-05
C_SOX2	8834.33	0.3342	795	0.331643	770.333	0.0307767	2.29809e-44
C_SOX21	9209.5	0.30425	672.5	0.29708	668	0.02996	2.06652e-46
C_SOX4	17658.7	0.349043	1715.33	0.347387	1727.33	0.02002	9.27957e-45
C_SP3	29850.6	1.56987	13580.2	1.47615	13581	0.092612	3.00166e-109
C_SP5	43520	0.83765	11980	0.82871	12252	-0.01342	3.48832e-46
C_SPDEF	4368	1.03272	1515	1.03568	1528	-0.02568	1.09668e-33
C_SPIC	17754	0.39847	2049	0.39655	2048	0.0244	2.85504e-54
C_SREBF1	8353.5	0.514665	1263.5	0.497945	1218.5	0.11616	1.52359e-98
C_SREBF2	4635.5	0.772265	953.5	0.788965	959	-0.01586	2.33039e-38
C_SRF	4418	0.41839	512	0.40971	511	0.02563	1.08031e-29
C_SRY	15537	0.26757	1028	0.2688	1045	-0.02685	1.02824e-60
C_STAT1::STAT2	32180	0.32223	2919	0.32388	2988	-0.00519	7.22381e-18
C_Six3	5770	0.28481	393	0.28327	396	0.01297	4.0708e-18
C_Smad4	9001	0.476805	1309.5	0.467995	1308.5	0.054745	4.41468e-67
C_Sox17	9566.6	0.323978	819.8	0.323776	823.2	0.003734	0.000469679
C_Spi1	34072	0.452835	4632	0.45323	4667.5	0.02324	7.99431e-65
C_Spz1	7957	0.4379	1055	0.42795	1051	0.04414	2.23735e-63
C_Stat2	44594	0.28803	3433	0.2891	3505	-0.0079	9.75823e-37
C_Stat4	15427.3	0.434383	1951.67	0.431217	1973.67	0.0157	1.52991e-20
C_Stat5a	13764	0.39401	1593	0.39363	1626	0.00539	3.53127e-12
C_Stat5b	15428.5	0.427765	1928.5	0.424025	1929	0.01849	1.93307e-37
C_Stat6	14125	0.31181	1173	0.31036	1191	0.00547	1.80163e-08
C_TAL1::TCF3	9120	0.39073	1111	0.39213	1099	0.00834	6.51466e-12
C_TBP	9658	0.36295	899	0.36871	893	-0.01796	6.7004e-31
C_TBX19	4050	0.34056	398	0.333785	374.5	0.07092	1.04789e-59
C_TBX3	9754.75	0.37463	1041.5	0.371644	1038.88	0.02586	3.21802e-38
C_TBX4	8754.4	0.424164	1106	0.415854	1083.6	0.063154	4.80445e-45
C_TCF3	13370	0.475787	2056.62	0.475633	2104.5	-0.0115087	0.0988104
C_TCF7	11223	0.34229	1031	0.34387	1052	-0.01193	6.54682e-20
C_TCF7L1	14827	0.33449	1375	0.3333	1401	-0.01545	7.16465e-31
C_TCFL5	6793	1.31008	3013	1.30068	3077	-0.06941	2.25043e-80
C_TEAD4	9724	0.353285	913	0.351382	925.5	0.0065075	8.47172e-13
C_TFAP2A	10550.6	0.68628	2283.14	0.671184	2303	0.01164	0.00419604
C_TFAP2C	8013.33	0.72996	1908.33	0.713413	1884.67	0.0151233	5.84213e-12
C_TFAP4	6519	0.41964	908.5	0.41792	887.5	0.032995	1.13479e-08
C_TFAP4::FLI1	11711	0.54887	2177	0.54807	2181	0.01103	6.36387e-24
C_TFCP2	3051	0.46112	452	0.47106	463	-0.05845	8.92227e-58
C_TGIF2LX	6417.8	0.405716	769.8	0.400618	753.8	0.053744	3.48909e-54
C_THAP1	18684	0.56071	3302	0.5401	3255	0.10166	1.78213e-121
C_THRA	14459	0.43523	1902	0.42513	1826	0.07996	1.16024e-107
C_THRB	6961	0.484375	1010.5	0.47475	995.5	0.05197	4.10437e-32
C_TP53	4015	0.4645	557	0.4512	534	0.05382	1.2852e-53
C_TP63	4128	0.49145	609	0.4838	589	0.01325	4.75034e-20
C_TP73	4085	0.49204	608	0.48109	595	0.04796	2.07966e-54
C_Tcf21	7332.5	0.42876	972	0.4316	971.5	-0.011075	0.00116927
C_Tfcp2l1	10819	0.55045	1911	0.54148	1911	0.0449	9.56746e-68
C_Thap11	10792	0.87333	2836	0.86029	2841	0.04677	7.63159e-71
C_VAX1	6202	0.285784	406	0.281158	402.111	0.0512956	3.27882e-45
C_VENTX	4729	0.36601	467	0.35957	449	0.05867	3.43497e-57
C_VEZF1	4950	0.64492	1073	0.64697	1111	-0.04364	5.64371e-54
C_Wt1	32623	0.85716	9134	0.8429	9254	0.0098	7.10217e-32
C_XBP1	3071	0.84173	829	0.83506	803	0.07765	5.01063e-64
C_YY2	5921	1.22901	2735	1.23056	2775	-0.0811	4.54335e-82
C_Yy1	15222	0.51129	2450	0.50936	2453	0.01501	6.62462e-33
C_ZBED1	1028	0.88318	287	0.89107	291	-0.06584	1.0587e-34
C_ZBED2	3249	0.64771	710	0.65292	735	-0.09973	2.05275e-74
C_ZBTB12	9011	0.47076	1286	0.46101	1270	0.04717	8.56892e-68
C_ZBTB14	12777	1.24577	5211	1.21727	5334	-0.04921	2.94514e-78
C_ZBTB18	12788	0.38047	1507.5	0.377785	1462.5	0.03069	1.96197e-44
C_ZBTB26	15323	0.37936	1666	0.37591	1694	0.02628	6.58323e-61
C_ZBTB32	7527	0.29396	584	0.28654	571	0.04726	4.08294e-67
C_ZBTB33	3720	1.27058	1569	1.2842	1615	-0.12618	5.94072e-92
C_ZBTB6	13976	0.52727	2290	0.51892	2256	0.04856	3.38553e-82
C_ZBTB7B	4920	0.619195	965	0.621395	991.5	-0.070185	5.96373e-50
C_ZFP14	25246	0.61384	4934	0.6104	4995	-0.00402	1.71061e-08
C_ZFP42	11490	0.69181	2814	0.69143	2813	0.01704	2.00413e-41
C_ZFP57	3015	0.86537	905	0.8476	907	-0.02136	3.832e-19
C_ZIC1	9125	0.750263	2266.33	0.73908	2268	0.0220433	5.07848e-09
C_ZIM3	27560	0.30123	2277	0.29988	2297	0.00668	3.11904e-16
C_ZKSCAN1	5757	0.48451	807	0.46659	781	0.0607	1.31851e-69
C_ZKSCAN3	9422	0.58732	1679	0.56388	1654	0.07402	8.1904e-83
C_ZKSCAN5	26762	0.56534	4689	0.56236	4738	0.02717	3.6633e-69
C_ZNF135	20571	0.45334	2687	0.44732	2690	0.03733	9.09676e-76
C_ZNF136	10188	0.30424	806	0.30121	792	0.03428	2.51039e-57
C_ZNF140	10719	0.477	1481	0.46916	1499	0.02549	4.67438e-50
C_ZNF148	40049	0.97743	12925	0.95818	13231.5	-0.03484	5.78608e-83
C_ZNF16	13570	0.49212	1992	0.48202	1951	0.05947	8.14965e-86
C_ZNF189	16008	0.42982	2077	0.42077	2081	0.04059	5.43077e-72
C_ZNF211	8552	0.23316	432	0.23127	435	0.00575	1.39888e-07
C_ZNF214	9557	0.33591	851	0.33186	851	0.02683	3.53683e-52
C_ZNF24	13731	0.313	1077	0.30507	1036	0.05539	1.34511e-78
C_ZNF257	28336	0.63665	5500	0.62589	5574	0.0183	6.15401e-51
C_ZNF263	31818	0.72265	7476	0.7181	7571	0.0002	0.443495
C_ZNF274	8465	0.40294	972	0.39801	976	0.0463	3.18728e-61
C_ZNF281	49261	1.04232	16197	1.01616	16496	-0.01176	1.41508e-49
C_ZNF282	9005	0.44209	1175	0.44042	1204	-0.00617	5.68866e-12
C_ZNF317	15939	0.37837	1833	0.37236	1777	0.06074	5.24821e-90
C_ZNF320	23104	0.70548	5093	0.69374	5193	-0.01084	4.35289e-34
C_ZNF324	13409	0.39534	1540	0.39211	1570	0.03152	6.27952e-62
C_ZNF331	16092	0.54245	2826	0.52208	2718	0.09748	1.44303e-110
C_ZNF341	11197	0.51424	1805	0.50388	1804	0.05177	2.47412e-72
C_ZNF343	9096	0.79891	2340	0.79186	2402	-0.01104	7.41019e-16
C_ZNF354A	40329	0.2151	1783	0.21462	1803	0.00156	0.00625917
C_ZNF354C	13062	0.40638	1496	0.3984	1475	0.06326	2.46853e-86
C_ZNF382	9646	0.37957	1064	0.37568	1049	0.04497	7.41461e-68
C_ZNF384	31410	0.25026	1911	0.24973	1927	0.00367	1.98001e-06
C_ZNF410	6750	0.34827	656	0.34161	630	0.02187	3.91901e-36
C_ZNF416	13380	0.46891	1957	0.46082	1943	0.04118	1.37577e-67
C_ZNF418	17227	0.36146	1817	0.35855	1806	0.03875	2.27039e-78
C_ZNF449	12891	0.65148	2654	0.63496	2666	0.03211	2.05142e-64
C_ZNF454	21210	0.71863	5113	0.71695	5223	-0.06599	1.35927e-99
C_ZNF460	37859	0.75109	9138	0.74053	9321	-0.01069	6.32391e-33
C_ZNF528	12549	0.47263	1786	0.46466	1771	0.04177	2.48053e-69
C_ZNF530	33712	0.81769	8549	0.79628	8648	-0.00794	1.50969e-26
C_ZNF549	18134	0.5389	3241	0.52328	3141	0.07554	3.10314e-99
C_ZNF574	10433	0.78254	2530	0.75424	2571	0.04107	9.31302e-67
C_ZNF582	12262	0.3527	1223	0.35311	1215	-0.0052	8.32749e-14
C_ZNF610	23674	1.05299	8590	1.04871	8929	-0.12777	1.6495e-129
C_ZNF652	11481	0.32988	1034	0.33085	1067	-0.01035	1.40462e-17
C_ZNF667	9547	0.38074	1073	0.3727	1049	0.05388	3.99715e-74
C_ZNF669	4351	0.78053	1070	0.77265	1083	-0.03328	1.05203e-37
C_ZNF675	15098	0.37368	1639	0.37255	1659	0.00882	1.93467e-21
C_ZNF680	20737	0.30394	1667	0.30418	1675	0.00408	3.81422e-06
C_ZNF682	13771	0.90929	3666	0.86058	3618	0.06097	1.94337e-83
C_ZNF684	11197	0.55127	1858	0.53162	1814	0.07749	2.24693e-89
C_ZNF692	11497	0.64758	2354	0.63453	2344	0.02997	2.17296e-60
C_ZNF701	26283	0.61007	5139	0.6076	5201	-0.01009	6.47776e-33
C_ZNF707	13872	0.59324	2537	0.58276	2532	0.01493	9.16014e-35
C_ZNF708	12761	0.55363	2252	0.53956	2196	0.0951	3.21633e-106
C_ZNF740	16774	0.83408	4538	0.82357	4611	-0.02136	1.56459e-46
C_ZNF75D	11167	0.45447	1528	0.4487	1540	0.02487	2.42369e-49
C_ZNF76	9505	0.81458	2372.5	0.790615	2326	0.088905	1.94327e-95
C_ZNF768	20829	0.48474	2983	0.47077	2945	0.07707	3.01003e-107
C_ZNF784	3661	0.49621	541	0.4943	556	-0.02268	4.31319e-26
C_ZNF8	9205	0.25563	558	0.2527	536	0.00075	0.0588238
C_ZNF816	12873	0.54479	2114	0.53746	2144	0.02873	1.36915e-59
C_ZNF85	11035	0.33859	1041	0.33581	1067	0.04892	2.85208e-70
C_ZNF93	24339	0.86791	7916	0.87922	8270	-0.11961	2.62925e-126
C_ZSCAN29	3428	0.52606	554	0.50588	539	0.05841	1.40224e-58
C_ZSCAN31	6562	0.50896	1064	0.5034	1034	0.05752	3.36978e-68
C_ZSCAN4	13463	0.38677	1579	0.3795	1553	0.07131	1.02984e-91
C_Zfp335	12474	0.45517	1735	0.44279	1679	0.09492	5.0276e-103
C_Zfx	23159	0.98173	6969	0.93571	7083	0.02673	1.60316e-58
C_Zic2	19807.3	0.531903	3480.33	0.51874	3381	0.09891	4.08629e-110
C_Znf423	7364	0.55171	1247	0.53721	1218	0.04355	2.82609e-61

## Sheet: AP-1 Upregulated
chr	start	end
chr10	100561966	100562526
chr10	101032242	101033238
chr10	101142149	101142691
chr10	102453037	102453300
chr10	102796353	102797011
chr10	102988817	102989608
chr10	110871462	110873012
chr10	117376433	117376757
chr10	11898122	11899001
chr10	119092151	119092789
chr10	120492290	120492798
chr10	12130363	12130583
chr10	122116389	122116810
chr10	124671469	124671823
chr10	125048002	125048822
chr10	132319984	132320651
chr10	22615754	22616551
chr10	22681734	22682399
chr10	28381846	28382293
chr10	30436939	30437447
chr10	34758361	34758725
chr10	43574166	43574790
chr10	47384109	47384919
chr10	47552778	47553095
chr10	4814973	4815586
chr10	59880737	59881392
chr10	69237612	69237906
chr10	69313187	69313454
chr10	7028033	7028814
chr10	71797226	71798342
chr10	72308380	72308908
chr10	72625625	72626425
chr10	73262166	73262545
chr10	73774610	73774996
chr10	79178347	79179227
chr10	86755620	86757106
chr10	86960342	86960860
chr10	87433849	87434275
chr10	88800646	88801138
chr10	95529021	95529302
chr10	97414780	97415439
chr10	97648980	97649463
chr10	97744262	97744746
chr10	98323210	98323702
chr1	100459389	100459845
chr1	1032462	1033552
chr1	10510923	10511508
chr1	110106052	110106646
chr11	10307720	10308318
chr1	110412537	110413034
chr11	112286014	112286397
chr11	119205766	119207367
chr11	119759372	119759803
chr11	120125012	120125435
chr11	12263046	12263710
chr11	122772930	122773712
chr11	122856494	122857082
chr1	112575263	112575748
chr1	112803875	112804842
chr11	14358198	14359376
chr1	11642278	11642733
chr1	11790801	11791424
chr11	18634136	18634960
chr1	1208013	1208854
chr11	2933385	2934006
chr11	3124065	3124962
chr1	1318273	1318626
chr11	329253	329820
chr11	34208423	34209112
chr11	34250970	34251579
chr1	1347646	1348281
chr11	394451	394778
chr11	44862185	44862793
chr11	45859476	45860094
chr11	46669288	46670161
chr11	47325491	47326091
chr11	47454107	47454582
chr1	150066920	150068048
chr1	150293563	150294305
chr1	153535206	153536523
chr1	15412202	15412450
chr1	154326674	154327160
chr11	57457382	57457822
chr1	160205061	160206283
chr1	160256529	160257067
chr1	160606832	160607558
chr1	161041539	161041764
chr11	61129641	61130308
chr11	62124838	62125038
chr1	16266323	16266958
chr11	62879334	62879613
chr11	63613522	63614707
chr11	63945018	63946150
chr11	64207074	64208032
chr11	65168949	65169681
chr11	65471406	65472480
chr1	16624949	16625238
chr11	66421558	66422015
chr1	16667134	16667353
chr11	67372482	67374510
chr1	168469679	168470061
chr11	68780785	68781419
chr1	16895589	16895792
chr11	69008760	69009165
chr11	69073333	69073901
chr11	69080297	69080862
chr11	69301629	69302248
chr11	69449517	69450050
chr11	69641004	69641473
chr11	69674410	69675629
chr11	70319547	70319963
chr11	72237825	72238502
chr11	72321456	72322049
chr11	72335985	72336580
chr11	72683793	72685011
chr11	72831496	72832042
chr11	73182623	73183566
chr11	74436720	74437858
chr11	74929638	74930251
chr1	17494098	17494703
chr1	175022997	175023805
chr11	75030131	75030578
chr11	77065910	77067373
chr11	796065	796587
chr11	8068312	8069260
chr1	182259173	182259823
chr11	8328658	8329355
chr11	86743219	86744082
chr11	8768677	8769349
chr11	9001819	9002100
chr1	19311699	19312944
chr1	19341439	19341957
chr1	19469446	19469877
chr1	19476557	19477444
chr1	198122572	198123195
chr1	200150689	200151015
chr1	201114047	201114692
chr1	20124237	20124990
chr1	202184605	202185299
chr1	203682421	203683025
chr1	204711118	204711907
chr1	205175376	205175863
chr1	205229502	205229976
chr1	205284617	205285201
chr1	205711110	205711690
chr1	206001043	206001865
chr1	207649955	207650523
chr12	104303352	104304031
chr12	105946570	105946979
chr12	108629836	108630214
chr12	110694324	110694937
chr12	113152853	113153628
chr12	113379202	113379757
chr12	116916721	116917171
chr12	117060289	117061238
chr12	120640391	120641683
chr12	121282917	121283454
chr12	121466855	121467792
chr12	121590064	121590469
chr12	122400404	122400823
chr12	122963255	122963525
chr12	12803186	12803595
chr12	130870923	130871173
chr12	131912260	131913257
chr12	13196154	13196933
chr1	21320056	21320864
chr1	21586829	21587733
chr1	21791470	21792314
chr12	1819489	1819972
chr1	21963859	21964386
chr1	220810184	220810665
chr1	223700917	223701546
chr1	22420486	22420801
chr12	26274429	26275166
chr1	22704294	22704895
chr1	228087860	228088305
chr12	28130591	28131258
chr12	29317640	29318127
chr1	230642070	230643024
chr1	236913421	236914096
chr12	46268441	46269712
chr12	47812735	47813635
chr1	248807148	248807460
chr12	48890702	48891018
chr12	49842407	49843324
chr12	49892244	49892931
chr12	50550352	50550813
chr12	52327364	52327919
chr12	53159130	53159839
chr12	56078985	56080262
chr12	56252920	56253509
chr12	57280125	57280649
chr12	59736418	59737266
chr12	62248812	62249438
chr12	6335608	6336036
chr12	6345346	6345986
chr1	26408505	26408911
chr12	7068547	7069433
chr12	7107925	7109542
chr1	27122496	27123123
chr1	27875255	27875531
chr12	80778023	80778585
chr12	857524	857970
chr12	93229286	93229910
chr12	96988921	96989282
chr1	30191110	30191846
chr1	30918950	30919888
chr13	110617683	110618039
chr13	112722587	112723369
chr13	113219355	113220013
chr13	114004701	114005606
chr13	20993501	20994121
chr1	32307329	32307687
chr1	32500310	32501204
chr13	26434911	26436054
chr13	30114699	30115289
chr1	33367638	33368251
chr1	33470571	33470975
chr13	36857238	36857820
chr13	41361269	41362195
chr13	44258945	44259646
chr13	44359396	44359994
chr1	36299850	36300329
chr1	36420832	36421313
chr13	66069574	66069903
chr1	37479640	37480048
chr13	75537382	75538348
chr1	37811130	37811374
chr1	38923628	38923995
chr13	94548822	94550276
chr1	39701529	39702341
chr13	98222704	98223306
chr13	99356949	99357690
chr13	99436661	99437458
chr14	100108356	100108813
chr14	100213918	100215070
chr14	100486413	100486804
chr14	104700261	104701146
chr14	104973186	104973520
chr14	104978008	104978640
chr1	41493051	41493435
chr14	22588953	22590005
chr14	23078591	23079101
chr14	23094516	23095812
chr14	24332231	24333263
chr14	35365411	35365835
chr14	45268425	45269009
chr1	44793563	44794024
chr1	45410805	45411793
chr14	54773169	54774324
chr1	45802776	45803069
chr1	46347949	46348472
chr14	67679967	67680645
chr14	73568948	73570067
chr14	81401881	81402697
chr14	92726131	92726757
chr14	99604042	99605086
chr1	51235084	51235393
chr1	51331166	51331756
chr15	23038856	23040113
chr1	52613828	52614516
chr15	28085991	28086603
chr15	30978264	30978822
chr15	34331782	34332510
chr15	36428084	36428871
chr15	40266852	40267361
chr15	40694539	40695777
chr15	40766855	40767226
chr1	54132490	54133191
chr1	54810362	54810785
chr15	50353874	50355782
chr15	55279378	55280372
chr15	57158385	57158973
chr15	60391006	60391569
chr15	63487214	63487808
chr15	63503804	63505371
chr15	65236955	65237351
chr15	65286231	65287299
chr15	65295715	65296730
chr15	65318838	65319176
chr15	70091912	70092436
chr15	75201643	75202938
chr15	80159777	80160285
chr15	80160600	80161204
chr15	89646959	89647762
chr15	90648097	90648834
chr15	90949452	90949971
chr15	92617395	92617992
chr15	92906789	92907046
chr15	99454794	99455411
chr15	99708612	99709004
chr16	1188577	1189042
chr16	1240474	1240780
chr16	16127469	16127958
chr16	16590698	16591069
chr16	1708891	1709154
chr16	2422897	2423460
chr16	25031389	25032037
chr1	6259967	6261418
chr16	27179513	27179859
chr16	29177833	29178571
chr16	3031705	3031932
chr16	30334650	30335715
chr16	30896993	30897309
chr16	31052029	31052591
chr16	327226	327886
chr16	3690443	3691304
chr16	4263619	4264151
chr16	4801848	4803168
chr16	48244086	48244868
chr16	4852278	4852502
chr16	50266362	50266855
chr16	50313605	50314103
chr16	57299506	57300896
chr16	57764258	57765263
chr16	58417466	58418012
chr16	58661170	58661668
chr16	622170	622613
chr16	626860	627309
chr16	66608322	66608884
chr16	66900039	66900487
chr16	67055686	67056114
chr16	67190467	67190849
chr16	67246035	67246980
chr16	67861003	67861345
chr16	68079515	68080389
chr16	69530600	69531048
chr16	70399450	70399899
chr16	70415148	70415675
chr16	71727585	71728126
chr16	75108801	75109349
chr16	81651973	81652684
chr16	81696498	81697542
chr16	84972504	84973111
chr16	85359000	85359684
chr16	85395446	85396007
chr16	85612066	85612457
chr16	87745113	87745616
chr16	87871536	87871800
chr16	88238771	88239234
chr16	88781427	88782073
chr16	88782435	88782710
chr16	88992318	88993740
chr16	89301399	89302209
chr16	90057456	90058111
chr17	10618130	10618544
chr17	1122664	1123408
chr17	1589864	1590600
chr17	15957174	15957585
chr17	16028036	16028620
chr17	16398293	16399150
chr17	17151809	17152833
chr17	17685696	17686222
chr17	1783790	1784336
chr17	17913833	17914395
chr17	18625415	18625998
chr17	18960611	18961210
chr17	20189315	20189710
chr17	2093152	2093736
chr17	21213675	21215005
chr17	21218190	21218444
chr17	2406859	2407775
chr17	27473452	27474507
chr17	29639171	29639979
chr17	31842583	31842890
chr17	32909763	32910574
chr17	3890076	3890339
chr17	3892039	3892623
chr17	40341109	40341845
chr17	40818703	40819277
chr17	41547850	41548294
chr17	41666834	41667313
chr17	41678514	41679590
chr17	41784212	41784591
chr17	41963019	41963260
chr17	4444706	4445391
chr17	45123922	45124910
chr17	47821397	47822463
chr17	50533282	50534664
chr17	50950297	50951008
chr17	5281689	5282923
chr17	57295036	57295663
chr17	57440893	57441476
chr17	58786252	58786675
chr17	597189	597660
chr17	59829005	59829796
chr17	63431881	63432361
chr17	63701872	63702134
chr17	64965741	64966261
chr17	66374033	66374782
chr17	66493722	66494493
chr17	68438042	68438367
chr17	7220581	7221311
chr17	7259124	7259442
chr17	73291285	73292475
chr17	74295848	74296925
chr17	75033586	75035435
chr17	75535015	75535847
chr17	75683556	75684113
chr17	75749840	75750345
chr17	7579161	7579713
chr17	75983622	75983985
chr17	76279383	76279993
chr17	76623798	76624362
chr17	79819089	79819443
chr17	79905733	79906158
chr17	79933737	79934278
chr17	8062370	8063292
chr17	80892049	80892452
chr17	81200629	81201383
chr17	8120087	8121012
chr17	82236234	82236811
chr17	82267192	82268385
chr18	12359560	12359997
chr18	22930170	22930399
chr18	2570727	2572449
chr1	8317915	8318422
chr18	33469534	33470151
chr18	34659657	34660119
chr18	36200080	36201062
chr18	45617201	45617743
chr18	45664788	45665411
chr18	46060281	46061021
chr18	46281071	46282136
chr18	46408305	46409171
chr18	69975142	69975831
chr18	77065156	77065810
chr18	79156319	79157220
chr18	79393774	79395200
chr18	79395690	79396689
chr1	89804697	89805077
chr19	10303903	10304228
chr19	10580835	10581666
chr19	10813124	10813363
chr19	10915556	10916124
chr19	11126131	11126569
chr19	11138601	11138883
chr19	11496402	11497247
chr19	11581718	11582209
chr19	13033929	13034518
chr19	13089207	13089677
chr19	13886994	13887881
chr19	14048450	14048901
chr19	14425491	14426304
chr19	14476721	14477014
chr19	1467587	1469848
chr19	14784818	14785596
chr19	16771474	16771888
chr19	16920818	16921616
chr19	17721549	17722066
chr19	18029366	18030303
chr19	18915733	18915964
chr19	18969546	18969930
chr19	19179425	19180083
chr19	2034672	2035367
chr19	21020369	21021303
chr19	2156079	2156264
chr1	92544671	92545145
chr19	2739074	2740355
chr19	2798626	2799184
chr1	9280380	9280920
chr19	3047587	3048084
chr19	3210443	3211179
chr19	32340118	32340582
chr19	33407700	33408345
chr19	3365710	3367512
chr19	34430838	34431056
chr19	3459192	3460066
chr19	37210239	37210997
chr19	40464413	40465322
chr19	40806917	40807172
chr19	41225493	41226698
chr19	41367832	41368122
chr19	43562596	43563245
chr19	43701346	43701691
chr19	4372374	4372565
chr19	43784459	43784739
chr19	44906441	44906719
chr19	45016925	45017360
chr19	45098164	45098645
chr19	45152327	45154822
chr19	4525124	4525613
chr1	94541356	94542120
chr19	45614292	45614557
chr19	4567459	4568184
chr19	45864081	45864356
chr19	46395296	46396124
chr19	4723521	4724982
chr19	47315277	47315782
chr19	4732621	4733114
chr19	47377271	47377930
chr19	47743111	47743936
chr19	48325270	48325640
chr19	48399662	48400397
chr19	4870175	4870407
chr19	48765731	48766334
chr19	48891902	48892405
chr19	4927049	4927834
chr19	49451709	49452114
chr19	49564487	49564973
chr19	49848314	49848488
chr19	50003775	50004347
chr19	50606197	50606536
chr19	50896581	50897119
chr19	51002552	51003259
chr19	51395446	51395685
chr19	51926553	51927867
chr19	54359302	54359862
chr19	54439180	54439791
chr19	55071041	55071506
chr1	9719101	9719438
chr20	17504523	17505619
chr20	2314907	2315566
chr20	25223019	25223659
chr20	25237487	25238236
chr20	31967904	31968857
chr20	34215987	34216443
chr20	34472570	34472979
chr20	35269183	35269792
chr20	35992780	35993024
chr20	38764728	38765260
chr20	3909951	3910491
chr20	41172999	41173605
chr20	44407358	44407843
chr20	44979110	44979761
chr20	45347739	45348699
chr20	48620272	48620841
chr20	48789190	48789741
chr20	49812311	49813382
chr20	50111059	50111583
chr20	5078359	5078949
chr20	53915528	53916136
chr20	5737032	5737767
chr20	57451802	57452524
chr20	58982654	58983029
chr20	62489643	62489920
chr20	62534909	62535178
chr20	62921275	62921562
chr20	64064446	64064701
chr20	64316308	64317358
chr2	10006542	10007319
chr2	101306847	101307287
chr2	10283211	10283643
chr2	105396786	105397060
chr2	109409155	109409808
chr2	111346137	111347274
chr2	111642796	111643301
chr2	112624417	112624751
chr2	112881213	112881687
chr21	15732409	15732619
chr2	117814342	117815180
chr2	120291495	120292450
chr21	28745107	28746022
chr21	28884887	28885539
chr21	31714047	31715314
chr21	32545945	32546463
chr2	133138506	133139143
chr21	33368101	33368684
chr21	33947523	33948422
chr21	34110456	34111214
chr21	34745537	34746212
chr2	135797339	135797961
chr2	135875639	135876741
chr21	37509484	37510204
chr21	38955457	38955822
chr21	38985017	38986268
chr21	39445315	39446173
chr21	41783399	41784368
chr21	42449847	42450413
chr21	42957433	42957646
chr21	43922085	43922670
chr21	44297707	44297963
chr21	44764670	44766008
chr21	45554786	45556376
chr21	46509768	46510384
chr2	151775036	151775648
chr2	15576839	15577587
chr2	15764125	15764618
chr2	159137439	159137916
chr2	164903131	164903609
chr2	173402403	173402834
chr2	197310272	197311170
chr2	20097884	20098585
chr2	201127571	201127957
chr2	208175207	208175640
chr2	214809007	214809219
chr2	216775068	216775477
chr22	17753293	17753946
chr22	17847386	17847767
chr2	219387555	219388735
chr22	19576625	19577395
chr22	19578187	19578550
chr22	24525251	24525914
chr22	25403858	25405635
chr22	26493273	26493999
chr22	29628959	29629766
chr2	229714192	229715319
chr22	29882796	29884024
chr22	30266642	30267497
chr2	231069437	231069786
chr22	31661878	31662744
chr2	231687106	231687881
chr22	31802397	31803104
chr22	32558603	32559100
chr2	233251378	233252110
chr2	235911644	235912174
chr22	37100322	37101233
chr22	37229914	37230683
chr22	37676914	37677534
chr2	237687706	237688036
chr22	38135194	38135817
chr2	239275043	239275689
chr2	240251081	240251763
chr22	40499157	40499578
chr22	40682995	40683438
chr22	42317021	42317368
chr22	42717245	42717987
chr22	42867595	42868136
chr2	24456578	24457008
chr22	45208943	45209854
chr22	46753937	46754831
chr22	47129769	47130524
chr22	50001866	50002291
chr22	50118501	50119292
chr2	25833608	25834066
chr2	27081160	27081636
chr2	27683248	27684021
chr2	28355522	28356646
chr2	28366324	28367217
chr2	38551942	38552740
chr2	43130994	43131872
chr2	43210314	43211197
chr2	44479232	44479783
chr2	46315046	46315802
chr2	48145978	48146389
chr2	54589299	54589941
chr2	55616516	55616705
chr2	64359862	64360595
chr2	65382775	65383747
chr2	6826149	6826900
chr2	72887041	72888161
chr2	74503059	74503498
chr2	84926800	84927331
chr2	85053833	85054186
chr2	85499963	85500509
chr2	87466724	87467115
chr2	87603519	87604484
chr2	96148525	96148829
chr2	96157514	96158202
chr2	9914475	9914991
chr3	10553597	10553958
chr3	12840830	12842041
chr3	129398806	129400123
chr3	129413711	129414474
chr3	129490218	129490673
chr3	133661385	133662664
chr3	13496298	13496641
chr3	138241652	138242052
chr3	138780981	138781497
chr3	139339139	139339668
chr3	141441258	141441718
chr3	14144362	14145048
chr3	15011127	15011755
chr3	156787884	156788629
chr3	158167794	158168478
chr3	158716754	158717377
chr3	158746790	158747304
chr3	16550848	16551262
chr3	180601869	180602674
chr3	184017363	184018549
chr3	184371541	184371964
chr3	184523834	184524190
chr3	185660003	185660832
chr3	194447241	194447636
chr3	194623482	194624298
chr3	194840706	194841457
chr3	195177827	195178748
chr3	195863093	195864066
chr3	196022167	196023036
chr3	196126935	196128206
chr3	196181723	196182265
chr3	196196571	196196909
chr3	197905997	197906397
chr3	24259930	24260663
chr3	32584664	32585151
chr3	36954828	36955147
chr3	37244105	37244570
chr3	37996836	37997150
chr3	38717543	38718097
chr3	39146956	39147723
chr3	39383192	39383864
chr3	39447794	39448249
chr3	42652410	42653278
chr3	42839696	42839992
chr3	44968394	44969374
chr3	45656677	45657243
chr3	46558125	46558902
chr3	47989765	47990475
chr3	48503415	48504450
chr3	51637918	51638352
chr3	51682008	51682432
chr3	52182032	52182694
chr3	53113807	53114423
chr3	53219757	53220364
chr3	53236046	53236629
chr3	65039553	65040331
chr3	66997581	66997797
chr3	72460332	72461239
chr3	97910898	97911817
chr3	98573857	98574570
chr3	9978850	9979317
chr4	107824325	107825462
chr4	112170208	112170735
chr4	118767038	118767575
chr4	139172330	139172527
chr4	139555192	139557499
chr4	143513020	143514253
chr4	145954856	145955380
chr4	146175566	146176491
chr4	14856378	14856799
chr4	151671497	151672237
chr4	153138058	153138597
chr4	162163801	162164468
chr4	1711875	1713155
chr4	182975624	182976122
chr4	26319022	26320115
chr4	2803695	2804079
chr4	3436875	3437448
chr4	37687263	37687516
chr4	39135281	39135645
chr4	48243360	48244133
chr4	48481553	48481940
chr4	54063709	54064960
chr4	6278711	6279133
chr4	6749302	6749962
chr4	78644778	78645045
chr4	87054196	87054876
chr4	88178024	88178837
chr5	109409213	109410510
chr5	118356522	118357183
chr5	1201045	1201976
chr5	124655948	124656350
chr5	134114112	134115009
chr5	135456060	135456814
chr5	135482160	135482631
chr5	135566116	135566982
chr5	139262652	139263142
chr5	139774874	139775696
chr5	140725813	140726437
chr5	141564146	141564710
chr5	153741664	153742678
chr5	159341688	159342280
chr5	172187097	172187318
chr5	173764396	173764934
chr5	179803549	179804190
chr5	180784540	180784842
chr5	36740373	36740851
chr5	43631163	43631657
chr5	56812203	56812433
chr5	57693112	57693426
chr5	60688068	60688699
chr5	75668816	75669758
chr5	76527254	76528163
chr5	78483531	78484372
chr5	7896995	7897366
chr5	80078781	80079311
chr5	80257436	80257833
chr5	87300781	87301161
chr5	95631587	95632522
chr6	106519444	106519952
chr6	107674962	107675818
chr6	108782196	108782681
chr6	10954381	10954869
chr6	109799754	109800208
chr6	110944600	110945185
chr6	125192286	125192796
chr6	131923425	131923702
chr6	136968006	136968487
chr6	146913925	146914330
chr6	148578226	148578571
chr6	152095211	152095536
chr6	15341334	15341620
chr6	15365247	15365635
chr6	157221037	157221825
chr6	157612821	157613547
chr6	157747216	157747774
chr6	158040231	158040857
chr6	1596137	1596652
chr6	159981946	159982232
chr6	160991166	160992685
chr6	161370857	161371175
chr6	166258652	166259382
chr6	166633712	166634101
chr6	166942599	166943140
chr6	19999618	19999982
chr6	20126798	20127664
chr6	20826374	20826795
chr6	24520997	24521267
chr6	25035371	25036545
chr6	26351364	26351929
chr6	27791216	27791735
chr6	28794637	28794991
chr6	30396844	30397357
chr6	30597192	30597822
chr6	30682140	30682411
chr6	31396987	31397226
chr6	31904032	31904270
chr6	32107312	32107820
chr6	32153345	32155065
chr6	32894096	32895234
chr6	33112042	33112659
chr6	33126080	33126556
chr6	3324297	3324889
chr6	33702430	33702699
chr6	34163492	34164191
chr6	3422003	3422475
chr6	3455116	3456140
chr6	34611154	34611415
chr6	36099848	36100409
chr6	36347669	36348072
chr6	36680243	36680771
chr6	37691918	37692397
chr6	37822941	37823275
chr6	37897318	37898531
chr6	41538697	41539185
chr6	43926686	43927177
chr6	44096574	44097045
chr6	44100013	44100479
chr6	48827078	48827727
chr6	52513404	52513809
chr6	53171698	53172383
chr6	53300568	53301440
chr6	53437486	53438140
chr6	56843573	56844484
chr6	56938559	56939227
chr6	57976316	57976883
chr6	6546374	6547528
chr6	6701866	6702319
chr6	70369225	70369708
chr6	7224505	7225380
chr6	72621806	72623435
chr6	7267212	7268053
chr6	7342119	7342701
chr6	73585345	73586596
chr6	8983184	8983649
chr6	90368985	90369505
chr7	100344472	100345568
chr7	100465832	100466292
chr7	100556399	100557013
chr7	100866955	100867896
chr7	103914423	103915003
chr7	106042677	106043113
chr7	107874542	107875105
chr7	118183556	118184466
chr7	128031140	128032639
chr7	131513363	131514080
chr7	131602479	131603366
chr7	135169150	135169416
chr7	138161540	138161907
chr7	142964400	142964789
chr7	150322140	150323979
chr7	151113788	151114231
chr7	1533873	1534163
chr7	154672661	154673034
chr7	155291016	155291470
chr7	1647957	1649003
chr7	16753397	16754575
chr7	2478495	2478934
chr7	24829791	24830233
chr7	27784335	27784932
chr7	28062112	28062697
chr7	43582712	43583942
chr7	44796101	44797662
chr7	4549456	4550269
chr7	48084929	48085282
chr7	50496959	50497534
chr7	51376366	51376949
chr7	55546698	55547441
chr7	5598801	5599393
chr7	5786469	5786788
chr7	67019630	67020225
chr7	67036574	67037285
chr7	67042886	67043801
chr7	73636304	73636822
chr7	74002750	74003441
chr7	74343807	74344496
chr7	774331	774823
chr7	98922182	98923166
chr7	99274110	99274711
chr8	102256900	102257716
chr8	102576763	102577286
chr8	104665084	104665827
chr8	11853834	11854385
chr8	11943558	11944086
chr8	123041529	123042696
chr8	124751497	124752186
chr8	125271228	125271858
chr8	12549104	12549808
chr8	127831329	127832007
chr8	127889951	127890680
chr8	128014157	128015012
chr8	131856754	131857463
chr8	140614779	140615183
chr8	141026447	141027208
chr8	141157169	141157609
chr8	141263975	141264523
chr8	143280847	143281052
chr8	143635436	143636709
chr8	143950818	143951021
chr8	143995310	143996270
chr8	144472384	144472755
chr8	16825826	16826452
chr8	18121972	18122176
chr8	22117853	22118225
chr8	23574380	23574915
chr8	26385556	26385790
chr8	26628590	26629425
chr8	27426202	27426679
chr8	27727124	27727723
chr8	27891681	27892217
chr8	30722733	30723264
chr8	37737426	37737915
chr8	38475642	38476319
chr8	41612401	41613207
chr8	41834438	41835165
chr8	42412183	42413117
chr8	53731058	53731718
chr8	60467358	60467818
chr8	80023645	80024160
chr8	80085092	80085590
chr8	8310525	8311311
chr8	85297284	85298046
chr8	8917525	8918201
chr8	95067311	95068130
chr8	96333023	96333505
chr8	96448570	96449245
chr8	9830820	9831657
chr9	101485914	101487404
chr9	109133863	109134659
chr9	109440594	109441206
chr9	111482688	111484596
chr9	113112827	113113172
chr9	113657731	113658460
chr9	122180630	122181059
chr9	122331505	122332577
chr9	124320211	124320772
chr9	127862160	127862961
chr9	128296458	128297293
chr9	128948373	128948655
chr9	129885702	129886299
chr9	132258905	132259613
chr9	132901721	132902281
chr9	133371471	133371765
chr9	133543155	133544491
chr9	134442586	134443986
chr9	136201800	136202067
chr9	136760909	136761175
chr9	137305597	137305847
chr9	19087246	19088088
chr9	35110455	35110666
chr9	36665828	36666452
chr9	37415243	37415598
chr9	4685958	4686478
chr9	6779336	6780237
chr9	75238053	75238881
chr9	83544226	83544806
chr9	87551654	87552299
chr9	95048280	95049098
chr9	95493929	95494963
chr9	97564170	97564721
chrX	132470700	132471274
chrX	1383568	1384091
chrX	150772039	150772629
chrX	151679819	151680756
chrX	154484445	154485012
chrX	154495573	154495990
chrX	23782838	23783666
chrX	37846938	37847903
chrX	47556084	47556627
chrX	47563818	47564055
chrX	48531459	48531987
chrX	48675927	48677132
chrX	65997812	65998604
chrX	71052809	71053693

## Sheet: EGR Upregulated
chr	start	end
chr10	102419585	102419847
chr10	103194145	103194533
chr10	11823173	11823990
chr10	124916514	124917931
chr10	125141941	125142343
chr10	133127428	133128411
chr10	133278363	133279287
chr10	133324123	133324873
chr10	17200897	17201849
chr10	31133581	31134350
chr10	32346049	32347663
chr10	73940585	73941166
chr10	75409342	75409936
chr10	77836266	77836815
chr10	88800646	88801138
chr10	97414780	97415439
chr10	98323210	98323702
chr1	10494500	10495533
chr1	1091351	1092152
chr1	109773539	109774133
chr11	101129180	101129950
chr11	10307720	10308318
chr11	10792333	10793129
chr1	110963727	110964402
chr11	118572075	118573511
chr11	118607461	118609784
chr11	121655413	121656283
chr11	12200923	12201745
chr1	112718748	112718991
chr11	130213116	130213698
chr11	14358198	14359376
chr11	17734620	17735315
chr1	1273507	1274480
chr11	3091535	3092179
chr1	144560098	144561325
chr11	44775435	44775755
chr11	46593374	46594397
chr1	148522508	148523671
chr1	154519482	154520658
chr1	156281292	156281607
chr1	156728311	156729235
chr11	57644885	57645085
chr11	59135773	59136404
chr1	15975374	15976301
chr1	16055663	16056585
chr11	61293810	61295677
chr1	161446799	161448261
chr1	161461590	161463055
chr11	65290595	65291200
chr1	165827373	165829205
chr11	66868685	66869366
chr1	166875667	166876680
chr11	67312345	67312966
chr11	67366961	67367437
chr11	67372482	67374510
chr11	73787698	73788392
chr11	74748412	74749755
chr11	75350731	75352637
chr1	202188832	202189229
chr1	206001043	206001865
chr1	208244091	208244834
chr12	104957712	104958937
chr12	105946570	105946979
chr12	120116254	120117589
chr12	122400404	122400823
chr12	124632327	124633582
chr12	12803186	12803595
chr12	12996223	12996589
chr12	131912260	131913257
chr12	132887149	132888121
chr12	21437482	21438460
chr1	222711938	222713574
chr12	29148452	29150329
chr1	230205623	230206265
chr1	230916363	230917571
chr1	245051301	245052411
chr1	246723899	246725083
chr12	51217122	51218752
chr1	25302355	25302760
chr12	54368524	54369788
chr12	56078985	56080262
chr12	561698	562562
chr12	57093951	57094246
chr12	630432	631083
chr1	27102748	27102994
chr1	27666686	27667196
chr1	29259340	29260404
chr12	93315865	93316940
chr13	100588307	100589198
chr13	112704197	112704712
chr13	113363569	113364624
chr1	31815717	31816274
chr1	31939894	31940119
chr13	20901997	20903256
chr1	32133257	32133894
chr1	32247980	32248663
chr13	32538160	32539197
chr13	36345471	36347003
chr13	49495469	49496524
chr13	51221918	51222810
chr1	36369059	36369493
chr1	37479640	37480048
chr13	95300757	95302367
chr14	103292809	103293237
chr14	103333424	103334985
chr14	104815304	104816658
chr14	105086721	105087144
chr14	105414920	105415394
chr14	22588953	22590005
chr14	24434130	24434370
chr1	43069440	43070097
chr1	44813600	44814158
chr14	49620156	49621345
chr14	52694718	52696123
chr1	47226453	47226836
chr14	74922840	74923517
chr14	96797088	96798211
chr15	101488149	101490082
chr15	30625352	30626636
chr15	31283085	31283590
chr15	41543739	41544497
chr15	45048534	45049634
chr1	54541898	54542887
chr15	67520767	67521948
chr15	72226722	72227002
chr15	74787510	74788156
chr15	99433089	99433889
chr16	10953889	10954465
chr16	1236702	1237043
chr16	1474566	1475585
chr16	14910794	14911595
chr16	16309449	16310251
chr16	164465	165499
chr16	1820461	1821152
chr16	18401895	18402706
chr1	6208701	6209941
chr16	2135811	2136537
chr16	30021266	30022018
chr16	30896993	30897309
chr16	30984801	30985733
chr16	31108146	31108755
chr16	3234618	3235597
chr16	327226	327886
chr16	4476869	4477136
chr16	50245358	50246696
chr16	57475734	57476336
chr16	57764258	57765263
chr16	67428193	67428786
chr16	67928231	67928946
chr16	68843220	68844192
chr16	70746040	70747036
chr16	75516751	75517706
chr16	85395446	85396007
chr16	88799891	88800352
chr16	89711487	89712446
chr17	1203140	1203864
chr17	15563014	15563904
chr17	16453164	16453696
chr17	16463711	16464219
chr17	19992774	19993273
chr17	28527258	28527771
chr17	30650858	30651232
chr17	32066897	32067584
chr17	3534816	3535891
chr17	38704983	38705687
chr17	3890076	3890339
chr17	3892039	3892623
chr17	43846258	43846574
chr17	44086427	44087453
chr17	44138066	44138548
chr17	46266535	46267627
chr17	47229432	47230385
chr17	597189	597660
chr17	60036999	60037584
chr17	69326742	69327642
chr17	7259124	7259442
chr17	75753561	75754209
chr17	78748668	78749145
chr17	79811360	79811912
chr17	81901806	81902785
chr17	81932132	81932600
chr17	82868630	82869208
chr18	24271460	24272291
chr18	267468	268912
chr18	31684719	31685719
chr18	36186696	36187916
chr18	48008020	48008749
chr18	48798682	48799318
chr18	79964363	79965019
chr18	80253912	80254388
chr19	10095917	10096631
chr19	10230789	10231665
chr19	10421042	10421213
chr19	10759532	10760138
chr19	12760450	12760925
chr19	12956744	12957540
chr19	13774246	13775150
chr19	14288802	14289294
chr19	16355228	16355962
chr19	17215037	17215949
chr19	1725391	1725978
chr19	17377068	17377882
chr19	17766509	17766968
chr19	19406320	19406586
chr19	1992798	1993229
chr19	2034672	2035367
chr1	92851673	92852631
chr19	3224361	3225152
chr19	33407700	33408345
chr19	35495224	35495848
chr19	3560502	3560846
chr19	3821816	3822335
chr19	38770787	38771229
chr19	40576455	40577229
chr19	41754010	41754249
chr19	41795042	41795287
chr19	41955613	41955810
chr19	42295889	42296666
chr19	43626116	43626522
chr19	46015092	46015659
chr19	46678080	46678673
chr19	46736543	46737760
chr19	4678874	4679474
chr19	48608749	48609281
chr19	49335167	49336081
chr19	55304347	55304608
chr19	55643428	55643848
chr19	5567389	5568315
chr19	5627609	5627832
chr19	58361939	58363111
chr19	603842	604876
chr19	6065770	6066417
chr19	6772283	6773158
chr19	7540876	7541594
chr19	8512171	8512408
chr19	958906	959233
chr20	35277435	35278375
chr20	36886894	36887683
chr20	3744907	3745510
chr20	41135287	41135500
chr20	46689066	46689938
chr20	5065799	5066384
chr20	62972298	62972883
chr20	63948512	63949452
chr20	64316308	64317358
chr2	10028987	10029632
chr2	11465400	11466352
chr21	29376473	29376905
chr2	131527681	131528491
chr21	34459423	34459865
chr21	34888009	34888389
chr21	38955457	38955822
chr21	42665701	42666480
chr21	43922085	43922670
chr2	15253654	15254509
chr21	6466170	6468287
chr21	7829454	7829852
chr2	183124034	183125053
chr2	186485724	186487292
chr2	202588516	202589276
chr22	25110766	25112015
chr22	25403858	25405635
chr22	28800032	28801053
chr22	29073900	29074175
chr22	29882796	29884024
chr2	230415885	230416393
chr22	31630214	31631127
chr22	31633889	31634120
chr2	239316940	239317430
chr22	39388232	39388961
chr22	41366788	41367857
chr22	43163519	43164772
chr22	43183528	43183865
chr22	44697459	44697785
chr22	44975438	44975886
chr22	50469775	50470318
chr22	50732156	50732653
chr2	28393334	28393617
chr2	32356618	32358123
chr2	36362311	36362748
chr2	3650905	3651335
chr2	43168558	43170381
chr2	43210314	43211197
chr2	46315046	46315802
chr2	46986856	46987528
chr2	48145978	48146389
chr2	58240889	58241601
chr2	62313584	62314227
chr2	70108523	70109213
chr2	73112392	73113566
chr2	89585401	89585837
chr2	91659792	91660216
chr2	96157514	96158202
chr3	119463158	119464025
chr3	125186207	125186482
chr3	126985674	126986355
chr3	127574902	127575724
chr3	133927424	133928059
chr3	15427062	15427999
chr3	197627192	197628477
chr3	23202650	23204150
chr3	38453165	38454556
chr3	48465370	48466994
chr3	50189243	50189791
chr3	9862455	9863375
chr4	1130414	1131092
chr4	120066319	120067552
chr4	141220609	141221637
chr4	162163801	162164468
chr4	183398255	183399338
chr4	37977027	37978111
chr4	6749302	6749962
chr4	8440248	8441268
chr4	88822992	88823919
chr4	972652	973895
chr4	986627	987627
chr5	10284042	10284316
chr5	134018323	134018997
chr5	135456060	135456814
chr5	139517793	139518488
chr5	139808422	139809022
chr5	172187097	172187318
chr5	177005772	177007158
chr5	177357545	177358298
chr5	177491446	177491864
chr5	180090321	180090779
chr5	36875056	36875581
chr5	61161786	61162847
chr5	7896995	7897366
chr5	95730824	95732468
chr6	104940900	104941703
chr6	111105422	111106029
chr6	119147073	119147697
chr6	157273746	157273970
chr6	157459334	157459712
chr6	26401848	26402642
chr6	33431024	33431267
chr6	34238056	34238378
chr6	34714622	34715136
chr6	35522665	35523296
chr6	36680243	36680771
chr6	36743806	36744703
chr6	42563598	42564719
chr6	70955381	70956668
chr6	72620158	72620706
chr6	72621806	72623435
chr6	8435032	8435929
chr7	100217162	100218227
chr7	100344472	100345568
chr7	101169856	101170108
chr7	102286240	102287335
chr7	102539305	102539922
chr7	102638411	102638887
chr7	139044196	139044849
chr7	1537843	1538611
chr7	30913384	30913780
chr7	37448280	37449338
chr7	47481939	47482774
chr7	602176	602964
chr7	77331911	77332262
chr7	77415506	77416914
chr8	109064072	109064585
chr8	127917044	127918012
chr8	143771239	143772227
chr8	143950818	143951021
chr8	144078172	144079225
chr8	1781097	1781872
chr8	21922063	21922564
chr8	22622604	22623445
chr8	26385556	26385790
chr8	56015920	56016397
chr8	84626076	84626539
chr9	121550512	121550926
chr9	122370702	122371331
chr9	124320211	124320772
chr9	126781653	126782258
chr9	127809572	127810337
chr9	129174076	129174288
chr9	129488226	129489452
chr9	129610493	129611007
chr9	132258905	132259613
chr9	133464315	133464585
chr9	34899576	34900027
chr9	36665828	36666452
chr9	6680777	6682028
chr9	69173614	69174760
chr9	70258157	70259618
chr9	87497497	87498738
chr9	88781593	88782400
chr9	95493929	95494963
chr9	96417202	96417642
chr9	97803382	97804075
chrX	107777020	107777502
chrX	129957154	129957799
chrX	136250460	136251734
chrX	153687571	153690095
chrX	55014836	55015625

## Sheet: GATA Downregulated
chr	start	end
chr10	118341794	118342675
chr10	119092151	119092789
chr10	120850971	120851784
chr10	120942734	120943328
chr10	125141941	125142343
chr10	18735692	18736270
chr10	21335006	21335407
chr10	34758361	34758725
chr10	5959694	5960812
chr10	62804252	62806116
chr10	71797226	71798342
chr10	73262166	73262545
chr10	73774610	73774996
chr10	78028962	78030024
chr10	80503999	80504716
chr10	89251476	89252237
chr10	95529021	95529302
chr10	95531502	95531773
chr10	96831754	96833315
chr10	97744262	97744746
chr10	97948535	97949405
chr1	100895363	100897003
chr1	110034203	110035381
chr11	107040449	107041077
chr11	112219602	112220276
chr11	112286014	112286397
chr11	11402093	11402622
chr11	116772476	116773557
chr11	119028968	119029263
chr11	119338357	119338610
chr11	14904702	14906002
chr11	3124065	3124962
chr11	34208423	34209112
chr11	35138826	35140363
chr11	36019049	36020200
chr11	36104662	36105721
chr11	45983008	45983693
chr11	46541468	46542498
chr11	46557552	46558185
chr11	47855984	47856711
chr1	151774243	151775070
chr1	153343510	153344936
chr1	153957920	153958891
chr1	154519482	154520658
chr1	15543348	15544133
chr1	156749365	156749718
chr1	156755592	156755919
chr11	59550280	59551520
chr1	160049185	160049433
chr11	60130544	60130848
chr1	160256529	160257067
chr11	62862472	62863044
chr11	63567024	63567877
chr11	65510665	65511131
chr11	65578719	65578988
chr11	65941177	65942135
chr11	67382428	67382929
chr11	69073333	69073901
chr11	69674410	69675629
chr11	70319547	70319963
chr11	72321456	72322049
chr11	83007846	83008555
chr1	184743118	184743622
chr11	86145731	86146107
chr11	8768677	8769349
chr1	193067930	193068689
chr1	19476557	19477444
chr1	202105673	202106839
chr1	203006965	203007895
chr1	204398325	204398888
chr1	205121673	205122667
chr1	206074829	206075346
chr1	206672806	206673725
chr1	207649955	207650523
chr1	207816408	207817189
chr1	207825781	207826225
chr1	209827450	209828499
chr12	101793401	101793965
chr12	108689349	108689690
chr1	211372250	211372861
chr12	122963255	122963525
chr1	21307620	21308366
chr1	21320056	21320864
chr12	132159943	132160792
chr1	216606005	216606475
chr12	1819489	1819972
chr1	223870474	223871447
chr12	26274429	26275166
chr1	226360329	226360771
chr1	233065637	233066262
chr1	23751196	23751642
chr12	51025853	51026774
chr12	52148537	52148937
chr12	52327364	52327919
chr12	53808941	53809494
chr12	56167584	56168421
chr12	56252920	56253509
chr12	6635362	6636557
chr12	857524	857970
chr12	89663565	89664773
chr12	93229286	93229910
chr13	112704197	112704712
chr13	112722587	112723369
chr13	114140222	114140898
chr13	20206514	20207127
chr13	24683901	24684186
chr13	30465712	30466445
chr13	39401358	39402111
chr13	44258945	44259646
chr13	44989052	44990224
chr13	45236063	45236625
chr13	60009490	60009838
chr1	36299850	36300329
chr1	3803988	3804422
chr1	3807759	3808329
chr1	38923628	38923995
chr1	39192033	39192768
chr13	95207816	95208370
chr13	98942999	98943601
chr13	99356949	99357690
chr14	100076114	100076549
chr14	101957550	101958033
chr14	103355528	103356705
chr14	104700261	104701146
chr14	105075331	105075854
chr14	105090375	105090915
chr14	22560930	22561285
chr14	23020640	23021294
chr14	24090590	24090819
chr1	43069440	43070097
chr1	44730456	44731575
chr1	45014559	45014727
chr1	45410805	45411793
chr14	80940216	80940509
chr1	51300027	51300361
chr15	22908892	22909349
chr15	40266852	40267361
chr15	40569109	40569616
chr15	45031194	45031997
chr15	48851953	48852349
chr15	51647128	51647580
chr15	51652085	51652578
chr15	55217458	55217921
chr15	57158385	57158973
chr15	64681302	64681937
chr15	67048604	67049130
chr15	73991653	73992036
chr15	75029104	75030008
chr15	80159777	80160285
chr15	80901996	80903132
chr15	81265879	81266737
chr15	87645575	87646287
chr15	90949452	90949971
chr15	92906789	92907046
chr16	12682425	12682983
chr1	6198956	6200111
chr16	20746987	20747636
chr16	22297050	22298691
chr16	25055406	25056088
chr16	27237037	27238008
chr16	29177833	29178571
chr16	30070868	30071270
chr16	30549429	30549736
chr16	3149616	3151065
chr16	3152288	3153089
chr16	327226	327886
chr1	6666700	6667496
chr16	67526262	67526916
chr16	68843220	68844192
chr16	70018310	70018722
chr1	67307067	67308563
chr16	74991511	74992595
chr16	75003531	75003849
chr16	75062438	75063228
chr16	88473759	88474413
chr16	88530844	88531312
chr16	88992318	88993740
chr1	70156522	70156975
chr17	16158687	16159073
chr17	17112047	17112351
chr17	19055397	19055834
chr17	20189965	20190365
chr17	27461432	27461952
chr17	28105497	28105970
chr17	28527258	28527771
chr17	28749962	28750575
chr17	32971060	32971900
chr17	40329855	40330854
chr1	74197721	74198558
chr17	47946990	47947425
chr17	53662572	53663102
chr17	59365359	59366012
chr17	63529661	63530156
chr17	6675087	6675879
chr17	7023476	7024148
chr17	73191388	73191794
chr17	75843646	75845643
chr17	77036568	77037511
chr17	8062370	8063292
chr17	80755770	80756397
chr17	80892049	80892452
chr17	8118779	8119324
chr17	996477	997256
chr18	23586126	23587183
chr18	2994612	2995106
chr18	36850447	36851013
chr18	46408305	46409171
chr18	58117710	58118411
chr19	11587477	11588484
chr19	12872869	12873383
chr19	13116270	13117262
chr19	15844475	15845012
chr19	16611905	16612554
chr1	92544671	92545145
chr19	32670011	32670314
chr19	35468721	35469186
chr19	40464413	40465322
chr19	4180992	4181498
chr19	41955613	41955810
chr19	42450168	42450896
chr19	43766261	43767126
chr19	44906441	44906719
chr19	4539609	4540246
chr19	49390888	49391332
chr19	49451709	49452114
chr19	49564487	49564973
chr19	50003775	50004347
chr19	516582	517364
chr19	55564075	55564677
chr19	58279221	58279636
chr19	5985205	5985756
chr19	6862663	6863901
chr19	7679394	7680001
chr19	8208464	8209733
chr20	25223019	25223659
chr20	33591770	33592338
chr20	35120126	35120641
chr20	37178115	37178554
chr20	38113274	38114608
chr20	38373193	38373816
chr20	40990535	40991078
chr20	41118126	41118594
chr20	41340001	41341100
chr20	44407358	44407843
chr20	44979110	44979761
chr20	492090	492748
chr20	50837908	50838542
chr20	51528762	51529372
chr20	57451802	57452524
chr2	10006542	10007319
chr2	101306847	101307287
chr2	102063633	102064675
chr2	102335791	102336319
chr2	109794105	109794616
chr2	110576843	110577384
chr2	111642796	111643301
chr2	113173546	113174701
chr2	113181203	113181872
chr21	29372416	29372802
chr2	130161071	130161570
chr21	36028299	36028956
chr2	136423476	136423968
chr21	37509484	37510204
chr21	43925059	43925543
chr21	44764670	44766008
chr21	45128637	45128979
chr21	46294582	46295895
chr21	46483315	46483701
chr2	151775036	151775648
chr2	15591464	15592448
chr2	15614941	15615525
chr2	174051563	174052283
chr2	189465405	189465975
chr2	190880240	190882317
chr2	196101219	196101998
chr2	199471009	199471835
chr22	17847386	17847767
chr22	17952313	17952861
chr2	218393914	218394113
chr22	19144399	19144985
chr22	19578187	19578550
chr22	22195072	22195889
chr22	23223884	23224384
chr22	23675516	23676189
chr22	26500550	26501390
chr22	26665356	26665968
chr22	29628959	29629766
chr2	231069437	231069786
chr22	31211919	31212647
chr22	31661878	31662744
chr2	233409635	233410233
chr22	39501892	39502799
chr22	40499157	40499578
chr22	40612229	40612959
chr2	241215478	241215818
chr22	42317021	42317368
chr22	42717245	42717987
chr22	44026877	44027341
chr2	24461630	24462176
chr22	50118501	50119292
chr2	26721436	26722101
chr2	26972243	26972700
chr2	28334413	28335086
chr2	38690613	38691448
chr2	42132845	42133539
chr2	44638649	44639083
chr2	48145978	48146389
chr2	54589299	54589941
chr2	68650985	68651945
chr2	70257863	70258628
chr2	87571999	87573099
chr2	87603519	87604484
chr2	87683273	87683948
chr2	97112347	97112853
chr3	100335455	100335814
chr3	108598391	108598894
chr3	119417835	119418579
chr3	122355412	122356117
chr3	124620528	124621027
chr3	129413711	129414474
chr3	138608460	138609587
chr3	139339139	139339668
chr3	141192241	141192695
chr3	150546002	150547119
chr3	15519970	15521090
chr3	158716754	158717377
chr3	194840706	194841457
chr3	195117925	195118495
chr3	196022167	196023036
chr3	24259930	24260663
chr3	37996836	37997150
chr3	38717543	38718097
chr3	38725707	38726025
chr3	39065055	39065544
chr3	42652410	42653278
chr3	4462676	4462974
chr3	44968394	44969374
chr3	51637918	51638352
chr3	51686466	51686862
chr3	52182032	52182694
chr3	52289314	52289679
chr3	52466464	52466957
chr3	57983445	57984387
chr3	69079823	69080576
chr3	9884484	9884857
chr4	13544396	13545302
chr4	153501490	153502050
chr4	183395444	183395716
chr4	24550487	24551210
chr4	39976424	39978275
chr4	48481553	48481940
chr4	6278711	6279133
chr4	6908970	6910284
chr4	77862420	77863306
chr4	78621394	78621848
chr4	86961495	86962287
chr4	89835975	89836421
chr5	10294585	10295137
chr5	111472573	111473024
chr5	115497160	115497685
chr5	1185631	1186376
chr5	1201045	1201976
chr5	124655948	124656350
chr5	135459013	135459395
chr5	149046178	149046961
chr5	150000188	150002054
chr5	178730236	178731001
chr5	181221840	181222623
chr5	56688210	56688910
chr5	57696763	57697452
chr5	62223327	62223885
chr5	62421301	62422029
chr5	72847954	72849367
chr5	75668816	75669758
chr5	76527254	76528163
chr5	76738812	76739389
chr5	80078781	80079311
chr6	106488244	106489224
chr6	116666664	116667108
chr6	13302595	13303285
chr6	134295796	134296556
chr6	135073777	135074687
chr6	135089297	135089664
chr6	135093627	135093977
chr6	137589322	137589816
chr6	146444068	146444909
chr6	147709332	147710339
chr6	157459334	157459712
chr6	157612821	157613547
chr6	157747216	157747774
chr6	16215211	16215899
chr6	16277155	16277884
chr6	166707077	166707439
chr6	18122262	18123002
chr6	20126798	20127664
chr6	20444569	20445132
chr6	25035371	25036545
chr6	26205665	26206256
chr6	26311556	26312002
chr6	26351364	26351929
chr6	26382930	26383537
chr6	28343798	28344732
chr6	31834312	31835396
chr6	31904032	31904270
chr6	33112042	33112659
chr6	3324297	3324889
chr6	34611154	34611415
chr6	36123721	36124145
chr6	37784389	37784984
chr6	48827078	48827727
chr6	52513404	52513809
chr6	53300568	53301440
chr6	70369225	70369708
chr6	73422150	73422931
chr6	73585345	73586596
chr6	89638316	89639117
chr7	100344472	100345568
chr7	103540630	103541578
chr7	1096206	1096867
chr7	128031140	128032639
chr7	139602889	139603685
chr7	151113788	151114231
chr7	155380166	155380546
chr7	2018604	2020255
chr7	26200131	26201879
chr7	27784335	27784932
chr7	35003294	35004291
chr7	44847396	44848710
chr7	44988060	44988378
chr7	4679427	4679716
chr7	50303774	50305238
chr7	55557636	55558224
chr7	6435499	6435969
chr7	66869510	66870624
chr7	73715618	73716183
chr7	74002750	74003441
chr7	76314291	76314615
chr7	92424360	92424885
chr7	99990889	99991248
chr8	102256900	102257716
chr8	102541713	102542185
chr8	11858067	11858272
chr8	123041529	123042696
chr8	124751497	124752186
chr8	12549104	12549808
chr8	129885459	129885969
chr8	139156507	139157119
chr8	140717525	140718555
chr8	141026447	141027208
chr8	144417782	144418157
chr8	144522033	144523506
chr8	22036640	22037243
chr8	22595269	22595517
chr8	30743353	30744552
chr8	33397301	33397916
chr8	73011975	73012247
chr8	7397801	7398129
chr8	85297284	85298046
chr8	8942528	8942938
chr8	95228698	95229490
chr8	96448570	96449245
chr9	109133863	109134659
chr9	113397235	113397623
chr9	121074261	121075645
chr9	127862160	127862961
chr9	127887856	127888136
chr9	128034903	128035703
chr9	129783688	129784148
chr9	33290033	33291234
chr9	36665828	36666452
chr9	591250	591771
chr9	6779336	6780237
chr9	7165641	7166547
chr9	77986987	77987745
chr9	88781593	88782400
chr9	95048280	95049098
chr9	95493929	95494963
chr9	97564170	97564721
chrX	109926763	109927481
chrX	132470700	132471274
chrX	140040275	140040979
chrX	154805057	154805918
chrX	16628603	16629473
chrX	17919858	17920375
chrX	23699445	23700240
chrX	47563818	47564055
chrX	65997812	65998604
