# Supplementary material for: Predictive modeling of signal-responsive cis-elements in human red blood cell precursors
Source: Nucleic Acids Res. 2026 May 21;54(10):gkag505. doi: 10.1093/nar/gkag505 (PMC13191290; doi:10.1093/nar/gkag505)
Supplement: gkag505_Supplemental_Files [file gkag505_supplemental_files.zip › Table S6.xlsx]

## Sheet: WBC
chr	start	end	Chr-SNP	Start-SNP	End-SNP	SNP-ID	Trait
chr10	24909088	24909334	chr10	24909293	24909294	rs10828721	WBC
chr17	45719703	45720067	chr17	45719791	45719792	rs531160164	WBC
chr17	45719703	45720067	chr17	45719880	45719881	rs56046792	WBC
chr17	45719703	45720067	chr17	45719721	45719722	rs56167344	WBC
chr17	45719703	45720067	chr17	45719733	45719734	rs114389265	WBC
chr2	135948911	135949320	chr2	135949281	135949282	rs115771261	WBC
chr17	59829005	59829796	chr17	59829215	59829216	rs34385574	WBC
chr6	26351364	26351929	chr6	26351841	26351842	rs70977268	WBC
chr17	45332807	45333377	chr17	45332933	45332934	rs8081107	WBC
chr6	27650547	27651703	chr6	27650975	27650976	rs563009645	WBC
chr6	30768977	30769917	chr6	30769898	30769899	rs9278760	WBC
chr6	30768977	30769917	chr6	30769814	30769815	rs3095337	WBC
chr6	30768977	30769917	chr6	30769709	30769710	rs3094117	WBC
chr6	30037196	30037673	chr6	30037277	30037278	rs114069980	WBC
chr6	30037196	30037673	chr6	30037528	30037529	rs259933	WBC
chr6	27230155	27230713	chr6	27230564	27230565	rs67457459	WBC
chr17	59853236	59853510	chr17	59853285	59853286	rs1292067	WBC

## Sheet: BASO
chr	start	end	Chr-SNP	Start-SNP	End-SNP	SNP-ID	Trait
chr10	844639	844847	chr10	844774	844775	rs34318754	BASO
chr3	128591855	128592324	chr3	128591951	128591952	rs9839508	BASO
chr3	45915945	45916376	chr3	45916197	45916198	rs1488373	BASO

## Sheet: RETIC
chr	start	end	Chr-SNP	Start-SNP	End-SNP	SNP-ID	Trait
chr10	24909088	24909334	chr10	24909293	24909294	rs10828721	RETIC
chr12	112524725	112525232	chr12	112525148	112525149	rs34411970	RETIC
chr16	53768553	53768897	chr16	53768582	53768583	rs11642015	RETIC
chr17	45719703	45720067	chr17	45719791	45719792	rs531160164	RETIC
chr17	45719703	45720067	chr17	45719880	45719881	rs56046792	RETIC
chr17	45719703	45720067	chr17	45719721	45719722	rs56167344	RETIC
chr17	46742533	46743379	chr17	46743059	46743060	rs199536	RETIC
chr17	46742533	46743379	chr17	46742756	46742757	rs199442	RETIC
chr3	48402240	48402615	chr3	48402409	48402410	rs7651407	RETIC
chr6	30768977	30769917	chr6	30769709	30769710	rs3094117	RETIC
chr6	30768977	30769917	chr6	30769814	30769815	rs3095337	RETIC
chr6	30768977	30769917	chr6	30769898	30769899	rs9278760	RETIC
chr6	26556455	26556943	chr6	26556541	26556542	rs9467787	RETIC
chr2	218186293	218186779	chr2	218186591	218186592	rs10171839	RETIC

## Sheet: RBC
chr	start	end	Chr-SNP	Start-SNP	End-SNP	SNP-ID	Trait
chr1	45840806	45841278	chr1	45840947	45840948	rs4298677	RBC
chr17	45719703	45720067	chr17	45719791	45719792	rs531160164	RBC
chr17	45719703	45720067	chr17	45719880	45719881	rs56046792	RBC
chr17	45719703	45720067	chr17	45719721	45719722	rs56167344	RBC
chr17	46742533	46743379	chr17	46742756	46742757	rs199442	RBC
chr17	46742533	46743379	chr17	46743059	46743060	rs199536	RBC
chr2	60565451	60565757	chr2	60565536	60565537	rs35758221	RBC
chr20	50558449	50558913	chr20	50558752	50558753	rs1885176	RBC
chr3	196046138	196046931	chr3	196046605	196046606	rs10452050	RBC
chr6	30768977	30769917	chr6	30769814	30769815	rs3095337	RBC
chr6	30768977	30769917	chr6	30769898	30769899	rs9278760	RBC
chr12	47981171	47981922	chr12	47981692	47981693	rs1793937	RBC
chr19	4058093	4058879	chr19	4058654	4058655	rs73534156	RBC
chr19	18304307	18305235	chr19	18304933	18304934	rs145966800	RBC

## Sheet: PLT
chr	start	end	Chr-SNP	Start-SNP	End-SNP	SNP-ID	Trait
chr11	9001819	9002100	chr11	9001874	9001875	rs7479407	PLT
chr12	121765593	121765928	chr12	121765774	121765775	rs10840615	PLT
chr17	2239931	2240419	chr17	2240166	2240167	rs10852932	PLT
chr17	29133123	29133702	chr17	29133241	29133242	rs7225149	PLT
chr6	30544691	30544980	chr6	30544728	30544729	rs12192673	PLT
chr9	4832984	4833486	chr9	4833437	4833438	rs458552	PLT
chr9	4832984	4833486	chr9	4833436	4833437	rs463578	PLT
chr11	119218290	119218846	chr11	119218345	119218346	rs1893033	PLT
chr11	119218290	119218846	chr11	119218680	119218681	rs1893034	PLT
chr6	33694452	33695034	chr6	33694518	33694519	rs3227	PLT
chr6	33694452	33695034	chr6	33694488	33694489	rs10672	PLT
chr6	33694452	33695034	chr6	33694890	33694891	rs684119	PLT
chr6	33702430	33702699	chr6	33702593	33702594	rs7739505	PLT
chr6	33702430	33702699	chr6	33702629	33702630	rs7759668	PLT
chr2	43293782	43294483	chr2	43294028	43294029	rs1322	PLT
chr7	2865058	2865495	chr7	2865294	2865295	rs2527521	PLT
chr6	34745260	34745850	chr6	34745622	34745623	rs2814969	PLT
chr6	34745260	34745850	chr6	34745723	34745724	rs2814970	PLT
chr6	34745260	34745850	chr6	34745361	34745362	rs2814968	PLT
chr12	6171244	6171722	chr12	6171566	6171567	rs10849410	PLT
chr12	6171244	6171722	chr12	6171418	6171419	rs10744699	PLT
chr12	6171244	6171722	chr12	6171255	6171256	rs60649124	PLT
chr12	6171244	6171722	chr12	6171268	6171269	rs11064073	PLT
chr13	113363569	113364624	chr13	113363723	113363724	rs9549753	PLT

## Sheet: NEUTRO
chr	start	end	Chr-SNP	Start-SNP	End-SNP	SNP-ID	Trait
chr10	24909088	24909334	chr10	24909293	24909294	rs10828721	NEUTRO
chr17	45719703	45720067	chr17	45719791	45719792	rs531160164	NEUTRO
chr17	45719703	45720067	chr17	45719880	45719881	rs56046792	NEUTRO
chr17	45719703	45720067	chr17	45719721	45719722	rs56167344	NEUTRO
chr17	46742533	46743379	chr17	46742756	46742757	rs199442	NEUTRO
chr17	46742533	46743379	chr17	46743059	46743060	rs199536	NEUTRO
chr2	135948911	135949320	chr2	135949281	135949282	rs115771261	NEUTRO
chr17	59829005	59829796	chr17	59829215	59829216	rs34385574	NEUTRO
chr6	27650547	27651703	chr6	27650975	27650976	rs563009645	NEUTRO
chr6	30768977	30769917	chr6	30769898	30769899	rs9278760	NEUTRO
chr6	30037196	30037673	chr6	30037277	30037278	rs114069980	NEUTRO
chr6	30037196	30037673	chr6	30037528	30037529	rs259933	NEUTRO
chr6	27230155	27230713	chr6	27230564	27230565	rs67457459	NEUTRO
chr17	59853236	59853510	chr17	59853285	59853286	rs1292067	NEUTRO

## Sheet: MPV
chr	start	end	Chr-SNP	Start-SNP	End-SNP	SNP-ID	Trait
chr1	171794123	171794388	chr1	171794382	171794383	rs909958	MPV
chr12	121765593	121765928	chr12	121765774	121765775	rs10840615	MPV
chr12	121765593	121765928	chr12	121765671	121765672	rs565379659	MPV
chr17	29133123	29133702	chr17	29133241	29133242	rs7225149	MPV
chr17	47265988	47266373	chr17	47266033	47266034	rs74987632	MPV
chr19	6087903	6088213	chr19	6087994	6087995	rs78148525	MPV
chr19	6087903	6088213	chr19	6088076	6088077	rs557318	MPV
chr15	89068282	89068805	chr15	89068326	89068327	rs11858077	MPV
chr22	43060119	43060662	chr22	43060506	43060507	rs5845579	MPV
chr5	76805827	76806587	chr5	76805956	76805957	rs12186639	MPV
chr14	55388129	55388590	chr14	55388534	55388535	rs76072059	MPV
chr2	16525326	16525788	chr2	16525599	16525600	rs4240230	MPV
chr2	16525326	16525788	chr2	16525623	16525624	rs4497881	MPV
chr2	16525326	16525788	chr2	16525503	16525504	rs4493263	MPV
chr17	30296687	30297080	chr17	30296963	30296964	rs8080300	MPV
chr12	124027185	124027619	chr12	124027361	124027362	rs7296124	MPV
chr2	108612203	108612500	chr2	108612267	108612268	rs2577601	MPV
chr12	120864982	120865486	chr12	120865142	120865143	rs560781953	MPV
chr12	6171244	6171722	chr12	6171566	6171567	rs10849410	MPV
chr12	6171244	6171722	chr12	6171418	6171419	rs10744699	MPV
chr12	6171244	6171722	chr12	6171255	6171256	rs60649124	MPV
chr12	6171244	6171722	chr12	6171268	6171269	rs11064073	MPV
chr13	113363569	113364624	chr13	113363723	113363724	rs9549753	MPV

## Sheet: MONO
chr	start	end	Chr-SNP	Start-SNP	End-SNP	SNP-ID	Trait
chr10	24909088	24909334	chr10	24909293	24909294	rs10828721	MONO
chr17	29710882	29711300	chr17	29710905	29710906	rs2874505	MONO
chr17	45719703	45720067	chr17	45719791	45719792	rs531160164	MONO
chr17	45719703	45720067	chr17	45719880	45719881	rs56046792	MONO
chr17	45719703	45720067	chr17	45719721	45719722	rs56167344	MONO
chr17	58786965	58787304	chr17	58787061	58787062	rs9904879	MONO
chr3	128591855	128592324	chr3	128591951	128591952	rs9839508	MONO
chr3	128591855	128592324	chr3	128592224	128592225	rs9289330	MONO
chr4	7033486	7034040	chr4	7033910	7033911	rs6852613	MONO
chr12	6345346	6345986	chr12	6345932	6345933	rs11064145	MONO
chr17	59829005	59829796	chr17	59829215	59829216	rs34385574	MONO
chr6	26351364	26351929	chr6	26351841	26351842	rs70977268	MONO
chr6	27650547	27651703	chr6	27650975	27650976	rs563009645	MONO
chr6	30768977	30769917	chr6	30769898	30769899	rs9278760	MONO
chr6	30768977	30769917	chr6	30769814	30769815	rs3095337	MONO
chr6	30037196	30037673	chr6	30037528	30037529	rs259933	MONO
chr6	30037196	30037673	chr6	30037277	30037278	rs114069980	MONO
chr14	103372539	103372939	chr14	103372572	103372573	rs62006258	MONO
chr6	27230155	27230713	chr6	27230564	27230565	rs67457459	MONO
chr19	18304307	18305235	chr19	18304933	18304934	rs145966800	MONO
chr11	122681634	122682188	chr11	122681778	122681779	rs11218751	MONO
chr11	122681634	122682188	chr11	122681892	122681893	rs11218752	MONO
chr11	122681634	122682188	chr11	122681694	122681695	rs35104730	MONO
chr11	122681634	122682188	chr11	122681900	122681901	rs73016228	MONO

## Sheet: MEAN_RETIC_VOL
chr	start	end	Chr-SNP	Start-SNP	End-SNP	SNP-ID	Trait
chr12	121765593	121765928	chr12	121765774	121765775	rs10840615	MEAN_RETIC_VOL
chr17	39386209	39386479	chr17	39386255	39386256	rs8073511	MEAN_RETIC_VOL
chr17	45719703	45720067	chr17	45719880	45719881	rs56046792	MEAN_RETIC_VOL
chr17	45719703	45720067	chr17	45719721	45719722	rs56167344	MEAN_RETIC_VOL
chr17	45719703	45720067	chr17	45719791	45719792	rs531160164	MEAN_RETIC_VOL
chr17	46742533	46743379	chr17	46743059	46743060	rs199536	MEAN_RETIC_VOL
chr17	46742533	46743379	chr17	46742756	46742757	rs199442	MEAN_RETIC_VOL
chr3	142948239	142948477	chr3	142948255	142948256	rs4327354	MEAN_RETIC_VOL
chr9	4832984	4833486	chr9	4833437	4833438	rs458552	MEAN_RETIC_VOL
chr9	4832984	4833486	chr9	4833436	4833437	rs463578	MEAN_RETIC_VOL
chr16	626860	627309	chr16	627020	627021	rs34997977	MEAN_RETIC_VOL
chr17	44086427	44087453	chr17	44087216	44087217	rs190144	MEAN_RETIC_VOL
chr6	30768977	30769917	chr6	30769898	30769899	rs9278760	MEAN_RETIC_VOL
chr6	30768977	30769917	chr6	30769814	30769815	rs3095337	MEAN_RETIC_VOL
chr19	4058093	4058879	chr19	4058654	4058655	rs73534156	MEAN_RETIC_VOL
chr19	18304307	18305235	chr19	18304933	18304934	rs145966800	MEAN_RETIC_VOL

## Sheet: MCV
chr	start	end	Chr-SNP	Start-SNP	End-SNP	SNP-ID	Trait
chr17	45719703	45720067	chr17	45719721	45719722	rs56167344	MCV
chr17	45719703	45720067	chr17	45719880	45719881	rs56046792	MCV
chr17	45719703	45720067	chr17	45719791	45719792	rs531160164	MCV
chr22	36998658	36999415	chr22	36998679	36998680	rs2001061	MCV
chr22	36998658	36999415	chr22	36998690	36998691	rs2001062	MCV
chr22	36998658	36999415	chr22	36998736	36998737	rs74835849	MCV
chr22	36998658	36999415	chr22	36999302	36999303	rs35315605	MCV
chr3	196046138	196046931	chr3	196046605	196046606	rs10452050	MCV
chr3	196046138	196046931	chr3	196046528	196046529	rs9325431	MCV
chr3	196046138	196046931	chr3	196046679	196046680	rs74852239	MCV
chr9	4832984	4833486	chr9	4833436	4833437	rs463578	MCV
chr9	4832984	4833486	chr9	4833437	4833438	rs458552	MCV
chr4	86977616	86978106	chr4	86977778	86977779	rs55913164	MCV
chr6	28719389	28719958	chr6	28719722	28719723	rs111467285	MCV
chr6	28719389	28719958	chr6	28719712	28719713	rs116575156	MCV
chr6	28719389	28719958	chr6	28719928	28719929	rs5875165	MCV
chr6	26351364	26351929	chr6	26351841	26351842	rs70977268	MCV
chr6	26351364	26351929	chr6	26351662	26351663	rs72836460	MCV
chr6	27650547	27651703	chr6	27651560	27651561	rs547460163	MCV
chr6	27650547	27651703	chr6	27651071	27651072	rs550008165	MCV
chr6	27650547	27651703	chr6	27651014	27651015	rs183761664	MCV
chr6	27650547	27651703	chr6	27651591	27651592	rs138701028	MCV
chr6	27650547	27651703	chr6	27650975	27650976	rs563009645	MCV
chr6	30037196	30037673	chr6	30037528	30037529	rs259933	MCV
chr6	26556455	26556943	chr6	26556541	26556542	rs9467787	MCV
chr6	27230155	27230713	chr6	27230599	27230600	6:27198378_A_C	MCV
chr6	27230155	27230713	chr6	27230388	27230389	rs113074827	MCV
chr6	27230155	27230713	chr6	27230425	27230426	rs12196084	MCV
chr6	27230155	27230713	chr6	27230492	27230493	rs12189835	MCV
chr19	4058093	4058879	chr19	4058654	4058655	rs73534156	MCV
chr19	18304307	18305235	chr19	18304933	18304934	rs145966800	MCV

[truncated: 6 more sheets: MCH, MCHC, LYMPH, HCT, EO, HGB]
