# Supplementary material for: Predictive modeling of signal-responsive cis-elements in human red blood cell precursors
Source: Nucleic Acids Res. 2026 May 21;54(10):gkag505. doi: 10.1093/nar/gkag505 (PMC13191290; doi:10.1093/nar/gkag505)
Supplement: gkag505_Supplemental_Files [file gkag505_supplemental_files.zip › Table S7.xlsx]

## Sheet: EGR1 Dependency Peaks 
chr	start	end	peak_id	sgControl(SCF Treated) - BPM	sgControl(PBS Treated) - BPM	sgEGR1 (SCF Treated) - BPM	sgEGR1 (PBS Treated) - BPM	log2FC_sgControl (SCF vs PBS)	log2FC_sgEGR1 (SCF vs PBS)	sgControl (SCF vs PBS) Status	sgEGR1 (SCF vs PBS) Status	EGR1 Sensitivity Status
chr3	3109926	3110644	peak1	0.18492	0.233893	0.186622	0.195643	-0.338948	-0.0681024	NEUTRAL	NEUTRAL	EGR1_insensitive_neutral
chr3	3126499	3127450	peak2	2.48692	2.3923	2.62841	2.46053	0.0559597	0.0952221	NEUTRAL	NEUTRAL	EGR1_insensitive_neutral
chr3	3127715	3127920	peak3	0.7591	0.528155	0.662299	0.533286	0.52333	0.312574	NEUTRAL	NEUTRAL	EGR1_insensitive_neutral
chr3	3143001	3143813	peak4	0.26826	0.269503	0.253618	0.260347	-0.00666914	-0.0377792	NEUTRAL	NEUTRAL	EGR1_insensitive_neutral
chr3	3177979	3178259	peak5	0.852098	0.680657	0.936615	0.875968	0.324091	0.0965773	NEUTRAL	NEUTRAL	EGR1_insensitive_neutral
chr3	3178998	3179984	peak6	1.68822	1.49066	1.6377	1.59838	0.179553	0.035058	NEUTRAL	NEUTRAL	EGR1_insensitive_neutral
chr3	3191818	3192600	peak7	0.201815	0.273919	0.283667	0.329946	-0.440715	-0.218032	NEUTRAL	NEUTRAL	EGR1_insensitive_neutral
chr3	3536045	3536370	peak8	0.229901	0.259787	0.328547	0.365922	-0.176313	-0.155439	NEUTRAL	NEUTRAL	EGR1_insensitive_neutral
chr3	3998211	3998546	peak9	0.209416	0.285099	0.259304	0.313082	-0.445091	-0.271896	NEUTRAL	NEUTRAL	EGR1_insensitive_neutral
chr3	4224827	4225615	peak10	1.06693	1.15926	1.28288	1.12604	-0.119747	0.188126	NEUTRAL	NEUTRAL	EGR1_insensitive_neutral
chr3	4303170	4304109	peak11	1.81969	1.75176	2.03068	1.75859	0.0548846	0.207543	NEUTRAL	NEUTRAL	EGR1_insensitive_neutral
chr3	4350888	4351816	peak12	0.329771	0.366134	0.380853	0.323356	-0.150907	0.236111	NEUTRAL	NEUTRAL	EGR1_insensitive_neutral
chr3	4355382	4355860	peak13	0.424442	0.306154	0.401722	0.319307	0.471314	0.331252	NEUTRAL	NEUTRAL	EGR1_insensitive_neutral
chr3	4409052	4409888	peak14	0.217768	0.281729	0.262758	0.274335	-0.371513	-0.0622006	NEUTRAL	NEUTRAL	EGR1_insensitive_neutral
chr3	4462676	4462974	peak15	1.21209	0.938436	1.16641	1.16817	0.369171	-0.00217775	NEUTRAL	NEUTRAL	EGR1_insensitive_neutral
chr3	4466746	4467580	peak16	1.19419	1.42194	1.53046	1.39533	-0.25183	0.133359	NEUTRAL	NEUTRAL	EGR1_insensitive_neutral
chr3	4492726	4494061	peak17	3.29914	3.1848	3.35361	3.5413	0.0508862	-0.0785659	NEUTRAL	NEUTRAL	EGR1_insensitive_neutral
chr3	4504330	4505341	peak18	0.328234	0.370397	0.376003	0.318856	-0.174349	0.23784	NEUTRAL	NEUTRAL	EGR1_insensitive_neutral
chr3	4518872	4519268	peak19	0.348248	0.254815	0.289716	0.185752	0.450663	0.641262	NEUTRAL	UP	Kit_Neutral
chr3	4520385	4521045	peak20	0.200293	0.251824	0.211934	0.15761	-0.330306	0.427258	NEUTRAL	NEUTRAL	EGR1_insensitive_neutral
chr3	4531417	4531889	peak21	0.439836	0.291225	0.472857	0.191035	0.594834	1.30757	UP	UP	EGR1_insensitive_activation
chr3	4533513	4534390	peak22	0.620289	0.656373	0.713362	0.618083	-0.0815764	0.206833	NEUTRAL	NEUTRAL	EGR1_insensitive_neutral
chr3	4571739	4572239	peak23	0.158926	0.151854	0.166293	0.15277	0.0656707	0.12236	NEUTRAL	NEUTRAL	EGR1_insensitive_neutral
chr3	4670394	4670641	peak24	0.24655	0.239	0.216339	0.26604	0.0448678	-0.298354	NEUTRAL	NEUTRAL	EGR1_insensitive_neutral
chr3	4711275	4711692	peak25	0.595967	0.55066	0.664016	0.63033	0.114068	0.0751107	NEUTRAL	NEUTRAL	EGR1_insensitive_neutral
chr3	4722050	4722426	peak26	0.249541	0.24652	0.287659	0.268071	0.0175725	0.101748	NEUTRAL	NEUTRAL	EGR1_insensitive_neutral
chr3	4741317	4742101	peak27	0.326016	0.279457	0.294528	0.231178	0.222315	0.349399	NEUTRAL	NEUTRAL	EGR1_insensitive_neutral
chr3	4772095	4772716	peak28	0.326106	0.402755	0.364874	0.350609	-0.30456	0.057536	NEUTRAL	NEUTRAL	EGR1_insensitive_neutral
chr3	4825529	4826630	peak29	0.706449	0.710333	0.72069	0.671684	-0.00790984	0.101596	NEUTRAL	NEUTRAL	EGR1_insensitive_neutral
chr3	4868112	4868860	peak30	4.6698	4.14532	4.17953	4.53101	0.171878	-0.116493	NEUTRAL	NEUTRAL	EGR1_insensitive_neutral
chr3	4978236	4979792	peak31	2.44557	2.3282	2.6204	2.58551	0.0709571	0.0193343	NEUTRAL	NEUTRAL	EGR1_insensitive_neutral
chr3	4980189	4980625	peak32	1.81146	1.63988	1.80029	1.62434	0.143563	0.148379	NEUTRAL	NEUTRAL	EGR1_insensitive_neutral
chr3	4986624	4987318	peak33	1.12664	0.919788	1.03351	0.976394	0.292654	0.0820144	NEUTRAL	NEUTRAL	EGR1_insensitive_neutral
chr3	4989276	4989808	peak34	2.23617	1.91915	2.46982	1.93865	0.220563	0.349349	NEUTRAL	NEUTRAL	EGR1_insensitive_neutral
chr3	4994323	4994658	peak35	0.508615	0.228302	0.437673	0.300281	1.15563	0.543541	UP	NEUTRAL	EGR1_sensitive_activation
chr3	5013053	5013579	peak36	1.63091	1.26545	1.81447	1.5725	0.366025	0.206485	NEUTRAL	NEUTRAL	EGR1_insensitive_neutral
chr3	5016605	5016877	peak37	1.04808	0.817274	1.12161	0.736502	0.358857	0.60681	NEUTRAL	UP	Kit_Neutral
chr3	5017817	5018408	peak38	1.6182	1.54174	1.67014	1.75271	0.0698278	-0.0696218	NEUTRAL	NEUTRAL	EGR1_insensitive_neutral
chr3	5019503	5019746	peak39	0.764771	0.68756	0.796976	0.571284	0.153543	0.480327	NEUTRAL	NEUTRAL	EGR1_insensitive_neutral
chr3	5026543	5027218	peak40	0.225804	0.220087	0.239093	0.250777	0.0369976	-0.0688371	NEUTRAL	NEUTRAL	EGR1_insensitive_neutral
chr3	5057687	5058242	peak41	0.450489	0.410375	0.623762	0.477547	0.134551	0.385353	NEUTRAL	NEUTRAL	EGR1_insensitive_neutral
chr3	5108207	5109177	peak42	0.864201	1.07239	1.12992	1.11253	-0.311393	0.0223724	NEUTRAL	NEUTRAL	EGR1_insensitive_neutral
chr3	5122052	5123413	peak43	1.49518	1.47732	1.46652	1.47236	0.0173386	-0.00573259	NEUTRAL	NEUTRAL	EGR1_insensitive_neutral
chr3	5136525	5137280	peak44	0.375766	0.388886	0.371771	0.406936	-0.0495134	-0.130387	NEUTRAL	NEUTRAL	EGR1_insensitive_neutral
chr3	5138792	5139088	peak45	0.238205	0.29555	0.281005	0.37849	-0.311199	-0.42966	NEUTRAL	NEUTRAL	EGR1_insensitive_neutral
chr3	5187249	5188388	peak46	5.86586	5.23362	5.58314	5.40079	0.164533	0.0479078	NEUTRAL	NEUTRAL	EGR1_insensitive_neutral
chr3	5194755	5195114	peak47	0.511087	0.553103	0.647429	0.486022	-0.113979	0.413701	NEUTRAL	NEUTRAL	EGR1_insensitive_neutral
chr3	5305281	5305705	peak48	0.171003	0.222981	0.181247	0.261173	-0.382901	-0.527045	NEUTRAL	NEUTRAL	EGR1_insensitive_neutral
chr3	5426389	5426653	peak49	0.828834	1.23148	1.39961	1.15182	-0.571241	0.281118	NEUTRAL	NEUTRAL	EGR1_insensitive_neutral
chr3	5428585	5429443	peak50	1.99124	2.20076	2.67613	2.17331	-0.144335	0.300256	NEUTRAL	NEUTRAL	EGR1_insensitive_neutral
chr3	5437297	5438360	peak51	0.479937	0.594379	0.597153	0.560037	-0.308538	0.0925782	NEUTRAL	NEUTRAL	EGR1_insensitive_neutral
chr3	5600604	5600892	peak52	0.216793	0.214915	0.276687	0.267599	0.0125477	0.0481823	NEUTRAL	NEUTRAL	EGR1_insensitive_neutral
chr3	5754430	5754997	peak53	0.256208	0.312412	0.324699	0.217556	-0.286133	0.577718	NEUTRAL	NEUTRAL	EGR1_insensitive_neutral
chr3	5766794	5767781	peak54	0.70779	0.692311	0.803816	0.670811	0.0319004	0.260959	NEUTRAL	NEUTRAL	EGR1_insensitive_neutral
chr3	7682609	7683307	peak55	0.524753	0.484093	0.478315	0.470194	0.116353	0.0247049	NEUTRAL	NEUTRAL	EGR1_insensitive_neutral
chr3	7697540	7697890	peak56	0.427947	0.433	0.392817	0.324807	-0.0169338	0.274276	NEUTRAL	NEUTRAL	EGR1_insensitive_neutral
chr3	8111114	8111552	peak57	0.373539	0.360115	0.384646	0.380636	0.0528015	0.015121	NEUTRAL	NEUTRAL	EGR1_insensitive_neutral
chr3	8239812	8240231	peak58	0.20415	0.247333	0.148811	0.307054	-0.276827	-1.04501	NEUTRAL	DOWN	Kit_Neutral
chr3	8324813	8325252	peak59	0.454942	0.3365	0.552527	0.524946	0.43508	0.0738772	NEUTRAL	NEUTRAL	EGR1_insensitive_neutral
chr3	8356759	8357605	peak60	0.479262	0.519946	0.609196	0.492653	-0.117548	0.306335	NEUTRAL	NEUTRAL	EGR1_insensitive_neutral
chr3	8371036	8371646	peak61	2.85482	2.51998	3.80647	2.70914	0.179991	0.490616	NEUTRAL	NEUTRAL	EGR1_insensitive_neutral
chr3	8421113	8421630	peak62	0.282507	0.276553	0.217046	0.309736	0.0307337	-0.513036	NEUTRAL	NEUTRAL	EGR1_insensitive_neutral
chr3	8442965	8443697	peak63	0.311546	0.483878	0.486251	0.334088	-0.6352	0.541474	DOWN	NEUTRAL	EGR1_sensitive_repression
chr3	8501413	8502005	peak64	6.10892	5.7063	5.88831	5.99645	0.098361	-0.0262569	NEUTRAL	NEUTRAL	EGR1_insensitive_neutral
chr3	8517289	8517851	peak65	0.168044	0.192168	0.165736	0.218758	-0.193525	-0.40045	NEUTRAL	NEUTRAL	EGR1_insensitive_neutral
chr3	8560434	8561070	peak66	1.2573	1.04875	1.25789	0.980268	0.26166	0.359755	NEUTRAL	NEUTRAL	EGR1_insensitive_neutral
chr3	8563651	8563969	peak67	0.527244	0.484714	0.425941	0.338784	0.121336	0.330289	NEUTRAL	NEUTRAL	EGR1_insensitive_neutral
chr3	8575500	8576045	peak68	0.220513	0.176721	0.205552	0.240691	0.319386	-0.22768	NEUTRAL	NEUTRAL	EGR1_insensitive_neutral
chr3	8597348	8597966	peak69	0.321549	0.275204	0.305504	0.256122	0.224538	0.25436	NEUTRAL	NEUTRAL	EGR1_insensitive_neutral
chr3	8607354	8608413	peak70	0.18066	0.210043	0.281771	0.181336	-0.217405	0.635858	NEUTRAL	UP	Kit_Neutral
chr3	8622826	8623495	peak71	0.504725	0.344951	0.354772	0.364651	0.549105	-0.0396243	NEUTRAL	NEUTRAL	EGR1_insensitive_neutral
chr3	8629199	8630044	peak72	1.24813	1.23581	1.60294	1.36706	0.0143081	0.22964	NEUTRAL	NEUTRAL	EGR1_insensitive_neutral
chr3	8647473	8648069	peak73	0.563064	0.60572	0.649848	0.588139	-0.105352	0.143944	NEUTRAL	NEUTRAL	EGR1_insensitive_neutral
chr3	8663277	8663775	peak74	0.249933	0.257267	0.247467	0.205521	-0.0417271	0.26795	NEUTRAL	NEUTRAL	EGR1_insensitive_neutral
chr3	8713974	8714224	peak75	0.312666	0.239018	0.305441	0.323353	0.387502	-0.0822139	NEUTRAL	NEUTRAL	EGR1_insensitive_neutral
chr3	8741575	8741911	peak76	0.216767	0.209816	0.15755	0.136423	0.0470216	0.207724	NEUTRAL	NEUTRAL	EGR1_insensitive_neutral
chr3	8769148	8769683	peak77	0.967779	0.822649	0.776622	0.846967	0.234401	-0.125093	NEUTRAL	NEUTRAL	EGR1_insensitive_neutral
chr3	8857727	8858448	peak78	0.355402	0.335152	0.524356	0.407712	0.0846351	0.362996	NEUTRAL	NEUTRAL	EGR1_insensitive_neutral
chr3	8885834	8886112	peak79	0.207678	0.20686	0.164253	0.132637	0.00569652	0.308436	NEUTRAL	NEUTRAL	EGR1_insensitive_neutral
chr3	8938064	8938364	peak80	0.322207	0.205964	0.311205	0.227758	0.645595	0.450368	UP	NEUTRAL	EGR1_sensitive_activation
chr3	8962474	8963837	peak81	1.2633	1.2892	1.34991	1.25346	-0.0292792	0.106944	NEUTRAL	NEUTRAL	EGR1_insensitive_neutral
chr3	8971061	8971472	peak82	0.355537	0.307827	0.251431	0.323693	0.207878	-0.364464	NEUTRAL	NEUTRAL	EGR1_insensitive_neutral
chr3	8972417	8972963	peak83	0.327813	0.386657	0.565087	0.319823	-0.238181	0.821201	NEUTRAL	UP	Kit_Neutral
chr3	8987729	8988394	peak84	0.320138	0.237577	0.353578	0.213928	0.430301	0.724903	NEUTRAL	UP	Kit_Neutral
chr3	9067414	9067795	peak85	0.269155	0.166919	0.198621	0.218945	0.689285	-0.140553	UP	NEUTRAL	EGR1_sensitive_activation
chr3	9249277	9250025	peak86	0.739603	0.630304	0.734317	0.697289	0.230704	0.0746448	NEUTRAL	NEUTRAL	EGR1_insensitive_neutral
chr3	9302254	9302913	peak87	0.455346	0.480251	0.530512	0.507565	-0.076827	0.0637931	NEUTRAL	NEUTRAL	EGR1_insensitive_neutral
chr3	9352901	9353640	peak88	0.289216	0.191461	0.217191	0.207953	0.595095	0.0627071	UP	NEUTRAL	EGR1_sensitive_activation
chr3	9362725	9363596	peak89	1.65504	1.45674	1.97237	1.4184	0.184123	0.475663	NEUTRAL	NEUTRAL	EGR1_insensitive_neutral
chr3	9390919	9391381	peak90	0.543436	0.496745	0.689942	0.50483	0.129605	0.450678	NEUTRAL	NEUTRAL	EGR1_insensitive_neutral
chr3	9396152	9397842	peak91	9.72573	9.27602	9.97088	10.144	0.0683002	-0.0248404	NEUTRAL	NEUTRAL	EGR1_insensitive_neutral
chr3	9404590	9405016	peak92	0.261275	0.259185	0.333763	0.159065	0.0115884	1.06921	NEUTRAL	UP	Kit_Neutral
chr3	9415855	9416475	peak93	0.285913	0.237088	0.31771	0.161413	0.270155	0.976958	NEUTRAL	UP	Kit_Neutral
chr3	9422621	9423447	peak94	0.892499	0.909781	1.23009	0.846846	-0.0276677	0.538595	NEUTRAL	NEUTRAL	EGR1_insensitive_neutral
chr3	9448720	9448993	peak95	0.265176	0.167762	0.244726	0.127774	0.660529	0.937575	UP	UP	EGR1_insensitive_activation
chr3	9450110	9450512	peak96	0.311403	0.394215	0.359015	0.35623	-0.340203	0.0112337	NEUTRAL	NEUTRAL	EGR1_insensitive_neutral
chr3	9500438	9501081	peak97	0.624574	0.533271	0.730899	0.456309	0.228004	0.679659	NEUTRAL	UP	Kit_Neutral
chr3	9552136	9552840	peak98	0.306602	0.280153	0.274177	0.235879	0.130154	0.217063	NEUTRAL	NEUTRAL	EGR1_insensitive_neutral
chr3	9600548	9601064	peak99	0.214398	0.189817	0.324891	0.242323	0.175679	0.423021	NEUTRAL	NEUTRAL	EGR1_insensitive_neutral
chr3	9623221	9623590	peak100	0.205532	0.24348	0.293933	0.205825	-0.244439	0.514071	NEUTRAL	NEUTRAL	EGR1_insensitive_neutral
chr3	9642745	9643143	peak101	0.142499	0.220932	0.237815	0.213086	-0.632645	0.158403	DOWN	NEUTRAL	EGR1_sensitive_repression
chr3	9649129	9649657	peak102	7.35003	6.46304	6.76529	6.82233	0.185538	-0.0121113	NEUTRAL	NEUTRAL	EGR1_insensitive_neutral
chr3	9659845	9660317	peak103	0.272361	0.244414	0.266185	0.26339	0.156196	0.0152246	NEUTRAL	NEUTRAL	EGR1_insensitive_neutral
chr3	9690916	9691582	peak104	0.323525	0.267021	0.296125	0.258854	0.276924	0.194068	NEUTRAL	NEUTRAL	EGR1_insensitive_neutral
chr3	9704034	9705323	peak105	0.346688	0.37868	0.433303	0.375753	-0.127341	0.205592	NEUTRAL	NEUTRAL	EGR1_insensitive_neutral
chr3	9715763	9716346	peak106	1.42873	1.39218	1.7789	1.76106	0.0373883	0.014542	NEUTRAL	NEUTRAL	EGR1_insensitive_neutral
chr3	9730934	9731862	peak107	7.71819	7.18027	7.72368	7.96738	0.104223	-0.0448167	NEUTRAL	NEUTRAL	EGR1_insensitive_neutral
chr3	9736765	9737304	peak108	2.01282	1.63307	2.13898	1.76512	0.301627	0.277157	NEUTRAL	NEUTRAL	EGR1_insensitive_neutral
chr3	9749544	9750427	peak109	8.1328	6.94053	7.65033	8.10903	0.228705	-0.0840079	NEUTRAL	NEUTRAL	EGR1_insensitive_neutral
chr3	9769453	9770155	peak110	0.619223	0.412946	0.549532	0.491058	0.584504	0.162309	NEUTRAL	NEUTRAL	EGR1_insensitive_neutral
chr3	9777343	9777699	peak111	0.417676	0.384028	0.46872	0.295076	0.121172	0.667636	NEUTRAL	UP	Kit_Neutral
chr3	9778113	9778413	peak112	0.608345	0.236968	0.489116	0.276686	1.3602	0.821927	UP	UP	EGR1_insensitive_activation
chr3	9782324	9783058	peak113	0.597561	0.641779	0.697736	0.672071	-0.102989	0.0540682	NEUTRAL	NEUTRAL	EGR1_insensitive_neutral
chr3	9785695	9786040	peak114	0.493647	0.475258	0.462368	0.487612	0.0547699	-0.0766926	NEUTRAL	NEUTRAL	EGR1_insensitive_neutral
chr3	9792250	9793741	peak115	3.37537	3.39956	3.57427	3.59443	-0.0103014	-0.00811296	NEUTRAL	NEUTRAL	EGR1_insensitive_neutral
chr3	9808748	9809099	peak116	0.873523	0.937989	1.01637	1.05565	-0.102724	-0.0547042	NEUTRAL	NEUTRAL	EGR1_insensitive_neutral
chr3	9809215	9810633	peak117	0.519177	0.57374	0.671779	0.588612	-0.14417	0.190668	NEUTRAL	NEUTRAL	EGR1_insensitive_neutral
chr3	9821015	9821391	peak118	0.319098	0.310109	0.433064	0.351161	0.0412241	0.302448	NEUTRAL	NEUTRAL	EGR1_insensitive_neutral
chr3	9826964	9827115	peak119	0.0594129	0.102526	0.135922	0.100642	-0.787148	0.433546	DOWN	NEUTRAL	EGR1_sensitive_repression
chr3	9827187	9827608	peak120	0.312192	0.265491	0.371865	0.312786	0.233766	0.249602	NEUTRAL	NEUTRAL	EGR1_insensitive_neutral
chr3	9843268	9844359	peak121	2.62156	2.15964	2.42596	2.28858	0.279632	0.0841036	NEUTRAL	NEUTRAL	EGR1_insensitive_neutral
chr3	9862455	9863375	peak122	0.695143	0.549891	0.718628	0.689675	0.338163	0.0593287	NEUTRAL	NEUTRAL	EGR1_insensitive_neutral
chr3	9884380	9884857	peak123	1.3573	0.894027	1.52163	1.2496	0.602347	0.284149	UP	NEUTRAL	EGR1_sensitive_activation
chr3	9890246	9891128	peak124	1.70771	1.88789	1.92193	1.83948	-0.144716	0.0632591	NEUTRAL	NEUTRAL	EGR1_insensitive_neutral
chr3	9902263	9903462	peak125	0.259489	0.202153	0.24257	0.242135	0.360226	0.00258541	NEUTRAL	NEUTRAL	EGR1_insensitive_neutral
chr3	9914845	9916060	peak126	1.21335	1.14056	1.45402	1.31278	0.0892563	0.147424	NEUTRAL	NEUTRAL	EGR1_insensitive_neutral
chr3	9916771	9917338	peak127	1.66288	1.68779	1.98199	1.62586	-0.0214468	0.285745	NEUTRAL	NEUTRAL	EGR1_insensitive_neutral
chr3	9932780	9934393	peak128	2.89729	2.8759	3.00382	2.92907	0.0106865	0.0363569	NEUTRAL	NEUTRAL	EGR1_insensitive_neutral
chr3	9946141	9946969	peak129	2.09815	1.83897	2.18857	1.98854	0.190219	0.138278	NEUTRAL	NEUTRAL	EGR1_insensitive_neutral
chr3	9951721	9952631	peak130	0.435593	0.446283	0.520719	0.457021	-0.0349805	0.188244	NEUTRAL	NEUTRAL	EGR1_insensitive_neutral
chr3	9976820	9977372	peak131	1.96886	1.53686	2.16507	1.67053	0.357376	0.374106	NEUTRAL	NEUTRAL	EGR1_insensitive_neutral
chr3	9978850	9979493	peak132	0.994633	1.00536	1.15275	1.09099	-0.0154806	0.0794391	NEUTRAL	NEUTRAL	EGR1_insensitive_neutral
chr3	9982988	9983282	peak133	1.23952	1.0262	1.17415	1.16058	0.272474	0.016769	NEUTRAL	NEUTRAL	EGR1_insensitive_neutral
chr3	9986309	9987613	peak134	1.18777	1.21261	1.40121	1.19805	-0.0298618	0.22599	NEUTRAL	NEUTRAL	EGR1_insensitive_neutral
chr3	10008884	10009321	peak135	2.19814	2.61145	2.69842	2.55053	-0.248564	0.0813187	NEUTRAL	NEUTRAL	EGR1_insensitive_neutral
chr3	10010820	10011605	peak136	5.04222	4.68556	4.95063	5.00666	0.105838	-0.0162386	NEUTRAL	NEUTRAL	EGR1_insensitive_neutral
chr3	10017851	10018327	peak137	0.235574	0.114465	0.209587	0.13263	1.04128	0.660137	UP	UP	EGR1_insensitive_activation
chr3	10025905	10026962	peak138	1.7514	1.81216	2.15504	1.83779	-0.0491986	0.229741	NEUTRAL	NEUTRAL	EGR1_insensitive_neutral
chr3	10106790	10107284	peak139	0.334904	0.412833	0.443826	0.239713	-0.301811	0.888687	NEUTRAL	UP	Kit_Neutral
chr3	10115339	10116541	peak140	1.94826	1.7948	1.9693	1.81188	0.118356	0.120192	NEUTRAL	NEUTRAL	EGR1_insensitive_neutral
chr3	10141426	10142450	peak141	2.23146	2.02108	2.51346	2.22986	0.142861	0.172721	NEUTRAL	NEUTRAL	EGR1_insensitive_neutral
chr3	10164538	10165475	peak142	1.12515	1.06114	1.28894	1.15472	0.0845125	0.158639	NEUTRAL	NEUTRAL	EGR1_insensitive_neutral
chr3	10170747	10171428	peak143	0.500488	0.383091	0.578213	0.390921	0.385651	0.564725	NEUTRAL	NEUTRAL	EGR1_insensitive_neutral
chr3	10189694	10189973	peak144	1.16614	1.1932	1.55917	1.24992	-0.033088	0.318942	NEUTRAL	NEUTRAL	EGR1_insensitive_neutral
chr3	10191860	10192477	peak145	1.98768	2.13037	2.36806	2.22418	-0.100016	0.0904337	NEUTRAL	NEUTRAL	EGR1_insensitive_neutral
chr3	10194345	10194696	peak146	1.03515	0.936929	1.19147	1.00487	0.143834	0.245729	NEUTRAL	NEUTRAL	EGR1_insensitive_neutral
chr3	10198749	10199449	peak147	0.947015	1.04762	1.25728	1.23251	-0.145652	0.0287029	NEUTRAL	NEUTRAL	EGR1_insensitive_neutral
chr3	10205450	10206042	peak148	0.216248	0.177069	0.351572	0.215154	0.288377	0.70845	NEUTRAL	UP	Kit_Neutral
chr3	10224743	10225283	peak149	0.406328	0.406279	0.529914	0.525937	0.000175754	0.0108705	NEUTRAL	NEUTRAL	EGR1_insensitive_neutral
chr3	10242390	10242696	peak150	0.293972	0.305693	0.262992	0.223908	-0.056405	0.232117	NEUTRAL	NEUTRAL	EGR1_insensitive_neutral
chr3	10248114	10248963	peak151	4.63018	4.57269	4.79676	4.74271	0.0180236	0.0163487	NEUTRAL	NEUTRAL	EGR1_insensitive_neutral
chr3	10263886	10264383	peak152	0.678825	0.52611	0.551466	0.471199	0.367674	0.226935	NEUTRAL	NEUTRAL	EGR1_insensitive_neutral
chr3	10292621	10293371	peak153	0.222779	0.206015	0.236688	0.228841	0.112867	0.0486404	NEUTRAL	NEUTRAL	EGR1_insensitive_neutral
chr3	10320553	10321375	peak154	2.41602	1.87178	2.3134	2.04864	0.36822	0.17535	NEUTRAL	NEUTRAL	EGR1_insensitive_neutral
chr3	10322204	10322610	peak155	0.66082	0.637449	0.757643	0.602781	0.0519474	0.329883	NEUTRAL	NEUTRAL	EGR1_insensitive_neutral
chr3	10334558	10335425	peak156	0.290719	0.240891	0.312671	0.251645	0.271245	0.313257	NEUTRAL	NEUTRAL	EGR1_insensitive_neutral
chr3	10351107	10351346	peak157	0.238059	0.292207	0.291845	0.324434	-0.295672	-0.152719	NEUTRAL	NEUTRAL	EGR1_insensitive_neutral
chr3	10364802	10365292	peak158	0.524606	0.395563	0.485242	0.481897	0.407325	0.00997898	NEUTRAL	NEUTRAL	EGR1_insensitive_neutral
chr3	10366696	10367122	peak159	0.377042	0.317859	0.478275	0.296726	0.246336	0.688709	NEUTRAL	UP	Kit_Neutral
chr3	10370472	10370929	peak160	0.358236	0.326319	0.425162	0.414382	0.134626	0.0370519	NEUTRAL	NEUTRAL	EGR1_insensitive_neutral
chr3	10391295	10392051	peak161	0.212883	0.202341	0.265793	0.171223	0.0732725	0.634426	NEUTRAL	UP	Kit_Neutral
chr3	10417792	10418136	peak162	0.185069	0.220232	0.234424	0.240337	-0.250962	-0.0359392	NEUTRAL	NEUTRAL	EGR1_insensitive_neutral
chr3	10460077	10460616	peak163	0.694864	0.485777	0.628801	0.498214	0.516438	0.335837	NEUTRAL	NEUTRAL	EGR1_insensitive_neutral
chr3	10551832	10552530	peak164	1.97462	1.65201	2.01253	1.61238	0.257353	0.319816	NEUTRAL	NEUTRAL	EGR1_insensitive_neutral
chr3	10553597	10553958	peak165	1.80481	1.78277	1.68379	1.99653	0.0177291	-0.245779	NEUTRAL	NEUTRAL	EGR1_insensitive_neutral
chr3	10594942	10595372	peak166	0.876229	0.637644	0.657982	0.634506	0.458556	0.052414	NEUTRAL	NEUTRAL	EGR1_insensitive_neutral
chr3	10649359	10649918	peak167	0.212006	0.223801	0.244221	0.203915	-0.0781083	0.260218	NEUTRAL	NEUTRAL	EGR1_insensitive_neutral
chr3	10667939	10668233	peak168	0.336985	0.207456	0.34488	0.184722	0.699877	0.900734	UP	UP	EGR1_insensitive_activation
chr3	10703053	10703344	peak169	0.290681	0.362544	0.332365	0.259051	-0.318722	0.359535	NEUTRAL	NEUTRAL	EGR1_insensitive_neutral
chr3	10703918	10704197	peak170	0.273196	0.202988	0.252611	0.288856	0.428541	-0.19343	NEUTRAL	NEUTRAL	EGR1_insensitive_neutral
chr3	10738696	10739389	peak171	0.345092	0.394557	0.407222	0.364721	-0.19325	0.159021	NEUTRAL	NEUTRAL	EGR1_insensitive_neutral
chr3	10744048	10744699	peak172	0.234447	0.23016	0.231689	0.171442	0.0266261	0.434464	NEUTRAL	NEUTRAL	EGR1_insensitive_neutral
chr3	10754028	10754281	peak173	0.44762	0.352745	0.42985	0.323244	0.343651	0.411212	NEUTRAL	NEUTRAL	EGR1_insensitive_neutral
chr3	10758417	10759019	peak174	0.331761	0.394479	0.438397	0.398856	-0.249804	0.136369	NEUTRAL	NEUTRAL	EGR1_insensitive_neutral
chr3	10926430	10927804	peak175	0.827504	0.757865	1.16449	0.913568	0.126825	0.350118	NEUTRAL	NEUTRAL	EGR1_insensitive_neutral
chr3	10945564	10946155	peak176	0.378196	0.457103	0.473319	0.432312	-0.273385	0.130739	NEUTRAL	NEUTRAL	EGR1_insensitive_neutral
chr3	10958182	10958834	peak177	0.21997	0.223052	0.157665	0.196258	-0.0200775	-0.315891	NEUTRAL	NEUTRAL	EGR1_insensitive_neutral
chr3	10964672	10964897	peak178	0.335767	0.207331	0.214953	0.286346	0.695525	-0.41374	UP	NEUTRAL	EGR1_sensitive_activation
chr3	10983400	10983622	peak179	0.279532	0.168818	0.281707	0.284431	0.727547	-0.0138828	UP	NEUTRAL	EGR1_sensitive_activation
chr3	11001051	11001435	peak180	0.210356	0.248819	0.415192	0.179592	-0.242264	1.20906	NEUTRAL	UP	Kit_Neutral
chr3	11059584	11059971	peak181	0.433016	0.270119	0.286464	0.291074	0.680824	-0.0230297	UP	NEUTRAL	EGR1_sensitive_activation
chr3	11060636	11061215	peak182	0.340492	0.297006	0.365712	0.296365	0.197125	0.303331	NEUTRAL	NEUTRAL	EGR1_insensitive_neutral
chr3	11096559	11097266	peak183	0.21606	0.168092	0.231593	0.172476	0.362186	0.425195	NEUTRAL	NEUTRAL	EGR1_insensitive_neutral
chr3	11137479	11137729	peak184	0.213168	0.156804	0.199859	0.203474	0.443031	-0.0258626	NEUTRAL	NEUTRAL	EGR1_insensitive_neutral
chr3	11236677	11236919	peak185	0.245537	0.197221	0.188559	0.275334	0.316123	-0.546166	NEUTRAL	NEUTRAL	EGR1_insensitive_neutral
chr3	11240403	11240896	peak186	0.394891	0.385132	0.374048	0.380921	0.0361007	-0.0262659	NEUTRAL	NEUTRAL	EGR1_insensitive_neutral
chr3	11272000	11272758	peak187	2.49661	2.45692	2.57332	2.64108	0.0231189	-0.0374992	NEUTRAL	NEUTRAL	EGR1_insensitive_neutral
chr3	11334923	11335323	peak188	0.278496	0.184711	0.308668	0.167755	0.592387	0.879699	UP	UP	EGR1_insensitive_activation
chr3	11379290	11379590	peak189	0.272251	0.271818	0.190866	0.230114	0.00229833	-0.269783	NEUTRAL	NEUTRAL	EGR1_insensitive_neutral
chr3	11385190	11385861	peak190	0.594775	0.646057	0.672149	0.614819	-0.119317	0.128621	NEUTRAL	NEUTRAL	EGR1_insensitive_neutral
chr3	11435841	11436117	peak191	0.202482	0.251879	0.266389	0.312313	-0.314936	-0.229458	NEUTRAL	NEUTRAL	EGR1_insensitive_neutral
chr3	11480836	11481356	peak192	0.422937	0.486428	0.602696	0.53094	-0.201783	0.18288	NEUTRAL	NEUTRAL	EGR1_insensitive_neutral
chr3	11481474	11482066	peak193	0.592623	0.570478	0.668844	0.578203	0.0549439	0.210094	NEUTRAL	NEUTRAL	EGR1_insensitive_neutral
chr3	11508986	11509425	peak194	0.405094	0.373114	0.422426	0.370054	0.11864	0.190962	NEUTRAL	NEUTRAL	EGR1_insensitive_neutral
chr3	11582272	11582486	peak195	0.199191	0.170729	0.165204	0.255649	0.222443	-0.62992	NEUTRAL	DOWN	Kit_Neutral
chr3	11604302	11604837	peak196	0.72804	0.880013	0.869819	0.633551	-0.273509	0.457254	NEUTRAL	NEUTRAL	EGR1_insensitive_neutral
chr3	11610125	11610769	peak197	0.115444	0.210839	0.211842	0.229501	-0.86894	-0.115516	DOWN	NEUTRAL	EGR1_sensitive_repression
chr3	11642456	11644098	peak198	1.00708	1.1679	1.2431	1.07298	-0.213741	0.212324	NEUTRAL	NEUTRAL	EGR1_insensitive_neutral
chr3	11661894	11662247	peak199	0.304681	0.459906	0.473027	0.356921	-0.594041	0.406317	DOWN	NEUTRAL	EGR1_sensitive_repression
chr3	11718675	11720876	peak200	0.527001	0.551061	0.61021	0.555886	-0.064407	0.134516	NEUTRAL	NEUTRAL	EGR1_insensitive_neutral
chr3	11770179	11771096	peak201	0.33532	0.31592	0.316791	0.338707	0.0859762	-0.0965051	NEUTRAL	NEUTRAL	EGR1_insensitive_neutral
chr3	11774365	11774617	peak202	0.256063	0.258061	0.327554	0.267868	-0.011212	0.290212	NEUTRAL	NEUTRAL	EGR1_insensitive_neutral
chr3	11804035	11804299	peak203	0.380386	0.370115	0.363444	0.435167	0.0394915	-0.259836	NEUTRAL	NEUTRAL	EGR1_insensitive_neutral
chr3	11846275	11847243	peak204	2.58624	2.26837	2.70024	2.53181	0.189198	0.0929194	NEUTRAL	NEUTRAL	EGR1_insensitive_neutral
chr3	11943996	11944379	peak205	0.219886	0.134527	0.221434	0.196671	0.708858	0.171092	UP	NEUTRAL	EGR1_sensitive_activation
chr3	11982229	11982740	peak206	0.535843	0.348966	0.6284	0.403859	0.618722	0.637833	UP	UP	EGR1_insensitive_activation
chr3	12004116	12004677	peak207	0.556166	0.673083	0.630651	0.706833	-0.275269	-0.164528	NEUTRAL	NEUTRAL	EGR1_insensitive_neutral
chr3	12098059	12098283	peak208	0.22406	0.0728084	0.194293	0.0952437	1.62171	1.02854	UP	UP	EGR1_insensitive_activation
chr3	12135069	12135337	peak209	0.536666	0.339376	0.387528	0.395923	0.661139	-0.0309208	UP	NEUTRAL	EGR1_sensitive_activation
chr3	12175780	12176202	peak210	0.227787	0.235805	0.285657	0.242813	-0.0499062	0.234434	NEUTRAL	NEUTRAL	EGR1_insensitive_neutral
chr3	12287555	12288066	peak211	0.228673	0.14013	0.18852	0.0909709	0.706519	1.05124	UP	UP	EGR1_insensitive_activation
chr3	12479967	12480187	peak212	0.834314	0.645413	0.794985	0.565306	0.370369	0.491896	NEUTRAL	NEUTRAL	EGR1_insensitive_neutral
chr3	12483987	12484989	peak213	2.78595	2.41985	2.67724	2.59987	0.203248	0.0423094	NEUTRAL	NEUTRAL	EGR1_insensitive_neutral
chr3	12499448	12499855	peak214	0.142449	0.193138	0.25934	0.308958	-0.439189	-0.252562	NEUTRAL	NEUTRAL	EGR1_insensitive_neutral
chr3	12553979	12554452	peak215	0.66163	0.67782	0.794098	0.71682	-0.0348785	0.147705	NEUTRAL	NEUTRAL	EGR1_insensitive_neutral
chr3	12556618	12557574	peak216	2.51642	2.53599	2.90156	2.65849	-0.0111735	0.126223	NEUTRAL	NEUTRAL	EGR1_insensitive_neutral
chr3	12569902	12570243	peak217	0.567238	0.277166	0.321756	0.203931	1.0332	0.657881	UP	UP	EGR1_insensitive_activation
chr3	12594316	12594832	peak218	0.150681	0.186992	0.190762	0.111504	-0.311475	0.774672	NEUTRAL	UP	Kit_Neutral
chr3	12625645	12626273	peak219	0.624753	0.484384	0.582514	0.553724	0.367134	0.0731259	NEUTRAL	NEUTRAL	EGR1_insensitive_neutral
chr3	12627322	12627829	peak220	0.578886	0.501027	0.62272	0.419081	0.208392	0.571355	NEUTRAL	NEUTRAL	EGR1_insensitive_neutral
chr3	12638109	12638519	peak221	0.272631	0.198188	0.325396	0.169899	0.460082	0.937523	NEUTRAL	UP	Kit_Neutral
chr3	12662676	12663435	peak222	0.859895	0.961209	1.00231	0.863519	-0.160691	0.215034	NEUTRAL	NEUTRAL	EGR1_insensitive_neutral
chr3	12663584	12664578	peak223	3.17132	2.73858	2.93706	2.88489	0.211659	0.0258608	NEUTRAL	NEUTRAL	EGR1_insensitive_neutral
chr3	12706355	12706823	peak224	0.901835	0.65341	0.894311	0.772633	0.464876	0.210994	NEUTRAL	NEUTRAL	EGR1_insensitive_neutral
chr3	12719999	12720526	peak225	0.899567	0.704174	0.803949	0.682847	0.3533	0.23554	NEUTRAL	NEUTRAL	EGR1_insensitive_neutral
chr3	12799534	12799978	peak226	0.236823	0.230996	0.171842	0.16636	0.0359462	0.0467737	NEUTRAL	NEUTRAL	EGR1_insensitive_neutral
chr3	12809987	12810695	peak227	5.78082	4.89187	5.54543	5.33574	0.240889	0.0556097	NEUTRAL	NEUTRAL	EGR1_insensitive_neutral
chr3	12823068	12823317	peak228	0.369666	0.323253	0.520225	0.412698	0.193558	0.334051	NEUTRAL	NEUTRAL	EGR1_insensitive_neutral
chr3	12824993	12825996	peak229	0.46227	0.485637	0.5113	0.535281	-0.0711423	-0.0661256	NEUTRAL	NEUTRAL	EGR1_insensitive_neutral
chr3	12840804	12842041	peak230	1.68238	1.62579	1.81573	1.7287	0.0493681	0.0708617	NEUTRAL	NEUTRAL	EGR1_insensitive_neutral
chr3	12868008	12869477	peak231	1.15926	1.17336	1.44009	1.2213	-0.0174501	0.237748	NEUTRAL	NEUTRAL	EGR1_insensitive_neutral
chr3	12875862	12876618	peak232	0.359686	0.302281	0.345327	0.318106	0.250848	0.118456	NEUTRAL	NEUTRAL	EGR1_insensitive_neutral
chr3	12935350	12935912	peak233	0.453829	0.325486	0.593711	0.330778	0.479555	0.843899	NEUTRAL	UP	Kit_Neutral
chr3	12947567	12947773	peak234	0.527007	0.432599	0.42819	0.376234	0.284793	0.18662	NEUTRAL	NEUTRAL	EGR1_insensitive_neutral
chr3	12947862	12948136	peak235	0.60658	0.598935	0.759601	0.615513	0.0182979	0.303453	NEUTRAL	NEUTRAL	EGR1_insensitive_neutral
chr3	12948989	12949715	peak236	0.87879	0.815272	1.27787	0.826359	0.108236	0.628901	NEUTRAL	UP	Kit_Neutral
chr3	12953052	12953724	peak237	2.55336	2.54341	2.91019	2.59582	0.00563003	0.164921	NEUTRAL	NEUTRAL	EGR1_insensitive_neutral
chr3	12954983	12955842	peak238	4.05209	4.04602	4.53556	4.1002	0.00216502	0.145589	NEUTRAL	NEUTRAL	EGR1_insensitive_neutral
chr3	12961172	12961810	peak239	0.655777	0.621124	0.793635	0.627176	0.078323	0.339605	NEUTRAL	NEUTRAL	EGR1_insensitive_neutral
chr3	12967135	12968207	peak240	5.41469	4.12396	4.41083	4.45611	0.39285	-0.0147344	NEUTRAL	NEUTRAL	EGR1_insensitive_neutral
chr3	12979228	12979609	peak241	0.341656	0.349722	0.308078	0.303419	-0.0336656	0.0219826	NEUTRAL	NEUTRAL	EGR1_insensitive_neutral
chr3	12984039	12984804	peak242	1.24621	1.27782	1.38789	1.14909	-0.0361466	0.272406	NEUTRAL	NEUTRAL	EGR1_insensitive_neutral
chr3	12994598	12995322	peak243	3.24527	3.52588	3.86674	3.7467	-0.119647	0.045495	NEUTRAL	NEUTRAL	EGR1_insensitive_neutral
chr3	12999278	12999786	peak244	1.92087	1.48859	1.65666	1.54664	0.367817	0.0991441	NEUTRAL	NEUTRAL	EGR1_insensitive_neutral
chr3	13007320	13007919	peak245	0.431626	0.305228	0.333689	0.277699	0.499891	0.264984	NEUTRAL	NEUTRAL	EGR1_insensitive_neutral
chr3	13009155	13009890	peak246	0.660565	0.684839	0.907496	0.63014	-0.0520648	0.52622	NEUTRAL	NEUTRAL	EGR1_insensitive_neutral
chr3	13014396	13014718	peak247	0.766265	0.874714	0.915462	0.635126	-0.190968	0.527458	NEUTRAL	NEUTRAL	EGR1_insensitive_neutral
chr3	13016117	13016737	peak248	0.72928	0.633131	0.767079	0.738033	0.203967	0.0556912	NEUTRAL	NEUTRAL	EGR1_insensitive_neutral
chr3	13017829	13018606	peak249	0.891319	0.836026	1.02348	0.857495	0.0923938	0.255289	NEUTRAL	NEUTRAL	EGR1_insensitive_neutral
chr3	13040256	13040716	peak250	0.554537	0.443974	0.719804	0.55681	0.320809	0.370418	NEUTRAL	NEUTRAL	EGR1_insensitive_neutral
chr3	13041176	13041368	peak251	0.363722	0.171943	0.295847	0.238434	1.08091	0.311265	UP	NEUTRAL	EGR1_sensitive_activation
chr3	13042995	13043229	peak252	0.349114	0.289268	0.252783	0.209835	0.271291	0.268646	NEUTRAL	NEUTRAL	EGR1_insensitive_neutral
chr3	13079034	13079289	peak253	0.196143	0.17082	0.360419	0.205166	0.199427	0.812879	NEUTRAL	UP	Kit_Neutral
chr3	13082021	13082544	peak254	0.608276	0.48464	0.534482	0.465208	0.327812	0.200265	NEUTRAL	NEUTRAL	EGR1_insensitive_neutral
chr3	13085171	13085626	peak255	0.460163	0.468978	0.472664	0.367812	-0.0273748	0.361846	NEUTRAL	NEUTRAL	EGR1_insensitive_neutral
chr3	13091881	13092627	peak256	0.517195	0.39827	0.45963	0.419931	0.376963	0.130318	NEUTRAL	NEUTRAL	EGR1_insensitive_neutral
chr3	13142010	13142399	peak257	0.35667	0.356973	0.353007	0.265078	-0.00122731	0.413282	NEUTRAL	NEUTRAL	EGR1_insensitive_neutral
chr3	13229478	13229940	peak258	0.38489	0.298712	0.376451	0.264221	0.365693	0.510715	NEUTRAL	NEUTRAL	EGR1_insensitive_neutral
chr3	13282771	13283422	peak259	0.23308	0.145894	0.186753	0.173162	0.675904	0.109009	UP	NEUTRAL	EGR1_sensitive_activation
chr3	13301513	13302480	peak260	0.633023	0.55509	0.609967	0.536009	0.189537	0.186475	NEUTRAL	NEUTRAL	EGR1_insensitive_neutral
chr3	13308355	13308851	peak261	0.291001	0.286869	0.28798	0.249031	0.0206324	0.209643	NEUTRAL	NEUTRAL	EGR1_insensitive_neutral
chr3	13352686	13353193	peak262	0.156356	0.0990194	0.154609	0.11913	0.659055	0.376088	UP	NEUTRAL	EGR1_sensitive_activation
chr3	13404555	13405433	peak263	0.339623	0.332054	0.43328	0.366552	0.0325133	0.241279	NEUTRAL	NEUTRAL	EGR1_insensitive_neutral
chr3	13414055	13414897	peak264	1.367	1.06146	1.43293	1.16509	0.364967	0.298537	NEUTRAL	NEUTRAL	EGR1_insensitive_neutral
chr3	13419026	13420656	peak265	0.745697	0.751965	0.975802	0.78869	-0.0120759	0.307129	NEUTRAL	NEUTRAL	EGR1_insensitive_neutral
chr3	13425348	13426168	peak266	0.322169	0.292115	0.316702	0.242478	0.141285	0.385272	NEUTRAL	NEUTRAL	EGR1_insensitive_neutral
chr3	13451305	13452248	peak267	1.64713	1.74948	2.13318	1.78406	-0.0869759	0.25784	NEUTRAL	NEUTRAL	EGR1_insensitive_neutral
chr3	13452650	13453077	peak268	0.62994	0.595875	0.691323	0.557466	0.080206	0.310476	NEUTRAL	NEUTRAL	EGR1_insensitive_neutral
chr3	13461579	13461938	peak269	1.24631	1.04965	1.10696	1.16608	0.247751	-0.0750548	NEUTRAL	NEUTRAL	EGR1_insensitive_neutral
chr3	13479385	13480571	peak270	5.00642	4.8457	5.11602	5.30118	0.047075	-0.0512913	NEUTRAL	NEUTRAL	EGR1_insensitive_neutral
chr3	13485067	13485647	peak271	2.15363	2.05449	2.28905	1.72612	0.0679917	0.407219	NEUTRAL	NEUTRAL	EGR1_insensitive_neutral
chr3	13494397	13495018	peak272	0.4052	0.329322	0.3835	0.302007	0.299135	0.344642	NEUTRAL	NEUTRAL	EGR1_insensitive_neutral
chr3	13496288	13496641	peak273	1.036	0.716486	0.92106	0.667287	0.532009	0.464987	NEUTRAL	NEUTRAL	EGR1_insensitive_neutral
chr3	13500182	13500426	peak274	0.374691	0.322316	0.402647	0.354286	0.217226	0.184602	NEUTRAL	NEUTRAL	EGR1_insensitive_neutral
chr3	13537891	13538248	peak275	0.42757	0.22425	0.615631	0.38569	0.93105	0.674625	UP	UP	EGR1_insensitive_activation
chr3	13546621	13547233	peak276	1.07008	0.981491	1.40915	1.24493	0.124673	0.178763	NEUTRAL	NEUTRAL	EGR1_insensitive_neutral
chr3	13548883	13549210	peak277	0.393239	0.491667	0.543371	0.567341	-0.322276	-0.0622778	NEUTRAL	NEUTRAL	EGR1_insensitive_neutral
chr3	13557574	13557881	peak278	0.229192	0.167929	0.155338	0.190945	0.448701	-0.29774	NEUTRAL	NEUTRAL	EGR1_insensitive_neutral
chr3	13574685	13576092	peak279	1.88109	1.88294	1.95934	1.93439	-0.00141353	0.0184859	NEUTRAL	NEUTRAL	EGR1_insensitive_neutral
chr3	13587536	13587813	peak280	0.260348	0.179894	0.231363	0.301701	0.533291	-0.382965	NEUTRAL	NEUTRAL	EGR1_insensitive_neutral
chr3	13647784	13647997	peak281	0.593398	0.357462	0.555752	0.551253	0.731209	0.0117265	UP	NEUTRAL	EGR1_sensitive_activation
chr3	13648182	13648577	peak282	0.669332	0.577217	0.755037	0.633286	0.213609	0.25369	NEUTRAL	NEUTRAL	EGR1_insensitive_neutral
chr3	13650358	13650887	peak283	1.46174	1.41092	1.67327	1.77098	0.051057	-0.0818806	NEUTRAL	NEUTRAL	EGR1_insensitive_neutral
chr3	13657748	13658299	peak284	0.5139	0.407139	0.438651	0.53686	0.335967	-0.291472	NEUTRAL	NEUTRAL	EGR1_insensitive_neutral
chr3	13880371	13880865	peak285	0.263416	0.298451	0.25879	0.234252	-0.18015	0.143722	NEUTRAL	NEUTRAL	EGR1_insensitive_neutral
chr3	13885450	13885773	peak286	0.313258	0.327802	0.334699	0.436792	-0.0654706	-0.384083	NEUTRAL	NEUTRAL	EGR1_insensitive_neutral
chr3	13895277	13895900	peak287	3.93231	2.95546	3.45393	3.52125	0.411997	-0.0278502	NEUTRAL	NEUTRAL	EGR1_insensitive_neutral
chr3	13896435	13896861	peak288	0.677129	0.546281	0.797817	0.633107	0.309787	0.333607	NEUTRAL	NEUTRAL	EGR1_insensitive_neutral
chr3	14124224	14125317	peak289	4.35752	3.75924	4.22947	3.99226	0.213066	0.0832719	NEUTRAL	NEUTRAL	EGR1_insensitive_neutral
chr3	14125568	14126243	peak290	3.40877	3.0378	3.68609	3.85468	0.166223	-0.064521	NEUTRAL	NEUTRAL	EGR1_insensitive_neutral
chr3	14136747	14137503	peak291	0.470775	0.398114	0.673664	0.444997	0.241856	0.598235	NEUTRAL	UP	Kit_Neutral
chr3	14144362	14145048	peak292	1.42804	1.47825	1.86274	1.50101	-0.0498496	0.311494	NEUTRAL	NEUTRAL	EGR1_insensitive_neutral
chr3	14152582	14152958	peak293	0.215383	0.217724	0.251011	0.228217	-0.0155985	0.137344	NEUTRAL	NEUTRAL	EGR1_insensitive_neutral
chr3	14178117	14178968	peak294	5.6119	4.73616	5.02813	5.23989	0.244772	-0.0595128	NEUTRAL	NEUTRAL	EGR1_insensitive_neutral
chr3	14203212	14204174	peak295	0.355851	0.289438	0.322649	0.259785	0.29802	0.312647	NEUTRAL	NEUTRAL	EGR1_insensitive_neutral
chr3	14204915	14205300	peak296	0.295206	0.256672	0.245359	0.24831	0.201793	-0.0172445	NEUTRAL	NEUTRAL	EGR1_insensitive_neutral
chr3	14232405	14233139	peak297	3.07283	2.88579	3.54753	2.83602	0.0906037	0.32295	NEUTRAL	NEUTRAL	EGR1_insensitive_neutral
chr3	14261203	14261633	peak298	0.302984	0.289705	0.414664	0.236351	0.0646577	0.811014	NEUTRAL	UP	Kit_Neutral
chr3	14319625	14320103	peak299	0.435056	0.55309	0.485684	0.390927	-0.346313	0.313116	NEUTRAL	NEUTRAL	EGR1_insensitive_neutral
chr3	14351893	14352438	peak300	0.186005	0.212038	0.203225	0.270045	-0.188983	-0.410119	NEUTRAL	NEUTRAL	EGR1_insensitive_neutral
chr3	14371592	14372300	peak301	1.57855	1.40943	1.90758	1.51939	0.163488	0.328246	NEUTRAL	NEUTRAL	EGR1_insensitive_neutral
chr3	14378304	14378975	peak302	0.324566	0.27371	0.588363	0.333156	0.245864	0.820507	NEUTRAL	UP	Kit_Neutral
chr3	14402109	14403654	peak303	1.12098	1.09008	1.41653	1.28411	0.0403155	0.141593	NEUTRAL	NEUTRAL	EGR1_insensitive_neutral
chr3	14410533	14411193	peak304	0.630198	0.591505	0.995773	0.548546	0.091415	0.860206	NEUTRAL	UP	Kit_Neutral
chr3	14431918	14432784	peak305	2.84581	2.18853	3.21564	2.50858	0.378875	0.358235	NEUTRAL	NEUTRAL	EGR1_insensitive_neutral
chr3	14439441	14440756	peak306	0.30473	0.279884	0.301194	0.233094	0.122699	0.369782	NEUTRAL	NEUTRAL	EGR1_insensitive_neutral
chr3	14441638	14441873	peak307	0.251895	0.197798	0.357882	0.163123	0.348796	1.13352	NEUTRAL	UP	Kit_Neutral
chr3	14461659	14462044	peak308	0.405206	0.37496	0.46154	0.463848	0.111918	-0.00719764	NEUTRAL	NEUTRAL	EGR1_insensitive_neutral
chr3	14468105	14468369	peak309	0.373282	0.254441	0.307076	0.239716	0.552932	0.357265	NEUTRAL	NEUTRAL	EGR1_insensitive_neutral
chr3	14508913	14509431	peak310	0.422084	0.309673	0.261124	0.425624	0.446784	-0.704844	NEUTRAL	DOWN	Kit_Neutral
chr3	14532588	14533083	peak311	0.280135	0.224437	0.358156	0.320883	0.319812	0.15854	NEUTRAL	NEUTRAL	EGR1_insensitive_neutral
chr3	14548302	14548813	peak312	0.416229	0.371016	0.445229	0.425184	0.165896	0.0664604	NEUTRAL	NEUTRAL	EGR1_insensitive_neutral
chr3	14565929	14566716	peak313	0.38658	0.306206	0.418664	0.199536	0.336265	1.06914	NEUTRAL	UP	Kit_Neutral
chr3	14598180	14598628	peak314	0.300688	0.218934	0.307723	0.233507	0.457774	0.398166	NEUTRAL	NEUTRAL	EGR1_insensitive_neutral
chr3	14633868	14634290	peak315	0.342644	0.283484	0.304126	0.317573	0.273441	-0.062418	NEUTRAL	NEUTRAL	EGR1_insensitive_neutral
chr3	14651342	14652243	peak316	4.55209	3.81035	4.28767	4.05604	0.256606	0.0801213	NEUTRAL	NEUTRAL	EGR1_insensitive_neutral
chr3	14673614	14674060	peak317	0.212081	0.185936	0.273873	0.192081	0.189808	0.511792	NEUTRAL	NEUTRAL	EGR1_insensitive_neutral
chr3	14780943	14781273	peak318	0.487066	0.51934	0.59839	0.615089	-0.0925632	-0.0397091	NEUTRAL	NEUTRAL	EGR1_insensitive_neutral
chr3	14791298	14791731	peak319	0.365716	0.353682	0.339576	0.323925	0.0482709	0.068075	NEUTRAL	NEUTRAL	EGR1_insensitive_neutral
chr3	14803605	14804202	peak320	0.261791	0.274837	0.331726	0.349273	-0.0701593	-0.0743642	NEUTRAL	NEUTRAL	EGR1_insensitive_neutral
chr3	14920873	14921600	peak321	0.792567	0.61813	0.79621	0.628923	0.358623	0.340266	NEUTRAL	NEUTRAL	EGR1_insensitive_neutral
chr3	14925723	14926120	peak322	0.451042	0.38082	0.43115	0.527306	0.244152	-0.290452	NEUTRAL	NEUTRAL	EGR1_insensitive_neutral
chr3	14947082	14947744	peak323	2.66374	3.01792	2.94197	3.19228	-0.180103	-0.117807	NEUTRAL	NEUTRAL	EGR1_insensitive_neutral
chr3	14947850	14948747	peak324	9.02909	8.08101	8.68984	9.03565	0.160044	-0.0562986	NEUTRAL	NEUTRAL	EGR1_insensitive_neutral
chr3	15010702	15010983	peak325	0.666303	0.238156	0.833207	0.269318	1.48427	1.62936	UP	UP	EGR1_insensitive_activation
chr3	15011126	15011755	peak326	1.5173	0.945428	1.69302	1.07332	0.68247	0.657513	UP	UP	EGR1_insensitive_activation
chr3	15015479	15015761	peak327	1.09823	0.823241	1.22485	0.800032	0.415797	0.614479	NEUTRAL	UP	Kit_Neutral
chr3	15040816	15041515	peak328	0.298297	0.192717	0.401214	0.19191	0.630265	1.06394	UP	UP	EGR1_insensitive_activation
chr3	15051542	15051866	peak329	1.95922	1.61448	2.09649	1.89543	0.279212	0.145445	NEUTRAL	NEUTRAL	EGR1_insensitive_neutral
chr3	15052505	15053274	peak330	3.16011	2.41477	2.84334	2.14611	0.388089	0.405858	NEUTRAL	NEUTRAL	EGR1_insensitive_neutral
chr3	15064127	15065503	peak331	1.25927	1.18374	1.4738	1.18348	0.0892335	0.316516	NEUTRAL	NEUTRAL	EGR1_insensitive_neutral
chr3	15098498	15099764	peak332	2.88258	2.84138	2.92273	2.8835	0.0207682	0.0194937	NEUTRAL	NEUTRAL	EGR1_insensitive_neutral
chr3	15108074	15108615	peak333	0.635294	0.497945	0.509669	0.455109	0.351438	0.163349	NEUTRAL	NEUTRAL	EGR1_insensitive_neutral
chr3	15118630	15118930	peak334	0.242866	0.242206	0.296172	0.252497	0.00392148	0.230169	NEUTRAL	NEUTRAL	EGR1_insensitive_neutral
chr3	15148613	15149034	peak335	0.237382	0.257484	0.173332	0.185411	-0.117271	-0.0971919	NEUTRAL	NEUTRAL	EGR1_insensitive_neutral
chr3	15205840	15206824	peak336	5.31428	4.67969	5.0135	4.88836	0.183462	0.0364685	NEUTRAL	NEUTRAL	EGR1_insensitive_neutral
chr3	15207057	15207442	peak337	0.995999	1.1012	1.07777	1.18319	-0.144856	-0.134637	NEUTRAL	NEUTRAL	EGR1_insensitive_neutral
chr3	15241417	15241667	peak338	0.279408	0.27686	0.241759	0.127136	0.0132172	0.927203	NEUTRAL	UP	Kit_Neutral
chr3	15268020	15268256	peak339	1.48445	1.39223	1.38328	1.25782	0.0925384	0.137162	NEUTRAL	NEUTRAL	EGR1_insensitive_neutral
chr3	15269413	15269904	peak340	2.86288	2.68145	3.30243	2.94152	0.09445	0.166968	NEUTRAL	NEUTRAL	EGR1_insensitive_neutral
chr3	15305328	15305573	peak341	0.286803	0.187493	0.233756	0.134827	0.613224	0.793894	UP	UP	EGR1_insensitive_activation
chr3	15310508	15311235	peak342	0.305165	0.224846	0.213172	0.30832	0.440651	-0.532413	NEUTRAL	NEUTRAL	EGR1_insensitive_neutral
chr3	15331710	15333093	peak343	0.472516	0.416923	0.522951	0.456674	0.180583	0.195512	NEUTRAL	NEUTRAL	EGR1_insensitive_neutral
chr3	15378048	15378706	peak344	1.44092	1.35441	1.598	1.51282	0.089331	0.0790263	NEUTRAL	NEUTRAL	EGR1_insensitive_neutral
chr3	15427046	15427999	peak345	0.777988	0.756544	0.981797	0.775885	0.040323	0.339582	NEUTRAL	NEUTRAL	EGR1_insensitive_neutral
chr3	15428629	15428968	peak346	0.452235	0.328389	0.492286	0.368221	0.461667	0.418927	NEUTRAL	NEUTRAL	EGR1_insensitive_neutral
chr3	15519936	15521090	peak347	0.498352	0.320051	0.660153	0.484473	0.638865	0.446383	UP	NEUTRAL	EGR1_sensitive_activation
chr3	15557487	15558088	peak348	0.933693	0.758852	0.771705	0.862118	0.299129	-0.159835	NEUTRAL	NEUTRAL	EGR1_insensitive_neutral
chr3	15563971	15564309	peak349	0.245453	0.142778	0.206487	0.180647	0.781672	0.19288	UP	NEUTRAL	EGR1_sensitive_activation
chr3	15601301	15602301	peak350	6.30237	5.79187	6.28744	6.07151	0.121865	0.0504166	NEUTRAL	NEUTRAL	EGR1_insensitive_neutral
chr3	15630183	15631013	peak351	0.434644	0.48649	0.602034	0.551983	-0.162573	0.125221	NEUTRAL	NEUTRAL	EGR1_insensitive_neutral
chr3	15685932	15686260	peak352	0.429668	0.273661	0.491021	0.49191	0.650835	-0.00261043	UP	NEUTRAL	EGR1_sensitive_activation
chr3	15797160	15798302	peak353	0.503952	0.539839	0.521711	0.488738	-0.0992404	0.0941876	NEUTRAL	NEUTRAL	EGR1_insensitive_neutral
chr3	15858918	15859142	peak354	0.682171	0.824485	0.823751	0.955803	-0.27336	-0.214506	NEUTRAL	NEUTRAL	EGR1_insensitive_neutral
chr3	15859298	15860551	peak355	2.19562	2.55054	2.5126	2.48382	-0.216175	0.0166203	NEUTRAL	NEUTRAL	EGR1_insensitive_neutral
chr3	15899266	15899922	peak356	0.26706	0.262804	0.330928	0.212409	0.0231784	0.63967	NEUTRAL	UP	Kit_Neutral
chr3	16048420	16049024	peak357	0.391849	0.347177	0.376968	0.264594	0.174629	0.510658	NEUTRAL	NEUTRAL	EGR1_insensitive_neutral
chr3	16150992	16151509	peak358	0.195443	0.195148	0.319257	0.242675	0.00217915	0.395694	NEUTRAL	NEUTRAL	EGR1_insensitive_neutral
chr3	16178231	16178808	peak359	0.441238	0.314182	0.346502	0.328814	0.489958	0.0755896	NEUTRAL	NEUTRAL	EGR1_insensitive_neutral
chr3	16247217	16247964	peak360	0.398048	0.426949	0.483777	0.376379	-0.101121	0.362157	NEUTRAL	NEUTRAL	EGR1_insensitive_neutral
chr3	16264493	16265458	peak361	5.76981	5.47834	5.8672	5.93205	0.0747855	-0.0158583	NEUTRAL	NEUTRAL	EGR1_insensitive_neutral
chr3	16286797	16287421	peak362	0.566789	0.464553	0.563466	0.47951	0.286967	0.232766	NEUTRAL	NEUTRAL	EGR1_insensitive_neutral
chr3	16289227	16289796	peak363	0.643296	0.574441	0.729065	0.504245	0.163324	0.531922	NEUTRAL	NEUTRAL	EGR1_insensitive_neutral
chr3	16304470	16305498	peak364	0.83515	0.861859	0.876242	0.791681	-0.045416	0.146411	NEUTRAL	NEUTRAL	EGR1_insensitive_neutral
chr3	16309598	16309884	peak365	0.68841	0.455933	0.677876	0.417015	0.594446	0.700921	UP	UP	EGR1_insensitive_activation
chr3	16319294	16319639	peak366	0.212565	0.243516	0.358478	0.216318	-0.196113	0.72873	NEUTRAL	UP	Kit_Neutral
chr3	16337742	16338520	peak367	1.68272	1.66114	1.9249	1.73398	0.018624	0.150691	NEUTRAL	NEUTRAL	EGR1_insensitive_neutral
chr3	16350246	16350615	peak368	0.310512	0.297802	0.346343	0.322928	0.0602963	0.100992	NEUTRAL	NEUTRAL	EGR1_insensitive_neutral
chr3	16512802	16513886	peak369	0.245318	0.265996	0.284898	0.211985	-0.116751	0.426485	NEUTRAL	NEUTRAL	EGR1_insensitive_neutral
chr3	16546188	16546588	peak370	0.495281	0.477542	0.601436	0.522409	0.0526221	0.203232	NEUTRAL	NEUTRAL	EGR1_insensitive_neutral
chr3	16550848	16551363	peak371	0.863584	0.656996	0.848329	0.843649	0.394452	0.00798195	NEUTRAL	NEUTRAL	EGR1_insensitive_neutral
chr3	16796647	16797229	peak372	0.394618	0.392224	0.409716	0.407603	0.00878133	0.00745749	NEUTRAL	NEUTRAL	EGR1_insensitive_neutral
chr3	16828858	16829251	peak373	0.204131	0.236571	0.229259	0.193885	-0.21278	0.241778	NEUTRAL	NEUTRAL	EGR1_insensitive_neutral
chr3	16838408	16839151	peak374	0.399749	0.490316	0.381007	0.358823	-0.294618	0.0865434	NEUTRAL	NEUTRAL	EGR1_insensitive_neutral
chr3	16884015	16885738	peak375	0.524854	0.563062	0.563055	0.526912	-0.101376	0.0957156	NEUTRAL	NEUTRAL	EGR1_insensitive_neutral
chr3	16886185	16886729	peak376	1.08928	1.33998	1.36366	1.28878	-0.298844	0.0814794	NEUTRAL	NEUTRAL	EGR1_insensitive_neutral
chr3	16906805	16907040	peak377	0.29533	0.364449	0.404624	0.434878	-0.30339	-0.104028	NEUTRAL	NEUTRAL	EGR1_insensitive_neutral
chr3	16907233	16907635	peak378	0.944958	0.865642	0.908162	0.696695	0.126479	0.382423	NEUTRAL	NEUTRAL	EGR1_insensitive_neutral
chr3	16908900	16909450	peak379	0.385787	0.404483	0.572504	0.364126	-0.0682719	0.652846	NEUTRAL	UP	Kit_Neutral
chr3	16916770	16917220	peak380	0.414475	0.407811	0.584953	0.427765	0.0233838	0.451501	NEUTRAL	NEUTRAL	EGR1_insensitive_neutral
chr3	16927584	16927813	peak381	0.135984	0.191143	0.270646	0.274965	-0.491215	-0.0228443	NEUTRAL	NEUTRAL	EGR1_insensitive_neutral
chr3	16935831	16936936	peak382	1.09642	1.27476	1.25026	1.10904	-0.217425	0.172927	NEUTRAL	NEUTRAL	EGR1_insensitive_neutral
chr3	16944062	16944745	peak383	0.578543	0.588593	0.642294	0.691568	-0.0248465	-0.106637	NEUTRAL	NEUTRAL	EGR1_insensitive_neutral
chr3	16999108	16999565	peak384	0.255769	0.217646	0.303187	0.266055	0.232861	0.188482	NEUTRAL	NEUTRAL	EGR1_insensitive_neutral
chr3	17006199	17006903	peak385	0.434122	0.44881	0.473972	0.381714	-0.0480048	0.312312	NEUTRAL	NEUTRAL	EGR1_insensitive_neutral
chr3	17032502	17032915	peak386	0.357059	0.275249	0.342307	0.38525	0.375426	-0.170505	NEUTRAL	NEUTRAL	EGR1_insensitive_neutral
chr3	17033536	17034005	peak387	0.326035	0.272786	0.439344	0.26932	0.257254	0.70603	NEUTRAL	UP	Kit_Neutral
chr3	17175259	17176260	peak388	0.234576	0.22125	0.302593	0.206954	0.0843779	0.548067	NEUTRAL	NEUTRAL	EGR1_insensitive_neutral
chr3	17183985	17184271	peak389	0.1731	0.0934218	0.317464	0.0988578	0.889775	1.68317	UP	UP	EGR1_insensitive_activation
chr3	17233363	17233716	peak390	0.544037	0.476403	0.511121	0.669488	0.191523	-0.389394	NEUTRAL	NEUTRAL	EGR1_insensitive_neutral
chr3	17340023	17341024	peak391	0.199054	0.225899	0.282515	0.197586	-0.182518	0.515844	NEUTRAL	NEUTRAL	EGR1_insensitive_neutral
chr3	17413003	17413381	peak392	0.294042	0.344764	0.31756	0.380032	-0.229589	-0.25909	NEUTRAL	NEUTRAL	EGR1_insensitive_neutral
chr3	17579463	17580149	peak393	0.43149	0.457697	0.422921	0.412852	-0.0850645	0.0347627	NEUTRAL	NEUTRAL	EGR1_insensitive_neutral
chr3	17632189	17632997	peak394	0.431482	0.441024	0.536499	0.395625	-0.0315564	0.43944	NEUTRAL	NEUTRAL	EGR1_insensitive_neutral
chr3	17730239	17731079	peak395	0.58746	0.640488	0.843051	0.69661	-0.12468	0.275267	NEUTRAL	NEUTRAL	EGR1_insensitive_neutral
chr3	17742028	17743255	peak396	4.48664	4.31746	4.69193	4.47728	0.0554503	0.0675581	NEUTRAL	NEUTRAL	EGR1_insensitive_neutral
chr3	17771187	17771950	peak397	0.198968	0.288253	0.234113	0.291102	-0.534801	-0.31432	NEUTRAL	NEUTRAL	EGR1_insensitive_neutral
chr3	17798054	17798374	peak398	0.195924	0.221137	0.264216	0.379481	-0.174649	-0.522308	NEUTRAL	NEUTRAL	EGR1_insensitive_neutral
chr3	17808934	17809401	peak399	0.913649	0.804646	1.06439	1.09895	0.183285	-0.0460959	NEUTRAL	NEUTRAL	EGR1_insensitive_neutral
chr3	17841269	17841680	peak400	0.496073	0.398404	0.430497	0.551765	0.316321	-0.358053	NEUTRAL	NEUTRAL	EGR1_insensitive_neutral
chr3	17894496	17894947	peak401	0.135776	0.160625	0.14134	0.117858	-0.242466	0.262127	NEUTRAL	NEUTRAL	EGR1_insensitive_neutral
chr3	17946093	17946340	peak402	0.218907	0.205064	0.142333	0.168791	0.0942427	-0.245972	NEUTRAL	NEUTRAL	EGR1_insensitive_neutral
chr3	17946428	17947064	peak403	0.302338	0.422182	0.393784	0.39839	-0.481701	-0.0167759	NEUTRAL	NEUTRAL	EGR1_insensitive_neutral
chr3	18295229	18295815	peak404	0.210055	0.316755	0.230504	0.309551	-0.5926	-0.425388	DOWN	NEUTRAL	EGR1_sensitive_repression
chr3	18424554	18426261	peak405	0.41048	0.423384	0.508581	0.44243	-0.0446578	0.201028	NEUTRAL	NEUTRAL	EGR1_insensitive_neutral
chr3	18444566	18445868	peak406	0.703713	0.716966	0.808867	0.703667	-0.0269183	0.20101	NEUTRAL	NEUTRAL	EGR1_insensitive_neutral
chr3	19146645	19147639	peak407	0.25427	0.180689	0.270045	0.264612	0.492852	0.0293233	NEUTRAL	NEUTRAL	EGR1_insensitive_neutral
chr3	19149453	19149704	peak408	0.257393	0.232379	0.248166	0.219841	0.147498	0.174844	NEUTRAL	NEUTRAL	EGR1_insensitive_neutral
chr3	19348967	19349482	peak409	0.284041	0.27633	0.280483	0.29488	0.0397095	-0.0722155	NEUTRAL	NEUTRAL	EGR1_insensitive_neutral
chr3	19811521	19812212	peak410	1.17287	1.15026	1.2539	1.16974	0.028079	0.100234	NEUTRAL	NEUTRAL	EGR1_insensitive_neutral
chr3	19866651	19867245	peak411	0.237083	0.320082	0.306021	0.251933	-0.433046	0.280591	NEUTRAL	NEUTRAL	EGR1_insensitive_neutral
chr3	19931816	19932234	peak412	0.241216	0.227635	0.307881	0.302969	0.083599	0.0232047	NEUTRAL	NEUTRAL	EGR1_insensitive_neutral
chr3	19934106	19934352	peak413	0.493559	0.452907	0.563702	0.528305	0.124008	0.0935612	NEUTRAL	NEUTRAL	EGR1_insensitive_neutral
chr3	19937331	19938083	peak414	1.49598	1.13326	1.60211	1.13043	0.400615	0.503095	NEUTRAL	NEUTRAL	EGR1_insensitive_neutral
chr3	19946635	19948223	peak415	3.24252	3.19659	3.4924	3.37236	0.0205824	0.0504624	NEUTRAL	NEUTRAL	EGR1_insensitive_neutral
chr3	19960770	19961113	peak416	0.458225	0.434178	0.499846	0.24722	0.0777707	1.01569	NEUTRAL	UP	Kit_Neutral
chr3	20008472	20009022	peak417	0.280627	0.327341	0.254131	0.293914	-0.222141	-0.209821	NEUTRAL	NEUTRAL	EGR1_insensitive_neutral
chr3	20014586	20015217	peak418	0.553378	0.610423	0.605436	0.68219	-0.141542	-0.172199	NEUTRAL	NEUTRAL	EGR1_insensitive_neutral
chr3	20015546	20015855	peak419	0.532475	0.498611	0.571122	0.546481	0.0948007	0.0636272	NEUTRAL	NEUTRAL	EGR1_insensitive_neutral
chr3	20022730	20023284	peak420	2.31	2.36187	2.55823	2.46567	-0.032042	0.0531687	NEUTRAL	NEUTRAL	EGR1_insensitive_neutral
chr3	20039712	20041110	peak421	2.53394	2.71707	2.89786	3.00734	-0.100671	-0.053501	NEUTRAL	NEUTRAL	EGR1_insensitive_neutral
chr3	20041301	20041817	peak422	2.28047	2.2786	2.3272	2.06164	0.00118408	0.174801	NEUTRAL	NEUTRAL	EGR1_insensitive_neutral
chr3	20043467	20043702	peak423	1.28871	1.19955	1.55491	0.995581	0.103439	0.643217	NEUTRAL	UP	Kit_Neutral
chr3	20054522	20055411	peak424	0.565746	0.369787	0.681453	0.370551	0.613461	0.878943	UP	UP	EGR1_insensitive_activation
chr3	20064891	20065892	peak425	1.22591	1.48268	1.76295	1.44469	-0.274357	0.287233	NEUTRAL	NEUTRAL	EGR1_insensitive_neutral
chr3	20081177	20081504	peak426	0.278661	0.243662	0.313921	0.304313	0.193627	0.044844	NEUTRAL	NEUTRAL	EGR1_insensitive_neutral
chr3	20185897	20186596	peak427	5.24628	4.87955	5.27324	5.62512	0.104548	-0.0931951	NEUTRAL	NEUTRAL	EGR1_insensitive_neutral
chr3	20340365	20340813	peak428	0.232046	0.284912	0.288076	0.316681	-0.296103	-0.136582	NEUTRAL	NEUTRAL	EGR1_insensitive_neutral
chr3	20459387	20459906	peak429	0.269695	0.374894	0.422567	0.289815	-0.475154	0.544048	NEUTRAL	NEUTRAL	EGR1_insensitive_neutral
chr3	20511870	20512448	peak430	0.0996176	0.140819	0.131464	0.206995	-0.499372	-0.654929	NEUTRAL	DOWN	Kit_Neutral
chr3	22372304	22372883	peak431	0.168843	0.117837	0.17399	0.181571	0.518883	-0.0615333	NEUTRAL	NEUTRAL	EGR1_insensitive_neutral
chr3	22392929	22393148	peak432	0.223887	0.248791	0.0868846	0.104842	-0.152162	-0.271037	NEUTRAL	NEUTRAL	EGR1_insensitive_neutral
chr3	22450744	22451551	peak433	0.350161	0.497015	0.39711	0.360351	-0.505271	0.140138	NEUTRAL	NEUTRAL	EGR1_insensitive_neutral
chr3	22555564	22556714	peak434	0.754488	0.855504	0.829751	0.757889	-0.181277	0.130691	NEUTRAL	NEUTRAL	EGR1_insensitive_neutral
chr3	22564117	22564587	peak435	0.377676	0.337374	0.263337	0.336598	0.162803	-0.354114	NEUTRAL	NEUTRAL	EGR1_insensitive_neutral
chr3	22585401	22585929	peak436	2.47025	2.15053	3.00795	2.33132	0.199966	0.367632	NEUTRAL	NEUTRAL	EGR1_insensitive_neutral
chr3	22685654	22685938	peak437	0.258496	0.306969	0.313955	0.308203	-0.247953	0.0266788	NEUTRAL	NEUTRAL	EGR1_insensitive_neutral
chr3	22887771	22887967	peak438	0.196273	0.180171	0.143579	0.131269	0.123494	0.129319	NEUTRAL	NEUTRAL	EGR1_insensitive_neutral
chr3	23042352	23042657	peak439	0.14282	0.272515	0.177618	0.179026	-0.932134	-0.0113908	DOWN	NEUTRAL	EGR1_sensitive_repression
chr3	23183619	23184059	peak440	0.151683	0.295148	0.253565	0.267526	-0.960381	-0.0773248	DOWN	NEUTRAL	EGR1_sensitive_repression
chr3	23202624	23204155	peak441	1.06387	1.0408	1.13329	1.03383	0.0316217	0.132513	NEUTRAL	NEUTRAL	EGR1_insensitive_neutral
chr3	23215293	23215529	peak442	0.244675	0.13313	0.318321	0.204013	0.878034	0.641819	UP	UP	EGR1_insensitive_activation
chr3	23685537	23686168	peak443	0.832717	0.585166	0.954827	0.58212	0.508981	0.713921	NEUTRAL	UP	Kit_Neutral
chr3	23761485	23761860	peak444	0.212385	0.162079	0.153663	0.193987	0.389988	-0.336187	NEUTRAL	NEUTRAL	EGR1_insensitive_neutral
chr3	23805699	23806104	peak445	1.00381	0.996685	1.14042	1.14108	0.0102839	-0.000835006	NEUTRAL	NEUTRAL	EGR1_insensitive_neutral
chr3	23808482	23808918	peak446	1.56873	1.24882	1.5558	1.03204	0.329026	0.592151	NEUTRAL	UP	Kit_Neutral
chr3	23810277	23811411	peak447	1.0335	1.03322	1.21079	1.07036	0.000388309	0.177849	NEUTRAL	NEUTRAL	EGR1_insensitive_neutral
chr3	23884583	23884815	peak448	0.214545	0.0954977	0.158836	0.125626	1.16774	0.338411	UP	NEUTRAL	EGR1_sensitive_activation
chr3	23906043	23906546	peak449	0.320165	0.413039	0.395991	0.316178	-0.367461	0.324729	NEUTRAL	NEUTRAL	EGR1_insensitive_neutral
chr3	23916519	23917773	peak450	3.05571	2.83876	3.15295	3.11502	0.106248	0.017461	NEUTRAL	NEUTRAL	EGR1_insensitive_neutral
chr3	23945096	23946505	peak451	4.33534	4.24545	4.3579	4.55843	0.0302268	-0.0649031	NEUTRAL	NEUTRAL	EGR1_insensitive_neutral
chr3	24067463	24067866	peak452	0.293237	0.343536	0.375942	0.380164	-0.228396	-0.0161103	NEUTRAL	NEUTRAL	EGR1_insensitive_neutral
chr3	24156330	24156878	peak453	0.782845	0.625704	0.778793	0.512626	0.323247	0.603334	NEUTRAL	UP	Kit_Neutral
chr3	24174624	24175016	peak454	0.175592	0.285462	0.224435	0.247272	-0.70107	-0.139796	DOWN	NEUTRAL	EGR1_sensitive_repression
chr3	24185573	24186390	peak455	2.17318	2.1854	2.57205	2.31148	-0.00809246	0.154099	NEUTRAL	NEUTRAL	EGR1_insensitive_neutral
chr3	24237947	24238500	peak456	0.434724	0.399872	0.438962	0.439034	0.120561	-0.000235076	NEUTRAL	NEUTRAL	EGR1_insensitive_neutral
chr3	24259930	24260663	peak457	0.876942	0.783342	0.880455	0.732259	0.162839	0.265895	NEUTRAL	NEUTRAL	EGR1_insensitive_neutral
chr3	24303243	24303718	peak458	0.502052	0.507399	0.505597	0.439353	-0.0152831	0.202606	NEUTRAL	NEUTRAL	EGR1_insensitive_neutral
chr3	24305792	24306082	peak459	0.314065	0.416498	0.301511	0.364954	-0.407245	-0.275502	NEUTRAL	NEUTRAL	EGR1_insensitive_neutral
chr3	24351655	24352610	peak460	0.423457	0.463472	0.521612	0.434339	-0.130266	0.264157	NEUTRAL	NEUTRAL	EGR1_insensitive_neutral
chr3	24438969	24439475	peak461	0.300811	0.307399	0.460985	0.363335	-0.0312558	0.343422	NEUTRAL	NEUTRAL	EGR1_insensitive_neutral
chr3	24493962	24496028	peak462	1.62552	1.72833	1.78777	1.77001	-0.0884808	0.0144039	NEUTRAL	NEUTRAL	EGR1_insensitive_neutral
chr3	24505758	24506615	peak463	0.831393	1.1188	1.05076	0.805697	-0.42835	0.383118	NEUTRAL	NEUTRAL	EGR1_insensitive_neutral
chr3	24521162	24522196	peak464	0.799276	0.728575	0.931058	0.682566	0.133616	0.447902	NEUTRAL	NEUTRAL	EGR1_insensitive_neutral
chr3	24640360	24640600	peak465	0.247403	0.252457	0.241181	0.237574	-0.0291725	0.0217364	NEUTRAL	NEUTRAL	EGR1_insensitive_neutral
chr3	24680558	24680801	peak466	0.399387	0.490431	0.418716	0.592034	-0.296262	-0.499709	NEUTRAL	NEUTRAL	EGR1_insensitive_neutral
chr3	24773788	24774145	peak467	0.388664	0.275868	0.308645	0.464821	0.494549	-0.590725	NEUTRAL	DOWN	Kit_Neutral
chr3	24829027	24829556	peak468	0.29211	0.385878	0.439823	0.353127	-0.40163	0.316735	NEUTRAL	NEUTRAL	EGR1_insensitive_neutral
chr3	24937217	24937783	peak469	0.205338	0.30686	0.2701	0.33814	-0.579582	-0.324126	NEUTRAL	NEUTRAL	EGR1_insensitive_neutral
chr3	25033486	25033765	peak470	0.228557	0.259349	0.274661	0.253472	-0.18234	0.115828	NEUTRAL	NEUTRAL	EGR1_insensitive_neutral
chr3	25582214	25582618	peak471	0.441858	0.281831	0.493414	0.367938	0.64875	0.423334	UP	NEUTRAL	EGR1_sensitive_activation
chr3	25592476	25592989	peak472	0.332861	0.271117	0.357926	0.399414	0.296007	-0.158223	NEUTRAL	NEUTRAL	EGR1_insensitive_neutral
chr3	25593965	25594373	peak473	0.429497	0.267289	0.355416	0.290096	0.68425	0.29298	UP	NEUTRAL	EGR1_sensitive_activation
chr3	25604201	25604620	peak474	1.61189	1.03333	1.46502	1.04136	0.641451	0.492461	UP	NEUTRAL	EGR1_sensitive_activation
chr3	25647904	25648615	peak475	0.514234	0.42456	0.452585	0.433528	0.276458	0.0620633	NEUTRAL	NEUTRAL	EGR1_insensitive_neutral
chr3	25664033	25665510	peak476	2.66969	2.53832	2.8762	2.7402	0.0728007	0.0698871	NEUTRAL	NEUTRAL	EGR1_insensitive_neutral
chr3	25782830	25784039	peak477	3.035	3.06071	3.15047	3.35554	-0.0121668	-0.0909789	NEUTRAL	NEUTRAL	EGR1_insensitive_neutral
chr3	25789796	25790580	peak478	3.06086	2.64158	3.38304	2.74968	0.212541	0.299059	NEUTRAL	NEUTRAL	EGR1_insensitive_neutral
chr3	25857008	25857254	peak479	0.344521	0.205681	0.267488	0.191171	0.744183	0.484616	UP	NEUTRAL	EGR1_sensitive_activation
chr3	25896943	25897336	peak480	0.24684	0.236977	0.329794	0.307074	0.0588268	0.102978	NEUTRAL	NEUTRAL	EGR1_insensitive_neutral
chr3	27134244	27134523	peak481	0.220348	0.263785	0.30986	0.428998	-0.259579	-0.469354	NEUTRAL	NEUTRAL	EGR1_insensitive_neutral
chr3	27312134	27312392	peak482	0.230745	0.249617	0.330772	0.2673	-0.113413	0.307376	NEUTRAL	NEUTRAL	EGR1_insensitive_neutral
chr3	27357731	27357995	peak483	0.310293	0.364046	0.367105	0.401655	-0.230489	-0.129764	NEUTRAL	NEUTRAL	EGR1_insensitive_neutral
chr3	27369015	27369704	peak484	2.18729	2.3065	2.63991	2.31137	-0.076559	0.191744	NEUTRAL	NEUTRAL	EGR1_insensitive_neutral
chr3	27467589	27467902	peak485	0.335251	0.450928	0.318666	0.401593	-0.427656	-0.33369	NEUTRAL	NEUTRAL	EGR1_insensitive_neutral
chr3	27483843	27484935	peak486	3.9065	3.76117	4.07817	4.07539	0.0546969	0.000983522	NEUTRAL	NEUTRAL	EGR1_insensitive_neutral
chr3	27632544	27633456	peak487	0.183358	0.213261	0.198451	0.279556	-0.217955	-0.494355	NEUTRAL	NEUTRAL	EGR1_insensitive_neutral
chr3	27712094	27713091	peak488	0.495445	0.446285	0.582806	0.471175	0.150759	0.306754	NEUTRAL	NEUTRAL	EGR1_insensitive_neutral
chr3	27721417	27722523	peak489	0.313676	0.388669	0.424089	0.401071	-0.309263	0.0805084	NEUTRAL	NEUTRAL	EGR1_insensitive_neutral
chr3	27728400	27728846	peak490	0.165959	0.165235	0.204298	0.17581	0.00631333	0.216658	NEUTRAL	NEUTRAL	EGR1_insensitive_neutral
chr3	28241245	28242034	peak491	2.96914	2.79684	3.23657	3.10398	0.0862455	0.0603494	NEUTRAL	NEUTRAL	EGR1_insensitive_neutral
chr3	28268543	28268839	peak492	0.166376	0.110787	0.224516	0.077091	0.586663	1.54219	UP	UP	EGR1_insensitive_activation
chr3	28286670	28286938	peak493	0.492774	0.314473	0.312845	0.277283	0.647991	0.174091	UP	NEUTRAL	EGR1_sensitive_activation
chr3	28317337	28317800	peak494	0.308251	0.349969	0.464071	0.333647	-0.183122	0.476024	NEUTRAL	NEUTRAL	EGR1_insensitive_neutral
chr3	28348341	28349540	peak495	3.8153	3.62884	3.99476	3.98208	0.0722891	0.00458884	NEUTRAL	NEUTRAL	EGR1_insensitive_neutral
chr3	28667681	28668050	peak496	0.272591	0.321753	0.378646	0.407563	-0.239214	-0.106173	NEUTRAL	NEUTRAL	EGR1_insensitive_neutral
chr3	28905602	28906234	peak497	0.285024	0.478075	0.391837	0.384434	-0.746151	0.027519	DOWN	NEUTRAL	EGR1_sensitive_repression
chr3	29683369	29684048	peak498	0.605347	0.810337	0.77467	0.79426	-0.42076	-0.0360297	NEUTRAL	NEUTRAL	EGR1_insensitive_neutral
chr3	29775366	29775803	peak499	0.38806	0.567158	0.446118	0.381749	-0.547471	0.224801	NEUTRAL	NEUTRAL	EGR1_insensitive_neutral
chr3	29869933	29870732	peak500	0.177109	0.255662	0.27105	0.319918	-0.529597	-0.239143	NEUTRAL	NEUTRAL	EGR1_insensitive_neutral
chr3	30319796	30320061	peak501	0.23949	0.224256	0.324152	0.209472	0.0948167	0.629914	NEUTRAL	UP	Kit_Neutral
chr3	30548589	30548945	peak502	0.846517	0.764324	0.797148	0.955052	0.147355	-0.260733	NEUTRAL	NEUTRAL	EGR1_insensitive_neutral
chr3	30606248	30607455	peak503	1.09344	0.804466	1.0084	0.813151	0.442768	0.310476	NEUTRAL	NEUTRAL	EGR1_insensitive_neutral
chr3	30664891	30665660	peak504	0.395673	0.407467	0.520667	0.398931	-0.0423739	0.384221	NEUTRAL	NEUTRAL	EGR1_insensitive_neutral
chr3	30667234	30667493	peak505	0.282146	0.384002	0.348392	0.286054	-0.444674	0.284426	NEUTRAL	NEUTRAL	EGR1_insensitive_neutral
chr3	30693526	30693883	peak506	0.530534	0.414153	0.549086	0.572958	0.357283	-0.0613968	NEUTRAL	NEUTRAL	EGR1_insensitive_neutral
chr3	31356971	31357261	peak507	0.256009	0.240898	0.2512	0.182233	0.0877724	0.463051	NEUTRAL	NEUTRAL	EGR1_insensitive_neutral
chr3	31358662	31359038	peak508	0.199568	0.235575	0.150795	0.209042	-0.239306	-0.47121	NEUTRAL	NEUTRAL	EGR1_insensitive_neutral
chr3	31531856	31533075	peak509	7.39181	6.78662	7.31107	7.17548	0.123236	0.0270074	NEUTRAL	NEUTRAL	EGR1_insensitive_neutral
chr3	31567022	31567312	peak510	0.243492	0.211548	0.26754	0.251535	0.202888	0.0889942	NEUTRAL	NEUTRAL	EGR1_insensitive_neutral
chr3	31724775	31725001	peak511	0.244908	0.175942	0.277641	0.227375	0.477137	0.288145	NEUTRAL	NEUTRAL	EGR1_insensitive_neutral
chr3	32019129	32019392	peak512	0.259583	0.219062	0.118816	0.213304	0.244856	-0.844177	NEUTRAL	DOWN	Kit_Neutral
chr3	32074166	32074450	peak513	0.310536	0.254515	0.278827	0.283563	0.287007	-0.0242966	NEUTRAL	NEUTRAL	EGR1_insensitive_neutral
chr3	32106197	32107346	peak514	3.99309	3.5778	3.97857	3.91	0.158431	0.0250829	NEUTRAL	NEUTRAL	EGR1_insensitive_neutral
chr3	32128988	32129342	peak515	0.318616	0.415624	0.308296	0.222499	-0.383464	0.470514	NEUTRAL	NEUTRAL	EGR1_insensitive_neutral
chr3	32140752	32141303	peak516	0.640532	0.63372	0.901632	0.677798	0.0154256	0.411683	NEUTRAL	NEUTRAL	EGR1_insensitive_neutral
chr3	32144164	32144416	peak517	0.404982	0.424166	0.537249	0.393527	-0.0667721	0.44913	NEUTRAL	NEUTRAL	EGR1_insensitive_neutral
chr3	32177096	32178298	peak518	0.526484	0.50703	0.621202	0.542004	0.0543177	0.196759	NEUTRAL	NEUTRAL	EGR1_insensitive_neutral
chr3	32192058	32192647	peak519	0.271774	0.285325	0.296586	0.315435	-0.0701972	-0.08889	NEUTRAL	NEUTRAL	EGR1_insensitive_neutral
chr3	32203702	32204206	peak520	0.435678	0.337031	0.506197	0.436255	0.370381	0.214529	NEUTRAL	NEUTRAL	EGR1_insensitive_neutral
chr3	32238073	32239168	peak521	0.205969	0.270154	0.316666	0.338796	-0.391352	-0.0974524	NEUTRAL	NEUTRAL	EGR1_insensitive_neutral
chr3	32240156	32240384	peak522	0.441774	0.313365	0.464905	0.401779	0.495465	0.210533	NEUTRAL	NEUTRAL	EGR1_insensitive_neutral
chr3	32296589	32297028	peak523	0.289193	0.273665	0.30499	0.32948	0.079618	-0.111431	NEUTRAL	NEUTRAL	EGR1_insensitive_neutral
chr3	32354433	32355011	peak524	0.305896	0.216851	0.248653	0.243234	0.496335	0.0317875	NEUTRAL	NEUTRAL	EGR1_insensitive_neutral
chr3	32375102	32375561	peak525	0.210951	0.254611	0.216104	0.28222	-0.271389	-0.385096	NEUTRAL	NEUTRAL	EGR1_insensitive_neutral
chr3	32391488	32392918	peak526	0.624308	0.598144	0.743805	0.65897	0.0617642	0.174712	NEUTRAL	NEUTRAL	EGR1_insensitive_neutral
chr3	32401302	32402120	peak527	0.419064	0.493562	0.717326	0.551641	-0.23606	0.378899	NEUTRAL	NEUTRAL	EGR1_insensitive_neutral
chr3	32423992	32424427	peak528	0.279513	0.273965	0.199646	0.183208	0.028925	0.12396	NEUTRAL	NEUTRAL	EGR1_insensitive_neutral
chr3	32467709	32468251	peak529	0.412802	0.367643	0.329649	0.307207	0.167147	0.101716	NEUTRAL	NEUTRAL	EGR1_insensitive_neutral
chr3	32482277	32483169	peak530	0.244424	0.226393	0.290323	0.281783	0.110554	0.0430789	NEUTRAL	NEUTRAL	EGR1_insensitive_neutral
chr3	32488615	32488942	peak531	0.340853	0.353071	0.270414	0.369953	-0.050811	-0.452169	NEUTRAL	NEUTRAL	EGR1_insensitive_neutral
chr3	32502040	32503003	peak532	1.53897	1.60932	1.72711	1.47264	-0.0644943	0.229952	NEUTRAL	NEUTRAL	EGR1_insensitive_neutral
chr3	32510166	32510613	peak533	0.540965	0.394769	0.399289	0.313674	0.454526	0.34817	NEUTRAL	NEUTRAL	EGR1_insensitive_neutral
chr3	32570057	32571373	peak534	3.10863	3.18148	3.37338	3.42301	-0.0334178	-0.02107	NEUTRAL	NEUTRAL	EGR1_insensitive_neutral
chr3	32577590	32578237	peak535	0.261344	0.244409	0.226006	0.189399	0.0966511	0.254928	NEUTRAL	NEUTRAL	EGR1_insensitive_neutral
chr3	32584664	32585190	peak536	1.02722	1.23677	1.10183	1.34612	-0.267827	-0.288907	NEUTRAL	NEUTRAL	EGR1_insensitive_neutral
chr3	32596497	32597363	peak537	0.727271	0.757243	0.776927	0.755194	-0.0582629	0.0409333	NEUTRAL	NEUTRAL	EGR1_insensitive_neutral
chr3	32664670	32665118	peak538	0.245204	0.228289	0.270981	0.222463	0.10312	0.284623	NEUTRAL	NEUTRAL	EGR1_insensitive_neutral
chr3	32684738	32685737	peak539	3.55131	3.54859	3.78135	3.50534	0.00110331	0.10935	NEUTRAL	NEUTRAL	EGR1_insensitive_neutral
chr3	32705332	32705802	peak540	0.178044	0.140675	0.232692	0.152245	0.33987	0.612029	NEUTRAL	UP	Kit_Neutral
chr3	32708626	32709352	peak541	0.207715	0.227299	0.20701	0.195531	-0.129986	0.0822984	NEUTRAL	NEUTRAL	EGR1_insensitive_neutral
chr3	32733626	32733963	peak542	0.260287	0.178146	0.37001	0.280741	0.547041	0.398327	NEUTRAL	NEUTRAL	EGR1_insensitive_neutral
chr3	32759409	32759662	peak543	0.225433	0.126134	0.158714	0.214984	0.837736	-0.437796	UP	NEUTRAL	EGR1_sensitive_activation
chr3	32780812	32781842	peak544	1.42841	1.44546	1.83363	1.47435	-0.0171121	0.31462	NEUTRAL	NEUTRAL	EGR1_insensitive_neutral
chr3	32847591	32847848	peak545	0.451953	0.539199	0.560237	0.473744	-0.254645	0.241931	NEUTRAL	NEUTRAL	EGR1_insensitive_neutral
chr3	32848012	32848926	peak546	0.99051	1.14173	1.19396	1.11652	-0.204974	0.0967446	NEUTRAL	NEUTRAL	EGR1_insensitive_neutral
chr3	32865375	32865960	peak547	0.14065	0.159382	0.233864	0.23098	-0.180373	0.0179072	NEUTRAL	NEUTRAL	EGR1_insensitive_neutral
chr3	32947423	32948189	peak548	0.818514	0.834699	0.830409	0.883772	-0.0282495	-0.089853	NEUTRAL	NEUTRAL	EGR1_insensitive_neutral
chr3	32951410	32951796	peak549	0.733707	0.479756	0.821829	0.531895	0.612904	0.627698	UP	UP	EGR1_insensitive_activation
chr3	32972595	32972993	peak550	0.133835	0.21517	0.258703	0.239045	-0.685028	0.114018	DOWN	NEUTRAL	EGR1_sensitive_repression
chr3	32988281	32988627	peak551	0.306573	0.334276	0.336118	0.399143	-0.124807	-0.247938	NEUTRAL	NEUTRAL	EGR1_insensitive_neutral
chr3	33054195	33055189	peak552	0.754341	0.829031	0.870774	0.759336	-0.136209	0.197558	NEUTRAL	NEUTRAL	EGR1_insensitive_neutral
chr3	33063676	33064048	peak553	0.171325	0.151486	0.311424	0.168221	0.177545	0.888523	NEUTRAL	UP	Kit_Neutral
chr3	33067465	33067804	peak554	0.31168	0.142783	0.266421	0.120933	1.12624	1.1395	UP	UP	EGR1_insensitive_activation
chr3	33074483	33074942	peak555	0.371683	0.371115	0.457881	0.333911	0.00220476	0.455511	NEUTRAL	NEUTRAL	EGR1_insensitive_neutral
chr3	33091667	33092122	peak556	0.345659	0.476003	0.597779	0.474614	-0.461621	0.332858	NEUTRAL	NEUTRAL	EGR1_insensitive_neutral
chr3	33096527	33097595	peak557	3.2179	3.14782	3.45371	3.07212	0.0317672	0.16891	NEUTRAL	NEUTRAL	EGR1_insensitive_neutral
chr3	33113756	33114854	peak558	3.44063	3.28376	3.6665	3.47642	0.0673243	0.0767989	NEUTRAL	NEUTRAL	EGR1_insensitive_neutral
chr3	33131121	33132261	peak559	0.32658	0.313751	0.314385	0.333979	0.0578177	-0.0872245	NEUTRAL	NEUTRAL	EGR1_insensitive_neutral
chr3	33144527	33144789	peak560	0.264961	0.147275	0.220096	0.257509	0.847268	-0.226486	UP	NEUTRAL	EGR1_sensitive_activation
chr3	33277216	33277914	peak561	0.522859	0.601846	0.574001	0.597028	-0.202972	-0.056745	NEUTRAL	NEUTRAL	EGR1_insensitive_neutral
chr3	33372697	33373135	peak562	0.317597	0.176417	0.262837	0.25183	0.848206	0.0617201	UP	NEUTRAL	EGR1_sensitive_activation
chr3	33439665	33441172	peak563	7.88789	7.29302	7.71765	7.90303	0.113123	-0.0342427	NEUTRAL	NEUTRAL	EGR1_insensitive_neutral
chr3	33458184	33458822	peak564	0.185944	0.315679	0.264719	0.248093	-0.76359	0.093577	DOWN	NEUTRAL	EGR1_sensitive_repression
chr3	33490480	33491141	peak565	0.520039	0.5937	0.629054	0.562472	-0.191114	0.161402	NEUTRAL	NEUTRAL	EGR1_insensitive_neutral
chr3	33537096	33537525	peak566	0.65811	1.02008	0.984041	0.885903	-0.632276	0.151571	DOWN	NEUTRAL	EGR1_sensitive_repression
chr3	33658771	33659819	peak567	0.426719	0.462958	0.45458	0.431913	-0.117597	0.0737953	NEUTRAL	NEUTRAL	EGR1_insensitive_neutral
chr3	33717651	33718530	peak568	1.7678	2.03753	2.16376	2.07882	-0.204863	0.0577731	NEUTRAL	NEUTRAL	EGR1_insensitive_neutral
chr3	33787472	33787711	peak569	0.837385	0.604556	0.773094	0.764897	0.470014	0.0153785	NEUTRAL	NEUTRAL	EGR1_insensitive_neutral
chr3	33791616	33792185	peak570	2.64675	1.79354	2.72544	1.96839	0.561409	0.469474	NEUTRAL	NEUTRAL	EGR1_insensitive_neutral
chr3	33798169	33799286	peak571	2.74322	3.09141	3.28433	3.19467	-0.172393	0.0399333	NEUTRAL	NEUTRAL	EGR1_insensitive_neutral
chr3	33823811	33824219	peak572	0.220225	0.214307	0.173658	0.233503	0.0392947	-0.427192	NEUTRAL	NEUTRAL	EGR1_insensitive_neutral
chr3	33900586	33901490	peak573	0.181941	0.296182	0.26026	0.203475	-0.703015	0.355098	DOWN	NEUTRAL	EGR1_sensitive_repression
chr3	33936248	33936770	peak574	0.270215	0.321773	0.302124	0.333286	-0.251935	-0.141618	NEUTRAL	NEUTRAL	EGR1_insensitive_neutral
chr3	34260641	34260904	peak575	0.187482	0.189413	0.15667	0.162554	-0.0147833	-0.053184	NEUTRAL	NEUTRAL	EGR1_insensitive_neutral
chr3	34268017	34268635	peak576	0.40816	0.371206	0.461653	0.421984	0.136914	0.129619	NEUTRAL	NEUTRAL	EGR1_insensitive_neutral
chr3	34304065	34304655	peak577	0.419327	0.472097	0.504804	0.594419	-0.171008	-0.235756	NEUTRAL	NEUTRAL	EGR1_insensitive_neutral
chr3	34328104	34328434	peak578	0.24132	0.146838	0.36479	0.20134	0.716724	0.85743	UP	UP	EGR1_insensitive_activation
chr3	34679122	34679376	peak579	0.274327	0.326485	0.364292	0.325218	-0.251122	0.163691	NEUTRAL	NEUTRAL	EGR1_insensitive_neutral
chr3	34683900	34684174	peak580	0.341111	0.386285	0.374794	0.466235	-0.179425	-0.314958	NEUTRAL	NEUTRAL	EGR1_insensitive_neutral
chr3	35439458	35440135	peak581	0.723987	1.28588	1.1624	1.30695	-0.828719	-0.169096	DOWN	NEUTRAL	EGR1_sensitive_repression
chr3	35447726	35448979	peak582	0.231199	0.254655	0.27185	0.250805	-0.139406	0.116249	NEUTRAL	NEUTRAL	EGR1_insensitive_neutral
chr3	35639151	35640224	peak583	0.517624	0.486052	0.619693	0.488185	0.0907922	0.344127	NEUTRAL	NEUTRAL	EGR1_insensitive_neutral
chr3	35654562	35654841	peak584	0.270904	0.241143	0.228996	0.214119	0.167893	0.0969103	NEUTRAL	NEUTRAL	EGR1_insensitive_neutral
chr3	35659904	35660114	peak585	0.21311	0.214982	0.226546	0.242119	-0.0126177	-0.0959121	NEUTRAL	NEUTRAL	EGR1_insensitive_neutral
chr3	35908435	35908676	peak586	0.239598	0.215872	0.282136	0.273592	0.150445	0.0443636	NEUTRAL	NEUTRAL	EGR1_insensitive_neutral
chr3	35924118	35924430	peak587	0.340564	0.451862	0.324083	0.430066	-0.407959	-0.408192	NEUTRAL	NEUTRAL	EGR1_insensitive_neutral
chr3	36679461	36679708	peak588	0.224575	0.170267	0.320048	0.263846	0.399402	0.278591	NEUTRAL	NEUTRAL	EGR1_insensitive_neutral
chr3	36700876	36701299	peak589	0.475155	0.365508	0.393323	0.371547	0.378496	0.0821713	NEUTRAL	NEUTRAL	EGR1_insensitive_neutral
chr3	36707583	36707959	peak590	0.38277	0.32901	0.5437	0.414951	0.218348	0.389869	NEUTRAL	NEUTRAL	EGR1_insensitive_neutral
chr3	36729429	36729767	peak591	0.256704	0.233239	0.206764	0.256419	0.138297	-0.310518	NEUTRAL	NEUTRAL	EGR1_insensitive_neutral
chr3	36736175	36736957	peak592	0.190531	0.309824	0.243521	0.332055	-0.701426	-0.447379	DOWN	NEUTRAL	EGR1_sensitive_repression
chr3	36792416	36792679	peak593	0.311013	0.292304	0.430378	0.232834	0.0895069	0.886305	NEUTRAL	UP	Kit_Neutral
chr3	36868751	36869214	peak594	0.380437	0.356692	0.369667	0.376825	0.0929781	-0.0276674	NEUTRAL	NEUTRAL	EGR1_insensitive_neutral
chr3	36907864	36908703	peak595	0.32261	0.231174	0.359645	0.274744	0.48081	0.388485	NEUTRAL	NEUTRAL	EGR1_insensitive_neutral
chr3	36912332	36912852	peak596	0.306989	0.241856	0.378988	0.269322	0.344038	0.492823	NEUTRAL	NEUTRAL	EGR1_insensitive_neutral
chr3	36922787	36923060	peak597	0.235068	0.174159	0.264368	0.261459	0.432671	0.0159602	NEUTRAL	NEUTRAL	EGR1_insensitive_neutral
chr3	36923515	36924049	peak598	0.273255	0.261834	0.231543	0.220941	0.0615966	0.0676221	NEUTRAL	NEUTRAL	EGR1_insensitive_neutral
chr3	36943964	36945289	peak599	1.02063	1.03054	1.20348	1.05749	-0.013951	0.186561	NEUTRAL	NEUTRAL	EGR1_insensitive_neutral
chr3	36954828	36955147	peak600	2.23808	1.42726	2.21597	1.40203	0.649015	0.660419	UP	UP	EGR1_insensitive_activation
chr3	36957849	36958409	peak601	3.06917	3.56637	3.50689	3.4524	-0.216605	0.0225923	NEUTRAL	NEUTRAL	EGR1_insensitive_neutral
chr3	36958627	36959019	peak602	1.89094	2.12721	2.05144	2.04143	-0.169857	0.00705435	NEUTRAL	NEUTRAL	EGR1_insensitive_neutral
chr3	36969539	36970327	peak603	4.25012	3.95939	4.61017	4.09787	0.102226	0.169945	NEUTRAL	NEUTRAL	EGR1_insensitive_neutral
chr3	36992591	36993890	peak604	7.89281	7.80265	8.47365	8.59696	0.0165751	-0.0208431	NEUTRAL	NEUTRAL	EGR1_insensitive_neutral
chr3	37025591	37025944	peak605	0.53089	0.616105	0.710217	0.527355	-0.214764	0.429486	NEUTRAL	NEUTRAL	EGR1_insensitive_neutral
chr3	37028349	37028760	peak606	1.39588	1.56626	1.69402	1.51167	-0.166143	0.164313	NEUTRAL	NEUTRAL	EGR1_insensitive_neutral
chr3	37054415	37054779	peak607	0.649855	0.427965	0.752049	0.451674	0.602627	0.735543	UP	UP	EGR1_insensitive_activation
chr3	37054999	37055508	peak608	0.597973	0.37683	0.59124	0.417087	0.666168	0.503395	UP	NEUTRAL	EGR1_sensitive_activation
chr3	37175462	37176999	peak609	2.008	2.077	2.28289	2.17587	-0.0487442	0.0692694	NEUTRAL	NEUTRAL	EGR1_insensitive_neutral
chr3	37212921	37213601	peak610	0.565589	0.326262	0.540842	0.362062	0.79372	0.578971	UP	NEUTRAL	EGR1_sensitive_activation
chr3	37229723	37230286	peak611	1.60821	1.48297	1.96901	1.55206	0.116962	0.343288	NEUTRAL	NEUTRAL	EGR1_insensitive_neutral
chr3	37241955	37242306	peak612	0.981768	0.994016	1.14093	0.908882	-0.017887	0.328043	NEUTRAL	NEUTRAL	EGR1_insensitive_neutral
chr3	37242876	37243918	peak613	1.37273	1.46658	1.60019	1.44331	-0.0954138	0.148857	NEUTRAL	NEUTRAL	EGR1_insensitive_neutral
chr3	37244093	37244570	peak614	0.979184	0.972262	1.25813	1.05771	0.0102344	0.25034	NEUTRAL	NEUTRAL	EGR1_insensitive_neutral
chr3	37256497	37256757	peak615	0.348409	0.298363	0.331465	0.328587	0.223711	0.0125794	NEUTRAL	NEUTRAL	EGR1_insensitive_neutral
chr3	37291060	37291750	peak616	2.56231	2.5583	3.22573	2.58114	0.00226116	0.321621	NEUTRAL	NEUTRAL	EGR1_insensitive_neutral
chr3	37451468	37452386	peak617	0.653095	0.636677	0.648265	0.694668	0.0367307	-0.0997386	NEUTRAL	NEUTRAL	EGR1_insensitive_neutral
chr3	37590510	37591162	peak618	0.376656	0.355226	0.555875	0.496085	0.0845092	0.164176	NEUTRAL	NEUTRAL	EGR1_insensitive_neutral
chr3	37597712	37598066	peak619	0.213973	0.340084	0.312817	0.446862	-0.668461	-0.514514	DOWN	NEUTRAL	EGR1_sensitive_repression
chr3	37599068	37599683	peak620	0.332435	0.418166	0.502178	0.635729	-0.331	-0.340211	NEUTRAL	NEUTRAL	EGR1_insensitive_neutral
chr3	37779587	37779902	peak621	0.190336	0.166653	0.185505	0.318561	0.191695	-0.780109	NEUTRAL	DOWN	Kit_Neutral
chr3	37833703	37834127	peak622	0.237537	0.164353	0.204041	0.218385	0.531355	-0.0980146	NEUTRAL	NEUTRAL	EGR1_insensitive_neutral
chr3	37855398	37855658	peak623	0.378293	0.329055	0.382425	0.270318	0.201175	0.500518	NEUTRAL	NEUTRAL	EGR1_insensitive_neutral
chr3	37860358	37860891	peak624	3.32841	2.87338	3.091	3.13429	0.212081	-0.0200648	NEUTRAL	NEUTRAL	EGR1_insensitive_neutral
chr3	37862272	37862527	peak625	0.59131	0.418104	0.476809	0.373421	0.500053	0.352609	NEUTRAL	NEUTRAL	EGR1_insensitive_neutral
chr3	37967339	37967703	peak626	0.373995	0.318976	0.337597	0.274998	0.229572	0.295879	NEUTRAL	NEUTRAL	EGR1_insensitive_neutral
chr3	37969548	37969786	peak627	0.0849039	0.223186	0.136493	0.169878	-1.39435	-0.315666	DOWN	NEUTRAL	EGR1_sensitive_repression
chr3	37974596	37975095	peak628	0.494671	0.374598	0.486632	0.454626	0.401127	0.0981522	NEUTRAL	NEUTRAL	EGR1_insensitive_neutral
chr3	37994289	37994605	peak629	1.18071	0.732382	0.886081	0.650801	0.68899	0.445222	UP	NEUTRAL	EGR1_sensitive_activation
chr3	37996828	37997155	peak630	2.19154	1.51858	1.86662	1.52765	0.529223	0.289107	NEUTRAL	NEUTRAL	EGR1_insensitive_neutral
chr3	37998497	37999399	peak631	2.07723	1.73633	1.86743	1.9495	0.258615	-0.0620464	NEUTRAL	NEUTRAL	EGR1_insensitive_neutral
chr3	38004255	38004910	peak632	0.52372	0.47063	0.625741	0.37428	0.154202	0.741447	NEUTRAL	UP	Kit_Neutral
chr3	38024398	38025421	peak633	6.03929	5.50964	5.43694	5.74547	0.132422	-0.0796315	NEUTRAL	NEUTRAL	EGR1_insensitive_neutral
chr3	38030840	38031751	peak634	0.45278	0.415722	0.459621	0.460579	0.123188	-0.00300592	NEUTRAL	NEUTRAL	EGR1_insensitive_neutral
chr3	38039098	38040649	peak635	0.219032	0.18876	0.200034	0.196441	0.214588	0.0261477	NEUTRAL	NEUTRAL	EGR1_insensitive_neutral
chr3	38084395	38085229	peak636	0.217326	0.103348	0.211229	0.130985	1.07235	0.689413	UP	UP	EGR1_insensitive_activation
chr3	38117528	38118458	peak637	0.588071	0.444311	0.58812	0.494074	0.40442	0.251382	NEUTRAL	NEUTRAL	EGR1_insensitive_neutral
chr3	38131652	38131897	peak638	0.247222	0.130532	0.321431	0.255662	0.921403	0.330269	UP	NEUTRAL	EGR1_sensitive_activation
chr3	38136818	38137621	peak639	6.95162	6.22	6.7806	6.56051	0.160435	0.0476062	NEUTRAL	NEUTRAL	EGR1_insensitive_neutral
chr3	38138496	38138762	peak640	1.78817	1.89372	2.13325	1.66434	-0.082736	0.358106	NEUTRAL	NEUTRAL	EGR1_insensitive_neutral
chr3	38151788	38152288	peak641	0.32563	0.28017	0.314628	0.286409	0.216931	0.135571	NEUTRAL	NEUTRAL	EGR1_insensitive_neutral
chr3	38164672	38165978	peak642	7.76502	7.27028	7.55234	7.82574	0.0949788	-0.0513042	NEUTRAL	NEUTRAL	EGR1_insensitive_neutral
chr3	38205390	38205862	peak643	0.337842	0.212016	0.329285	0.385364	0.672176	-0.226884	UP	NEUTRAL	EGR1_sensitive_activation
chr3	38222068	38222668	peak644	1.18316	1.13642	1.56735	1.15897	0.0581403	0.435485	NEUTRAL	NEUTRAL	EGR1_insensitive_neutral
chr3	38346380	38347406	peak645	2.157	1.97117	2.2814	2.11882	0.129977	0.106653	NEUTRAL	NEUTRAL	EGR1_insensitive_neutral
chr3	38354854	38355457	peak646	0.413354	0.451456	0.541694	0.402063	-0.127208	0.430056	NEUTRAL	NEUTRAL	EGR1_insensitive_neutral
chr3	38397477	38397700	peak647	0.270798	0.245894	0.225082	0.152566	0.139179	0.561019	NEUTRAL	NEUTRAL	EGR1_insensitive_neutral
chr3	38453141	38454649	peak648	1.25589	1.31133	1.54364	1.34908	-0.0623302	0.194352	NEUTRAL	NEUTRAL	EGR1_insensitive_neutral
chr3	38455370	38455669	peak649	0.533085	0.744109	0.783499	0.997132	-0.481148	-0.347852	NEUTRAL	NEUTRAL	EGR1_insensitive_neutral
chr3	38479587	38480157	peak650	0.232615	0.260083	0.335151	0.263885	-0.161024	0.344903	NEUTRAL	NEUTRAL	EGR1_insensitive_neutral
chr3	38496002	38496873	peak651	1.74801	1.48024	1.73725	1.7571	0.239879	-0.0163925	NEUTRAL	NEUTRAL	EGR1_insensitive_neutral
chr3	38533138	38534025	peak652	0.398509	0.427074	0.550717	0.569066	-0.0998753	-0.0472861	NEUTRAL	NEUTRAL	EGR1_insensitive_neutral
chr3	38627981	38628306	peak653	0.238384	0.218459	0.343991	0.323947	0.125927	0.0866106	NEUTRAL	NEUTRAL	EGR1_insensitive_neutral
chr3	38649340	38650266	peak654	1.03823	0.968765	1.08223	1.09414	0.0999089	-0.0157979	NEUTRAL	NEUTRAL	EGR1_insensitive_neutral
chr3	38651142	38651545	peak655	0.816036	0.575482	0.800905	0.580697	0.503863	0.463845	NEUTRAL	NEUTRAL	EGR1_insensitive_neutral
chr3	38662533	38662916	peak656	0.130027	0.191621	0.126088	0.167573	-0.559442	-0.410362	NEUTRAL	NEUTRAL	EGR1_insensitive_neutral
chr3	38717539	38718140	peak657	1.02846	0.924515	1.28541	0.845848	0.153719	0.603756	NEUTRAL	UP	Kit_Neutral
chr3	38724019	38724646	peak658	1.5337	1.55667	1.892	1.53042	-0.0214506	0.305988	NEUTRAL	NEUTRAL	EGR1_insensitive_neutral
chr3	38725678	38726026	peak659	1.21532	1.16692	1.47214	1.12538	0.0586348	0.387499	NEUTRAL	NEUTRAL	EGR1_insensitive_neutral
chr3	38738722	38738961	peak660	0.154343	0.185211	0.246451	0.242956	-0.263029	0.0206098	NEUTRAL	NEUTRAL	EGR1_insensitive_neutral
chr3	38805841	38806149	peak661	0.328234	0.350841	0.359097	0.323545	-0.096095	0.15041	NEUTRAL	NEUTRAL	EGR1_insensitive_neutral
chr3	38843958	38844245	peak662	0.319185	0.191352	0.267404	0.226293	0.738168	0.240824	UP	NEUTRAL	EGR1_sensitive_activation
chr3	38961029	38961494	peak663	0.222355	0.289371	0.286193	0.395649	-0.380056	-0.467234	NEUTRAL	NEUTRAL	EGR1_insensitive_neutral
chr3	38980825	38981593	peak664	0.124321	0.218932	0.159682	0.14896	-0.81642	0.100282	DOWN	NEUTRAL	EGR1_sensitive_repression
chr3	38999951	39000471	peak665	0.21338	0.406544	0.281963	0.241977	-0.929988	0.220634	DOWN	NEUTRAL	EGR1_sensitive_repression
chr3	39021822	39022462	peak666	0.304986	0.373228	0.347677	0.488083	-0.291312	-0.489379	NEUTRAL	NEUTRAL	EGR1_insensitive_neutral
chr3	39030886	39031288	peak667	0.247548	0.163186	0.237465	0.220373	0.601192	0.107769	UP	NEUTRAL	EGR1_sensitive_activation
chr3	39051602	39052598	peak668	2.27787	2.14472	2.31756	2.28481	0.0868969	0.0205302	NEUTRAL	NEUTRAL	EGR1_insensitive_neutral
chr3	39065050	39065550	peak669	0.898861	0.668915	0.780438	0.768092	0.426275	0.0230058	NEUTRAL	NEUTRAL	EGR1_insensitive_neutral
chr3	39080078	39080380	peak670	0.301185	0.263984	0.24693	0.267754	0.190199	-0.116806	NEUTRAL	NEUTRAL	EGR1_insensitive_neutral
chr3	39100982	39101439	peak671	0.56559	0.507946	0.551185	0.447404	0.155082	0.300959	NEUTRAL	NEUTRAL	EGR1_insensitive_neutral
chr3	39106983	39108207	peak672	1.50622	1.67565	1.83397	1.63865	-0.153793	0.162456	NEUTRAL	NEUTRAL	EGR1_insensitive_neutral
chr3	39126352	39126873	peak673	0.29152	0.210307	0.292452	0.288703	0.471095	0.0186139	NEUTRAL	NEUTRAL	EGR1_insensitive_neutral
chr3	39141045	39141856	peak674	0.432507	0.411288	0.509682	0.486765	0.0725772	0.0663707	NEUTRAL	NEUTRAL	EGR1_insensitive_neutral
chr3	39146956	39147723	peak675	1.1966	0.931436	1.352	0.97198	0.361408	0.476098	NEUTRAL	NEUTRAL	EGR1_insensitive_neutral
chr3	39151968	39153109	peak676	1.16856	1.07408	1.1641	1.01618	0.121624	0.196057	NEUTRAL	NEUTRAL	EGR1_insensitive_neutral
chr3	39153324	39153955	peak677	2.4001	2.57734	2.49467	2.59488	-0.10279	-0.0568182	NEUTRAL	NEUTRAL	EGR1_insensitive_neutral
chr3	39177713	39178239	peak678	1.13473	1.16897	1.40217	1.34572	-0.0428838	0.0592859	NEUTRAL	NEUTRAL	EGR1_insensitive_neutral
chr3	39180567	39181284	peak679	3.36963	3.25455	3.49365	3.52168	0.0501298	-0.011529	NEUTRAL	NEUTRAL	EGR1_insensitive_neutral
chr3	39189746	39190264	peak680	0.320388	0.310245	0.368093	0.181393	0.0464128	1.02095	NEUTRAL	UP	Kit_Neutral
chr3	39202024	39202524	peak681	0.424989	0.34407	0.360644	0.401764	0.304721	-0.155775	NEUTRAL	NEUTRAL	EGR1_insensitive_neutral
chr3	39208340	39208764	peak682	0.199358	0.239492	0.232594	0.235667	-0.264619	-0.0189316	NEUTRAL	NEUTRAL	EGR1_insensitive_neutral
chr3	39260939	39261326	peak683	0.882067	0.869667	1.07218	0.806802	0.0204263	0.410254	NEUTRAL	NEUTRAL	EGR1_insensitive_neutral
chr3	39288255	39288775	peak684	0.600183	0.56237	0.62312	0.531145	0.093882	0.230405	NEUTRAL	NEUTRAL	EGR1_insensitive_neutral
chr3	39291882	39292336	peak685	0.466565	0.522992	0.59834	0.530903	-0.164712	0.172517	NEUTRAL	NEUTRAL	EGR1_insensitive_neutral
chr3	39346890	39347847	peak686	0.176705	0.173926	0.141101	0.152999	0.0228742	-0.116799	NEUTRAL	NEUTRAL	EGR1_insensitive_neutral
chr3	39378031	39378412	peak687	0.391517	0.349622	0.499307	0.335885	0.163277	0.571961	NEUTRAL	NEUTRAL	EGR1_insensitive_neutral
chr3	39383192	39383864	peak688	3.02121	3.10661	3.2539	3.23801	-0.0402138	0.00706361	NEUTRAL	NEUTRAL	EGR1_insensitive_neutral
chr3	39383935	39384556	peak689	5.2454	5.25005	5.68287	5.54608	-0.00128076	0.0351515	NEUTRAL	NEUTRAL	EGR1_insensitive_neutral
chr3	39387595	39387928	peak690	3.65018	3.24898	3.82328	2.97525	0.167981	0.361804	NEUTRAL	NEUTRAL	EGR1_insensitive_neutral
chr3	39388683	39389012	peak691	2.67289	2.58292	3.13055	2.5692	0.0493974	0.285094	NEUTRAL	NEUTRAL	EGR1_insensitive_neutral
chr3	39406343	39407165	peak692	5.56135	5.62087	6.03794	5.89638	-0.0153587	0.0342269	NEUTRAL	NEUTRAL	EGR1_insensitive_neutral
chr3	39420563	39420940	peak693	0.395098	0.277506	0.398837	0.246861	0.509693	0.692105	NEUTRAL	UP	Kit_Neutral
chr3	39447720	39448249	peak694	0.356156	0.298196	0.337298	0.29997	0.256249	0.169205	NEUTRAL	NEUTRAL	EGR1_insensitive_neutral
chr3	39498654	39499060	peak695	0.326727	0.211174	0.268298	0.357363	0.629656	-0.413556	UP	NEUTRAL	EGR1_sensitive_activation
chr3	39637877	39638120	peak696	0.645586	0.457217	0.750661	0.484845	0.497731	0.630638	NEUTRAL	UP	Kit_Neutral
chr3	39638364	39638799	peak697	0.521634	0.462456	0.457295	0.588622	0.173723	-0.364215	NEUTRAL	NEUTRAL	EGR1_insensitive_neutral
chr3	39639222	39639790	peak698	1.66059	1.42328	1.89204	1.53313	0.222477	0.303459	NEUTRAL	NEUTRAL	EGR1_insensitive_neutral
chr3	39639886	39640235	peak699	0.820729	0.866828	1.17096	0.880503	-0.0788401	0.411291	NEUTRAL	NEUTRAL	EGR1_insensitive_neutral
chr3	39668492	39668738	peak700	0.337003	0.248522	0.285907	0.264919	0.439389	0.109993	NEUTRAL	NEUTRAL	EGR1_insensitive_neutral
chr3	39762573	39763148	peak701	0.198727	0.196261	0.26036	0.218626	0.0180115	0.252041	NEUTRAL	NEUTRAL	EGR1_insensitive_neutral
chr3	39808899	39809996	peak702	1.22792	1.29051	1.37633	1.5213	-0.0717268	-0.144484	NEUTRAL	NEUTRAL	EGR1_insensitive_neutral
chr3	40191925	40192277	peak703	0.374174	0.238371	0.239606	0.268778	0.650498	-0.165747	UP	NEUTRAL	EGR1_sensitive_activation
chr3	40309264	40310434	peak704	3.7246	3.44063	3.77801	3.67986	0.114415	0.0379733	NEUTRAL	NEUTRAL	EGR1_insensitive_neutral
chr3	40314101	40314327	peak705	1.03466	1.05233	1.28148	0.991549	-0.0244206	0.370053	NEUTRAL	NEUTRAL	EGR1_insensitive_neutral
chr3	40317119	40317527	peak706	0.357897	0.318949	0.36591	0.299625	0.166219	0.288333	NEUTRAL	NEUTRAL	EGR1_insensitive_neutral
chr3	40366555	40367198	peak707	0.176299	0.201802	0.236042	0.208862	-0.194917	0.176493	NEUTRAL	NEUTRAL	EGR1_insensitive_neutral
chr3	40386742	40387630	peak708	0.260377	0.292489	0.350964	0.317624	-0.167783	0.144003	NEUTRAL	NEUTRAL	EGR1_insensitive_neutral
chr3	40417907	40418598	peak709	0.317311	0.245658	0.430147	0.344501	0.369247	0.320325	NEUTRAL	NEUTRAL	EGR1_insensitive_neutral
chr3	40452823	40453534	peak710	5.84789	5.91477	6.21058	6.23475	-0.0164047	-0.00560379	NEUTRAL	NEUTRAL	EGR1_insensitive_neutral
chr3	40457118	40457661	peak711	4.03489	3.84618	4.30284	4.03544	0.0691024	0.0925619	NEUTRAL	NEUTRAL	EGR1_insensitive_neutral
chr3	40476592	40477580	peak712	0.731287	0.570235	0.681433	0.600212	0.358881	0.183098	NEUTRAL	NEUTRAL	EGR1_insensitive_neutral
chr3	40502080	40502376	peak713	0.448088	0.39128	0.343638	0.358193	0.195581	-0.0598474	NEUTRAL	NEUTRAL	EGR1_insensitive_neutral
chr3	40505550	40506538	peak714	0.959327	1.03087	1.16965	1.01234	-0.103765	0.208376	NEUTRAL	NEUTRAL	EGR1_insensitive_neutral
chr3	40524365	40525399	peak715	2.46948	2.36308	2.58215	2.5244	0.063539	0.0326304	NEUTRAL	NEUTRAL	EGR1_insensitive_neutral
chr3	40580430	40580848	peak716	0.286828	0.293644	0.386791	0.413616	-0.033881	-0.0967371	NEUTRAL	NEUTRAL	EGR1_insensitive_neutral
chr3	40584501	40585006	peak717	0.406045	0.429535	0.463194	0.547201	-0.0811362	-0.240454	NEUTRAL	NEUTRAL	EGR1_insensitive_neutral
chr3	40623491	40623983	peak718	0.654156	0.82089	0.608839	0.581222	-0.327556	0.0669714	NEUTRAL	NEUTRAL	EGR1_insensitive_neutral
chr3	40679280	40680027	peak719	0.34943	0.434805	0.42699	0.405617	-0.315365	0.0740845	NEUTRAL	NEUTRAL	EGR1_insensitive_neutral
chr3	40782203	40782428	peak720	0.248032	0.243506	0.237307	0.208804	0.0265716	0.184605	NEUTRAL	NEUTRAL	EGR1_insensitive_neutral
chr3	41073221	41073538	peak721	0.264549	0.189099	0.223674	0.239141	0.484396	-0.0964672	NEUTRAL	NEUTRAL	EGR1_insensitive_neutral
chr3	41117337	41117889	peak722	0.469128	0.486042	0.561261	0.465225	-0.0510989	0.270743	NEUTRAL	NEUTRAL	EGR1_insensitive_neutral
chr3	41188339	41188628	peak723	0.144926	0.235741	0.256312	0.273847	-0.701891	-0.0954695	DOWN	NEUTRAL	EGR1_sensitive_repression
chr3	41198703	41200222	peak724	1.6511	1.72809	1.88049	2.01399	-0.0657524	-0.0989496	NEUTRAL	NEUTRAL	EGR1_insensitive_neutral
chr3	41208334	41209042	peak725	0.235556	0.239534	0.220668	0.293183	-0.0241625	-0.409921	NEUTRAL	NEUTRAL	EGR1_insensitive_neutral
chr3	41961316	41962659	peak726	4.83185	4.65922	5.24136	4.92742	0.0524882	0.0891075	NEUTRAL	NEUTRAL	EGR1_insensitive_neutral
chr3	42005357	42005755	peak727	0.263369	0.238101	0.343432	0.274002	0.145511	0.325838	NEUTRAL	NEUTRAL	EGR1_insensitive_neutral
chr3	42012717	42014354	peak728	1.21752	1.20716	1.35536	1.25509	0.0123307	0.110886	NEUTRAL	NEUTRAL	EGR1_insensitive_neutral
chr3	42025521	42025948	peak729	0.380085	0.357656	0.448608	0.479583	0.087749	-0.0963251	NEUTRAL	NEUTRAL	EGR1_insensitive_neutral
chr3	42036376	42036767	peak730	0.197527	0.157077	0.295228	0.182945	0.330574	0.69042	NEUTRAL	UP	Kit_Neutral
chr3	42051681	42052968	peak731	0.326033	0.284658	0.400483	0.296125	0.195788	0.435536	NEUTRAL	NEUTRAL	EGR1_insensitive_neutral
chr3	42063718	42064274	peak732	0.242747	0.259326	0.257034	0.181624	-0.0953093	0.501002	NEUTRAL	NEUTRAL	EGR1_insensitive_neutral
chr3	42070464	42071015	peak733	0.245327	0.152074	0.227266	0.146455	0.689928	0.633921	UP	UP	EGR1_insensitive_activation
chr3	42080386	42081275	peak734	0.290942	0.274712	0.439117	0.275896	0.0828139	0.670482	NEUTRAL	UP	Kit_Neutral
chr3	42099673	42100308	peak735	0.307374	0.268566	0.237003	0.224573	0.19472	0.0777206	NEUTRAL	NEUTRAL	EGR1_insensitive_neutral
chr3	42118817	42119121	peak736	0.33477	0.360827	0.48039	0.42348	-0.108137	0.181911	NEUTRAL	NEUTRAL	EGR1_insensitive_neutral
chr3	42149086	42149358	peak737	0.128627	0.103227	0.253916	0.135563	0.317367	0.90539	NEUTRAL	UP	Kit_Neutral
chr3	42159759	42160352	peak738	0.199428	0.188165	0.182938	0.248087	0.0838674	-0.439494	NEUTRAL	NEUTRAL	EGR1_insensitive_neutral
chr3	42166664	42167427	peak739	2.42826	2.10535	2.79017	2.28382	0.20586	0.288905	NEUTRAL	NEUTRAL	EGR1_insensitive_neutral
chr3	42179100	42179802	peak740	0.552432	0.350496	0.53618	0.382784	0.656397	0.486185	UP	NEUTRAL	EGR1_sensitive_activation
chr3	42188791	42189485	peak741	0.366825	0.398091	0.407998	0.361565	-0.118005	0.174308	NEUTRAL	NEUTRAL	EGR1_insensitive_neutral
chr3	42191038	42191625	peak742	0.300691	0.327158	0.332331	0.32255	-0.121708	0.0430976	NEUTRAL	NEUTRAL	EGR1_insensitive_neutral
chr3	42213460	42213905	peak743	0.294441	0.212254	0.233995	0.242097	0.472188	-0.0491092	NEUTRAL	NEUTRAL	EGR1_insensitive_neutral
chr3	42247414	42248035	peak744	0.220498	0.263653	0.277287	0.261582	-0.257874	0.0841199	NEUTRAL	NEUTRAL	EGR1_insensitive_neutral
chr3	42264631	42265314	peak745	0.615785	0.689511	0.781955	0.687498	-0.163148	0.185731	NEUTRAL	NEUTRAL	EGR1_insensitive_neutral
chr3	42346009	42346627	peak746	0.421531	0.462441	0.481243	0.472862	-0.133632	0.0253484	NEUTRAL	NEUTRAL	EGR1_insensitive_neutral
chr3	42349690	42350166	peak747	0.527363	0.645123	0.618279	0.798504	-0.290779	-0.369041	NEUTRAL	NEUTRAL	EGR1_insensitive_neutral
chr3	42443866	42444242	peak748	0.661963	0.542554	0.559122	0.868377	0.286986	-0.63516	NEUTRAL	DOWN	Kit_Neutral
chr3	42501725	42502926	peak749	1.00226	1.02732	1.14917	1.06351	-0.0356288	0.11176	NEUTRAL	NEUTRAL	EGR1_insensitive_neutral
chr3	42526653	42526879	peak750	0.322617	0.186962	0.203794	0.218045	0.787081	-0.0975152	UP	NEUTRAL	EGR1_sensitive_activation
chr3	42536428	42536736	peak751	0.385507	0.254848	0.208785	0.226584	0.597119	-0.118031	UP	NEUTRAL	EGR1_sensitive_activation
chr3	42539810	42540220	peak752	0.470301	0.454079	0.382983	0.397953	0.0506396	-0.0553176	NEUTRAL	NEUTRAL	EGR1_insensitive_neutral
chr3	42547468	42547925	peak753	0.628852	0.523479	0.57024	0.460189	0.264587	0.309342	NEUTRAL	NEUTRAL	EGR1_insensitive_neutral
chr3	42557923	42558198	peak754	0.199384	0.18366	0.129994	0.154861	0.11851	-0.252522	NEUTRAL	NEUTRAL	EGR1_insensitive_neutral
chr3	42572307	42572754	peak755	0.514533	0.412961	0.527666	0.386202	0.317258	0.450272	NEUTRAL	NEUTRAL	EGR1_insensitive_neutral
chr3	42581559	42582592	peak756	6.01508	6.27301	6.71858	7.17758	-0.0605741	-0.0953409	NEUTRAL	NEUTRAL	EGR1_insensitive_neutral
chr3	42590256	42591251	peak757	4.32559	3.66475	4.13252	4.03478	0.239182	0.0345344	NEUTRAL	NEUTRAL	EGR1_insensitive_neutral
chr3	42600220	42601384	peak758	5.84166	5.10591	5.4724	5.57607	0.19421	-0.0270737	NEUTRAL	NEUTRAL	EGR1_insensitive_neutral
chr3	42605894	42606183	peak759	1.17992	0.718704	1.15775	0.73125	0.715218	0.662889	UP	UP	EGR1_insensitive_activation
chr3	42613595	42613825	peak760	0.183944	0.248743	0.171468	0.232538	-0.435392	-0.439527	NEUTRAL	NEUTRAL	EGR1_insensitive_neutral
chr3	42635150	42635469	peak761	0.463872	0.275074	0.446986	0.406226	0.753905	0.137947	UP	NEUTRAL	EGR1_sensitive_activation
chr3	42652410	42653291	peak762	0.720491	0.558351	0.843155	0.532104	0.367807	0.664089	NEUTRAL	UP	Kit_Neutral
chr3	42654317	42654813	peak763	0.419041	0.374276	0.424018	0.429016	0.162988	-0.0169061	NEUTRAL	NEUTRAL	EGR1_insensitive_neutral
chr3	42660809	42661247	peak764	0.772968	0.712083	0.760679	0.835963	0.118364	-0.13615	NEUTRAL	NEUTRAL	EGR1_insensitive_neutral
chr3	42683937	42684520	peak765	0.542457	0.342087	0.769506	0.521436	0.665144	0.561443	UP	NEUTRAL	EGR1_sensitive_activation
chr3	42701333	42701780	peak766	0.925757	0.745085	0.877483	0.706544	0.313229	0.312593	NEUTRAL	NEUTRAL	EGR1_insensitive_neutral
chr3	42744156	42744623	peak767	0.476193	0.408249	0.505558	0.459063	0.222097	0.139184	NEUTRAL	NEUTRAL	EGR1_insensitive_neutral
chr3	42749980	42750338	peak768	0.285505	0.231344	0.257884	0.298989	0.303481	-0.213371	NEUTRAL	NEUTRAL	EGR1_insensitive_neutral
chr3	42755736	42756019	peak769	0.404781	0.229632	0.335628	0.335975	0.817818	-0.00149006	UP	NEUTRAL	EGR1_sensitive_activation
chr3	42772646	42773657	peak770	1.48182	1.57134	1.56185	1.69975	-0.0846281	-0.122061	NEUTRAL	NEUTRAL	EGR1_insensitive_neutral
chr3	42780583	42781312	peak771	0.233026	0.293136	0.368951	0.235256	-0.331077	0.6492	NEUTRAL	UP	Kit_Neutral
chr3	42803768	42804888	peak772	3.45114	3.06804	3.30644	3.3624	0.169756	-0.0242153	NEUTRAL	NEUTRAL	EGR1_insensitive_neutral
chr3	42830449	42830860	peak773	0.237165	0.34664	0.388625	0.183444	-0.54755	1.08304	NEUTRAL	UP	Kit_Neutral
chr3	42831124	42831728	peak774	0.483516	0.496466	0.585805	0.571592	-0.0381322	0.0354352	NEUTRAL	NEUTRAL	EGR1_insensitive_neutral
chr3	42836309	42837138	peak775	1.82844	1.74818	1.95412	1.81884	0.0647601	0.103501	NEUTRAL	NEUTRAL	EGR1_insensitive_neutral
chr3	42839688	42839992	peak776	1.95932	1.35365	1.85483	1.31586	0.533505	0.495287	NEUTRAL	NEUTRAL	EGR1_insensitive_neutral
chr3	42846745	42847472	peak777	0.438934	0.329546	0.398726	0.282928	0.413525	0.494965	NEUTRAL	NEUTRAL	EGR1_insensitive_neutral
chr3	42852351	42852833	peak778	2.25676	2.59807	2.88266	2.39886	-0.203184	0.265051	NEUTRAL	NEUTRAL	EGR1_insensitive_neutral
chr3	42855941	42856477	peak779	2.22179	2.23497	2.53367	2.05333	-0.0085331	0.30326	NEUTRAL	NEUTRAL	EGR1_insensitive_neutral
chr3	42871722	42872207	peak780	0.373142	0.321664	0.401645	0.208455	0.21417	0.946184	NEUTRAL	UP	Kit_Neutral
chr3	42880769	42881448	peak781	1.69365	1.54663	1.67371	1.79935	0.131012	-0.104433	NEUTRAL	NEUTRAL	EGR1_insensitive_neutral
chr3	42902140	42902617	peak782	0.120747	0.205544	0.116491	0.25043	-0.767457	-1.10419	DOWN	DOWN	EGR1_insensitive_repression
chr3	43104650	43105252	peak783	0.659474	0.728191	0.946327	0.817281	-0.143002	0.211507	NEUTRAL	NEUTRAL	EGR1_insensitive_neutral
chr3	43105416	43106470	peak784	1.10998	1.17476	1.01579	1.23439	-0.0818342	-0.28119	NEUTRAL	NEUTRAL	EGR1_insensitive_neutral
chr3	43254125	43254617	peak785	0.218585	0.252627	0.229574	0.288743	-0.208814	-0.330825	NEUTRAL	NEUTRAL	EGR1_insensitive_neutral
chr3	43286146	43287158	peak786	1.96049	2.19939	2.40905	2.33942	-0.16589	0.0423155	NEUTRAL	NEUTRAL	EGR1_insensitive_neutral
chr3	43296575	43297107	peak787	0.236721	0.209627	0.214228	0.272968	0.175367	-0.349587	NEUTRAL	NEUTRAL	EGR1_insensitive_neutral
chr3	43349653	43350082	peak788	0.427572	0.524249	0.537477	0.460128	-0.294085	0.224166	NEUTRAL	NEUTRAL	EGR1_insensitive_neutral
chr3	43378084	43378458	peak789	0.261552	0.186853	0.142709	0.20953	0.485193	-0.554078	NEUTRAL	NEUTRAL	EGR1_insensitive_neutral
chr3	43455159	43455565	peak790	0.182161	0.0948899	0.332774	0.172124	0.940887	0.951097	UP	UP	EGR1_insensitive_activation
chr3	43621706	43622505	peak791	11.2829	8.77441	9.71865	9.64364	0.362766	0.0111776	NEUTRAL	NEUTRAL	EGR1_insensitive_neutral
chr3	43638604	43639454	peak792	0.317042	0.3662	0.49214	0.408744	-0.207957	0.267873	NEUTRAL	NEUTRAL	EGR1_insensitive_neutral
chr3	43659354	43659679	peak793	0.124245	0.223412	0.222709	0.172612	-0.846517	0.367621	DOWN	NEUTRAL	EGR1_sensitive_repression
chr3	43670671	43671050	peak794	0.574514	0.461311	0.624233	0.452448	0.316603	0.464331	NEUTRAL	NEUTRAL	EGR1_insensitive_neutral
chr3	43671158	43671524	peak795	0.663095	0.620443	0.605007	0.792	0.0959177	-0.388548	NEUTRAL	NEUTRAL	EGR1_insensitive_neutral
chr3	43678062	43678831	peak796	0.343322	0.447168	0.448166	0.484995	-0.381255	-0.113935	NEUTRAL	NEUTRAL	EGR1_insensitive_neutral
chr3	43686840	43687260	peak797	1.41311	1.62556	1.90817	1.6978	-0.202056	0.168518	NEUTRAL	NEUTRAL	EGR1_insensitive_neutral
chr3	43690325	43691736	peak798	2.93917	3.05641	3.19307	3.56169	-0.0564265	-0.157618	NEUTRAL	NEUTRAL	EGR1_insensitive_neutral
chr3	43699816	43700212	peak799	0.280021	0.269847	0.305619	0.289457	0.053394	0.0783869	NEUTRAL	NEUTRAL	EGR1_insensitive_neutral
chr3	43769487	43770201	peak800	2.12212	2.27282	2.45865	2.30412	-0.0989753	0.0936505	NEUTRAL	NEUTRAL	EGR1_insensitive_neutral
chr3	43770343	43771280	peak801	3.54245	3.76714	4.08911	3.96935	-0.0887203	0.0428828	NEUTRAL	NEUTRAL	EGR1_insensitive_neutral
chr3	43773299	43773548	peak802	1.94795	1.72753	2.07602	1.69914	0.173244	0.289013	NEUTRAL	NEUTRAL	EGR1_insensitive_neutral
chr3	43855701	43856123	peak803	0.363206	0.332855	0.456188	0.354226	0.125898	0.364956	NEUTRAL	NEUTRAL	EGR1_insensitive_neutral
chr3	43995031	43995390	peak804	0.223728	0.27947	0.186593	0.209556	-0.320946	-0.167443	NEUTRAL	NEUTRAL	EGR1_insensitive_neutral
chr3	43998645	43999567	peak805	0.46277	0.441545	0.524998	0.502705	0.0677354	0.0625994	NEUTRAL	NEUTRAL	EGR1_insensitive_neutral
chr3	44114141	44114454	peak806	0.189923	0.275156	0.336727	0.267603	-0.534835	0.331485	NEUTRAL	NEUTRAL	EGR1_insensitive_neutral
chr3	44198693	44199308	peak807	0.352841	0.342757	0.303919	0.317596	0.0418326	-0.0635054	NEUTRAL	NEUTRAL	EGR1_insensitive_neutral
chr3	44235889	44236266	peak808	0.32208	0.461683	0.468908	0.512377	-0.519484	-0.127901	NEUTRAL	NEUTRAL	EGR1_insensitive_neutral
chr3	44338000	44338998	peak809	5.26084	5.49196	5.60341	5.69463	-0.0620275	-0.0232973	NEUTRAL	NEUTRAL	EGR1_insensitive_neutral
chr3	44439421	44440330	peak810	1.50411	1.36737	1.6103	1.17978	0.13751	0.448812	NEUTRAL	NEUTRAL	EGR1_insensitive_neutral
chr3	44477306	44478176	peak811	1.19161	1.34792	1.55001	1.38455	-0.177826	0.162853	NEUTRAL	NEUTRAL	EGR1_insensitive_neutral
chr3	44509383	44509922	peak812	0.671388	0.68299	0.73893	0.692932	-0.024718	0.0927223	NEUTRAL	NEUTRAL	EGR1_insensitive_neutral
chr3	44510111	44511202	peak813	1.17584	1.2333	1.28324	1.24806	-0.0688334	0.0401089	NEUTRAL	NEUTRAL	EGR1_insensitive_neutral
chr3	44518131	44518642	peak814	0.993021	0.907438	0.916468	0.773068	0.130026	0.245489	NEUTRAL	NEUTRAL	EGR1_insensitive_neutral
chr3	44532748	44533170	peak815	0.27133	0.329544	0.350717	0.180226	-0.280424	0.960504	NEUTRAL	UP	Kit_Neutral
chr3	44624675	44625552	peak816	1.02861	1.1612	1.16502	1.32239	-0.174911	-0.182797	NEUTRAL	NEUTRAL	EGR1_insensitive_neutral
chr3	44648431	44649427	peak817	0.605645	0.702995	0.751906	0.713055	-0.215041	0.0765391	NEUTRAL	NEUTRAL	EGR1_insensitive_neutral
chr3	44712413	44713037	peak818	0.619685	0.763965	0.777433	0.722673	-0.301972	0.105375	NEUTRAL	NEUTRAL	EGR1_insensitive_neutral
chr3	44729215	44729976	peak819	0.501459	0.641806	0.638869	0.580979	-0.356007	0.137035	NEUTRAL	NEUTRAL	EGR1_insensitive_neutral
chr3	44761184	44762279	peak820	2.16123	2.30377	2.50886	2.39782	-0.0921417	0.0653093	NEUTRAL	NEUTRAL	EGR1_insensitive_neutral
chr3	44861431	44862467	peak821	2.91368	3.22047	3.18467	3.13673	-0.144431	0.0218825	NEUTRAL	NEUTRAL	EGR1_insensitive_neutral
chr3	44885608	44885972	peak822	0.289442	0.144011	0.366118	0.154766	1.0071	1.24222	UP	UP	EGR1_insensitive_activation
chr3	44913802	44914401	peak823	0.349165	0.34574	0.420399	0.387303	0.0142219	0.118296	NEUTRAL	NEUTRAL	EGR1_insensitive_neutral
chr3	44914985	44915374	peak824	0.276751	0.291098	0.385332	0.332399	-0.0729195	0.213184	NEUTRAL	NEUTRAL	EGR1_insensitive_neutral
chr3	44926862	44927691	peak825	1.23171	1.26021	1.52527	1.31657	-0.0330004	0.21228	NEUTRAL	NEUTRAL	EGR1_insensitive_neutral
chr3	44966808	44967221	peak826	0.631057	0.650968	0.686073	0.60292	-0.0448165	0.186395	NEUTRAL	NEUTRAL	EGR1_insensitive_neutral
chr3	44968376	44969374	peak827	0.862541	0.837067	0.92901	0.836278	0.0432493	0.151713	NEUTRAL	NEUTRAL	EGR1_insensitive_neutral
chr3	44975130	44976695	peak828	1.00766	1.01405	1.08083	1.00763	-0.00912078	0.101174	NEUTRAL	NEUTRAL	EGR1_insensitive_neutral
chr3	44981711	44982225	peak829	0.182375	0.286232	0.310446	0.260295	-0.650277	0.254191	DOWN	NEUTRAL	EGR1_sensitive_repression
chr3	44983466	44983712	peak830	0.25746	0.241731	0.315224	0.152573	0.0909432	1.04688	NEUTRAL	UP	Kit_Neutral
chr3	44987943	44988396	peak831	0.218133	0.273923	0.348831	0.308661	-0.328563	0.176507	NEUTRAL	NEUTRAL	EGR1_insensitive_neutral
chr3	44992507	44992901	peak832	0.294034	0.118939	0.202037	0.181761	1.30576	0.152576	UP	NEUTRAL	EGR1_sensitive_activation
chr3	45011719	45012191	peak833	0.209957	0.437159	0.342319	0.288274	-1.05807	0.247901	DOWN	NEUTRAL	EGR1_sensitive_repression
chr3	45023500	45024128	peak834	0.464982	0.469634	0.452151	0.452201	-0.0143614	-0.000159033	NEUTRAL	NEUTRAL	EGR1_insensitive_neutral
chr3	45037649	45038070	peak835	1.96471	1.65706	1.85664	2.01744	0.245687	-0.119836	NEUTRAL	NEUTRAL	EGR1_insensitive_neutral
chr3	45051749	45052146	peak836	0.202183	0.265017	0.292703	0.300033	-0.390424	-0.0356825	NEUTRAL	NEUTRAL	EGR1_insensitive_neutral
chr3	45055626	45055851	peak837	0.172704	0.311097	0.373788	0.221003	-0.849062	0.758154	DOWN	UP	EGR1_sensitive_repression
chr3	45064524	45065230	peak838	0.249102	0.18943	0.293537	0.165195	0.39507	0.829375	NEUTRAL	UP	Kit_Neutral
chr3	45137636	45138179	peak839	1.23939	1.22732	1.45034	1.29946	0.014123	0.158478	NEUTRAL	NEUTRAL	EGR1_insensitive_neutral
chr3	45167496	45167892	peak840	0.600333	0.431786	0.539176	0.489072	0.475446	0.140712	NEUTRAL	NEUTRAL	EGR1_insensitive_neutral
chr3	45210430	45210970	peak841	0.489124	0.437844	0.568287	0.386577	0.159782	0.555864	NEUTRAL	NEUTRAL	EGR1_insensitive_neutral
chr3	45225033	45225818	peak842	0.374617	0.412152	0.452177	0.49819	-0.137759	-0.139807	NEUTRAL	NEUTRAL	EGR1_insensitive_neutral
chr3	45225957	45226602	peak843	1.61149	1.5524	1.69742	1.83176	0.0538945	-0.109884	NEUTRAL	NEUTRAL	EGR1_insensitive_neutral
chr3	45273566	45274267	peak844	0.273626	0.342202	0.345767	0.350745	-0.32264	-0.0206205	NEUTRAL	NEUTRAL	EGR1_insensitive_neutral
chr3	45343977	45344383	peak845	0.18793	0.233615	0.272828	0.287318	-0.313939	-0.0746557	NEUTRAL	NEUTRAL	EGR1_insensitive_neutral
chr3	45388140	45389050	peak846	2.71406	2.56324	2.67954	2.76481	0.0824842	-0.0451957	NEUTRAL	NEUTRAL	EGR1_insensitive_neutral
chr3	45454909	45455605	peak847	0.320719	0.417227	0.359151	0.416111	-0.379525	-0.21238	NEUTRAL	NEUTRAL	EGR1_insensitive_neutral
chr3	45511494	45511991	peak848	0.274312	0.23713	0.226512	0.251682	0.210139	-0.152015	NEUTRAL	NEUTRAL	EGR1_insensitive_neutral
chr3	45521915	45522779	peak849	0.175609	0.279198	0.217823	0.251455	-0.668922	-0.207145	DOWN	NEUTRAL	EGR1_sensitive_repression
chr3	45551352	45552114	peak850	0.904442	0.551396	0.849443	0.612651	0.713939	0.471451	UP	NEUTRAL	EGR1_sensitive_activation
chr3	45573761	45574792	peak851	1.31679	1.34726	1.39099	1.18236	-0.0330077	0.234443	NEUTRAL	NEUTRAL	EGR1_insensitive_neutral
chr3	45582910	45583392	peak852	0.428164	0.398443	0.415636	0.412368	0.10379	0.0113894	NEUTRAL	NEUTRAL	EGR1_insensitive_neutral
chr3	45592988	45594456	peak853	1.8817	1.85603	2.31006	1.87292	0.0198207	0.302647	NEUTRAL	NEUTRAL	EGR1_insensitive_neutral
chr3	45603263	45603692	peak854	0.164215	0.164632	0.272905	0.198787	-0.00365816	0.457177	NEUTRAL	NEUTRAL	EGR1_insensitive_neutral
chr3	45617231	45617885	peak855	0.266014	0.191582	0.257401	0.194307	0.47354	0.405676	NEUTRAL	NEUTRAL	EGR1_insensitive_neutral
chr3	45631458	45632038	peak856	1.01786	0.858864	1.26338	0.916162	0.245043	0.463613	NEUTRAL	NEUTRAL	EGR1_insensitive_neutral
chr3	45656662	45657243	peak857	0.846008	0.625279	0.871461	0.661152	0.43617	0.398455	NEUTRAL	NEUTRAL	EGR1_insensitive_neutral
chr3	45664407	45665041	peak858	0.707532	0.715281	0.765122	0.736117	-0.0157162	0.0557556	NEUTRAL	NEUTRAL	EGR1_insensitive_neutral
chr3	45665140	45665481	peak859	0.687656	0.676083	0.832333	0.851724	0.0244869	-0.033225	NEUTRAL	NEUTRAL	EGR1_insensitive_neutral
chr3	45667967	45668605	peak860	0.341991	0.239372	0.490768	0.229333	0.514704	1.0976	NEUTRAL	UP	Kit_Neutral
chr3	45688822	45689744	peak861	6.55727	6.55456	7.15322	7.17796	0.000594973	-0.00498166	NEUTRAL	NEUTRAL	EGR1_insensitive_neutral
chr3	45694312	45694579	peak862	0.556706	0.575537	0.631381	0.557525	-0.0479921	0.179476	NEUTRAL	NEUTRAL	EGR1_insensitive_neutral
chr3	45716869	45717226	peak863	0.200845	0.164359	0.281108	0.200863	0.289227	0.484909	NEUTRAL	NEUTRAL	EGR1_insensitive_neutral
chr3	45760841	45761447	peak864	0.301475	0.252438	0.301025	0.171596	0.256107	0.810869	NEUTRAL	UP	Kit_Neutral
chr3	45796310	45796902	peak865	0.132155	0.205413	0.222585	0.179773	-0.636298	0.308183	DOWN	NEUTRAL	EGR1_sensitive_repression
chr3	45841504	45842447	peak866	2.21516	2.39588	2.44055	2.42382	-0.113148	0.009924	NEUTRAL	NEUTRAL	EGR1_insensitive_neutral
chr3	45858989	45859547	peak867	0.354622	0.545476	0.411862	0.498161	-0.621232	-0.274452	DOWN	NEUTRAL	EGR1_sensitive_repression
chr3	45915943	45916376	peak868	0.298649	0.184574	0.214392	0.15916	0.694252	0.429773	UP	NEUTRAL	EGR1_sensitive_activation
chr3	45928972	45929705	peak869	0.17939	0.208286	0.212873	0.212757	-0.215464	0.000783736	NEUTRAL	NEUTRAL	EGR1_insensitive_neutral
chr3	45938829	45939483	peak870	0.529741	0.344318	0.483609	0.403187	0.621547	0.262392	UP	NEUTRAL	EGR1_sensitive_activation
chr3	45942063	45942576	peak871	0.329559	0.346096	0.357318	0.30347	-0.0706354	0.235656	NEUTRAL	NEUTRAL	EGR1_insensitive_neutral
chr3	45946747	45947353	peak872	0.217513	0.252701	0.27429	0.144147	-0.216329	0.928167	NEUTRAL	UP	Kit_Neutral
chr3	45981330	45981936	peak873	0.350594	0.250985	0.54395	0.399217	0.482203	0.446301	NEUTRAL	NEUTRAL	EGR1_insensitive_neutral
chr3	45994706	45996149	peak874	1.24256	1.16022	1.33886	1.21315	0.0989257	0.142243	NEUTRAL	NEUTRAL	EGR1_insensitive_neutral
chr3	46078659	46079170	peak875	0.928798	0.889756	0.895257	0.961441	0.061956	-0.102897	NEUTRAL	NEUTRAL	EGR1_insensitive_neutral
chr3	46228117	46229278	peak876	0.493598	0.548275	0.555752	0.580495	-0.151563	-0.0628408	NEUTRAL	NEUTRAL	EGR1_insensitive_neutral
chr3	46276561	46276962	peak877	0.343259	0.252831	0.269596	0.352154	0.441124	-0.385407	NEUTRAL	NEUTRAL	EGR1_insensitive_neutral
chr3	46378439	46378679	peak878	0.244162	0.310889	0.414467	0.383015	-0.34856	0.113856	NEUTRAL	NEUTRAL	EGR1_insensitive_neutral
chr3	46395098	46395440	peak879	0.242052	0.181247	0.203039	0.263512	0.417355	-0.376114	NEUTRAL	NEUTRAL	EGR1_insensitive_neutral
chr3	46399966	46400855	peak880	0.428947	0.330218	0.562605	0.390508	0.37738	0.526772	NEUTRAL	NEUTRAL	EGR1_insensitive_neutral
chr3	46406942	46407636	peak881	2.32063	2.00276	2.30603	2.19271	0.212527	0.0726967	NEUTRAL	NEUTRAL	EGR1_insensitive_neutral
chr3	46422510	46423024	peak882	0.455182	0.3482	0.436626	0.455362	0.386526	-0.0606164	NEUTRAL	NEUTRAL	EGR1_insensitive_neutral
chr3	46427900	46428354	peak883	1.5941	1.35434	1.87216	1.46302	0.235151	0.355753	NEUTRAL	NEUTRAL	EGR1_insensitive_neutral
chr3	46433088	46433811	peak884	1.41536	1.37875	1.61996	1.51128	0.0378056	0.100182	NEUTRAL	NEUTRAL	EGR1_insensitive_neutral
chr3	46488697	46489295	peak885	1.46085	1.55683	1.63253	1.57822	-0.0918007	0.0488123	NEUTRAL	NEUTRAL	EGR1_insensitive_neutral
chr3	46496817	46497207	peak886	0.246722	0.25675	0.287405	0.20039	-0.0574781	0.520273	NEUTRAL	NEUTRAL	EGR1_insensitive_neutral
chr3	46502643	46503473	peak887	1.40201	1.44027	1.52695	1.48733	-0.0388369	0.0379236	NEUTRAL	NEUTRAL	EGR1_insensitive_neutral
chr3	46509153	46510178	peak888	0.84423	1.13489	1.04916	1.00024	-0.426842	0.0688892	NEUTRAL	NEUTRAL	EGR1_insensitive_neutral
chr3	46524076	46524348	peak889	0.411301	0.299744	0.392603	0.413619	0.456464	-0.0752292	NEUTRAL	NEUTRAL	EGR1_insensitive_neutral
chr3	46549328	46549956	peak890	0.347395	0.40558	0.478627	0.40868	-0.22341	0.227929	NEUTRAL	NEUTRAL	EGR1_insensitive_neutral
chr3	46558125	46558950	peak891	1.30482	1.34068	1.4785	1.32692	-0.0391219	0.156051	NEUTRAL	NEUTRAL	EGR1_insensitive_neutral
chr3	46565623	46566647	peak892	0.607096	0.542959	0.621794	0.617248	0.161083	0.0105861	NEUTRAL	NEUTRAL	EGR1_insensitive_neutral
chr3	46614452	46614856	peak893	0.364927	0.203537	0.252032	0.242434	0.84232	0.0560105	UP	NEUTRAL	EGR1_sensitive_activation
chr3	46629775	46630316	peak894	0.929918	0.935964	1.11244	0.844717	-0.00934993	0.397191	NEUTRAL	NEUTRAL	EGR1_insensitive_neutral
chr3	46692841	46694033	peak895	0.436365	0.338307	0.478337	0.338454	0.367201	0.499069	NEUTRAL	NEUTRAL	EGR1_insensitive_neutral
chr3	46695282	46695502	peak896	0.345873	0.252629	0.472457	0.302118	0.45322	0.645074	NEUTRAL	UP	Kit_Neutral
chr3	46704886	46705567	peak897	0.779142	0.577535	0.763803	0.770372	0.431978	-0.0123552	NEUTRAL	NEUTRAL	EGR1_insensitive_neutral
chr3	46717653	46718194	peak898	0.240739	0.213465	0.336289	0.264268	0.173469	0.347702	NEUTRAL	NEUTRAL	EGR1_insensitive_neutral
chr3	46812074	46812814	peak899	0.622546	0.582113	0.708397	0.670632	0.0968798	0.079036	NEUTRAL	NEUTRAL	EGR1_insensitive_neutral
chr3	46845633	46846492	peak900	0.519529	0.441101	0.545707	0.492672	0.236096	0.1475	NEUTRAL	NEUTRAL	EGR1_insensitive_neutral
chr3	46860329	46860588	peak901	0.385827	0.409389	0.446495	0.370473	-0.08552	0.269273	NEUTRAL	NEUTRAL	EGR1_insensitive_neutral
chr3	46866802	46867056	peak902	0.522998	0.3892	0.431145	0.340987	0.426293	0.338455	NEUTRAL	NEUTRAL	EGR1_insensitive_neutral
chr3	46883184	46883776	peak903	0.389544	0.337002	0.524234	0.46374	0.209026	0.176892	NEUTRAL	NEUTRAL	EGR1_insensitive_neutral
chr3	46892152	46892878	peak904	0.619313	0.727893	0.775047	0.598342	-0.233057	0.373314	NEUTRAL	NEUTRAL	EGR1_insensitive_neutral
chr3	46895102	46895517	peak905	0.639179	0.633193	0.641123	0.584146	0.0135745	0.134273	NEUTRAL	NEUTRAL	EGR1_insensitive_neutral
chr3	46909097	46910199	peak906	0.61167	0.496026	0.710598	0.488573	0.302339	0.54046	NEUTRAL	NEUTRAL	EGR1_insensitive_neutral
chr3	46923528	46924321	peak907	0.279025	0.271527	0.309925	0.224291	0.0392998	0.466547	NEUTRAL	NEUTRAL	EGR1_insensitive_neutral
chr3	46934496	46935837	peak908	1.18657	0.943225	1.26251	0.875029	0.331117	0.528889	NEUTRAL	NEUTRAL	EGR1_insensitive_neutral
chr3	46947270	46947840	peak909	2.02259	1.7659	2.47548	1.5013	0.195801	0.7215	NEUTRAL	UP	Kit_Neutral
chr3	46947960	46948869	peak910	1.27722	1.18522	1.47589	1.11861	0.107853	0.39988	NEUTRAL	NEUTRAL	EGR1_insensitive_neutral
chr3	46956053	46956393	peak911	0.2253	0.236132	0.22731	0.307958	-0.0677477	-0.438073	NEUTRAL	NEUTRAL	EGR1_insensitive_neutral
chr3	46965062	46965545	peak912	0.268163	0.328734	0.347669	0.189952	-0.29381	0.872078	NEUTRAL	UP	Kit_Neutral
chr3	46970320	46970927	peak913	0.835144	0.641826	0.816738	0.456433	0.379843	0.83947	NEUTRAL	UP	Kit_Neutral
chr3	46976212	46977166	peak914	6.58123	5.39614	5.80884	6.05903	0.286432	-0.0608365	NEUTRAL	NEUTRAL	EGR1_insensitive_neutral
chr3	46979445	46979960	peak915	8.89681	7.65328	8.37393	8.79299	0.21721	-0.0704491	NEUTRAL	NEUTRAL	EGR1_insensitive_neutral
chr3	46987073	46988435	peak916	0.754445	0.631469	0.753617	0.600177	0.256704	0.328444	NEUTRAL	NEUTRAL	EGR1_insensitive_neutral
chr3	46998478	46998877	peak917	0.651727	0.619783	0.847141	0.707307	0.0725032	0.260266	NEUTRAL	NEUTRAL	EGR1_insensitive_neutral
chr3	47009137	47010154	peak918	4.31126	3.26087	3.92764	3.64584	0.402851	0.10741	NEUTRAL	NEUTRAL	EGR1_insensitive_neutral
chr3	47016928	47017452	peak919	0.379166	0.177008	0.243141	0.139523	1.09901	0.801289	UP	UP	EGR1_insensitive_activation
chr3	47117731	47118708	peak920	0.280111	0.305845	0.386461	0.311769	-0.126798	0.309846	NEUTRAL	NEUTRAL	EGR1_insensitive_neutral
chr3	47163324	47164910	peak921	2.38605	2.57346	2.92536	2.95627	-0.109084	-0.0151607	NEUTRAL	NEUTRAL	EGR1_insensitive_neutral
chr3	47186086	47187276	peak922	0.243672	0.24927	0.248849	0.233829	-0.0327688	0.0898146	NEUTRAL	NEUTRAL	EGR1_insensitive_neutral
chr3	47193960	47194753	peak923	0.746168	0.809889	0.772519	0.728374	-0.118225	0.0848907	NEUTRAL	NEUTRAL	EGR1_insensitive_neutral
chr3	47250502	47251085	peak924	0.211417	0.201122	0.138536	0.236662	0.0720268	-0.772565	NEUTRAL	DOWN	Kit_Neutral
chr3	47266591	47267261	peak925	0.439782	0.414991	0.621472	0.452462	0.0837072	0.457894	NEUTRAL	NEUTRAL	EGR1_insensitive_neutral
chr3	47281619	47282060	peak926	0.86333	0.869284	1.05282	0.808103	-0.00991645	0.381645	NEUTRAL	NEUTRAL	EGR1_insensitive_neutral
chr3	47282179	47283481	peak927	2.46248	2.50434	2.86643	2.72502	-0.0243152	0.0729907	NEUTRAL	NEUTRAL	EGR1_insensitive_neutral
chr3	47298479	47298901	peak928	0.521954	0.29401	0.369334	0.171013	0.828059	1.11082	UP	UP	EGR1_insensitive_activation
chr3	47310085	47310852	peak929	0.310829	0.349363	0.403418	0.34179	-0.168604	0.239167	NEUTRAL	NEUTRAL	EGR1_insensitive_neutral
chr3	47314795	47315806	peak930	0.657955	0.804727	0.736865	0.852733	-0.290511	-0.210693	NEUTRAL	NEUTRAL	EGR1_insensitive_neutral
chr3	47323513	47324788	peak931	0.321319	0.364663	0.410472	0.451468	-0.182557	-0.137341	NEUTRAL	NEUTRAL	EGR1_insensitive_neutral
chr3	47380357	47381720	peak932	4.09767	3.95828	4.46306	4.40782	0.0499288	0.0179685	NEUTRAL	NEUTRAL	EGR1_insensitive_neutral
chr3	47404854	47405634	peak933	1.23766	1.08258	1.34688	1.1358	0.193146	0.245919	NEUTRAL	NEUTRAL	EGR1_insensitive_neutral
chr3	47406334	47407099	peak934	0.817347	0.777948	1.13411	0.83103	0.0712756	0.448592	NEUTRAL	NEUTRAL	EGR1_insensitive_neutral
chr3	47420850	47421482	peak935	1.55176	1.04652	1.52726	1.14898	0.568305	0.410597	NEUTRAL	NEUTRAL	EGR1_insensitive_neutral
chr3	47422249	47422702	peak936	0.876482	0.540773	0.901877	0.569342	0.6967	0.663636	UP	UP	EGR1_insensitive_activation
chr3	47428552	47429095	peak937	0.684698	0.583867	0.908887	0.513442	0.229829	0.823901	NEUTRAL	UP	Kit_Neutral
chr3	47443069	47443577	peak938	0.165338	0.241322	0.234761	0.24498	-0.545538	-0.0614704	NEUTRAL	NEUTRAL	EGR1_insensitive_neutral
chr3	47475401	47476330	peak939	4.13056	3.56578	4.25459	3.85537	0.212118	0.142149	NEUTRAL	NEUTRAL	EGR1_insensitive_neutral
chr3	47502913	47503388	peak940	0.258359	0.266319	0.32248	0.247417	-0.0437804	0.382267	NEUTRAL	NEUTRAL	EGR1_insensitive_neutral
chr3	47513176	47514010	peak941	5.03141	4.68358	5.58321	5.37736	0.103353	0.0541979	NEUTRAL	NEUTRAL	EGR1_insensitive_neutral
chr3	47522124	47522841	peak942	1.04016	0.904737	1.15389	0.863759	0.201238	0.417802	NEUTRAL	NEUTRAL	EGR1_insensitive_neutral
chr3	47568886	47569406	peak943	0.323378	0.390819	0.356365	0.325823	-0.273281	0.129269	NEUTRAL	NEUTRAL	EGR1_insensitive_neutral
chr3	47577701	47579160	peak944	1.69152	1.70275	1.83506	1.95447	-0.00954965	-0.0909549	NEUTRAL	NEUTRAL	EGR1_insensitive_neutral
chr3	47612240	47612539	peak945	0.190259	0.321686	0.358054	0.275563	-0.757686	0.377799	DOWN	NEUTRAL	EGR1_sensitive_repression
chr3	47664590	47664897	peak946	0.447854	0.357672	0.524981	0.260976	0.324391	1.00835	NEUTRAL	UP	Kit_Neutral
chr3	47722801	47723263	peak947	0.920376	0.939734	0.903382	1.01728	-0.0300298	-0.171314	NEUTRAL	NEUTRAL	EGR1_insensitive_neutral
chr3	47767767	47768118	peak948	0.250275	0.301349	0.198218	0.210003	-0.267923	-0.0833211	NEUTRAL	NEUTRAL	EGR1_insensitive_neutral
chr3	47781255	47782536	peak949	3.13664	3.00373	3.26888	3.12223	0.062465	0.0662224	NEUTRAL	NEUTRAL	EGR1_insensitive_neutral
chr3	47788841	47789651	peak950	1.26402	1.02653	1.30065	1.10007	0.30024	0.24164	NEUTRAL	NEUTRAL	EGR1_insensitive_neutral
chr3	47802414	47803727	peak951	1.93538	1.8981	2.05898	1.91946	0.0280569	0.101232	NEUTRAL	NEUTRAL	EGR1_insensitive_neutral
chr3	47824623	47825743	peak952	1.80464	1.42685	1.70353	1.69517	0.338878	0.00709411	NEUTRAL	NEUTRAL	EGR1_insensitive_neutral
chr3	47826636	47826947	peak953	0.82102	0.698502	0.906608	0.557171	0.233153	0.702358	NEUTRAL	UP	Kit_Neutral
chr3	47837679	47838176	peak954	0.581491	0.489079	0.669436	0.467002	0.24969	0.519516	NEUTRAL	NEUTRAL	EGR1_insensitive_neutral
chr3	47849954	47850535	peak955	0.396368	0.23293	0.386096	0.336871	0.766947	0.19676	UP	NEUTRAL	EGR1_sensitive_activation
chr3	47871034	47872006	peak956	0.784459	0.873565	0.900746	0.887227	-0.155217	0.0218178	NEUTRAL	NEUTRAL	EGR1_insensitive_neutral
chr3	47910771	47911133	peak957	0.322843	0.208295	0.304554	0.209154	0.632204	0.542135	UP	NEUTRAL	EGR1_sensitive_activation
chr3	47954493	47955333	peak958	0.241518	0.273816	0.280237	0.226846	-0.181077	0.304937	NEUTRAL	NEUTRAL	EGR1_insensitive_neutral
chr3	47961880	47962297	peak959	0.149582	0.202381	0.227851	0.277366	-0.436132	-0.283696	NEUTRAL	NEUTRAL	EGR1_insensitive_neutral
chr3	47989765	47990478	peak960	0.487918	0.461578	0.602866	0.554066	0.0800659	0.12178	NEUTRAL	NEUTRAL	EGR1_insensitive_neutral
chr3	48013353	48014109	peak961	0.954811	0.85274	1.05563	0.725034	0.163109	0.541977	NEUTRAL	NEUTRAL	EGR1_insensitive_neutral
chr3	48016376	48016620	peak962	0.562001	0.451453	0.475391	0.537657	0.315996	-0.177572	NEUTRAL	NEUTRAL	EGR1_insensitive_neutral
chr3	48088551	48089478	peak963	8.15239	7.63016	8.13229	7.98871	0.0955094	0.0256987	NEUTRAL	NEUTRAL	EGR1_insensitive_neutral
chr3	48151393	48152497	peak964	0.480902	0.304202	0.505433	0.356394	0.660713	0.504047	UP	NEUTRAL	EGR1_sensitive_activation
chr3	48187667	48188898	peak965	4.49497	4.25208	4.6825	4.66668	0.080143	0.00488272	NEUTRAL	NEUTRAL	EGR1_insensitive_neutral
chr3	48194337	48194982	peak966	0.233037	0.260588	0.26075	0.342239	-0.161214	-0.392334	NEUTRAL	NEUTRAL	EGR1_insensitive_neutral
chr3	48207971	48208563	peak967	1.33854	1.51439	1.44182	1.37574	-0.17808	0.0676836	NEUTRAL	NEUTRAL	EGR1_insensitive_neutral
chr3	48232687	48233108	peak968	1.28933	1.08056	1.28458	1.13172	0.254846	0.182786	NEUTRAL	NEUTRAL	EGR1_insensitive_neutral
chr3	48240717	48241612	peak969	2.8871	2.3338	2.69962	2.38487	0.306937	0.178843	NEUTRAL	NEUTRAL	EGR1_insensitive_neutral
chr3	48273541	48274082	peak970	0.252785	0.26507	0.373728	0.226792	-0.0684653	0.720617	NEUTRAL	UP	Kit_Neutral
chr3	48294446	48295133	peak971	1.81795	1.40813	1.6135	1.16195	0.368537	0.473638	NEUTRAL	NEUTRAL	EGR1_insensitive_neutral
chr3	48300013	48300621	peak972	0.987537	0.938633	1.01011	0.76653	0.073273	0.398097	NEUTRAL	NEUTRAL	EGR1_insensitive_neutral
chr3	48300864	48302126	peak973	2.26136	2.19104	2.49141	2.36423	0.0455751	0.0755901	NEUTRAL	NEUTRAL	EGR1_insensitive_neutral
chr3	48367257	48367823	peak974	0.163375	0.18374	0.140053	0.152856	-0.169479	-0.126195	NEUTRAL	NEUTRAL	EGR1_insensitive_neutral
chr3	48400930	48401173	peak975	0.467784	0.440813	0.677018	0.580302	0.0856747	0.222391	NEUTRAL	NEUTRAL	EGR1_insensitive_neutral
chr3	48402225	48402622	peak976	0.764733	0.367298	0.910411	0.481312	1.058	0.919547	UP	UP	EGR1_insensitive_activation
chr3	48428919	48429961	peak977	0.542993	0.585832	0.665416	0.580153	-0.109552	0.197823	NEUTRAL	NEUTRAL	EGR1_insensitive_neutral
chr3	48436067	48436305	peak978	1.74191	1.5201	1.93112	1.80916	0.1965	0.094121	NEUTRAL	NEUTRAL	EGR1_insensitive_neutral
chr3	48439824	48440743	peak979	4.97331	4.07163	4.54901	4.44714	0.288602	0.0326732	NEUTRAL	NEUTRAL	EGR1_insensitive_neutral
chr3	48446372	48447205	peak980	3.16039	3.18666	3.38556	3.09889	-0.0119418	0.127639	NEUTRAL	NEUTRAL	EGR1_insensitive_neutral
chr3	48465370	48466994	peak981	1.23552	1.21425	1.48252	1.19927	0.0250521	0.305901	NEUTRAL	NEUTRAL	EGR1_insensitive_neutral
chr3	48472584	48473620	peak982	2.84884	2.93056	3.27418	3.2565	-0.0408011	0.00780899	NEUTRAL	NEUTRAL	EGR1_insensitive_neutral
chr3	48503415	48504450	peak983	1.04024	0.853425	1.1146	0.965835	0.285577	0.206683	NEUTRAL	NEUTRAL	EGR1_insensitive_neutral
chr3	48506029	48506438	peak984	1.34576	1.222	1.38564	1.13551	0.13918	0.287208	NEUTRAL	NEUTRAL	EGR1_insensitive_neutral
chr3	48507622	48508133	peak985	1.32054	1.07412	1.30254	1.18181	0.297969	0.14032	NEUTRAL	NEUTRAL	EGR1_insensitive_neutral
chr3	48548002	48548515	peak986	1.04508	1.08463	1.08486	1.06549	-0.0535844	0.0259966	NEUTRAL	NEUTRAL	EGR1_insensitive_neutral
chr3	48548764	48549179	peak987	0.931163	0.764958	1.06542	0.730253	0.283652	0.54495	NEUTRAL	NEUTRAL	EGR1_insensitive_neutral
chr3	48555223	48555554	peak988	2.32713	2.51146	2.89814	2.43046	-0.109971	0.253898	NEUTRAL	NEUTRAL	EGR1_insensitive_neutral
chr3	48556721	48557462	peak989	9.42705	7.66162	8.02784	8.71409	0.299157	-0.118338	NEUTRAL	NEUTRAL	EGR1_insensitive_neutral
chr3	48558162	48558458	peak990	3.64888	3.20186	3.30683	3.56903	0.188546	-0.110083	NEUTRAL	NEUTRAL	EGR1_insensitive_neutral
chr3	48564056	48564314	peak991	0.924857	0.368157	0.777787	0.496884	1.32891	0.646467	UP	UP	EGR1_insensitive_activation
chr3	48565827	48566405	peak992	0.596032	0.416862	0.794214	0.462234	0.51582	0.780902	NEUTRAL	UP	Kit_Neutral
chr3	48574614	48574838	peak993	0.368944	0.180597	0.350915	0.288203	1.03062	0.284038	UP	NEUTRAL	EGR1_sensitive_activation
chr3	48595520	48595995	peak994	0.456527	0.247761	0.5499	0.29563	0.88175	0.895378	UP	UP	EGR1_insensitive_activation
chr3	48609042	48610027	peak995	2.45591	2.09656	2.27532	2.23425	0.228232	0.0262761	NEUTRAL	NEUTRAL	EGR1_insensitive_neutral
chr3	48634800	48636031	peak996	3.49789	3.17392	3.64546	3.48087	0.140218	0.0666513	NEUTRAL	NEUTRAL	EGR1_insensitive_neutral
chr3	48650487	48651074	peak997	1.34944	1.11421	1.21234	1.30383	0.27634	-0.104962	NEUTRAL	NEUTRAL	EGR1_insensitive_neutral
chr3	48655877	48656752	peak998	2.02237	1.9542	2.25241	1.93613	0.0494687	0.218294	NEUTRAL	NEUTRAL	EGR1_insensitive_neutral
chr3	48662798	48663186	peak999	4.1784	3.55987	4.29125	3.94989	0.231124	0.119586	NEUTRAL	NEUTRAL	EGR1_insensitive_neutral
chr3	48663449	48664365	peak1000	7.73436	6.84966	7.85854	6.79747	0.17525	0.209262	NEUTRAL	NEUTRAL	EGR1_insensitive_neutral
chr3	48685523	48686502	peak1001	1.86489	1.71927	1.89173	1.78279	0.11729	0.0855749	NEUTRAL	NEUTRAL	EGR1_insensitive_neutral
chr3	48717067	48717662	peak1002	6.66159	5.59403	6.34821	6.15648	0.251979	0.0442444	NEUTRAL	NEUTRAL	EGR1_insensitive_neutral
chr3	48739775	48740780	peak1003	0.532119	0.473504	0.560806	0.488922	0.168372	0.197895	NEUTRAL	NEUTRAL	EGR1_insensitive_neutral
chr3	48765437	48765705	peak1004	0.293052	0.25087	0.332776	0.250381	0.224216	0.410429	NEUTRAL	NEUTRAL	EGR1_insensitive_neutral
chr3	48776735	48777397	peak1005	0.29271	0.297468	0.300473	0.328343	-0.0232645	-0.127968	NEUTRAL	NEUTRAL	EGR1_insensitive_neutral
chr3	48783126	48783703	peak1006	0.238137	0.315616	0.287734	0.264379	-0.406382	0.12213	NEUTRAL	NEUTRAL	EGR1_insensitive_neutral
chr3	48847016	48848321	peak1007	1.61939	1.69281	2.08019	1.87709	-0.0639638	0.148218	NEUTRAL	NEUTRAL	EGR1_insensitive_neutral
chr3	48898356	48899240	peak1008	2.83411	2.72385	2.72976	2.64705	0.0572467	0.0443845	NEUTRAL	NEUTRAL	EGR1_insensitive_neutral
chr3	48918234	48919625	peak1009	2.54664	2.33557	2.71374	2.56649	0.124817	0.080485	NEUTRAL	NEUTRAL	EGR1_insensitive_neutral
chr3	48919802	48920146	peak1010	1.63401	1.25491	1.58158	1.15819	0.380834	0.449488	NEUTRAL	NEUTRAL	EGR1_insensitive_neutral
chr3	48935378	48935990	peak1011	0.990516	1.03682	1.11656	1.12019	-0.0659177	-0.00468622	NEUTRAL	NEUTRAL	EGR1_insensitive_neutral
chr3	48952430	48952850	peak1012	0.142814	0.219465	0.270687	0.272916	-0.619856	-0.0118355	DOWN	NEUTRAL	EGR1_sensitive_repression
chr3	48989469	48991303	peak1013	1.51696	1.47786	1.65389	1.71033	0.0376727	-0.048408	NEUTRAL	NEUTRAL	EGR1_insensitive_neutral
chr3	49001256	49001454	peak1014	0.328692	0.245113	0.454728	0.211455	0.423288	1.10465	NEUTRAL	UP	Kit_Neutral
chr3	49006999	49008286	peak1015	7.57123	6.81237	7.52154	7.62083	0.152373	-0.01892	NEUTRAL	NEUTRAL	EGR1_insensitive_neutral
chr3	49013709	49014008	peak1016	0.870014	0.463509	0.639437	0.401878	0.90844	0.670044	UP	UP	EGR1_insensitive_activation
chr3	49014138	49014378	peak1017	1.39014	1.01552	1.21543	1.01352	0.453008	0.262091	NEUTRAL	NEUTRAL	EGR1_insensitive_neutral
chr3	49020397	49022247	peak1018	4.90968	5.08721	5.41313	5.81222	-0.0512464	-0.102628	NEUTRAL	NEUTRAL	EGR1_insensitive_neutral
chr3	49025431	49025823	peak1019	3.85634	2.84869	3.42119	2.51776	0.436935	0.442357	NEUTRAL	NEUTRAL	EGR1_insensitive_neutral
chr3	49028824	49029677	peak1020	3.49002	3.46709	3.7101	3.77796	0.0095107	-0.0261479	NEUTRAL	NEUTRAL	EGR1_insensitive_neutral
chr3	49093307	49094766	peak1021	5.60182	5.59226	5.83317	5.86175	0.00246324	-0.00705022	NEUTRAL	NEUTRAL	EGR1_insensitive_neutral
chr3	49104145	49105176	peak1022	2.04719	1.98001	2.1491	2.09271	0.0481326	0.038356	NEUTRAL	NEUTRAL	EGR1_insensitive_neutral
chr3	49120116	49121271	peak1023	1.57515	1.5069	1.85589	1.61675	0.0639086	0.199015	NEUTRAL	NEUTRAL	EGR1_insensitive_neutral
chr3	49157985	49158730	peak1024	0.341423	0.307122	0.342866	0.370969	0.15275	-0.113655	NEUTRAL	NEUTRAL	EGR1_insensitive_neutral
chr3	49165758	49166606	peak1025	0.95127	0.844776	1.1679	0.91566	0.171286	0.351029	NEUTRAL	NEUTRAL	EGR1_insensitive_neutral
chr3	49170927	49171826	peak1026	2.31709	2.44491	2.67914	2.64943	-0.0774712	0.0160892	NEUTRAL	NEUTRAL	EGR1_insensitive_neutral
chr3	49173590	49173912	peak1027	1.02958	0.979031	1.14034	1.06757	0.0726281	0.0951387	NEUTRAL	NEUTRAL	EGR1_insensitive_neutral
chr3	49238304	49239226	peak1028	0.578981	0.574327	0.695496	0.613023	0.0116438	0.182101	NEUTRAL	NEUTRAL	EGR1_insensitive_neutral
chr3	49273915	49274119	peak1029	0.404564	0.25	0.446244	0.296189	0.694439	0.591318	UP	UP	EGR1_insensitive_activation
chr3	49276545	49277422	peak1030	0.752306	0.946229	0.837876	0.894141	-0.330869	-0.0937641	NEUTRAL	NEUTRAL	EGR1_insensitive_neutral
chr3	49339612	49341012	peak1031	2.57313	2.48044	2.89159	2.71949	0.0529253	0.088524	NEUTRAL	NEUTRAL	EGR1_insensitive_neutral
chr3	49349381	49350187	peak1032	0.857277	1.05876	1.16932	0.955658	-0.304548	0.291101	NEUTRAL	NEUTRAL	EGR1_insensitive_neutral
chr3	49357807	49359092	peak1033	1.38882	1.42459	1.70184	1.48225	-0.0366824	0.199308	NEUTRAL	NEUTRAL	EGR1_insensitive_neutral
chr3	49361296	49361686	peak1034	1.14716	1.48275	1.63197	1.21745	-0.370218	0.422755	NEUTRAL	NEUTRAL	EGR1_insensitive_neutral
chr3	49397024	49397893	peak1035	0.708947	0.65374	0.813744	0.663155	0.11696	0.295229	NEUTRAL	NEUTRAL	EGR1_insensitive_neutral
chr3	49411435	49412791	peak1036	6.40084	6.24161	6.87003	7.07184	0.0363446	-0.0417695	NEUTRAL	NEUTRAL	EGR1_insensitive_neutral
chr3	49422371	49422818	peak1037	0.2496	0.179371	0.18694	0.205857	0.476674	-0.139067	NEUTRAL	NEUTRAL	EGR1_insensitive_neutral
chr3	49429021	49429931	peak1038	2.44093	2.65858	2.64449	2.69168	-0.123228	-0.0255174	NEUTRAL	NEUTRAL	EGR1_insensitive_neutral
chr3	49448942	49449538	peak1039	0.659847	0.576942	0.754466	0.657932	0.193706	0.197518	NEUTRAL	NEUTRAL	EGR1_insensitive_neutral
chr3	49465664	49466021	peak1040	3.07748	3.07861	3.70551	2.9293	-0.00053039	0.339118	NEUTRAL	NEUTRAL	EGR1_insensitive_neutral
chr3	49469791	49470914	peak1041	7.61848	6.6583	7.50878	7.17556	0.19435	0.0654874	NEUTRAL	NEUTRAL	EGR1_insensitive_neutral
chr3	49500327	49501524	peak1042	1.28099	0.980731	1.4345	1.09311	0.385331	0.39211	NEUTRAL	NEUTRAL	EGR1_insensitive_neutral
chr3	49519967	49520650	peak1043	0.238243	0.183358	0.231956	0.251221	0.377768	-0.115105	NEUTRAL	NEUTRAL	EGR1_insensitive_neutral
chr3	49530504	49531176	peak1044	0.168562	0.214923	0.206201	0.241677	-0.350536	-0.229029	NEUTRAL	NEUTRAL	EGR1_insensitive_neutral
chr3	49539595	49540574	peak1045	4.20762	3.41006	3.94644	3.97336	0.303206	-0.00980658	NEUTRAL	NEUTRAL	EGR1_insensitive_neutral
chr3	49554065	49555013	peak1046	2.11179	2.0602	2.26612	2.47306	0.0356871	-0.126071	NEUTRAL	NEUTRAL	EGR1_insensitive_neutral
chr3	49587564	49587881	peak1047	0.247045	0.244211	0.260718	0.199824	0.016645	0.383763	NEUTRAL	NEUTRAL	EGR1_insensitive_neutral
chr3	49607115	49607660	peak1048	0.19839	0.170034	0.297459	0.261658	0.222514	0.185008	NEUTRAL	NEUTRAL	EGR1_insensitive_neutral
chr3	49638219	49638792	peak1049	0.464756	0.413954	0.627455	0.607552	0.167004	0.0465038	NEUTRAL	NEUTRAL	EGR1_insensitive_neutral
chr3	49648484	49649103	peak1050	0.673351	0.654615	0.846403	0.594927	0.040711	0.50863	NEUTRAL	NEUTRAL	EGR1_insensitive_neutral
chr3	49671780	49671988	peak1051	2.31904	2.15837	2.19221	2.46384	0.103585	-0.168521	NEUTRAL	NEUTRAL	EGR1_insensitive_neutral
chr3	49673211	49674668	peak1052	7.32169	6.33642	7.32285	6.70323	0.208509	0.127547	NEUTRAL	NEUTRAL	EGR1_insensitive_neutral
chr3	49686434	49687082	peak1053	2.29282	2.02715	2.23694	1.72283	0.177669	0.376742	NEUTRAL	NEUTRAL	EGR1_insensitive_neutral
chr3	49688811	49690271	peak1054	2.16056	1.85501	2.25654	2.01582	0.219981	0.16274	NEUTRAL	NEUTRAL	EGR1_insensitive_neutral
chr3	49699295	49699921	peak1055	0.600419	0.600004	0.642278	0.58502	0.000997151	0.134713	NEUTRAL	NEUTRAL	EGR1_insensitive_neutral
chr3	49703486	49703917	peak1056	1.47236	0.978945	1.36	1.0916	0.588831	0.317161	UP	NEUTRAL	EGR1_sensitive_activation
chr3	49719359	49719908	peak1057	4.89276	4.33057	5.37546	4.42114	0.176094	0.281969	NEUTRAL	NEUTRAL	EGR1_insensitive_neutral
chr3	49723717	49724466	peak1058	6.90389	6.7074	7.63341	7.37377	0.041656	0.0499249	NEUTRAL	NEUTRAL	EGR1_insensitive_neutral
chr3	49786010	49786912	peak1059	6.716	5.96388	6.45976	6.7598	0.171351	-0.0654989	NEUTRAL	NEUTRAL	EGR1_insensitive_neutral
chr3	49799775	49799998	peak1060	0.833051	0.660223	1.16563	0.634354	0.335451	0.877747	NEUTRAL	UP	Kit_Neutral
chr3	49802472	49804088	peak1061	1.92199	2.02291	2.45421	2.16619	-0.0738307	0.180094	NEUTRAL	NEUTRAL	EGR1_insensitive_neutral
chr3	49813241	49814270	peak1062	0.22905	0.229101	0.269111	0.28334	-0.0003264	-0.074332	NEUTRAL	NEUTRAL	EGR1_insensitive_neutral
chr3	49839164	49839822	peak1063	0.384386	0.366457	0.560251	0.442756	0.0689114	0.339562	NEUTRAL	NEUTRAL	EGR1_insensitive_neutral
chr3	49856091	49857052	peak1064	2.97269	2.73071	2.92246	2.87116	0.122493	0.0255516	NEUTRAL	NEUTRAL	EGR1_insensitive_neutral
chr3	49867815	49868249	peak1065	0.634536	0.518979	0.688697	0.391147	0.290024	0.816157	NEUTRAL	UP	Kit_Neutral
chr3	49880495	49881289	peak1066	0.272143	0.273738	0.309286	0.247525	-0.00843444	0.321366	NEUTRAL	NEUTRAL	EGR1_insensitive_neutral
chr3	49884076	49884417	peak1067	0.284582	0.16931	0.335957	0.14147	0.749175	1.24778	UP	UP	EGR1_insensitive_activation
chr3	49900788	49901119	peak1068	0.81238	0.494419	0.949847	0.649496	0.71642	0.548375	UP	NEUTRAL	EGR1_sensitive_activation
chr3	49903759	49904278	peak1069	1.96104	1.97332	2.00325	1.8611	-0.009008	0.106186	NEUTRAL	NEUTRAL	EGR1_insensitive_neutral
chr3	49906339	49906645	peak1070	0.973286	0.8112	1.04765	0.88943	0.262806	0.236209	NEUTRAL	NEUTRAL	EGR1_insensitive_neutral
chr3	49908439	49908747	peak1071	0.885448	0.565285	0.634417	0.696506	0.647429	-0.134703	UP	NEUTRAL	EGR1_sensitive_activation
chr3	49929295	49930197	peak1072	2.85233	2.61443	3.02338	2.71996	0.125647	0.152574	NEUTRAL	NEUTRAL	EGR1_insensitive_neutral
chr3	49939754	49940725	peak1073	5.09934	4.28462	5.0138	4.84171	0.251142	0.0503865	NEUTRAL	NEUTRAL	EGR1_insensitive_neutral
chr3	49960541	49960866	peak1074	0.23881	0.224954	0.265843	0.173663	0.0862354	0.614282	NEUTRAL	UP	Kit_Neutral
chr3	50088554	50089803	peak1075	1.72894	1.72732	2.00304	1.9191	0.0013516	0.061763	NEUTRAL	NEUTRAL	EGR1_insensitive_neutral
chr3	50100374	50101445	peak1076	0.426012	0.49005	0.508402	0.471574	-0.202037	0.108485	NEUTRAL	NEUTRAL	EGR1_insensitive_neutral
chr3	50121245	50122014	peak1077	1.00905	0.781701	1.09743	0.888826	0.36831	0.304154	NEUTRAL	NEUTRAL	EGR1_insensitive_neutral
chr3	50146308	50146578	peak1078	0.233038	0.120077	0.188134	0.191369	0.956607	-0.0245955	UP	NEUTRAL	EGR1_sensitive_activation
chr3	50154451	50155430	peak1079	1.89458	1.8923	2.03937	1.82362	0.00173642	0.161319	NEUTRAL	NEUTRAL	EGR1_insensitive_neutral
chr3	50172637	50172981	peak1080	0.407724	0.372284	0.353328	0.337801	0.131188	0.0648348	NEUTRAL	NEUTRAL	EGR1_insensitive_neutral
chr3	50189243	50189791	peak1081	1.20048	0.774399	0.950166	0.804646	0.632463	0.239824	UP	NEUTRAL	EGR1_sensitive_activation
chr3	50194433	50195352	peak1082	0.490934	0.505653	0.606716	0.495898	-0.0426178	0.290976	NEUTRAL	NEUTRAL	EGR1_insensitive_neutral
chr3	50205464	50206197	peak1083	0.234243	0.20002	0.210137	0.19421	0.227858	0.113707	NEUTRAL	NEUTRAL	EGR1_insensitive_neutral
chr3	50212588	50212867	peak1084	0.374123	0.221657	0.422719	0.223704	0.755182	0.91811	UP	UP	EGR1_insensitive_activation
chr3	50226119	50226527	peak1085	1.57714	1.349	1.6063	1.56165	0.225415	0.0406733	NEUTRAL	NEUTRAL	EGR1_insensitive_neutral
chr3	50226987	50228159	peak1086	2.49407	2.45061	2.77103	2.69351	0.0253632	0.0409394	NEUTRAL	NEUTRAL	EGR1_insensitive_neutral
chr3	50235712	50236458	peak1087	11.8033	9.61217	10.7675	10.8109	0.296259	-0.00581486	NEUTRAL	NEUTRAL	EGR1_insensitive_neutral
chr3	50237950	50238265	peak1088	2.63019	2.45159	2.78291	2.5504	0.101445	0.125871	NEUTRAL	NEUTRAL	EGR1_insensitive_neutral
chr3	50238821	50239025	peak1089	2.0421	2.13515	2.29663	2.41986	-0.064283	-0.0754071	NEUTRAL	NEUTRAL	EGR1_insensitive_neutral
chr3	50245813	50246968	peak1090	1.53756	1.39618	1.61818	1.33581	0.139159	0.276655	NEUTRAL	NEUTRAL	EGR1_insensitive_neutral
chr3	50251246	50251750	peak1091	3.18059	2.27389	3.54169	2.15369	0.484131	0.717626	NEUTRAL	UP	Kit_Neutral
chr3	50259808	50260713	peak1092	1.79659	1.65369	1.86867	1.87347	0.119572	-0.00370061	NEUTRAL	NEUTRAL	EGR1_insensitive_neutral
chr3	50268728	50269282	peak1093	0.556765	0.351429	0.479044	0.429969	0.663835	0.155926	UP	NEUTRAL	EGR1_sensitive_activation
chr3	50272920	50273573	peak1094	1.28223	1.1288	1.31767	1.16519	0.18387	0.177416	NEUTRAL	NEUTRAL	EGR1_insensitive_neutral
chr3	50274325	50274838	peak1095	0.585965	0.488611	0.668227	0.506862	0.262129	0.398744	NEUTRAL	NEUTRAL	EGR1_insensitive_neutral
chr3	50291404	50291870	peak1096	1.37192	1.29174	1.62695	1.27018	0.0868879	0.357138	NEUTRAL	NEUTRAL	EGR1_insensitive_neutral
chr3	50291959	50292787	peak1097	5.34254	4.49437	5.12323	5.01964	0.249405	0.029469	NEUTRAL	NEUTRAL	EGR1_insensitive_neutral
chr3	50298787	50299955	peak1098	11.0875	8.9736	9.62993	10.2726	0.305174	-0.0931977	NEUTRAL	NEUTRAL	EGR1_insensitive_neutral
chr3	50316704	50317122	peak1099	0.796967	0.69315	0.855673	0.449183	0.201352	0.929755	NEUTRAL	UP	Kit_Neutral
chr3	50320994	50322073	peak1100	2.75487	2.95531	3.16048	3.47771	-0.101321	-0.137992	NEUTRAL	NEUTRAL	EGR1_insensitive_neutral
chr3	50324645	50324862	peak1101	1.846	1.44299	1.73608	1.83603	0.355336	-0.0807518	NEUTRAL	NEUTRAL	EGR1_insensitive_neutral
chr3	50327913	50328601	peak1102	3.10813	2.98819	3.20273	3.2347	0.0567761	-0.0143339	NEUTRAL	NEUTRAL	EGR1_insensitive_neutral
chr3	50336914	50338295	peak1103	5.18142	4.9629	5.12774	5.3651	0.0621644	-0.0652828	NEUTRAL	NEUTRAL	EGR1_insensitive_neutral
chr3	50340546	50341100	peak1104	2.78364	3.16423	3.35447	3.10581	-0.184883	0.111115	NEUTRAL	NEUTRAL	EGR1_insensitive_neutral
chr3	50345597	50345913	peak1105	1.73545	1.85896	1.87661	1.52402	-0.0991882	0.300249	NEUTRAL	NEUTRAL	EGR1_insensitive_neutral
chr3	50350466	50351279	peak1106	3.93983	3.6964	4.18666	3.82018	0.0920119	0.132162	NEUTRAL	NEUTRAL	EGR1_insensitive_neutral
chr3	50356636	50356894	peak1107	1.25932	1.1834	1.17655	1.41011	0.0897045	-0.261242	NEUTRAL	NEUTRAL	EGR1_insensitive_neutral
chr3	50359104	50359974	peak1108	3.98227	3.76733	4.10662	4.32568	0.0800489	-0.0749759	NEUTRAL	NEUTRAL	EGR1_insensitive_neutral
chr3	50364768	50365649	peak1109	2.55825	2.55555	2.36474	2.54227	0.0015256	-0.10444	NEUTRAL	NEUTRAL	EGR1_insensitive_neutral
chr3	50369062	50369269	peak1110	1.07936	0.847594	0.887939	0.634955	0.34873	0.483806	NEUTRAL	NEUTRAL	EGR1_insensitive_neutral
chr3	50370549	50370854	peak1111	0.563743	0.646499	0.71766	0.549013	-0.197609	0.38646	NEUTRAL	NEUTRAL	EGR1_insensitive_neutral
chr3	50371203	50371466	peak1112	0.599548	0.501262	0.646002	0.437627	0.258311	0.561836	NEUTRAL	NEUTRAL	EGR1_insensitive_neutral
chr3	50372384	50372734	peak1113	0.841621	0.761308	0.789197	0.58573	0.144692	0.430151	NEUTRAL	NEUTRAL	EGR1_insensitive_neutral
chr3	50390347	50391237	peak1114	2.05887	1.83204	2.26725	2.29264	0.1684	-0.0160665	NEUTRAL	NEUTRAL	EGR1_insensitive_neutral
chr3	50397630	50397845	peak1115	0.252654	0.255856	0.368311	0.243282	-0.0181677	0.598295	NEUTRAL	UP	Kit_Neutral
chr3	50428109	50428423	peak1116	0.322127	0.289659	0.400092	0.415621	0.153275	-0.0549386	NEUTRAL	NEUTRAL	EGR1_insensitive_neutral
chr3	50435366	50436505	peak1117	0.604047	0.542294	0.594579	0.534366	0.155586	0.154041	NEUTRAL	NEUTRAL	EGR1_insensitive_neutral
chr3	50503100	50504073	peak1118	0.411537	0.43251	0.558935	0.517388	-0.0717106	0.111435	NEUTRAL	NEUTRAL	EGR1_insensitive_neutral
chr3	50519496	50519919	peak1119	0.591457	0.498694	0.603693	0.530124	0.246119	0.187485	NEUTRAL	NEUTRAL	EGR1_insensitive_neutral
chr3	50525922	50526481	peak1120	0.917571	0.747017	1.0073	0.815324	0.296678	0.305046	NEUTRAL	NEUTRAL	EGR1_insensitive_neutral
chr3	50536858	50537133	peak1121	0.754635	0.679255	0.738059	0.582902	0.151824	0.340482	NEUTRAL	NEUTRAL	EGR1_insensitive_neutral
chr3	50539474	50540133	peak1122	2.38869	2.64906	2.55801	2.78134	-0.149261	-0.12076	NEUTRAL	NEUTRAL	EGR1_insensitive_neutral
chr3	50550025	50550602	peak1123	0.369009	0.408702	0.408548	0.364299	-0.147396	0.165381	NEUTRAL	NEUTRAL	EGR1_insensitive_neutral
chr3	50554565	50554831	peak1124	0.253276	0.202747	0.578435	0.256072	0.321026	1.1756	NEUTRAL	UP	Kit_Neutral
chr3	50567472	50567980	peak1125	3.46356	3.09922	3.62595	3.79005	0.160349	-0.0638583	NEUTRAL	NEUTRAL	EGR1_insensitive_neutral
chr3	50568920	50569767	peak1126	2.66985	3.1478	3.16752	3.51867	-0.237585	-0.151678	NEUTRAL	NEUTRAL	EGR1_insensitive_neutral
chr3	50572163	50572421	peak1127	1.93701	1.58299	2.03723	1.49298	0.291185	0.448415	NEUTRAL	NEUTRAL	EGR1_insensitive_neutral
chr3	50589215	50589479	peak1128	0.564244	0.526656	0.761527	0.452882	0.0994581	0.74976	NEUTRAL	UP	Kit_Neutral
chr3	50590450	50591171	peak1129	0.831685	0.712502	0.855588	0.862383	0.223144	-0.0114128	NEUTRAL	NEUTRAL	EGR1_insensitive_neutral
chr3	50592554	50593098	peak1130	0.459186	0.508375	0.539581	0.410111	-0.146814	0.395828	NEUTRAL	NEUTRAL	EGR1_insensitive_neutral
chr3	50600753	50601832	peak1131	1.40976	1.5654	1.63866	1.49134	-0.151082	0.135909	NEUTRAL	NEUTRAL	EGR1_insensitive_neutral
chr3	50611487	50612898	peak1132	5.1186	5.15724	5.30862	5.49283	-0.0108512	-0.049213	NEUTRAL	NEUTRAL	EGR1_insensitive_neutral
chr3	50616014	50616248	peak1133	3.32944	2.58041	2.65733	2.94645	0.367679	-0.148999	NEUTRAL	NEUTRAL	EGR1_insensitive_neutral
chr3	50616702	50617717	peak1134	2.86078	2.77741	3.00335	3.19998	0.0426695	-0.0914916	NEUTRAL	NEUTRAL	EGR1_insensitive_neutral
chr3	50624006	50624268	peak1135	0.653628	0.298954	0.316044	0.285521	1.12854	0.146526	UP	NEUTRAL	EGR1_sensitive_activation
chr3	50627295	50628148	peak1136	1.19328	0.979928	1.45427	1.22231	0.284182	0.250689	NEUTRAL	NEUTRAL	EGR1_insensitive_neutral
chr3	50652738	50653065	peak1137	0.316272	0.295186	0.347862	0.222786	0.0995415	0.642856	NEUTRAL	UP	Kit_Neutral
chr3	50674717	50675626	peak1138	0.390775	0.387302	0.436989	0.484869	0.0128792	-0.149997	NEUTRAL	NEUTRAL	EGR1_insensitive_neutral
chr3	50971343	50972186	peak1139	0.381354	0.324144	0.340704	0.425651	0.234497	-0.321153	NEUTRAL	NEUTRAL	EGR1_insensitive_neutral
chr3	51025333	51025713	peak1140	0.182342	0.208039	0.228761	0.360733	-0.190207	-0.657093	NEUTRAL	DOWN	Kit_Neutral
chr3	51100313	51100598	peak1141	0.327854	0.271205	0.220347	0.258759	0.273667	-0.231834	NEUTRAL	NEUTRAL	EGR1_insensitive_neutral
chr3	51384799	51385552	peak1142	5.70821	5.34072	5.67115	5.93873	0.0960042	-0.0665121	NEUTRAL	NEUTRAL	EGR1_insensitive_neutral
chr3	51390803	51391563	peak1143	5.08177	4.32279	4.39886	4.7456	0.233368	-0.109459	NEUTRAL	NEUTRAL	EGR1_insensitive_neutral
chr3	51434758	51435213	peak1144	0.402228	0.4059	0.558131	0.37501	-0.0131097	0.573672	NEUTRAL	NEUTRAL	EGR1_insensitive_neutral
chr3	51499184	51500460	peak1145	5.37146	5.00887	5.25059	5.27252	0.100827	-0.00601324	NEUTRAL	NEUTRAL	EGR1_insensitive_neutral
chr3	51502111	51502332	peak1146	1.96788	1.32903	1.513	1.43152	0.566272	0.0798578	NEUTRAL	NEUTRAL	EGR1_insensitive_neutral
chr3	51538510	51539899	peak1147	1.07053	0.991799	1.14955	1.0201	0.110207	0.172354	NEUTRAL	NEUTRAL	EGR1_insensitive_neutral
chr3	51559380	51560288	peak1148	0.243695	0.206491	0.271771	0.235326	0.239001	0.207734	NEUTRAL	NEUTRAL	EGR1_insensitive_neutral
chr3	51566204	51567188	peak1149	0.14187	0.168875	0.186486	0.142755	-0.251389	0.385519	NEUTRAL	NEUTRAL	EGR1_insensitive_neutral
chr3	51637918	51638390	peak1150	0.991627	0.819399	0.956811	0.812959	0.275232	0.235051	NEUTRAL	NEUTRAL	EGR1_insensitive_neutral
chr3	51669318	51669615	peak1151	1.4498	1.40892	1.39977	1.15941	0.0412635	0.271797	NEUTRAL	NEUTRAL	EGR1_insensitive_neutral
chr3	51670790	51672121	peak1152	2.27636	2.28365	2.54249	2.29584	-0.0046095	0.147224	NEUTRAL	NEUTRAL	EGR1_insensitive_neutral
chr3	51682008	51682433	peak1153	3.34122	2.5738	3.14317	2.7049	0.376479	0.216646	NEUTRAL	NEUTRAL	EGR1_insensitive_neutral
chr3	51684999	51685181	peak1154	0.884899	0.686178	0.827135	0.662494	0.36693	0.320214	NEUTRAL	NEUTRAL	EGR1_insensitive_neutral
chr3	51685440	51685706	peak1155	0.940321	1.01753	1.09147	0.766446	-0.11385	0.510018	NEUTRAL	NEUTRAL	EGR1_insensitive_neutral
chr3	51686463	51686881	peak1156	2.92109	2.32056	2.82592	2.49418	0.332034	0.180157	NEUTRAL	NEUTRAL	EGR1_insensitive_neutral
chr3	51706765	51707006	peak1157	0.52442	0.423805	0.415119	0.441404	0.307323	-0.0885763	NEUTRAL	NEUTRAL	EGR1_insensitive_neutral
chr3	51709632	51709964	peak1158	0.40429	0.361659	0.404035	0.439074	0.160761	-0.119982	NEUTRAL	NEUTRAL	EGR1_insensitive_neutral
chr3	51719026	51719481	peak1159	0.801017	0.555283	0.784196	0.529892	0.528609	0.565514	NEUTRAL	NEUTRAL	EGR1_insensitive_neutral
chr3	51819794	51820054	peak1160	0.251176	0.16406	0.176744	0.278112	0.614471	-0.654005	UP	DOWN	EGR1_sensitive_activation
chr3	51941747	51942478	peak1161	11.6063	9.4887	10.7606	10.3688	0.290624	0.0535127	NEUTRAL	NEUTRAL	EGR1_insensitive_neutral
chr3	51955730	51956873	peak1162	0.475669	0.379116	0.49577	0.393633	0.327319	0.332818	NEUTRAL	NEUTRAL	EGR1_insensitive_neutral
chr3	51966971	51968127	peak1163	0.565878	0.613425	0.726936	0.667793	-0.116395	0.122428	NEUTRAL	NEUTRAL	EGR1_insensitive_neutral
chr3	51973627	51975405	peak1164	1.30734	1.3214	1.41976	1.44883	-0.0154299	-0.0292387	NEUTRAL	NEUTRAL	EGR1_insensitive_neutral
chr3	51982485	51983794	peak1165	2.70354	2.70385	3.06647	2.78976	-0.000169014	0.136438	NEUTRAL	NEUTRAL	EGR1_insensitive_neutral
chr3	51995444	51996167	peak1166	2.09132	1.86064	2.0482	1.77562	0.168617	0.20603	NEUTRAL	NEUTRAL	EGR1_insensitive_neutral
chr3	51999829	52000230	peak1167	3.24428	2.92956	3.39758	2.86347	0.147211	0.246746	NEUTRAL	NEUTRAL	EGR1_insensitive_neutral
chr3	52001493	52001802	peak1168	1.24953	1.06738	1.28565	1.22994	0.227317	0.0639006	NEUTRAL	NEUTRAL	EGR1_insensitive_neutral
chr3	52006070	52006410	peak1169	0.236917	0.381867	0.339574	0.219326	-0.688688	0.630648	DOWN	UP	EGR1_sensitive_repression
chr3	52014295	52014574	peak1170	0.251326	0.174142	0.242741	0.0988047	0.529293	1.29676	NEUTRAL	UP	Kit_Neutral
chr3	52028723	52029542	peak1171	0.423186	0.384566	0.487853	0.283582	0.138058	0.78268	NEUTRAL	UP	Kit_Neutral
chr3	52041257	52041517	peak1172	0.400066	0.211398	0.394296	0.298094	0.920279	0.403514	UP	NEUTRAL	EGR1_sensitive_activation
chr3	52045150	52046077	peak1173	0.296712	0.326567	0.375255	0.346021	-0.138318	0.117014	NEUTRAL	NEUTRAL	EGR1_insensitive_neutral
chr3	52056055	52057689	peak1174	3.95481	3.90237	4.08471	4.19613	0.0192574	-0.0388242	NEUTRAL	NEUTRAL	EGR1_insensitive_neutral
chr3	52062577	52062945	peak1175	0.383717	0.220043	0.445472	0.188489	0.802253	1.24085	UP	UP	EGR1_insensitive_activation
chr3	52085009	52085337	peak1176	0.290802	0.258985	0.284988	0.197719	0.167171	0.527445	NEUTRAL	NEUTRAL	EGR1_insensitive_neutral
chr3	52108336	52109007	peak1177	0.283889	0.189263	0.248974	0.231696	0.584937	0.103763	NEUTRAL	NEUTRAL	EGR1_insensitive_neutral
chr3	52123019	52123609	peak1178	0.39249	0.370845	0.412033	0.478949	0.0818406	-0.217112	NEUTRAL	NEUTRAL	EGR1_insensitive_neutral
chr3	52144013	52144790	peak1179	0.544425	0.406829	0.490603	0.363484	0.42031	0.432665	NEUTRAL	NEUTRAL	EGR1_insensitive_neutral
chr3	52153584	52155021	peak1180	3.12328	2.90012	3.28477	3.30636	0.10695	-0.00945423	NEUTRAL	NEUTRAL	EGR1_insensitive_neutral
chr3	52171363	52172010	peak1181	0.566758	0.388365	0.735824	0.347026	0.545319	1.08432	NEUTRAL	UP	Kit_Neutral
chr3	52174747	52175399	peak1182	0.411174	0.350114	0.550712	0.442855	0.231926	0.314463	NEUTRAL	NEUTRAL	EGR1_insensitive_neutral
chr3	52181977	52182723	peak1183	0.971515	0.719585	1.06879	0.898496	0.433072	0.25039	NEUTRAL	NEUTRAL	EGR1_insensitive_neutral
chr3	52188985	52189411	peak1184	0.455396	0.428666	0.587489	0.412541	0.0872664	0.510025	NEUTRAL	NEUTRAL	EGR1_insensitive_neutral
chr3	52197581	52198709	peak1185	1.72792	1.7251	1.63165	1.85717	0.00235757	-0.186773	NEUTRAL	NEUTRAL	EGR1_insensitive_neutral
chr3	52216765	52217347	peak1186	0.638461	0.496564	0.843949	0.555832	0.362621	0.602506	NEUTRAL	UP	Kit_Neutral
chr3	52220354	52220882	peak1187	0.912383	0.78426	1.02475	0.98265	0.218306	0.0605275	NEUTRAL	NEUTRAL	EGR1_insensitive_neutral
chr3	52231429	52232008	peak1188	0.605779	0.484424	0.618979	0.545019	0.322522	0.183583	NEUTRAL	NEUTRAL	EGR1_insensitive_neutral
chr3	52237602	52238011	peak1189	0.650479	0.584878	0.771421	0.613223	0.153366	0.331107	NEUTRAL	NEUTRAL	EGR1_insensitive_neutral
chr3	52238849	52239727	peak1190	1.81114	1.80879	2.07042	1.80362	0.00187427	0.199028	NEUTRAL	NEUTRAL	EGR1_insensitive_neutral
chr3	52240558	52240862	peak1191	1.459	1.01982	1.71393	0.967787	0.516673	0.824542	NEUTRAL	UP	Kit_Neutral
chr3	52245555	52246231	peak1192	0.640559	0.783316	0.832789	0.788025	-0.290262	0.079709	NEUTRAL	NEUTRAL	EGR1_insensitive_neutral
chr3	52253224	52253717	peak1193	0.667344	0.393526	0.43581	0.342162	0.761973	0.349021	UP	NEUTRAL	EGR1_sensitive_activation
chr3	52277634	52277928	peak1194	1.03727	0.905492	1.24973	0.959675	0.196011	0.380992	NEUTRAL	NEUTRAL	EGR1_insensitive_neutral
chr3	52278053	52279053	peak1195	3.54701	3.79157	3.77368	3.86228	-0.09619	-0.0334786	NEUTRAL	NEUTRAL	EGR1_insensitive_neutral
chr3	52287522	52288246	peak1196	3.40208	3.62129	3.74048	3.65493	-0.0900866	0.0333796	NEUTRAL	NEUTRAL	EGR1_insensitive_neutral
chr3	52289314	52289679	peak1197	1.89938	1.57331	1.96289	1.53138	0.271726	0.35815	NEUTRAL	NEUTRAL	EGR1_insensitive_neutral
chr3	52299845	52300637	peak1198	2.67503	2.65206	2.59357	2.65778	0.0124415	-0.0352799	NEUTRAL	NEUTRAL	EGR1_insensitive_neutral
chr3	52307727	52308126	peak1199	0.293079	0.186373	0.242037	0.158787	0.653097	0.608139	UP	UP	EGR1_insensitive_activation
chr3	52339610	52340098	peak1200	0.279477	0.250714	0.304817	0.204518	0.156687	0.575715	NEUTRAL	NEUTRAL	EGR1_insensitive_neutral
chr3	52373195	52373594	peak1201	0.281902	0.163823	0.272822	0.21955	0.783053	0.313415	UP	NEUTRAL	EGR1_sensitive_activation
chr3	52385177	52385529	peak1202	0.95396	0.681442	0.844703	0.722964	0.485337	0.224519	NEUTRAL	NEUTRAL	EGR1_insensitive_neutral
chr3	52389010	52389261	peak1203	0.536549	0.39485	0.384338	0.39317	0.442405	-0.032778	NEUTRAL	NEUTRAL	EGR1_insensitive_neutral
chr3	52399998	52401211	peak1204	0.68063	0.599966	0.765623	0.610015	0.18199	0.327789	NEUTRAL	NEUTRAL	EGR1_insensitive_neutral
chr3	52409723	52410917	peak1205	7.37452	6.45481	6.96305	7.22877	0.192175	-0.0540301	NEUTRAL	NEUTRAL	EGR1_insensitive_neutral
chr3	52412159	52412366	peak1206	1.90407	1.66691	2.01183	2.36487	0.191912	-0.233255	NEUTRAL	NEUTRAL	EGR1_insensitive_neutral
chr3	52428360	52429086	peak1207	0.290168	0.26725	0.341648	0.267675	0.1187	0.352026	NEUTRAL	NEUTRAL	EGR1_insensitive_neutral
chr3	52444822	52445316	peak1208	1.95186	1.54682	1.6941	1.49384	0.335547	0.181496	NEUTRAL	NEUTRAL	EGR1_insensitive_neutral
chr3	52446951	52447402	peak1209	0.921265	0.809876	0.754053	0.650047	0.185915	0.214122	NEUTRAL	NEUTRAL	EGR1_insensitive_neutral
chr3	52455287	52455888	peak1210	2.85303	2.60396	2.91852	2.82269	0.131789	0.048169	NEUTRAL	NEUTRAL	EGR1_insensitive_neutral
chr3	52466408	52466985	peak1211	0.824761	0.58486	0.826208	0.614692	0.495884	0.426643	NEUTRAL	NEUTRAL	EGR1_insensitive_neutral
chr3	52471632	52472418	peak1212	0.254009	0.172043	0.285634	0.209742	0.562111	0.445554	NEUTRAL	NEUTRAL	EGR1_insensitive_neutral
chr3	52533467	52534075	peak1213	4.2447	4.05889	3.89893	4.20448	0.0645775	-0.10885	NEUTRAL	NEUTRAL	EGR1_insensitive_neutral
chr3	52536266	52536806	peak1214	11.3457	9.66495	10.8512	10.833	0.231314	0.00242151	NEUTRAL	NEUTRAL	EGR1_insensitive_neutral
chr3	52536997	52537472	peak1215	1.92318	2.01262	2.61224	2.15812	-0.0655802	0.275511	NEUTRAL	NEUTRAL	EGR1_insensitive_neutral
chr3	52636728	52637307	peak1216	0.16632	0.0736714	0.282145	0.136952	1.17479	1.04277	UP	UP	EGR1_insensitive_activation
chr3	52650239	52651074	peak1217	0.406351	0.360193	0.5281	0.469289	0.173955	0.170332	NEUTRAL	NEUTRAL	EGR1_insensitive_neutral
chr3	52670648	52671449	peak1218	0.755773	0.502843	0.824185	0.426527	0.587847	0.95033	UP	UP	EGR1_insensitive_activation
chr3	52679892	52680180	peak1219	0.296499	0.181223	0.392947	0.124759	0.710266	1.65519	UP	UP	EGR1_insensitive_activation
chr3	52685376	52686346	peak1220	3.6709	3.64984	3.58164	3.66397	0.00829933	-0.0327901	NEUTRAL	NEUTRAL	EGR1_insensitive_neutral
chr3	52705233	52706599	peak1221	2.81891	2.4912	2.94605	2.77686	0.178298	0.085327	NEUTRAL	NEUTRAL	EGR1_insensitive_neutral
chr3	52742293	52742793	peak1222	0.155209	0.131369	0.282974	0.154514	0.240595	0.872933	NEUTRAL	UP	Kit_Neutral
chr3	52763361	52763982	peak1223	0.432994	0.337624	0.471873	0.398111	0.35893	0.24523	NEUTRAL	NEUTRAL	EGR1_insensitive_neutral
chr3	52770502	52771356	peak1224	2.48616	2.18483	2.46061	2.38378	0.186399	0.0457647	NEUTRAL	NEUTRAL	EGR1_insensitive_neutral
chr3	52775316	52775561	peak1225	0.67531	0.471986	0.606298	0.407607	0.516806	0.572848	NEUTRAL	NEUTRAL	EGR1_insensitive_neutral
chr3	52798781	52799364	peak1226	0.284059	0.216724	0.290691	0.16804	0.390337	0.790683	NEUTRAL	UP	Kit_Neutral
chr3	52820675	52821219	peak1227	0.334293	0.226706	0.338179	0.298629	0.560293	0.179436	NEUTRAL	NEUTRAL	EGR1_insensitive_neutral
chr3	52848581	52849030	peak1228	0.31151	0.195651	0.404593	0.153908	0.670996	1.3944	UP	UP	EGR1_insensitive_activation
chr3	52851241	52851719	peak1229	0.544448	0.376855	0.45416	0.410496	0.530787	0.145835	NEUTRAL	NEUTRAL	EGR1_insensitive_neutral
chr3	52897152	52897840	peak1230	3.35194	2.92667	3.50458	3.29393	0.195735	0.0894287	NEUTRAL	NEUTRAL	EGR1_insensitive_neutral
chr3	52912870	52913652	peak1231	2.18608	2.08614	2.45905	2.12644	0.0675061	0.209662	NEUTRAL	NEUTRAL	EGR1_insensitive_neutral
chr3	52934657	52935027	peak1232	0.567628	0.631854	0.631383	0.622078	-0.154645	0.0214207	NEUTRAL	NEUTRAL	EGR1_insensitive_neutral
chr3	53011195	53011613	peak1233	0.276594	0.364104	0.281504	0.294796	-0.396582	-0.0665623	NEUTRAL	NEUTRAL	EGR1_insensitive_neutral
chr3	53044744	53045819	peak1234	0.783779	0.923582	0.80607	0.846556	-0.236794	-0.0707011	NEUTRAL	NEUTRAL	EGR1_insensitive_neutral
chr3	53045903	53047114	peak1235	1.16771	1.2551	1.55071	1.38798	-0.104126	0.159933	NEUTRAL	NEUTRAL	EGR1_insensitive_neutral
chr3	53056428	53056798	peak1236	0.42808	0.335391	0.398098	0.291776	0.352035	0.448262	NEUTRAL	NEUTRAL	EGR1_insensitive_neutral
chr3	53072504	53073603	peak1237	0.994067	0.912075	1.07173	0.92062	0.12419	0.21926	NEUTRAL	NEUTRAL	EGR1_insensitive_neutral
chr3	53083555	53084714	peak1238	0.448171	0.424424	0.479	0.375413	0.0785412	0.351548	NEUTRAL	NEUTRAL	EGR1_insensitive_neutral
chr3	53102589	53103185	peak1239	1.27194	1.00634	1.49716	1.16143	0.33792	0.366326	NEUTRAL	NEUTRAL	EGR1_insensitive_neutral
chr3	53110246	53110535	peak1240	0.595284	0.473715	0.725821	0.683393	0.329557	0.0868979	NEUTRAL	NEUTRAL	EGR1_insensitive_neutral
chr3	53113761	53114423	peak1241	0.513823	0.490635	0.556474	0.459014	0.0666214	0.277774	NEUTRAL	NEUTRAL	EGR1_insensitive_neutral
chr3	53120247	53121008	peak1242	0.805856	0.868279	0.923849	0.85947	-0.107636	0.104209	NEUTRAL	NEUTRAL	EGR1_insensitive_neutral
chr3	53122395	53122947	peak1243	0.369046	0.245208	0.450583	0.208529	0.589792	1.11155	UP	UP	EGR1_insensitive_activation
chr3	53123999	53124445	peak1244	0.429665	0.453246	0.567272	0.51322	-0.0770819	0.144462	NEUTRAL	NEUTRAL	EGR1_insensitive_neutral
chr3	53129305	53129876	peak1245	4.19102	3.94604	4.67709	3.85127	0.0868951	0.280276	NEUTRAL	NEUTRAL	EGR1_insensitive_neutral
chr3	53130141	53130651	peak1246	3.49307	3.43925	3.69189	3.18216	0.0224021	0.214352	NEUTRAL	NEUTRAL	EGR1_insensitive_neutral
chr3	53131042	53131482	peak1247	2.56792	2.63556	3.24603	2.31948	-0.0375061	0.484872	NEUTRAL	NEUTRAL	EGR1_insensitive_neutral
chr3	53134765	53135061	peak1248	1.61911	1.32559	1.51362	1.32452	0.288569	0.192531	NEUTRAL	NEUTRAL	EGR1_insensitive_neutral
chr3	53160579	53161412	peak1249	2.20581	2.33386	2.54165	2.55528	-0.0814126	-0.00771746	NEUTRAL	NEUTRAL	EGR1_insensitive_neutral
chr3	53195771	53196347	peak1250	0.398024	0.38119	0.448551	0.381539	0.0623444	0.233443	NEUTRAL	NEUTRAL	EGR1_insensitive_neutral
chr3	53199914	53200146	peak1251	0.349814	0.343045	0.492992	0.306497	0.0281885	0.68569	NEUTRAL	UP	Kit_Neutral
chr3	53219748	53220364	peak1252	1.2049	0.868131	1.18573	0.992933	0.472927	0.256011	NEUTRAL	NEUTRAL	EGR1_insensitive_neutral
chr3	53236046	53236629	peak1253	0.784829	0.573554	0.728741	0.746297	0.45245	-0.0343445	NEUTRAL	NEUTRAL	EGR1_insensitive_neutral
chr3	53238110	53238672	peak1254	0.28743	0.255476	0.429918	0.27984	0.170023	0.619457	NEUTRAL	UP	Kit_Neutral
chr3	53242230	53242534	peak1255	0.725093	0.4149	0.909435	0.544696	0.805402	0.73952	UP	UP	EGR1_insensitive_activation
chr3	53244213	53244888	peak1256	1.17153	1.04465	1.10112	1.14142	0.16537	-0.0518617	NEUTRAL	NEUTRAL	EGR1_insensitive_neutral
chr3	53254579	53255212	peak1257	1.12418	1.25331	1.19844	1.10159	-0.156871	0.121582	NEUTRAL	NEUTRAL	EGR1_insensitive_neutral
chr3	53255404	53256369	peak1258	3.71511	3.47699	3.8892	3.68991	0.0955693	0.075886	NEUTRAL	NEUTRAL	EGR1_insensitive_neutral
chr3	53269889	53270616	peak1259	2.36173	2.01753	2.59092	2.05434	0.227255	0.334791	NEUTRAL	NEUTRAL	EGR1_insensitive_neutral
chr3	53299605	53300016	peak1260	0.440052	0.409137	0.341874	0.277345	0.105091	0.301784	NEUTRAL	NEUTRAL	EGR1_insensitive_neutral
chr3	53324159	53324745	peak1261	0.277089	0.265277	0.391703	0.315502	0.0628486	0.312114	NEUTRAL	NEUTRAL	EGR1_insensitive_neutral
chr3	53328678	53329256	peak1262	0.405977	0.35084	0.47947	0.236223	0.210586	1.02129	NEUTRAL	UP	Kit_Neutral
chr3	53347038	53348045	peak1263	3.30804	3.20144	3.55267	3.3206	0.0472546	0.0974598	NEUTRAL	NEUTRAL	EGR1_insensitive_neutral
chr3	53350683	53351015	peak1264	1.42959	1.73218	1.73211	1.80693	-0.276986	-0.0610087	NEUTRAL	NEUTRAL	EGR1_insensitive_neutral
chr3	53374912	53375479	peak1265	0.376949	0.393199	0.350707	0.432224	-0.0608912	-0.301514	NEUTRAL	NEUTRAL	EGR1_insensitive_neutral
chr3	53456984	53457660	peak1266	0.27151	0.295418	0.283289	0.240735	-0.121755	0.234832	NEUTRAL	NEUTRAL	EGR1_insensitive_neutral
chr3	53494020	53494814	peak1267	0.190797	0.197563	0.208965	0.147361	-0.0502738	0.503911	NEUTRAL	NEUTRAL	EGR1_insensitive_neutral
chr3	53709721	53710601	peak1268	0.232897	0.197591	0.269731	0.226816	0.237173	0.250001	NEUTRAL	NEUTRAL	EGR1_insensitive_neutral
chr3	53725214	53725816	peak1269	0.280047	0.219557	0.339828	0.257842	0.351072	0.398321	NEUTRAL	NEUTRAL	EGR1_insensitive_neutral
chr3	53796108	53796571	peak1270	0.784581	0.571043	0.85046	0.765686	0.458324	0.151491	NEUTRAL	NEUTRAL	EGR1_insensitive_neutral
chr3	53845587	53846843	peak1271	0.405349	0.339779	0.573313	0.487533	0.25457	0.233824	NEUTRAL	NEUTRAL	EGR1_insensitive_neutral
chr3	53881527	53882506	peak1272	1.61985	1.48468	1.8329	1.68139	0.125712	0.124467	NEUTRAL	NEUTRAL	EGR1_insensitive_neutral
chr3	53888340	53888549	peak1273	1.15823	1.26591	1.38601	1.17371	-0.128248	0.239859	NEUTRAL	NEUTRAL	EGR1_insensitive_neutral
chr3	53891150	53892299	peak1274	4.97387	4.55414	5.07966	4.8406	0.12719	0.069546	NEUTRAL	NEUTRAL	EGR1_insensitive_neutral
chr3	53921392	53921624	peak1275	0.247217	0.218682	0.188579	0.215605	0.176941	-0.193219	NEUTRAL	NEUTRAL	EGR1_insensitive_neutral
chr3	53938711	53938939	peak1276	0.188324	0.250425	0.313811	0.284852	-0.411162	0.139683	NEUTRAL	NEUTRAL	EGR1_insensitive_neutral
chr3	54121855	54122855	peak1277	0.155054	0.170798	0.160816	0.205865	-0.139519	-0.356288	NEUTRAL	NEUTRAL	EGR1_insensitive_neutral
chr3	54146548	54146986	peak1278	0.29082	0.258117	0.33373	0.307639	0.172102	0.117442	NEUTRAL	NEUTRAL	EGR1_insensitive_neutral
chr3	54188237	54188621	peak1279	0.281885	0.240277	0.278662	0.239507	0.230407	0.218449	NEUTRAL	NEUTRAL	EGR1_insensitive_neutral
chr3	54349181	54349879	peak1280	0.329854	0.315521	0.439695	0.408168	0.0640947	0.10734	NEUTRAL	NEUTRAL	EGR1_insensitive_neutral
chr3	54433856	54434165	peak1281	0.261217	0.305329	0.412989	0.238547	-0.225117	0.79183	NEUTRAL	UP	Kit_Neutral
chr3	54575364	54576173	peak1282	0.737564	0.718612	0.798911	0.725342	0.0375546	0.139375	NEUTRAL	NEUTRAL	EGR1_insensitive_neutral
chr3	54620920	54621727	peak1283	1.31498	1.30367	1.77243	1.32053	0.0124612	0.424612	NEUTRAL	NEUTRAL	EGR1_insensitive_neutral
chr3	54853708	54854165	peak1284	0.315778	0.307944	0.380933	0.406416	0.0362428	-0.0934205	NEUTRAL	NEUTRAL	EGR1_insensitive_neutral
chr3	54891335	54892050	peak1285	0.244721	0.237232	0.355726	0.318322	0.0448421	0.160278	NEUTRAL	NEUTRAL	EGR1_insensitive_neutral
chr3	54920197	54920599	peak1286	0.171633	0.195615	0.150555	0.177763	-0.188697	-0.239671	NEUTRAL	NEUTRAL	EGR1_insensitive_neutral
chr3	54926274	54926789	peak1287	0.359595	0.403709	0.479908	0.588982	-0.166942	-0.295467	NEUTRAL	NEUTRAL	EGR1_insensitive_neutral
chr3	55198515	55198836	peak1288	0.154845	0.109254	0.315515	0.15223	0.50314	1.05146	NEUTRAL	UP	Kit_Neutral
chr3	55484945	55485568	peak1289	0.395826	0.369555	0.410442	0.393486	0.0990763	0.0608674	NEUTRAL	NEUTRAL	EGR1_insensitive_neutral
chr3	56132169	56132549	peak1290	0.222305	0.193574	0.39279	0.249717	0.199655	0.653464	NEUTRAL	UP	Kit_Neutral
chr3	56303700	56303919	peak1291	0.225978	0.202402	0.169689	0.181335	0.15896	-0.095765	NEUTRAL	NEUTRAL	EGR1_insensitive_neutral
chr3	56433373	56433661	peak1292	0.29914	0.310219	0.24266	0.400375	-0.0524648	-0.722415	NEUTRAL	DOWN	Kit_Neutral
chr3	56447085	56447415	peak1293	0.326466	0.269885	0.318845	0.310757	0.274586	0.0370704	NEUTRAL	NEUTRAL	EGR1_insensitive_neutral
chr3	56467148	56467377	peak1294	0.206901	0.279769	0.266879	0.336646	-0.435295	-0.335045	NEUTRAL	NEUTRAL	EGR1_insensitive_neutral
chr3	56467731	56468802	peak1295	0.130305	0.175568	0.154871	0.187345	-0.430131	-0.274632	NEUTRAL	NEUTRAL	EGR1_insensitive_neutral
chr3	56494587	56495154	peak1296	0.499093	0.417718	0.539852	0.497693	0.25678	0.117309	NEUTRAL	NEUTRAL	EGR1_insensitive_neutral
chr3	56556820	56558024	peak1297	2.30368	2.02205	2.09081	2.01888	0.18812	0.0505074	NEUTRAL	NEUTRAL	EGR1_insensitive_neutral
chr3	56682284	56683668	peak1298	2.92941	2.9456	3.12761	2.96849	-0.00795252	0.0753308	NEUTRAL	NEUTRAL	EGR1_insensitive_neutral
chr3	56702553	56702801	peak1299	0.248135	0.216698	0.258711	0.25732	0.195443	0.00777663	NEUTRAL	NEUTRAL	EGR1_insensitive_neutral
chr3	56795941	56796543	peak1300	0.395951	0.345202	0.52792	0.397721	0.197881	0.408565	NEUTRAL	NEUTRAL	EGR1_insensitive_neutral
chr3	56801495	56802421	peak1301	1.91841	2.01457	2.14697	2.18402	-0.0705637	-0.0246871	NEUTRAL	NEUTRAL	EGR1_insensitive_neutral
chr3	56988949	56989204	peak1302	0.263626	0.283371	0.318117	0.25021	-0.104202	0.346421	NEUTRAL	NEUTRAL	EGR1_insensitive_neutral
chr3	57060396	57060738	peak1303	0.304826	0.23635	0.377272	0.313873	0.367062	0.265424	NEUTRAL	NEUTRAL	EGR1_insensitive_neutral
chr3	57068557	57068825	peak1304	0.240647	0.195511	0.269959	0.244667	0.299663	0.141925	NEUTRAL	NEUTRAL	EGR1_insensitive_neutral
chr3	57078193	57078864	peak1305	0.252435	0.281857	0.281947	0.278169	-0.159054	0.0194629	NEUTRAL	NEUTRAL	EGR1_insensitive_neutral
chr3	57078948	57079550	peak1306	0.241829	0.320457	0.296016	0.303085	-0.406143	-0.0340461	NEUTRAL	NEUTRAL	EGR1_insensitive_neutral
chr3	57100090	57100484	peak1307	0.52476	0.524012	0.483887	0.584781	0.00205848	-0.273228	NEUTRAL	NEUTRAL	EGR1_insensitive_neutral
chr3	57164656	57165612	peak1308	0.958168	0.820169	0.983543	0.884157	0.224358	0.153685	NEUTRAL	NEUTRAL	EGR1_insensitive_neutral
chr3	57169910	57170506	peak1309	0.43696	0.497856	0.494352	0.488933	-0.188229	0.015903	NEUTRAL	NEUTRAL	EGR1_insensitive_neutral
chr3	57227430	57228192	peak1310	2.73467	2.69734	2.56499	2.9111	0.0198327	-0.182607	NEUTRAL	NEUTRAL	EGR1_insensitive_neutral
chr3	57228451	57228698	peak1311	0.993304	0.797078	1.03188	0.95518	0.317515	0.111426	NEUTRAL	NEUTRAL	EGR1_insensitive_neutral
chr3	57228976	57229648	peak1312	0.822594	0.839104	0.97496	0.759811	-0.028669	0.359703	NEUTRAL	NEUTRAL	EGR1_insensitive_neutral
chr3	57397308	57397907	peak1313	0.327088	0.337792	0.279404	0.272821	-0.0464545	0.0343976	NEUTRAL	NEUTRAL	EGR1_insensitive_neutral
chr3	57434135	57434491	peak1314	0.124691	0.0862708	0.184896	0.165821	0.531412	0.157084	NEUTRAL	NEUTRAL	EGR1_insensitive_neutral
chr3	57555676	57557566	peak1315	1.14157	1.30814	1.34177	1.2943	-0.196496	0.051957	NEUTRAL	NEUTRAL	EGR1_insensitive_neutral
chr3	57582853	57583214	peak1316	0.236136	0.363607	0.30131	0.315856	-0.622767	-0.0680175	DOWN	NEUTRAL	EGR1_sensitive_repression
chr3	57588034	57588413	peak1317	0.275091	0.363107	0.42503	0.302596	-0.400487	0.490173	NEUTRAL	NEUTRAL	EGR1_insensitive_neutral
chr3	57596495	57596747	peak1318	1.38177	1.71827	1.78495	1.60632	-0.314438	0.152125	NEUTRAL	NEUTRAL	EGR1_insensitive_neutral
chr3	57597059	57598018	peak1319	7.06899	7.10487	7.43265	7.73615	-0.00730411	-0.0577397	NEUTRAL	NEUTRAL	EGR1_insensitive_neutral
chr3	57692352	57693299	peak1320	1.93584	2.24519	2.26055	2.33765	-0.21388	-0.0483865	NEUTRAL	NEUTRAL	EGR1_insensitive_neutral
chr3	57755742	57757323	peak1321	1.84505	1.88613	2.00082	2.06046	-0.031768	-0.0423717	NEUTRAL	NEUTRAL	EGR1_insensitive_neutral
chr3	57783564	57784358	peak1322	0.353488	0.322144	0.341496	0.269974	0.133956	0.33905	NEUTRAL	NEUTRAL	EGR1_insensitive_neutral
chr3	57788058	57788896	peak1323	0.285896	0.312514	0.234998	0.20176	-0.128429	0.22001	NEUTRAL	NEUTRAL	EGR1_insensitive_neutral
chr3	57791337	57791584	peak1324	0.215163	0.265529	0.318281	0.20852	-0.30344	0.610112	NEUTRAL	UP	Kit_Neutral
chr3	57805289	57806068	peak1325	0.453425	0.382783	0.533073	0.476606	0.244339	0.161536	NEUTRAL	NEUTRAL	EGR1_insensitive_neutral
chr3	57856508	57857035	peak1326	0.158147	0.175583	0.235723	0.208719	-0.150882	0.175528	NEUTRAL	NEUTRAL	EGR1_insensitive_neutral
chr3	57911061	57911322	peak1327	0.214351	0.18397	0.244869	0.249017	0.220502	-0.0242322	NEUTRAL	NEUTRAL	EGR1_insensitive_neutral
chr3	57935492	57935967	peak1328	1.5697	1.47472	1.81359	1.30286	0.0900403	0.47717	NEUTRAL	NEUTRAL	EGR1_insensitive_neutral
chr3	57951381	57951945	peak1329	0.471391	0.259794	0.546446	0.357344	0.859557	0.612766	UP	UP	EGR1_insensitive_activation
chr3	57958555	57959436	peak1330	0.366278	0.396655	0.381519	0.399857	-0.114945	-0.0677274	NEUTRAL	NEUTRAL	EGR1_insensitive_neutral
chr3	57983445	57984387	peak1331	0.838454	0.685783	0.994045	0.7682	0.289978	0.371829	NEUTRAL	NEUTRAL	EGR1_insensitive_neutral
chr3	57998594	57999294	peak1332	0.455727	0.333905	0.296023	0.23339	0.448735	0.34297	NEUTRAL	NEUTRAL	EGR1_insensitive_neutral
chr3	58007917	58009499	peak1333	0.821687	0.834879	0.852419	0.877346	-0.0229774	-0.041583	NEUTRAL	NEUTRAL	EGR1_insensitive_neutral
chr3	58038501	58039244	peak1334	0.598733	0.512	0.553881	0.434755	0.225769	0.349373	NEUTRAL	NEUTRAL	EGR1_insensitive_neutral
chr3	58052324	58052900	peak1335	2.35159	1.56852	2.7284	1.83388	0.58423	0.573157	NEUTRAL	NEUTRAL	EGR1_insensitive_neutral
chr3	58059335	58060119	peak1336	0.88065	0.674945	1.00724	0.614587	0.383798	0.712721	NEUTRAL	UP	Kit_Neutral
chr3	58067894	58068766	peak1337	0.338798	0.322863	0.386982	0.231991	0.0695011	0.738201	NEUTRAL	UP	Kit_Neutral
chr3	58107487	58107964	peak1338	0.193405	0.161754	0.234855	0.280412	0.257824	-0.255779	NEUTRAL	NEUTRAL	EGR1_insensitive_neutral
chr3	58167170	58168019	peak1339	0.567897	0.44541	0.502745	0.50526	0.350494	-0.00719788	NEUTRAL	NEUTRAL	EGR1_insensitive_neutral
chr3	58176833	58177119	peak1340	0.498297	0.330521	0.45514	0.246239	0.592263	0.886254	UP	UP	EGR1_insensitive_activation
chr3	58177630	58178327	peak1341	0.809147	0.740521	0.834803	0.745555	0.127861	0.163121	NEUTRAL	NEUTRAL	EGR1_insensitive_neutral
chr3	58187583	58188149	peak1342	0.582114	0.500916	0.53291	0.576748	0.216732	-0.114048	NEUTRAL	NEUTRAL	EGR1_insensitive_neutral
chr3	58217148	58217800	peak1343	0.816754	0.697735	0.640351	0.659711	0.227223	-0.0429729	NEUTRAL	NEUTRAL	EGR1_insensitive_neutral
chr3	58237173	58238446	peak1344	1.68505	1.92782	2.07575	1.89454	-0.194183	0.131786	NEUTRAL	NEUTRAL	EGR1_insensitive_neutral
chr3	58306005	58306673	peak1345	4.10717	3.86546	4.35311	4.2367	0.0875032	0.0391054	NEUTRAL	NEUTRAL	EGR1_insensitive_neutral
chr3	58306904	58307291	peak1346	0.600403	0.5412	0.555743	0.566136	0.14977	-0.0267313	NEUTRAL	NEUTRAL	EGR1_insensitive_neutral
chr3	58323931	58324483	peak1347	0.450119	0.397226	0.596504	0.373222	0.180346	0.676496	NEUTRAL	UP	Kit_Neutral
chr3	58332548	58333791	peak1348	1.33948	1.26998	1.55424	1.30667	0.0768679	0.250322	NEUTRAL	NEUTRAL	EGR1_insensitive_neutral
chr3	58351767	58352349	peak1349	0.317055	0.332656	0.317813	0.222191	-0.0692987	0.516376	NEUTRAL	NEUTRAL	EGR1_insensitive_neutral
chr3	58356047	58356442	peak1350	0.399696	0.289618	0.382188	0.234955	0.464754	0.701899	NEUTRAL	UP	Kit_Neutral
chr3	58366771	58367172	peak1351	0.275193	0.239368	0.285897	0.172449	0.201213	0.729327	NEUTRAL	UP	Kit_Neutral
chr3	58414536	58415221	peak1352	0.319333	0.306656	0.337565	0.349409	0.0584416	-0.0497527	NEUTRAL	NEUTRAL	EGR1_insensitive_neutral
chr3	58433388	58434292	peak1353	4.64409	4.34812	5.09543	4.86238	0.0950013	0.0675431	NEUTRAL	NEUTRAL	EGR1_insensitive_neutral
chr3	58463569	58464166	peak1354	0.576526	0.441278	0.564179	0.481641	0.385697	0.228194	NEUTRAL	NEUTRAL	EGR1_insensitive_neutral
chr3	58491573	58492507	peak1355	3.95537	3.87667	4.0688	4.12323	0.0289937	-0.0191744	NEUTRAL	NEUTRAL	EGR1_insensitive_neutral
chr3	58532659	58533240	peak1356	0.866566	0.705911	0.843521	0.795988	0.295823	0.083678	NEUTRAL	NEUTRAL	EGR1_insensitive_neutral
chr3	58585385	58585738	peak1357	0.373236	0.341047	0.416916	0.399204	0.130118	0.062631	NEUTRAL	NEUTRAL	EGR1_insensitive_neutral
chr3	58630174	58630478	peak1358	0.30216	0.349413	0.445488	0.286531	-0.20962	0.636696	NEUTRAL	UP	Kit_Neutral
chr3	58640642	58641039	peak1359	0.525976	0.566812	0.462064	0.394427	-0.107871	0.228335	NEUTRAL	NEUTRAL	EGR1_insensitive_neutral
chr3	58824287	58824513	peak1360	0.172246	0.232383	0.142913	0.15002	-0.432033	-0.0700138	NEUTRAL	NEUTRAL	EGR1_insensitive_neutral
chr3	58899196	58900345	peak1361	0.518205	0.508578	0.598963	0.508635	0.0270554	0.235837	NEUTRAL	NEUTRAL	EGR1_insensitive_neutral
chr3	58998342	58999025	peak1362	1.68114	1.4493	2.13704	1.77043	0.21408	0.271512	NEUTRAL	NEUTRAL	EGR1_insensitive_neutral
chr3	59049718	59050393	peak1363	3.30014	2.9183	2.9992	2.90418	0.177398	0.0464504	NEUTRAL	NEUTRAL	EGR1_insensitive_neutral
chr3	59518361	59518953	peak1364	0.132418	0.182045	0.171187	0.102065	-0.459199	0.746082	NEUTRAL	UP	Kit_Neutral
chr3	59542171	59542771	peak1365	0.282565	0.277171	0.269464	0.335334	0.0278073	-0.315503	NEUTRAL	NEUTRAL	EGR1_insensitive_neutral
chr3	59575106	59575732	peak1366	0.263595	0.279401	0.23958	0.247091	-0.0840163	-0.044531	NEUTRAL	NEUTRAL	EGR1_insensitive_neutral
chr3	59857783	59858217	peak1367	0.405958	0.347602	0.488518	0.470598	0.223896	0.0539176	NEUTRAL	NEUTRAL	EGR1_insensitive_neutral
chr3	60243475	60243759	peak1368	0.277121	0.282266	0.219513	0.352628	-0.0265422	-0.683844	NEUTRAL	DOWN	Kit_Neutral
chr3	60757334	60758000	peak1369	0.174441	0.184824	0.209556	0.200446	-0.0834077	0.0641201	NEUTRAL	NEUTRAL	EGR1_insensitive_neutral
chr3	60989772	60990627	peak1370	1.48525	1.53347	1.89244	1.64576	-0.0461024	0.201487	NEUTRAL	NEUTRAL	EGR1_insensitive_neutral
chr3	60999901	61000557	peak1371	0.138339	0.220639	0.190462	0.233079	-0.673479	-0.291317	DOWN	NEUTRAL	EGR1_sensitive_repression
chr3	61032634	61033452	peak1372	0.726701	0.750135	0.896378	0.80223	-0.0457886	0.160092	NEUTRAL	NEUTRAL	EGR1_insensitive_neutral
chr3	61060446	61061109	peak1373	0.17643	0.197948	0.33618	0.220064	-0.166027	0.611314	NEUTRAL	UP	Kit_Neutral
chr3	61090352	61091064	peak1374	0.177811	0.297224	0.28251	0.365727	-0.741208	-0.372461	DOWN	NEUTRAL	EGR1_sensitive_repression
chr3	61151647	61152706	peak1375	0.484704	0.608956	0.606396	0.518467	-0.329236	0.226008	NEUTRAL	NEUTRAL	EGR1_insensitive_neutral
chr3	61173676	61174151	peak1376	0.438496	0.341879	0.585058	0.41909	0.359079	0.481317	NEUTRAL	NEUTRAL	EGR1_insensitive_neutral
chr3	61237893	61238343	peak1377	0.186034	0.153305	0.256313	0.219904	0.279161	0.221033	NEUTRAL	NEUTRAL	EGR1_insensitive_neutral
chr3	61249972	61250354	peak1378	2.61509	2.98289	2.64822	2.62663	-0.189852	0.011807	NEUTRAL	NEUTRAL	EGR1_insensitive_neutral
chr3	61250792	61250975	peak1379	1.11144	1.01435	1.02523	0.931887	0.131879	0.137716	NEUTRAL	NEUTRAL	EGR1_insensitive_neutral
chr3	61251142	61251690	peak1380	4.4839	3.88319	4.21426	4.20269	0.207511	0.0039668	NEUTRAL	NEUTRAL	EGR1_insensitive_neutral
chr3	61347855	61348556	peak1381	0.230584	0.428245	0.348406	0.421781	-0.893141	-0.275724	DOWN	NEUTRAL	EGR1_sensitive_repression
chr3	61936445	61936659	peak1382	0.251129	0.207947	0.210948	0.197517	0.272207	0.0949102	NEUTRAL	NEUTRAL	EGR1_insensitive_neutral
chr3	62134087	62134518	peak1383	0.178814	0.16334	0.178641	0.269039	0.130584	-0.590753	NEUTRAL	DOWN	Kit_Neutral
chr3	62188678	62189276	peak1384	0.269664	0.226765	0.235088	0.329343	0.249968	-0.48639	NEUTRAL	NEUTRAL	EGR1_insensitive_neutral
chr3	62318465	62319632	peak1385	0.625044	0.755605	0.77826	0.764101	-0.273674	0.0264894	NEUTRAL	NEUTRAL	EGR1_insensitive_neutral
chr3	62368971	62369383	peak1386	0.17204	0.24597	0.222217	0.356219	-0.515739	-0.680794	NEUTRAL	DOWN	Kit_Neutral
chr3	62622589	62622895	peak1387	0.182094	0.213836	0.338215	0.26487	-0.23182	0.352657	NEUTRAL	NEUTRAL	EGR1_insensitive_neutral
chr3	62665637	62666292	peak1388	0.258429	0.196274	0.245648	0.205198	0.396904	0.259576	NEUTRAL	NEUTRAL	EGR1_insensitive_neutral
chr3	62876148	62876430	peak1389	0.245924	0.282491	0.154774	0.235611	-0.199991	-0.60624	NEUTRAL	DOWN	Kit_Neutral
chr3	63228685	63228962	peak1390	0.312268	0.291208	0.301668	0.287582	0.100731	0.068988	NEUTRAL	NEUTRAL	EGR1_insensitive_neutral
chr3	63343367	63344399	peak1391	0.34621	0.318113	0.494204	0.34546	0.122107	0.516585	NEUTRAL	NEUTRAL	EGR1_insensitive_neutral
chr3	63349652	63349898	peak1392	0.381834	0.350745	0.543003	0.233887	0.12252	1.21515	NEUTRAL	UP	Kit_Neutral
chr3	63351230	63351475	peak1393	0.316789	0.172153	0.290552	0.185363	0.879835	0.648439	UP	UP	EGR1_insensitive_activation
chr3	63818616	63819014	peak1394	0.170643	0.311262	0.32471	0.231467	-0.867148	0.488345	DOWN	NEUTRAL	EGR1_sensitive_repression
chr3	63862837	63864813	peak1395	0.615793	0.671015	0.76846	0.668582	-0.123898	0.200866	NEUTRAL	NEUTRAL	EGR1_insensitive_neutral
chr3	63911630	63913200	peak1396	1.70095	1.71909	1.98057	1.83071	-0.0153079	0.113507	NEUTRAL	NEUTRAL	EGR1_insensitive_neutral
chr3	63937662	63938018	peak1397	0.254626	0.228506	0.328107	0.256856	0.156147	0.353206	NEUTRAL	NEUTRAL	EGR1_insensitive_neutral
chr3	63952209	63952561	peak1398	0.315712	0.325277	0.35873	0.258603	-0.0430639	0.472159	NEUTRAL	NEUTRAL	EGR1_insensitive_neutral
chr3	63960071	63960715	peak1399	0.302287	0.271155	0.36067	0.368362	0.156798	-0.0304446	NEUTRAL	NEUTRAL	EGR1_insensitive_neutral
chr3	63961879	63962152	peak1400	0.383327	0.506095	0.446894	0.315658	-0.400834	0.501567	NEUTRAL	NEUTRAL	EGR1_insensitive_neutral
chr3	63965167	63965470	peak1401	0.428237	0.393216	0.363308	0.254351	0.123089	0.514372	NEUTRAL	NEUTRAL	EGR1_insensitive_neutral
chr3	63967622	63968576	peak1402	0.579382	0.674602	0.700599	0.687322	-0.219522	0.0276015	NEUTRAL	NEUTRAL	EGR1_insensitive_neutral
chr3	63993465	63994191	peak1403	0.289144	0.309742	0.310429	0.277914	-0.0992787	0.159623	NEUTRAL	NEUTRAL	EGR1_insensitive_neutral
chr3	64011675	64012036	peak1404	0.661409	0.551827	0.893911	0.615559	0.261329	0.538233	NEUTRAL	NEUTRAL	EGR1_insensitive_neutral
chr3	64015407	64016058	peak1405	0.492061	0.679866	0.791866	0.644691	-0.466412	0.296649	NEUTRAL	NEUTRAL	EGR1_insensitive_neutral
chr3	64022481	64022826	peak1406	0.467293	0.541281	0.65334	0.557579	-0.212052	0.228658	NEUTRAL	NEUTRAL	EGR1_insensitive_neutral
chr3	64022934	64023735	peak1407	1.56042	1.56979	1.7663	1.73642	-0.00864173	0.0246163	NEUTRAL	NEUTRAL	EGR1_insensitive_neutral
chr3	64030626	64031288	peak1408	0.300674	0.380689	0.368523	0.386231	-0.340417	-0.0677106	NEUTRAL	NEUTRAL	EGR1_insensitive_neutral
chr3	64420577	64420949	peak1409	0.313142	0.415883	0.462471	0.344455	-0.409359	0.42505	NEUTRAL	NEUTRAL	EGR1_insensitive_neutral
chr3	64484270	64484906	peak1410	0.522814	0.56408	0.62231	0.636817	-0.109601	-0.0332442	NEUTRAL	NEUTRAL	EGR1_insensitive_neutral
chr3	64490131	64490908	peak1411	1.61517	1.6404	1.84568	1.54045	-0.0223658	0.260804	NEUTRAL	NEUTRAL	EGR1_insensitive_neutral
chr3	64491849	64492308	peak1412	0.855307	0.947282	0.955881	0.920961	-0.147351	0.0536908	NEUTRAL	NEUTRAL	EGR1_insensitive_neutral
chr3	64530377	64530699	peak1413	0.325344	0.346882	0.24702	0.30088	-0.0924809	-0.284561	NEUTRAL	NEUTRAL	EGR1_insensitive_neutral
chr3	64533532	64534033	peak1414	0.862634	0.916274	0.875374	0.983007	-0.0870295	-0.167302	NEUTRAL	NEUTRAL	EGR1_insensitive_neutral
chr3	64685693	64686815	peak1415	0.36351	0.347666	0.359765	0.383603	0.0642916	-0.0925614	NEUTRAL	NEUTRAL	EGR1_insensitive_neutral
chr3	65013107	65013437	peak1416	0.227623	0.263719	0.259044	0.238967	-0.212359	0.116388	NEUTRAL	NEUTRAL	EGR1_insensitive_neutral
chr3	65030715	65031537	peak1417	0.493434	0.384779	0.578804	0.406644	0.358828	0.509308	NEUTRAL	NEUTRAL	EGR1_insensitive_neutral
chr3	65039553	65040384	peak1418	1.00086	0.844488	1.40747	0.922939	0.245092	0.608798	NEUTRAL	UP	Kit_Neutral
chr3	65342022	65342416	peak1419	0.346155	0.466507	0.464211	0.307969	-0.430482	0.591995	NEUTRAL	UP	Kit_Neutral
chr3	65439681	65440150	peak1420	0.292127	0.278291	0.3972	0.254349	0.0700018	0.643055	NEUTRAL	UP	Kit_Neutral
chr3	65485845	65486137	peak1421	0.206512	0.19559	0.365748	0.243115	0.0783948	0.589211	NEUTRAL	UP	Kit_Neutral
chr3	65500233	65501095	peak1422	0.457051	0.448612	0.537369	0.381488	0.0268884	0.494277	NEUTRAL	NEUTRAL	EGR1_insensitive_neutral
chr3	65548764	65549845	peak1423	0.31798	0.405917	0.470841	0.376324	-0.352247	0.323264	NEUTRAL	NEUTRAL	EGR1_insensitive_neutral
chr3	65587539	65588551	peak1424	0.211495	0.223894	0.253033	0.273875	-0.0821941	-0.114193	NEUTRAL	NEUTRAL	EGR1_insensitive_neutral
chr3	65672960	65673178	peak1425	0.243508	0.216078	0.329016	0.152607	0.172414	1.10834	NEUTRAL	UP	Kit_Neutral
chr3	65732161	65732656	peak1426	0.197058	0.203944	0.193396	0.244845	-0.0495518	-0.340311	NEUTRAL	NEUTRAL	EGR1_insensitive_neutral
chr3	65751186	65751434	peak1427	0.168746	0.17653	0.27212	0.240931	-0.0650629	0.175619	NEUTRAL	NEUTRAL	EGR1_insensitive_neutral
chr3	65963808	65964728	peak1428	0.51863	0.375409	0.670599	0.327346	0.466244	1.03464	NEUTRAL	UP	Kit_Neutral
chr3	66038424	66039560	peak1429	1.81563	1.95306	2.05878	2.1217	-0.105263	-0.0434302	NEUTRAL	NEUTRAL	EGR1_insensitive_neutral
chr3	66138687	66138922	peak1430	0.28448	0.348844	0.315784	0.345396	-0.294252	-0.129312	NEUTRAL	NEUTRAL	EGR1_insensitive_neutral
chr3	66195433	66195708	peak1431	0.274562	0.178856	0.237504	0.312121	0.618331	-0.394149	UP	NEUTRAL	EGR1_sensitive_activation
chr3	66220609	66221354	peak1432	4.10686	3.90883	4.08879	4.15516	0.0713009	-0.0232273	NEUTRAL	NEUTRAL	EGR1_insensitive_neutral
chr3	66407807	66408162	peak1433	0.484562	0.384532	0.50186	0.49266	0.333578	0.0266925	NEUTRAL	NEUTRAL	EGR1_insensitive_neutral
chr3	66411473	66411784	peak1434	0.447458	0.589421	0.700207	0.730243	-0.397548	-0.060596	NEUTRAL	NEUTRAL	EGR1_insensitive_neutral
chr3	66415913	66416279	peak1435	0.209154	0.235477	0.264343	0.312281	-0.171023	-0.240435	NEUTRAL	NEUTRAL	EGR1_insensitive_neutral
chr3	66500684	66501544	peak1436	7.12166	6.20442	6.61636	6.99012	0.198918	-0.079279	NEUTRAL	NEUTRAL	EGR1_insensitive_neutral
chr3	66565260	66565981	peak1437	0.401613	0.470325	0.636016	0.525632	-0.227851	0.27501	NEUTRAL	NEUTRAL	EGR1_insensitive_neutral
chr3	66573442	66573678	peak1438	0.213216	0.191555	0.189434	0.196076	0.154559	-0.0497216	NEUTRAL	NEUTRAL	EGR1_insensitive_neutral
chr3	66816148	66816466	peak1439	0.306741	0.324575	0.428359	0.313704	-0.0815304	0.449418	NEUTRAL	NEUTRAL	EGR1_insensitive_neutral
chr3	66822269	66822602	peak1440	0.227363	0.375143	0.291569	0.31153	-0.722443	-0.0955368	DOWN	NEUTRAL	EGR1_sensitive_repression
chr3	66938350	66938715	peak1441	0.178186	0.220916	0.264925	0.344864	-0.310114	-0.380445	NEUTRAL	NEUTRAL	EGR1_insensitive_neutral
chr3	66971860	66972717	peak1442	0.838775	0.783438	0.97504	0.854537	0.0984634	0.190319	NEUTRAL	NEUTRAL	EGR1_insensitive_neutral
chr3	66989762	66990711	peak1443	0.246163	0.207643	0.229708	0.264783	0.245511	-0.20501	NEUTRAL	NEUTRAL	EGR1_insensitive_neutral
chr3	66997581	66997799	peak1444	1.53075	1.44459	1.64294	1.50337	0.0835703	0.128072	NEUTRAL	NEUTRAL	EGR1_insensitive_neutral
chr3	66997901	66998806	peak1445	6.70131	6.24536	6.55452	6.5281	0.101658	0.0058272	NEUTRAL	NEUTRAL	EGR1_insensitive_neutral
chr3	67011512	67012270	peak1446	0.373697	0.411287	0.418586	0.375299	-0.138275	0.157482	NEUTRAL	NEUTRAL	EGR1_insensitive_neutral
chr3	67017093	67017643	peak1447	1.34345	1.37624	1.43423	1.48632	-0.0347828	-0.0514722	NEUTRAL	NEUTRAL	EGR1_insensitive_neutral
chr3	67018250	67018783	peak1448	0.634969	0.816078	0.813461	0.782998	-0.362022	0.0550634	NEUTRAL	NEUTRAL	EGR1_insensitive_neutral
chr3	67030575	67031416	peak1449	0.559753	0.621824	0.79786	0.576589	-0.151715	0.468593	NEUTRAL	NEUTRAL	EGR1_insensitive_neutral
chr3	67033129	67033430	peak1450	0.357805	0.307239	0.288041	0.32422	0.21981	-0.170696	NEUTRAL	NEUTRAL	EGR1_insensitive_neutral
chr3	67037680	67038139	peak1451	0.286176	0.222189	0.31228	0.18736	0.365113	0.737031	NEUTRAL	UP	Kit_Neutral
chr3	67113740	67114346	peak1452	0.710486	0.564489	0.750316	0.614105	0.33186	0.289013	NEUTRAL	NEUTRAL	EGR1_insensitive_neutral
chr3	67384844	67385430	peak1453	0.223123	0.216327	0.296438	0.203325	0.044625	0.54394	NEUTRAL	NEUTRAL	EGR1_insensitive_neutral
chr3	67653979	67655012	peak1454	1.23205	1.14235	1.31224	1.21077	0.10906	0.116099	NEUTRAL	NEUTRAL	EGR1_insensitive_neutral
chr3	67790090	67790439	peak1455	0.281253	0.400041	0.33573	0.2934	-0.508277	0.194431	NEUTRAL	NEUTRAL	EGR1_insensitive_neutral
chr3	67863938	67864219	peak1456	0.158125	0.236373	0.19841	0.1835	-0.58	0.112701	NEUTRAL	NEUTRAL	EGR1_insensitive_neutral
chr3	68705915	68706622	peak1457	0.197797	0.348727	0.334587	0.405205	-0.81808	-0.276271	DOWN	NEUTRAL	EGR1_sensitive_repression
chr3	68876202	68876440	peak1458	0.336928	0.290947	0.217271	0.406479	0.211685	-0.903681	NEUTRAL	DOWN	Kit_Neutral
chr3	68919111	68919337	peak1459	0.116029	0.120038	0.148201	0.243482	-0.0490098	-0.716262	NEUTRAL	DOWN	Kit_Neutral
chr3	68932242	68932849	peak1460	0.390611	0.377445	0.449046	0.486516	0.0494641	-0.115623	NEUTRAL	NEUTRAL	EGR1_insensitive_neutral
chr3	68957761	68958273	peak1461	0.402469	0.346387	0.55317	0.448696	0.216495	0.301985	NEUTRAL	NEUTRAL	EGR1_insensitive_neutral
chr3	68972390	68972767	peak1462	0.367793	0.383139	0.463946	0.404164	-0.0589719	0.199017	NEUTRAL	NEUTRAL	EGR1_insensitive_neutral
chr3	69003209	69003555	peak1463	0.232809	0.269496	0.194745	0.285968	-0.21112	-0.554268	NEUTRAL	NEUTRAL	EGR1_insensitive_neutral
chr3	69012977	69014143	peak1464	1.99176	1.9986	2.39265	2.14951	-0.00494362	0.154604	NEUTRAL	NEUTRAL	EGR1_insensitive_neutral
chr3	69051375	69052566	peak1465	1.81902	2.09016	2.18078	2.14799	-0.200452	0.0218589	NEUTRAL	NEUTRAL	EGR1_insensitive_neutral
chr3	69059825	69060150	peak1466	0.132303	0.178136	0.308562	0.175802	-0.429136	0.811609	NEUTRAL	UP	Kit_Neutral
chr3	69079823	69080576	peak1467	2.53196	2.4577	2.88974	2.69562	0.0429436	0.100325	NEUTRAL	NEUTRAL	EGR1_insensitive_neutral
chr3	69081940	69082228	peak1468	1.58009	1.5323	2.00833	1.58743	0.0443074	0.3393	NEUTRAL	NEUTRAL	EGR1_insensitive_neutral
chr3	69084685	69085869	peak1469	1.38714	1.5564	1.56765	1.63669	-0.166101	-0.062176	NEUTRAL	NEUTRAL	EGR1_insensitive_neutral
chr3	69086143	69086717	peak1470	1.16818	1.11943	1.23996	1.02873	0.061491	0.269434	NEUTRAL	NEUTRAL	EGR1_insensitive_neutral
chr3	69095574	69096148	peak1471	0.310843	0.339052	0.254731	0.281707	-0.125318	-0.145224	NEUTRAL	NEUTRAL	EGR1_insensitive_neutral
chr3	69104365	69104880	peak1472	0.162285	0.174337	0.168794	0.230464	-0.103347	-0.449277	NEUTRAL	NEUTRAL	EGR1_insensitive_neutral
chr3	69108848	69109165	peak1473	0.396865	0.360018	0.442332	0.394407	0.140578	0.165443	NEUTRAL	NEUTRAL	EGR1_insensitive_neutral
chr3	69120950	69121213	peak1474	0.436483	0.325013	0.35475	0.334559	0.425427	0.0845418	NEUTRAL	NEUTRAL	EGR1_insensitive_neutral
chr3	69143679	69144025	peak1475	0.26126	0.214899	0.366573	0.246711	0.281827	0.571279	NEUTRAL	NEUTRAL	EGR1_insensitive_neutral
chr3	69161666	69161884	peak1476	0.351346	0.275217	0.266855	0.251174	0.352321	0.0873673	NEUTRAL	NEUTRAL	EGR1_insensitive_neutral
chr3	69242898	69243248	peak1477	0.159375	0.208864	0.235631	0.117738	-0.390136	1.00095	NEUTRAL	UP	Kit_Neutral
chr3	69306287	69306811	peak1478	0.452383	0.298911	0.446578	0.335228	0.597827	0.413766	UP	NEUTRAL	EGR1_sensitive_activation
chr3	69370239	69370573	peak1479	0.204687	0.186612	0.238207	0.310774	0.133376	-0.38365	NEUTRAL	NEUTRAL	EGR1_insensitive_neutral
chr3	69410331	69410664	peak1480	0.358174	0.309453	0.409781	0.509394	0.210941	-0.313928	NEUTRAL	NEUTRAL	EGR1_insensitive_neutral
chr3	69433843	69434206	peak1481	0.185644	0.246333	0.167818	0.147922	-0.408074	0.182057	NEUTRAL	NEUTRAL	EGR1_insensitive_neutral
chr3	69665000	69665587	peak1482	0.256681	0.222257	0.2524	0.199828	0.207744	0.336952	NEUTRAL	NEUTRAL	EGR1_insensitive_neutral
chr3	69690995	69691534	peak1483	0.260506	0.289762	0.299594	0.354291	-0.153551	-0.241927	NEUTRAL	NEUTRAL	EGR1_insensitive_neutral
chr3	69696488	69696822	peak1484	0.158936	0.189908	0.284006	0.223901	-0.256854	0.343061	NEUTRAL	NEUTRAL	EGR1_insensitive_neutral
chr3	69712971	69713322	peak1485	0.271771	0.237666	0.38098	0.175534	0.193456	1.11797	NEUTRAL	UP	Kit_Neutral
chr3	69719125	69719728	peak1486	0.372017	0.411163	0.481288	0.320615	-0.144342	0.58606	NEUTRAL	UP	Kit_Neutral
chr3	69724642	69725635	peak1487	0.959545	1.04021	1.05213	1.05272	-0.116446	-0.000799361	NEUTRAL	NEUTRAL	EGR1_insensitive_neutral
chr3	69739124	69740073	peak1488	2.48115	2.43914	2.72122	2.59125	0.024637	0.0706067	NEUTRAL	NEUTRAL	EGR1_insensitive_neutral
chr3	69740186	69740388	peak1489	0.640602	0.930818	0.834033	1.02876	-0.539072	-0.302727	NEUTRAL	NEUTRAL	EGR1_insensitive_neutral
chr3	69776303	69776656	peak1490	0.284652	0.283381	0.276197	0.222596	0.00645682	0.311273	NEUTRAL	NEUTRAL	EGR1_insensitive_neutral
chr3	69791698	69792440	peak1491	2.29498	2.56968	2.45399	2.59899	-0.163108	-0.0828232	NEUTRAL	NEUTRAL	EGR1_insensitive_neutral
chr3	69866025	69866309	peak1492	0.270638	0.264274	0.343997	0.36387	0.0343331	-0.0810277	NEUTRAL	NEUTRAL	EGR1_insensitive_neutral
chr3	69928700	69929334	peak1493	0.268584	0.225433	0.383914	0.227324	0.252675	0.756032	NEUTRAL	UP	Kit_Neutral
chr3	70120275	70120854	peak1494	0.366331	0.390938	0.428135	0.323243	-0.0937931	0.405447	NEUTRAL	NEUTRAL	EGR1_insensitive_neutral
chr3	70550788	70551054	peak1495	0.255323	0.284583	0.31676	0.336144	-0.156525	-0.0856884	NEUTRAL	NEUTRAL	EGR1_insensitive_neutral
chr3	71006873	71007121	peak1496	0.252212	0.171295	0.172641	0.150582	0.558159	0.197228	NEUTRAL	NEUTRAL	EGR1_insensitive_neutral
chr3	71064367	71065634	peak1497	0.261395	0.338321	0.316058	0.300344	-0.372162	0.0735732	NEUTRAL	NEUTRAL	EGR1_insensitive_neutral
chr3	71069874	71070142	peak1498	0.341782	0.379691	0.437084	0.442122	-0.15175	-0.016536	NEUTRAL	NEUTRAL	EGR1_insensitive_neutral
chr3	71129571	71131010	peak1499	0.331848	0.473691	0.464859	0.443666	-0.513424	0.0673193	NEUTRAL	NEUTRAL	EGR1_insensitive_neutral
chr3	71208151	71208838	peak1500	0.316139	0.353695	0.217703	0.278566	-0.161949	-0.355663	NEUTRAL	NEUTRAL	EGR1_insensitive_neutral
chr3	71582826	71583443	peak1501	0.411441	0.528412	0.420497	0.542994	-0.360976	-0.368842	NEUTRAL	NEUTRAL	EGR1_insensitive_neutral
chr3	71583557	71584695	peak1502	0.551885	0.695412	0.736224	0.696668	-0.3335	0.0796742	NEUTRAL	NEUTRAL	EGR1_insensitive_neutral
chr3	71641604	71641983	peak1503	0.231078	0.211473	0.273729	0.186873	0.127904	0.550692	NEUTRAL	NEUTRAL	EGR1_insensitive_neutral
chr3	71681222	71681564	peak1504	0.155977	0.177962	0.2677	0.305743	-0.190238	-0.191702	NEUTRAL	NEUTRAL	EGR1_insensitive_neutral
chr3	71711002	71711249	peak1505	0.146125	0.215393	0.194124	0.2917	-0.559769	-0.587505	NEUTRAL	DOWN	Kit_Neutral
chr3	71724626	71725755	peak1506	0.480849	0.504749	0.583608	0.547613	-0.0699819	0.091842	NEUTRAL	NEUTRAL	EGR1_insensitive_neutral
chr3	71729894	71730312	peak1507	0.442608	0.291864	0.314395	0.428215	0.600731	-0.445756	UP	NEUTRAL	EGR1_sensitive_activation
chr3	71859252	71859450	peak1508	0.235628	0.232305	0.26001	0.286779	0.0204888	-0.141374	NEUTRAL	NEUTRAL	EGR1_insensitive_neutral
chr3	71875416	71876051	peak1509	0.348833	0.33953	0.380134	0.415399	0.0389959	-0.127991	NEUTRAL	NEUTRAL	EGR1_insensitive_neutral
chr3	72018414	72018697	peak1510	0.15487	0.145414	0.324943	0.256841	0.0908867	0.339308	NEUTRAL	NEUTRAL	EGR1_insensitive_neutral
chr3	72034772	72035539	peak1511	1.17454	1.50749	1.64206	1.78424	-0.360047	-0.119805	NEUTRAL	NEUTRAL	EGR1_insensitive_neutral
chr3	72066418	72066633	peak1512	0.228816	0.135538	0.25777	0.0953951	0.755487	1.4341	UP	UP	EGR1_insensitive_activation
chr3	72086170	72086804	peak1513	1.84105	1.58194	1.97238	1.58543	0.218836	0.31506	NEUTRAL	NEUTRAL	EGR1_insensitive_neutral
chr3	72100806	72101427	peak1514	0.191967	0.210113	0.206167	0.242706	-0.130308	-0.2354	NEUTRAL	NEUTRAL	EGR1_insensitive_neutral
chr3	72144476	72145171	peak1515	1.18152	0.963068	1.32874	0.808519	0.294929	0.716703	NEUTRAL	UP	Kit_Neutral
chr3	72169465	72170175	peak1516	0.675182	0.640299	0.664648	0.70086	0.0765294	-0.076535	NEUTRAL	NEUTRAL	EGR1_insensitive_neutral
chr3	72177099	72178125	peak1517	0.226468	0.184134	0.21103	0.192094	0.298553	0.135637	NEUTRAL	NEUTRAL	EGR1_insensitive_neutral
chr3	72186147	72186535	peak1518	0.34507	0.318208	0.514538	0.344551	0.11692	0.578559	NEUTRAL	NEUTRAL	EGR1_insensitive_neutral
chr3	72255830	72256587	peak1519	0.330908	0.362302	0.371476	0.307571	-0.130766	0.272352	NEUTRAL	NEUTRAL	EGR1_insensitive_neutral
chr3	72269964	72270583	peak1520	0.607768	0.459315	0.736186	0.412815	0.404037	0.834576	NEUTRAL	UP	Kit_Neutral
chr3	72288844	72289988	peak1521	2.42254	2.52684	2.58846	2.60031	-0.0608152	-0.00659029	NEUTRAL	NEUTRAL	EGR1_insensitive_neutral
chr3	72297973	72298255	peak1522	0.137214	0.209957	0.174306	0.142536	-0.613666	0.290288	DOWN	NEUTRAL	EGR1_sensitive_repression
chr3	72310176	72311077	peak1523	0.265839	0.212974	0.292833	0.327986	0.319871	-0.163557	NEUTRAL	NEUTRAL	EGR1_insensitive_neutral
chr3	72319166	72319576	peak1524	0.621489	0.377634	0.647041	0.439559	0.718739	0.557801	UP	NEUTRAL	EGR1_sensitive_activation
chr3	72322194	72322807	peak1525	0.281917	0.191663	0.364957	0.255194	0.556699	0.516133	NEUTRAL	NEUTRAL	EGR1_insensitive_neutral
chr3	72336729	72337518	peak1526	0.448763	0.393809	0.588932	0.424354	0.188455	0.472833	NEUTRAL	NEUTRAL	EGR1_insensitive_neutral
chr3	72338544	72339574	peak1527	0.4813	0.269459	0.548192	0.383566	0.836871	0.515208	UP	NEUTRAL	EGR1_sensitive_activation
chr3	72347761	72348354	peak1528	0.381774	0.303221	0.451903	0.291435	0.332351	0.632839	NEUTRAL	UP	Kit_Neutral
chr3	72375576	72376134	peak1529	0.593139	0.498015	0.640169	0.447281	0.252181	0.51727	NEUTRAL	NEUTRAL	EGR1_insensitive_neutral
chr3	72397652	72397913	peak1530	0.177395	0.145308	0.242241	0.341952	0.287846	-0.497351	NEUTRAL	NEUTRAL	EGR1_insensitive_neutral
chr3	72434358	72434839	peak1531	0.514837	0.482854	0.525043	0.508377	0.0925265	0.0465372	NEUTRAL	NEUTRAL	EGR1_insensitive_neutral
chr3	72437799	72438396	peak1532	0.430495	0.486949	0.442086	0.33986	-0.177775	0.379386	NEUTRAL	NEUTRAL	EGR1_insensitive_neutral
chr3	72446765	72447858	peak1533	3.51129	3.65601	3.96725	3.89751	-0.0582659	0.025587	NEUTRAL	NEUTRAL	EGR1_insensitive_neutral
chr3	72448653	72449178	peak1534	1.90654	1.58518	2.09237	1.61845	0.266315	0.37053	NEUTRAL	NEUTRAL	EGR1_insensitive_neutral
chr3	72455764	72456035	peak1535	0.329387	0.238539	0.423234	0.401669	0.465558	0.0754473	NEUTRAL	NEUTRAL	EGR1_insensitive_neutral
chr3	72460332	72461243	peak1536	0.954979	0.877101	0.932371	0.753542	0.122726	0.307215	NEUTRAL	NEUTRAL	EGR1_insensitive_neutral
chr3	72482931	72483246	peak1537	0.361301	0.209413	0.341913	0.226149	0.786846	0.596355	UP	UP	EGR1_insensitive_activation
chr3	72487184	72487790	peak1538	0.348597	0.232667	0.443048	0.27208	0.583294	0.703431	NEUTRAL	UP	Kit_Neutral
chr3	72492343	72492657	peak1539	0.339881	0.196467	0.260131	0.244015	0.790744	0.0922674	UP	NEUTRAL	EGR1_sensitive_activation
chr3	72523338	72524119	peak1540	0.863803	1.06159	0.951074	0.958388	-0.297446	-0.0110529	NEUTRAL	NEUTRAL	EGR1_insensitive_neutral
chr3	72544197	72544928	peak1541	0.38102	0.433188	0.475089	0.401441	-0.185126	0.243008	NEUTRAL	NEUTRAL	EGR1_insensitive_neutral
chr3	72591711	72592633	peak1542	0.714492	0.656166	0.766087	0.589411	0.122857	0.378233	NEUTRAL	NEUTRAL	EGR1_insensitive_neutral
chr3	72595421	72595885	peak1543	0.650545	0.579466	0.787462	0.507326	0.166925	0.634298	NEUTRAL	UP	Kit_Neutral
chr3	72629213	72629585	peak1544	0.308914	0.154732	0.20879	0.22079	0.997439	-0.0806268	UP	NEUTRAL	EGR1_sensitive_activation
chr3	72666096	72666506	peak1545	0.236605	0.151113	0.203987	0.244576	0.646852	-0.261803	UP	NEUTRAL	EGR1_sensitive_activation
chr3	72702234	72702931	peak1546	0.769863	0.671456	0.711456	0.591022	0.197308	0.267561	NEUTRAL	NEUTRAL	EGR1_insensitive_neutral
chr3	72738629	72739159	peak1547	0.571426	0.647526	0.690146	0.699387	-0.180373	-0.0191898	NEUTRAL	NEUTRAL	EGR1_insensitive_neutral
chr3	72744056	72744769	peak1548	0.614786	0.633089	0.690579	0.635473	-0.042326	0.119975	NEUTRAL	NEUTRAL	EGR1_insensitive_neutral
chr3	72789634	72790135	peak1549	0.283818	0.317695	0.384919	0.339214	-0.162676	0.182356	NEUTRAL	NEUTRAL	EGR1_insensitive_neutral
chr3	72797663	72798399	peak1550	0.421118	0.485694	0.474559	0.432551	-0.205823	0.133716	NEUTRAL	NEUTRAL	EGR1_insensitive_neutral
chr3	72818759	72819237	peak1551	0.629955	0.365894	0.796944	0.529534	0.783823	0.589756	UP	UP	EGR1_insensitive_activation
chr3	72821085	72821440	peak1552	0.362515	0.395034	0.437781	0.427253	-0.123935	0.0351196	NEUTRAL	NEUTRAL	EGR1_insensitive_neutral
chr3	72847998	72848982	peak1553	1.8311	2.04546	2.22982	2.07213	-0.159712	0.105811	NEUTRAL	NEUTRAL	EGR1_insensitive_neutral
chr3	72875379	72875973	peak1554	0.188631	0.259353	0.269877	0.182718	-0.459351	0.562685	NEUTRAL	NEUTRAL	EGR1_insensitive_neutral
chr3	72887795	72888652	peak1555	0.26086	0.29732	0.316889	0.297098	-0.188737	0.0930374	NEUTRAL	NEUTRAL	EGR1_insensitive_neutral
chr3	72924098	72924528	peak1556	0.234042	0.22206	0.154768	0.174352	0.0758199	-0.171895	NEUTRAL	NEUTRAL	EGR1_insensitive_neutral
chr3	72938456	72939161	peak1557	0.652006	0.461345	0.561182	0.508602	0.499041	0.14193	NEUTRAL	NEUTRAL	EGR1_insensitive_neutral
chr3	72996428	72997617	peak1558	2.13832	2.20035	2.53385	2.20268	-0.0412558	0.202075	NEUTRAL	NEUTRAL	EGR1_insensitive_neutral
chr3	72997753	72997969	peak1559	0.753974	0.862438	0.801626	0.834947	-0.193906	-0.0587555	NEUTRAL	NEUTRAL	EGR1_insensitive_neutral
chr3	73062384	73062927	peak1560	0.287842	0.299275	0.357997	0.294297	-0.0561934	0.282676	NEUTRAL	NEUTRAL	EGR1_insensitive_neutral
chr3	73086025	73086287	peak1561	0.27621	0.276872	0.287247	0.219379	-0.00345452	0.388868	NEUTRAL	NEUTRAL	EGR1_insensitive_neutral
chr3	73094059	73094502	peak1562	0.325543	0.239024	0.330151	0.293716	0.445692	0.168704	NEUTRAL	NEUTRAL	EGR1_insensitive_neutral
chr3	73101025	73101560	peak1563	0.313245	0.281284	0.255429	0.335691	0.155261	-0.39421	NEUTRAL	NEUTRAL	EGR1_insensitive_neutral
chr3	73143860	73144595	peak1564	0.470302	0.412174	0.411226	0.48124	0.190336	-0.226825	NEUTRAL	NEUTRAL	EGR1_insensitive_neutral
chr3	73502635	73502983	peak1565	0.236935	0.227082	0.247915	0.206024	0.0612746	0.267029	NEUTRAL	NEUTRAL	EGR1_insensitive_neutral
chr3	73508426	73508669	peak1566	0.265369	0.231749	0.190306	0.25064	0.195438	-0.397293	NEUTRAL	NEUTRAL	EGR1_insensitive_neutral
chr3	74267668	74267920	peak1567	0.352644	0.231517	0.243882	0.239538	0.607096	0.0259289	UP	NEUTRAL	EGR1_sensitive_activation
chr3	74789143	74789455	peak1568	0.295078	0.214298	0.389433	0.230249	0.461473	0.758177	NEUTRAL	UP	Kit_Neutral
chr3	75012514	75013283	peak1569	0.422434	0.427856	0.37122	0.380792	-0.0183985	-0.0367314	NEUTRAL	NEUTRAL	EGR1_insensitive_neutral
chr3	75048637	75049089	peak1570	0.545363	0.581025	0.565857	0.566326	-0.0913835	-0.00119552	NEUTRAL	NEUTRAL	EGR1_insensitive_neutral
chr3	75049983	75050274	peak1571	0.0895179	0.253951	0.182628	0.114405	-1.5043	0.674756	DOWN	UP	EGR1_sensitive_repression
chr3	75136066	75136843	peak1572	0.902487	0.806926	0.784214	0.796514	0.16147	-0.0224529	NEUTRAL	NEUTRAL	EGR1_insensitive_neutral
chr3	75140979	75141234	peak1573	0.548197	0.492304	0.602042	0.451265	0.155146	0.41589	NEUTRAL	NEUTRAL	EGR1_insensitive_neutral
chr3	75144097	75144955	peak1574	0.493673	0.463561	0.497313	0.406731	0.0907959	0.290079	NEUTRAL	NEUTRAL	EGR1_insensitive_neutral
chr3	75192147	75192377	peak1575	0.28375	0.256963	0.186062	0.285755	0.14306	-0.618996	NEUTRAL	DOWN	Kit_Neutral
chr3	75214404	75214621	peak1576	0.136614	0.249054	0.253814	0.270573	-0.866357	-0.0922479	DOWN	NEUTRAL	EGR1_sensitive_repression
chr3	75294156	75294588	peak1577	0.2969	0.301598	0.258308	0.277007	-0.022652	-0.100827	NEUTRAL	NEUTRAL	EGR1_insensitive_neutral
chr3	75435079	75435804	peak1578	4.25029	3.05278	3.53161	3.70697	0.477435	-0.0699146	NEUTRAL	NEUTRAL	EGR1_insensitive_neutral
chr3	75580321	75580527	peak1579	0.214646	0.207435	0.323665	0.154005	0.0493008	1.07153	NEUTRAL	UP	Kit_Neutral
chr3	75668985	75669695	peak1580	0.473412	0.585974	0.660916	0.602468	-0.307739	0.133581	NEUTRAL	NEUTRAL	EGR1_insensitive_neutral
chr3	75672133	75672812	peak1581	0.394951	0.405599	0.494163	0.472472	-0.03838	0.064757	NEUTRAL	NEUTRAL	EGR1_insensitive_neutral
chr3	75785443	75785632	peak1582	0.233679	0.174994	0.2427	0.268023	0.417224	-0.143186	NEUTRAL	NEUTRAL	EGR1_insensitive_neutral
chr3	77038442	77038794	peak1583	0.308198	0.305045	0.351792	0.307299	0.0148377	0.195083	NEUTRAL	NEUTRAL	EGR1_insensitive_neutral
chr3	81302083	81302294	peak1584	0.274156	0.204175	0.195921	0.276983	0.425193	-0.499524	NEUTRAL	NEUTRAL	EGR1_insensitive_neutral
chr3	81339154	81339378	peak1585	0.19053	0.253677	0.219717	0.22362	-0.412978	-0.0254063	NEUTRAL	NEUTRAL	EGR1_insensitive_neutral
chr3	81490368	81490830	peak1586	0.533428	0.50986	0.424632	0.52936	0.0651921	-0.318035	NEUTRAL	NEUTRAL	EGR1_insensitive_neutral
chr3	81549247	81549785	peak1587	1.16981	1.11456	1.24845	1.07998	0.0698047	0.209132	NEUTRAL	NEUTRAL	EGR1_insensitive_neutral
chr3	81643804	81644040	peak1588	0.194319	0.314002	0.204581	0.196975	-0.69235	0.054664	DOWN	NEUTRAL	EGR1_sensitive_repression
chr3	81743208	81744114	peak1589	0.5027	0.371036	0.4898	0.373181	0.438138	0.392319	NEUTRAL	NEUTRAL	EGR1_insensitive_neutral
chr3	81760920	81761976	peak1590	4.38287	4.61363	5.13575	5.20178	-0.0740282	-0.0184322	NEUTRAL	NEUTRAL	EGR1_insensitive_neutral
chr3	82133059	82133321	peak1591	0.277167	0.300259	0.241832	0.314208	-0.115452	-0.377715	NEUTRAL	NEUTRAL	EGR1_insensitive_neutral
chr3	84958531	84959433	peak1592	0.43135	0.443717	0.442985	0.49669	-0.0407825	-0.16509	NEUTRAL	NEUTRAL	EGR1_insensitive_neutral
chr3	86969838	86970097	peak1593	0.121234	0.210484	0.338883	0.231336	-0.795917	0.550802	DOWN	NEUTRAL	EGR1_sensitive_repression
chr3	86995618	86995881	peak1594	0.388109	0.206071	0.309389	0.287258	0.913322	0.107076	UP	NEUTRAL	EGR1_sensitive_activation
chr3	87082870	87083144	peak1595	0.181753	0.249893	0.223542	0.24808	-0.459331	-0.150258	NEUTRAL	NEUTRAL	EGR1_insensitive_neutral
chr3	87145584	87145902	peak1596	0.228792	0.278255	0.374765	0.339265	-0.282371	0.143572	NEUTRAL	NEUTRAL	EGR1_insensitive_neutral
chr3	87178720	87179125	peak1597	0.152478	0.193473	0.175509	0.126677	-0.343532	0.470389	NEUTRAL	NEUTRAL	EGR1_insensitive_neutral
chr3	87208999	87209419	peak1598	0.159894	0.268998	0.307504	0.221839	-0.750482	0.471092	DOWN	NEUTRAL	EGR1_sensitive_repression
chr3	87226633	87227821	peak1599	1.29205	1.34745	1.48754	1.35002	-0.0605681	0.139944	NEUTRAL	NEUTRAL	EGR1_insensitive_neutral
chr3	87298165	87298422	peak1600	0.264197	0.277975	0.23942	0.175425	-0.0733402	0.448693	NEUTRAL	NEUTRAL	EGR1_insensitive_neutral
chr3	87350502	87350958	peak1601	0.273237	0.194413	0.167092	0.292654	0.49103	-0.80855	NEUTRAL	DOWN	Kit_Neutral
chr3	87503992	87504234	peak1602	0.313287	0.220627	0.22725	0.197251	0.505876	0.204244	NEUTRAL	NEUTRAL	EGR1_insensitive_neutral
chr3	87627385	87627790	peak1603	0.132738	0.205752	0.277248	0.234157	-0.632328	0.243703	DOWN	NEUTRAL	EGR1_sensitive_repression
chr3	87771314	87772151	peak1604	0.265028	0.251058	0.27126	0.267617	0.0781285	0.0195036	NEUTRAL	NEUTRAL	EGR1_insensitive_neutral
chr3	88034392	88034783	peak1605	0.202102	0.21411	0.185036	0.204728	-0.0832652	-0.145905	NEUTRAL	NEUTRAL	EGR1_insensitive_neutral
chr3	88058344	88059601	peak1606	5.90417	6.016	6.05408	6.28377	-0.0270712	-0.053723	NEUTRAL	NEUTRAL	EGR1_insensitive_neutral
chr3	88076762	88077055	peak1607	0.284714	0.377509	0.377517	0.357156	-0.406997	0.0799858	NEUTRAL	NEUTRAL	EGR1_insensitive_neutral
chr3	88113465	88113929	peak1608	0.367603	0.394819	0.429363	0.431565	-0.103046	-0.00738033	NEUTRAL	NEUTRAL	EGR1_insensitive_neutral
chr3	88149132	88150399	peak1609	1.75374	1.84372	2.00612	1.95279	-0.072184	0.0388694	NEUTRAL	NEUTRAL	EGR1_insensitive_neutral
chr3	88203583	88203851	peak1610	0.337492	0.411337	0.46985	0.39755	-0.285464	0.241064	NEUTRAL	NEUTRAL	EGR1_insensitive_neutral
chr3	88219135	88219692	peak1611	0.120675	0.20747	0.16894	0.177766	-0.781777	-0.0734677	DOWN	NEUTRAL	EGR1_sensitive_repression
chr3	88342949	88343733	peak1612	0.508245	0.471017	0.720428	0.61316	0.109743	0.232591	NEUTRAL	NEUTRAL	EGR1_insensitive_neutral
chr3	89099025	89099285	peak1613	0.45209	0.339627	0.288978	0.398953	0.412661	-0.465262	NEUTRAL	NEUTRAL	EGR1_insensitive_neutral
chr3	89107353	89107939	peak1614	0.581891	0.543213	0.569574	0.585631	0.099232	-0.0401094	NEUTRAL	NEUTRAL	EGR1_insensitive_neutral
chr3	89114263	89114917	peak1615	0.298656	0.257095	0.364498	0.411725	0.216183	-0.17577	NEUTRAL	NEUTRAL	EGR1_insensitive_neutral
chr3	89171658	89172523	peak1616	0.537809	0.518321	0.717252	0.604962	0.0532474	0.245635	NEUTRAL	NEUTRAL	EGR1_insensitive_neutral
chr3	93841494	93842038	peak1617	0.323696	0.406962	0.308092	0.316429	-0.330257	-0.0385217	NEUTRAL	NEUTRAL	EGR1_insensitive_neutral
chr3	93923048	93923412	peak1618	0.25677	0.218769	0.241528	0.267911	0.231066	-0.149559	NEUTRAL	NEUTRAL	EGR1_insensitive_neutral
chr3	93969491	93969769	peak1619	1.02347	0.989205	1.5881	1.05796	0.0491277	0.58602	NEUTRAL	UP	Kit_Neutral
chr3	93970063	93970527	peak1620	1.22159	1.30287	1.50554	1.1156	-0.0929265	0.432463	NEUTRAL	NEUTRAL	EGR1_insensitive_neutral
chr3	93971618	93971827	peak1621	1.05919	1.01797	0.970632	1.02012	0.0572721	-0.0717407	NEUTRAL	NEUTRAL	EGR1_insensitive_neutral
chr3	93972998	93974191	peak1622	1.20122	1.15804	1.29621	1.20353	0.052813	0.107025	NEUTRAL	NEUTRAL	EGR1_insensitive_neutral
chr3	93979803	93980631	peak1623	5.4594	4.91988	5.50318	5.67807	0.15012	-0.0451336	NEUTRAL	NEUTRAL	EGR1_insensitive_neutral
chr3	94004349	94004629	peak1624	0.31741	0.278001	0.40462	0.175741	0.191261	1.20312	NEUTRAL	UP	Kit_Neutral
chr3	94036974	94037334	peak1625	0.242241	0.216982	0.232146	0.136458	0.15887	0.766571	NEUTRAL	UP	Kit_Neutral
chr3	94062535	94063428	peak1626	2.49003	2.54562	2.5987	2.60891	-0.0318576	-0.00566064	NEUTRAL	NEUTRAL	EGR1_insensitive_neutral
chr3	94106199	94106548	peak1627	0.313968	0.410114	0.3357	0.374345	-0.385409	-0.157195	NEUTRAL	NEUTRAL	EGR1_insensitive_neutral
chr3	94159011	94159726	peak1628	0.277999	0.183297	0.303083	0.215592	0.600899	0.491405	UP	NEUTRAL	EGR1_sensitive_activation
chr3	94162568	94162955	peak1629	0.227261	0.263252	0.41039	0.136435	-0.212094	1.58878	NEUTRAL	UP	Kit_Neutral
chr3	94249606	94249853	peak1630	0.465317	0.362051	0.299643	0.231796	0.362021	0.370391	NEUTRAL	NEUTRAL	EGR1_insensitive_neutral
chr3	94928957	94929276	peak1631	0.273051	0.152044	0.228429	0.215263	0.844678	0.0856434	UP	NEUTRAL	EGR1_sensitive_activation
chr3	96813130	96814611	peak1632	0.487031	0.617761	0.661677	0.62476	-0.343035	0.0828262	NEUTRAL	NEUTRAL	EGR1_insensitive_neutral
chr3	97139155	97139510	peak1633	0.299702	0.271091	0.276485	0.315254	0.144751	-0.189313	NEUTRAL	NEUTRAL	EGR1_insensitive_neutral
chr3	97481468	97481735	peak1634	0.259934	0.251554	0.220256	0.285601	0.0472807	-0.374823	NEUTRAL	NEUTRAL	EGR1_insensitive_neutral
chr3	97576232	97576657	peak1635	0.323448	0.285967	0.292467	0.314222	0.177683	-0.10351	NEUTRAL	NEUTRAL	EGR1_insensitive_neutral
chr3	97712858	97713429	peak1636	0.614569	0.619024	0.755885	0.710403	-0.0104198	0.0895306	NEUTRAL	NEUTRAL	EGR1_insensitive_neutral
chr3	97713597	97714063	peak1637	0.21305	0.223186	0.261718	0.337389	-0.0670566	-0.366403	NEUTRAL	NEUTRAL	EGR1_insensitive_neutral
chr3	97719089	97719509	peak1638	0.407719	0.416097	0.457149	0.351986	-0.0293464	0.377144	NEUTRAL	NEUTRAL	EGR1_insensitive_neutral
chr3	97764152	97765196	peak1639	1.64326	1.88642	1.88987	2.00087	-0.199089	-0.0823397	NEUTRAL	NEUTRAL	EGR1_insensitive_neutral
chr3	97821448	97822570	peak1640	1.92181	1.78432	2.06636	1.90003	0.107087	0.121068	NEUTRAL	NEUTRAL	EGR1_insensitive_neutral
chr3	97910898	97911827	peak1641	1.00479	1.15089	1.05895	0.932756	-0.195855	0.183066	NEUTRAL	NEUTRAL	EGR1_insensitive_neutral
chr3	97971698	97972622	peak1642	1.4	1.22906	1.57306	1.24196	0.187869	0.340958	NEUTRAL	NEUTRAL	EGR1_insensitive_neutral
chr3	98021874	98022156	peak1643	0.371461	0.345117	0.644672	0.303203	0.106125	1.08828	NEUTRAL	UP	Kit_Neutral
chr3	98023290	98023535	peak1644	0.325432	0.460055	0.526386	0.36664	-0.499451	0.521758	NEUTRAL	NEUTRAL	EGR1_insensitive_neutral
chr3	98039210	98039940	peak1645	0.639102	0.56217	0.568712	0.630018	0.185038	-0.147694	NEUTRAL	NEUTRAL	EGR1_insensitive_neutral
chr3	98164216	98164776	peak1646	0.279937	0.35306	0.326791	0.332128	-0.334809	-0.0233701	NEUTRAL	NEUTRAL	EGR1_insensitive_neutral
chr3	98329402	98329868	peak1647	0.254799	0.25864	0.245126	0.20482	-0.021588	0.259169	NEUTRAL	NEUTRAL	EGR1_insensitive_neutral
chr3	98343968	98344301	peak1648	0.153833	0.16371	0.207778	0.272863	-0.0897751	-0.393139	NEUTRAL	NEUTRAL	EGR1_insensitive_neutral
chr3	98360021	98360328	peak1649	0.164835	0.237871	0.276488	0.17479	-0.529162	0.661599	NEUTRAL	UP	Kit_Neutral
chr3	98522186	98523224	peak1650	3.56799	3.50608	3.77508	3.70153	0.0252519	0.0283856	NEUTRAL	NEUTRAL	EGR1_insensitive_neutral
chr3	98551566	98552145	peak1651	0.390303	0.388538	0.483146	0.418097	0.0065392	0.208621	NEUTRAL	NEUTRAL	EGR1_insensitive_neutral
chr3	98556235	98556640	peak1652	0.499474	0.299677	0.842648	0.363888	0.737004	1.21143	UP	UP	EGR1_insensitive_activation
chr3	98573857	98574686	peak1653	1.07292	0.884672	1.14796	0.81509	0.278327	0.494039	NEUTRAL	NEUTRAL	EGR1_insensitive_neutral
chr3	98583650	98584374	peak1654	3.22142	3.17624	3.88617	3.04661	0.0203755	0.351146	NEUTRAL	NEUTRAL	EGR1_insensitive_neutral
chr3	98584627	98584860	peak1655	1.06749	1.12792	1.30792	0.984511	-0.0794428	0.409796	NEUTRAL	NEUTRAL	EGR1_insensitive_neutral
chr3	98585331	98585715	peak1656	2.80865	2.62402	2.93265	2.62657	0.0980963	0.159023	NEUTRAL	NEUTRAL	EGR1_insensitive_neutral
chr3	98593143	98594161	peak1657	3.70352	3.7708	3.98173	3.79517	-0.0259724	0.0692304	NEUTRAL	NEUTRAL	EGR1_insensitive_neutral
chr3	98602124	98602790	peak1658	0.230841	0.27849	0.365374	0.261366	-0.270726	0.483305	NEUTRAL	NEUTRAL	EGR1_insensitive_neutral
chr3	98603457	98603944	peak1659	0.218255	0.290533	0.222734	0.2576	-0.412686	-0.209808	NEUTRAL	NEUTRAL	EGR1_insensitive_neutral
chr3	98657340	98657845	peak1660	0.362574	0.382867	0.444694	0.40882	-0.0785676	0.121348	NEUTRAL	NEUTRAL	EGR1_insensitive_neutral
chr3	98705767	98706029	peak1661	0.144587	0.180283	0.0763137	0.234982	-0.318322	-1.62253	NEUTRAL	DOWN	Kit_Neutral
chr3	98731980	98733685	peak1662	0.225527	0.225999	0.264828	0.250259	-0.00302135	0.0816346	NEUTRAL	NEUTRAL	EGR1_insensitive_neutral
chr3	98817361	98817976	peak1663	0.369593	0.367659	0.385247	0.270627	0.00757008	0.509477	NEUTRAL	NEUTRAL	EGR1_insensitive_neutral
chr3	98874726	98875354	peak1664	0.394271	0.556224	0.531845	0.476475	-0.496481	0.158605	NEUTRAL	NEUTRAL	EGR1_insensitive_neutral
chr3	98875513	98875949	peak1665	1.46392	1.30211	1.78201	1.26257	0.168985	0.497142	NEUTRAL	NEUTRAL	EGR1_insensitive_neutral
chr3	98901152	98902154	peak1666	5.40071	4.99384	5.3553	5.43563	0.113001	-0.0214803	NEUTRAL	NEUTRAL	EGR1_insensitive_neutral
chr3	99009763	99010235	peak1667	0.334198	0.40764	0.429836	0.372835	-0.286592	0.20525	NEUTRAL	NEUTRAL	EGR1_insensitive_neutral
chr3	99066908	99067304	peak1668	1.49195	1.22952	1.64724	1.37154	0.279106	0.264248	NEUTRAL	NEUTRAL	EGR1_insensitive_neutral
chr3	99108487	99108972	peak1669	0.293556	0.263944	0.584308	0.35791	0.153404	0.707131	NEUTRAL	UP	Kit_Neutral
chr3	99114629	99114910	peak1670	0.120385	0.248532	0.238757	0.269276	-1.04577	-0.173542	DOWN	NEUTRAL	EGR1_sensitive_repression
chr3	99172781	99173355	peak1671	0.0994988	0.208164	0.127691	0.228284	-1.06497	-0.838172	DOWN	DOWN	EGR1_insensitive_repression
chr3	99330220	99330621	peak1672	0.457557	0.567615	0.483785	0.633124	-0.310963	-0.388124	NEUTRAL	NEUTRAL	EGR1_insensitive_neutral
chr3	99499278	99499484	peak1673	0.189556	0.193282	0.276044	0.270838	-0.0280775	0.0274654	NEUTRAL	NEUTRAL	EGR1_insensitive_neutral
chr3	99687070	99687287	peak1674	0.267173	0.183379	0.242177	0.217587	0.542947	0.154466	NEUTRAL	NEUTRAL	EGR1_insensitive_neutral
chr3	99753108	99753775	peak1675	0.364453	0.361569	0.337062	0.422175	0.011464	-0.324829	NEUTRAL	NEUTRAL	EGR1_insensitive_neutral
chr3	99774512	99774859	peak1676	0.174078	0.129251	0.364498	0.200711	0.429566	0.860794	NEUTRAL	UP	Kit_Neutral
chr3	99789394	99789711	peak1677	1.11973	1.04753	0.997041	1.01142	0.0961652	-0.0206583	NEUTRAL	NEUTRAL	EGR1_insensitive_neutral
chr3	99817466	99818435	peak1678	2.21972	2.07389	2.29478	2.1819	0.0980357	0.0727763	NEUTRAL	NEUTRAL	EGR1_insensitive_neutral
chr3	99823610	99824329	peak1679	0.337013	0.289673	0.305978	0.327562	0.218378	-0.0983371	NEUTRAL	NEUTRAL	EGR1_insensitive_neutral
chr3	99825154	99825767	peak1680	0.612265	0.54562	0.785536	0.516749	0.166259	0.604214	NEUTRAL	UP	Kit_Neutral
chr3	99831904	99832347	peak1681	0.333952	0.33826	0.365972	0.294594	-0.0184942	0.313005	NEUTRAL	NEUTRAL	EGR1_insensitive_neutral
chr3	99843162	99843981	peak1682	0.136429	0.218186	0.148115	0.106226	-0.677402	0.479572	DOWN	NEUTRAL	EGR1_sensitive_repression
chr3	99846039	99846322	peak1683	0.211003	0.313876	0.193262	0.16064	-0.57293	0.266725	NEUTRAL	NEUTRAL	EGR1_insensitive_neutral
chr3	99872342	99872821	peak1684	0.325272	0.393678	0.388192	0.510671	-0.275369	-0.395624	NEUTRAL	NEUTRAL	EGR1_insensitive_neutral
chr3	99875641	99876468	peak1685	1.20897	1.304	1.47077	1.29475	-0.109169	0.183902	NEUTRAL	NEUTRAL	EGR1_insensitive_neutral
chr3	99929519	99930088	peak1686	0.20787	0.209713	0.225555	0.254017	-0.0127319	-0.171442	NEUTRAL	NEUTRAL	EGR1_insensitive_neutral
chr3	100029639	100030318	peak1687	0.329028	0.441046	0.390488	0.384924	-0.422718	0.0207027	NEUTRAL	NEUTRAL	EGR1_insensitive_neutral
chr3	100060593	100061485	peak1688	0.860017	0.875789	0.960362	0.800959	-0.0262175	0.261849	NEUTRAL	NEUTRAL	EGR1_insensitive_neutral
chr3	100068833	100069251	peak1689	0.430905	0.510071	0.377343	0.548444	-0.243329	-0.539467	NEUTRAL	NEUTRAL	EGR1_insensitive_neutral
chr3	100072074	100072482	peak1690	0.499382	0.374572	0.476911	0.574995	0.414899	-0.269831	NEUTRAL	NEUTRAL	EGR1_insensitive_neutral
chr3	100076218	100076643	peak1691	0.234375	0.286235	0.210921	0.219285	-0.288382	-0.0561019	NEUTRAL	NEUTRAL	EGR1_insensitive_neutral
chr3	100081764	100082904	peak1692	0.198453	0.159087	0.176172	0.142958	0.318985	0.30139	NEUTRAL	NEUTRAL	EGR1_insensitive_neutral
chr3	100089793	100090846	peak1693	0.503159	0.375459	0.472002	0.315826	0.422359	0.579661	NEUTRAL	NEUTRAL	EGR1_insensitive_neutral
chr3	100113007	100113531	peak1694	0.147985	0.258064	0.212322	0.181047	-0.80228	0.229887	DOWN	NEUTRAL	EGR1_sensitive_repression
chr3	100186417	100186827	peak1695	0.214808	0.176761	0.250751	0.221647	0.281242	0.177994	NEUTRAL	NEUTRAL	EGR1_insensitive_neutral
chr3	100254236	100254755	peak1696	0.246731	0.20411	0.257777	0.285684	0.273589	-0.148295	NEUTRAL	NEUTRAL	EGR1_insensitive_neutral
chr3	100260619	100261475	peak1697	5.23334	4.98641	5.47119	5.21901	0.0697301	0.0680802	NEUTRAL	NEUTRAL	EGR1_insensitive_neutral
chr3	100289056	100289776	peak1698	2.2962	2.17431	2.73705	1.94792	0.0786904	0.490689	NEUTRAL	NEUTRAL	EGR1_insensitive_neutral
chr3	100316458	100317201	peak1699	0.307259	0.272693	0.327173	0.37525	0.172179	-0.197798	NEUTRAL	NEUTRAL	EGR1_insensitive_neutral
chr3	100317818	100318228	peak1700	0.184621	0.250966	0.337664	0.158032	-0.442926	1.09537	NEUTRAL	UP	Kit_Neutral
chr3	100334429	100335268	peak1701	1.15951	1.40038	1.44935	1.30707	-0.2723	0.149077	NEUTRAL	NEUTRAL	EGR1_insensitive_neutral
chr3	100335439	100335814	peak1702	1.75117	1.51368	1.86621	1.19848	0.210258	0.638909	NEUTRAL	UP	Kit_Neutral
chr3	100343626	100344482	peak1703	0.267203	0.27637	0.303237	0.227078	-0.0486658	0.417257	NEUTRAL	NEUTRAL	EGR1_insensitive_neutral
chr3	100354630	100355259	peak1704	1.21314	1.16082	1.2698	1.10106	0.0635952	0.205714	NEUTRAL	NEUTRAL	EGR1_insensitive_neutral
chr3	100400705	100402059	peak1705	3.26242	3.26653	3.72567	3.58025	-0.00181309	0.0574388	NEUTRAL	NEUTRAL	EGR1_insensitive_neutral
chr3	100425280	100425544	peak1706	0.121197	0.198905	0.247204	0.149756	-0.714727	0.723086	DOWN	UP	EGR1_sensitive_repression
chr3	100462830	100463418	peak1707	0.316818	0.263807	0.248241	0.344361	0.264173	-0.472178	NEUTRAL	NEUTRAL	EGR1_insensitive_neutral
chr3	100492095	100492842	peak1708	2.9213	3.06411	2.91952	2.9922	-0.0688582	-0.0354738	NEUTRAL	NEUTRAL	EGR1_insensitive_neutral
chr3	100518935	100519641	peak1709	0.257744	0.142271	0.168244	0.196365	0.857295	-0.222978	UP	NEUTRAL	EGR1_sensitive_activation
chr3	100590230	100590871	peak1710	0.253705	0.265969	0.243539	0.265899	-0.0681068	-0.126724	NEUTRAL	NEUTRAL	EGR1_insensitive_neutral
chr3	100634530	100635134	peak1711	0.182445	0.171916	0.125186	0.143863	0.0857575	-0.200628	NEUTRAL	NEUTRAL	EGR1_insensitive_neutral
chr3	100709118	100710247	peak1712	3.97695	3.56404	3.62903	3.74862	0.158148	-0.0467747	NEUTRAL	NEUTRAL	EGR1_insensitive_neutral
chr3	100710686	100710894	peak1713	1.11734	1.08254	1.36035	1.08483	0.0456481	0.326505	NEUTRAL	NEUTRAL	EGR1_insensitive_neutral
chr3	100759115	100759757	peak1714	0.221606	0.314186	0.305657	0.274678	-0.503623	0.154174	NEUTRAL	NEUTRAL	EGR1_insensitive_neutral
chr3	101070332	101070594	peak1715	0.316489	0.166923	0.256786	0.221402	0.922969	0.213893	UP	NEUTRAL	EGR1_sensitive_activation
chr3	101148075	101148541	peak1716	0.234378	0.17908	0.295079	0.22201	0.388236	0.410474	NEUTRAL	NEUTRAL	EGR1_insensitive_neutral
chr3	101200358	101200819	peak1717	0.261499	0.278047	0.248258	0.27614	-0.088523	-0.15356	NEUTRAL	NEUTRAL	EGR1_insensitive_neutral
chr3	101325409	101326098	peak1718	1.12796	1.26787	1.27656	1.26784	-0.168695	0.00988754	NEUTRAL	NEUTRAL	EGR1_insensitive_neutral
chr3	101381885	101382176	peak1719	0.256882	0.308299	0.231909	0.274839	-0.263229	-0.245026	NEUTRAL	NEUTRAL	EGR1_insensitive_neutral
chr3	101512488	101513646	peak1720	0.612825	0.86272	0.756353	0.73776	-0.493417	0.0359086	NEUTRAL	NEUTRAL	EGR1_insensitive_neutral
chr3	101530180	101530922	peak1721	2.44759	2.57148	2.8597	2.92745	-0.0712375	-0.0337816	NEUTRAL	NEUTRAL	EGR1_insensitive_neutral
chr3	101561503	101562186	peak1722	2.04572	2.02705	2.23012	2.03576	0.013231	0.131556	NEUTRAL	NEUTRAL	EGR1_insensitive_neutral
chr3	101562391	101562686	peak1723	0.54043	0.529609	0.679425	0.435801	0.0291803	0.640645	NEUTRAL	UP	Kit_Neutral
chr3	101573617	101575100	peak1724	2.74039	2.89647	2.89065	3.02098	-0.0799174	-0.0636194	NEUTRAL	NEUTRAL	EGR1_insensitive_neutral
chr3	101636049	101636703	peak1725	0.537644	0.418051	0.580442	0.592595	0.362973	-0.0298932	NEUTRAL	NEUTRAL	EGR1_insensitive_neutral
chr3	101676089	101677477	peak1726	5.47104	5.42157	5.44757	5.67584	0.0131029	-0.0592207	NEUTRAL	NEUTRAL	EGR1_insensitive_neutral
chr3	101684775	101685065	peak1727	1.08349	0.819878	1.05694	0.966818	0.402207	0.128573	NEUTRAL	NEUTRAL	EGR1_insensitive_neutral
chr3	101686089	101687094	peak1728	2.30608	2.43132	2.5751	2.61551	-0.0762971	-0.0224599	NEUTRAL	NEUTRAL	EGR1_insensitive_neutral
chr3	101693634	101693984	peak1729	0.945384	0.669153	0.809743	0.870817	0.498564	-0.104907	NEUTRAL	NEUTRAL	EGR1_insensitive_neutral
chr3	101709130	101709448	peak1730	0.183186	0.200752	0.200193	0.226201	-0.132106	-0.176216	NEUTRAL	NEUTRAL	EGR1_insensitive_neutral
chr3	101724423	101725423	peak1731	3.18438	3.1195	3.35976	3.29028	0.0296984	0.0301504	NEUTRAL	NEUTRAL	EGR1_insensitive_neutral
chr3	101730752	101731387	peak1732	0.491489	0.397558	0.544835	0.384454	0.305993	0.503008	NEUTRAL	NEUTRAL	EGR1_insensitive_neutral
chr3	101778946	101779968	peak1733	2.941	2.85311	3.2107	3.33454	0.0437733	-0.0546027	NEUTRAL	NEUTRAL	EGR1_insensitive_neutral
chr3	101803230	101803654	peak1734	0.60215	0.496856	0.564845	0.572802	0.277295	-0.0201833	NEUTRAL	NEUTRAL	EGR1_insensitive_neutral
chr3	101827654	101828227	peak1735	0.609407	0.380761	0.536121	0.308042	0.678523	0.799433	UP	UP	EGR1_insensitive_activation
chr3	101833309	101833998	peak1736	1.68636	1.87877	2.11179	2.25097	-0.155875	-0.0920832	NEUTRAL	NEUTRAL	EGR1_insensitive_neutral
chr3	101848958	101850200	peak1737	1.95069	2.18804	2.44664	2.26412	-0.16565	0.111846	NEUTRAL	NEUTRAL	EGR1_insensitive_neutral
chr3	101868666	101869285	peak1738	0.436934	0.519406	0.512884	0.53494	-0.249447	-0.060745	NEUTRAL	NEUTRAL	EGR1_insensitive_neutral
chr3	102079352	102080081	peak1739	0.157766	0.219698	0.211489	0.28464	-0.477741	-0.428557	NEUTRAL	NEUTRAL	EGR1_insensitive_neutral
chr3	102181989	102182711	peak1740	0.954215	1.01372	1.21044	1.07913	-0.0872701	0.16566	NEUTRAL	NEUTRAL	EGR1_insensitive_neutral
chr3	102206465	102206862	peak1741	0.119041	0.186795	0.214907	0.242317	-0.649997	-0.173183	DOWN	NEUTRAL	EGR1_sensitive_repression
chr3	102225449	102225705	peak1742	0.114924	0.242521	0.311313	0.199809	-1.07744	0.639745	DOWN	UP	EGR1_sensitive_repression
chr3	102228964	102229418	peak1743	0.368637	0.391508	0.391416	0.359281	-0.0868428	0.123591	NEUTRAL	NEUTRAL	EGR1_insensitive_neutral
chr3	102301237	102302040	peak1744	0.763546	0.77748	0.895355	0.915172	-0.0260901	-0.0315844	NEUTRAL	NEUTRAL	EGR1_insensitive_neutral
chr3	102409043	102409437	peak1745	0.14864	0.336063	0.175398	0.1971	-1.17691	-0.168296	DOWN	NEUTRAL	EGR1_sensitive_repression
chr3	103154049	103154344	peak1746	0.192898	0.174065	0.216295	0.322029	0.148208	-0.574192	NEUTRAL	NEUTRAL	EGR1_insensitive_neutral
chr3	103169014	103169699	peak1747	1.13713	0.77779	1.20104	0.908513	0.547943	0.402705	NEUTRAL	NEUTRAL	EGR1_insensitive_neutral
chr3	105366355	105367018	peak1748	1.06451	1.24994	1.38533	1.21789	-0.231669	0.185845	NEUTRAL	NEUTRAL	EGR1_insensitive_neutral
chr3	105369125	105370055	peak1749	0.461791	0.470624	0.428921	0.371848	-0.0273344	0.206001	NEUTRAL	NEUTRAL	EGR1_insensitive_neutral
chr3	105518875	105519140	peak1750	0.258961	0.231075	0.238232	0.228721	0.164369	0.0587786	NEUTRAL	NEUTRAL	EGR1_insensitive_neutral
chr3	105614327	105614685	peak1751	0.236424	0.264832	0.296433	0.21952	-0.163699	0.433357	NEUTRAL	NEUTRAL	EGR1_insensitive_neutral
chr3	105647084	105647331	peak1752	0.250644	0.177153	0.353496	0.262702	0.500649	0.428268	NEUTRAL	NEUTRAL	EGR1_insensitive_neutral
chr3	105707985	105708438	peak1753	0.293706	0.436722	0.384687	0.532829	-0.572342	-0.469987	NEUTRAL	NEUTRAL	EGR1_insensitive_neutral
chr3	105746741	105747390	peak1754	0.152496	0.15541	0.247726	0.155344	-0.0273105	0.673284	NEUTRAL	UP	Kit_Neutral
chr3	105752713	105753337	peak1755	0.134602	0.191654	0.172234	0.20616	-0.509806	-0.259392	NEUTRAL	NEUTRAL	EGR1_insensitive_neutral
chr3	105790499	105790892	peak1756	0.211256	0.238735	0.166272	0.0970023	-0.176416	0.777454	NEUTRAL	UP	Kit_Neutral
chr3	105806220	105806721	peak1757	0.340317	0.428827	0.481869	0.389934	-0.33352	0.305412	NEUTRAL	NEUTRAL	EGR1_insensitive_neutral
chr3	105868734	105869652	peak1758	6.15642	5.91367	6.25317	6.50027	0.0580375	-0.0559133	NEUTRAL	NEUTRAL	EGR1_insensitive_neutral
chr3	105997793	105998237	peak1759	0.31823	0.107785	0.362643	0.184748	1.56191	0.972992	UP	UP	EGR1_insensitive_activation
chr3	105999770	106000274	peak1760	0.73324	0.827331	0.790616	0.814587	-0.17418	-0.0430922	NEUTRAL	NEUTRAL	EGR1_insensitive_neutral
chr3	106004117	106004556	peak1761	0.490224	0.516752	0.746637	0.499103	-0.0760306	0.581068	NEUTRAL	NEUTRAL	EGR1_insensitive_neutral
chr3	106114232	106115311	peak1762	0.251838	0.298134	0.357286	0.216701	-0.243468	0.721374	NEUTRAL	UP	Kit_Neutral
chr3	106119839	106120110	peak1763	0.228957	0.208981	0.224751	0.189402	0.131708	0.246878	NEUTRAL	NEUTRAL	EGR1_insensitive_neutral
chr3	106349119	106349527	peak1764	0.151823	0.211144	0.23596	0.280395	-0.475835	-0.24892	NEUTRAL	NEUTRAL	EGR1_insensitive_neutral
chr3	106457314	106457816	peak1765	0.294651	0.483875	0.417045	0.306013	-0.715631	0.446612	DOWN	NEUTRAL	EGR1_sensitive_repression
chr3	107024543	107025104	peak1766	0.251199	0.310366	0.274174	0.361145	-0.305143	-0.397482	NEUTRAL	NEUTRAL	EGR1_insensitive_neutral
chr3	107026011	107026261	peak1767	0.130058	0.224561	0.207632	0.140095	-0.787948	0.567629	DOWN	NEUTRAL	EGR1_sensitive_repression
chr3	107064496	107064768	peak1768	0.318072	0.348817	0.433331	0.398806	-0.133118	0.11978	NEUTRAL	NEUTRAL	EGR1_insensitive_neutral
chr3	107118257	107118524	peak1769	0.247601	0.252293	0.271087	0.262349	-0.0270822	0.047268	NEUTRAL	NEUTRAL	EGR1_insensitive_neutral
chr3	107124718	107125322	peak1770	0.607951	0.485278	0.797188	0.612433	0.325142	0.380368	NEUTRAL	NEUTRAL	EGR1_insensitive_neutral
chr3	107235900	107236196	peak1771	0.867445	0.876545	0.681518	0.910605	-0.0150557	-0.418074	NEUTRAL	NEUTRAL	EGR1_insensitive_neutral
chr3	107237017	107237238	peak1772	0.457448	0.609167	0.546966	0.582951	-0.413229	-0.0919222	NEUTRAL	NEUTRAL	EGR1_insensitive_neutral
chr3	107240165	107241112	peak1773	0.925776	1.01509	1.05571	0.88965	-0.132878	0.246909	NEUTRAL	NEUTRAL	EGR1_insensitive_neutral
chr3	107241183	107241630	peak1774	0.860365	0.767847	0.911961	0.819264	0.16413	0.154644	NEUTRAL	NEUTRAL	EGR1_insensitive_neutral
chr3	107271735	107272110	peak1775	0.153613	0.22201	0.29153	0.310378	-0.531323	-0.090384	NEUTRAL	NEUTRAL	EGR1_insensitive_neutral
chr3	107407176	107407966	peak1776	0.179007	0.294769	0.170376	0.200269	-0.719573	-0.23322	DOWN	NEUTRAL	EGR1_sensitive_repression
chr3	107411082	107411389	peak1777	0.285779	0.377977	0.361215	0.403954	-0.403401	-0.161335	NEUTRAL	NEUTRAL	EGR1_insensitive_neutral
chr3	107421007	107421511	peak1778	0.498751	0.544489	0.481475	0.614108	-0.126583	-0.35103	NEUTRAL	NEUTRAL	EGR1_insensitive_neutral
chr3	107429817	107430351	peak1779	0.93701	0.915871	0.943978	0.965852	0.0329206	-0.0330482	NEUTRAL	NEUTRAL	EGR1_insensitive_neutral
chr3	107430816	107432088	peak1780	0.833374	0.798772	0.851882	0.773349	0.0611804	0.139534	NEUTRAL	NEUTRAL	EGR1_insensitive_neutral
chr3	107438722	107439010	peak1781	0.205809	0.238484	0.273295	0.255491	-0.212586	0.0971885	NEUTRAL	NEUTRAL	EGR1_insensitive_neutral
chr3	107522576	107524210	peak1782	1.64898	1.66554	1.76219	1.78184	-0.0144114	-0.015998	NEUTRAL	NEUTRAL	EGR1_insensitive_neutral
chr3	107598875	107599766	peak1783	0.224832	0.188138	0.28981	0.25867	0.257052	0.163993	NEUTRAL	NEUTRAL	EGR1_insensitive_neutral
chr3	107604375	107604730	peak1784	0.24541	0.175487	0.315712	0.463258	0.483826	-0.553208	NEUTRAL	NEUTRAL	EGR1_insensitive_neutral
chr3	107710860	107711256	peak1785	0.30822	0.217887	0.563267	0.451826	0.50038	0.318052	NEUTRAL	NEUTRAL	EGR1_insensitive_neutral
chr3	107752677	107752941	peak1786	0.257126	0.320935	0.206187	0.371489	-0.319803	-0.849369	NEUTRAL	DOWN	Kit_Neutral
chr3	107753538	107753830	peak1787	0.373421	0.408965	0.326778	0.374073	-0.131174	-0.195008	NEUTRAL	NEUTRAL	EGR1_insensitive_neutral
chr3	107837765	107838693	peak1788	0.448583	0.475222	0.513093	0.555083	-0.0832258	-0.113482	NEUTRAL	NEUTRAL	EGR1_insensitive_neutral
chr3	107855727	107856131	peak1789	0.199814	0.346125	0.265253	0.267978	-0.792638	-0.0147481	DOWN	NEUTRAL	EGR1_sensitive_repression
chr3	107894824	107895544	peak1790	0.442252	0.408023	0.539835	0.46363	0.11622	0.219544	NEUTRAL	NEUTRAL	EGR1_insensitive_neutral
chr3	107927389	107928361	peak1791	0.408012	0.44436	0.461727	0.460884	-0.123116	0.00263439	NEUTRAL	NEUTRAL	EGR1_insensitive_neutral
chr3	107964960	107965546	peak1792	0.428959	0.567248	0.543575	0.473554	-0.40314	0.198949	NEUTRAL	NEUTRAL	EGR1_insensitive_neutral
chr3	108006007	108006633	peak1793	1.75999	1.88135	1.97428	1.93165	-0.0962012	0.0314894	NEUTRAL	NEUTRAL	EGR1_insensitive_neutral
chr3	108090385	108091475	peak1794	2.35309	2.30065	2.47301	2.20875	0.0325132	0.163038	NEUTRAL	NEUTRAL	EGR1_insensitive_neutral
chr3	108099264	108099560	peak1795	0.684483	0.438324	0.577598	0.319826	0.643018	0.852777	UP	UP	EGR1_insensitive_activation
chr3	108099853	108100358	peak1796	0.717651	0.706361	0.75133	0.485359	0.0228777	0.630395	NEUTRAL	UP	Kit_Neutral
chr3	108104223	108104807	peak1797	2.32422	2.4822	2.825	2.28154	-0.094874	0.308246	NEUTRAL	NEUTRAL	EGR1_insensitive_neutral
chr3	108117271	108117600	peak1798	0.397311	0.253028	0.329922	0.205247	0.650972	0.684765	UP	UP	EGR1_insensitive_activation
chr3	108124575	108125080	peak1799	0.683474	0.600875	0.838972	0.617488	0.185823	0.442212	NEUTRAL	NEUTRAL	EGR1_insensitive_neutral
chr3	108125414	108126162	peak1800	1.79204	1.8553	2.08251	1.65136	-0.0500469	0.334671	NEUTRAL	NEUTRAL	EGR1_insensitive_neutral
chr3	108150232	108150834	peak1801	0.297189	0.263373	0.234666	0.181444	0.174276	0.371083	NEUTRAL	NEUTRAL	EGR1_insensitive_neutral
chr3	108153355	108153707	peak1802	0.238613	0.34661	0.270605	0.295351	-0.538643	-0.126239	NEUTRAL	NEUTRAL	EGR1_insensitive_neutral
chr3	108171160	108171455	peak1803	0.325061	0.270505	0.368652	0.259971	0.265053	0.503908	NEUTRAL	NEUTRAL	EGR1_insensitive_neutral
chr3	108183238	108183747	peak1804	0.456817	0.440943	0.354104	0.337308	0.0510269	0.070104	NEUTRAL	NEUTRAL	EGR1_insensitive_neutral
chr3	108221992	108222852	peak1805	3.5138	3.53551	3.38878	3.6806	-0.00888486	-0.119177	NEUTRAL	NEUTRAL	EGR1_insensitive_neutral
chr3	108311788	108312208	peak1806	0.213603	0.260465	0.20878	0.239426	-0.286158	-0.197594	NEUTRAL	NEUTRAL	EGR1_insensitive_neutral
chr3	108406476	108407102	peak1807	0.354718	0.388634	0.329323	0.425832	-0.131741	-0.370781	NEUTRAL	NEUTRAL	EGR1_insensitive_neutral
chr3	108461626	108462291	peak1808	0.86724	1.10551	1.073	1.23253	-0.350204	-0.199972	NEUTRAL	NEUTRAL	EGR1_insensitive_neutral
chr3	108477530	108477866	peak1809	0.563075	0.444172	0.455206	0.51049	0.342207	-0.165364	NEUTRAL	NEUTRAL	EGR1_insensitive_neutral
chr3	108489774	108490123	peak1810	0.160971	0.211943	0.229875	0.24351	-0.396874	-0.0831332	NEUTRAL	NEUTRAL	EGR1_insensitive_neutral
chr3	108589090	108590119	peak1811	1.93882	1.895	2.13282	1.91815	0.0329786	0.153049	NEUTRAL	NEUTRAL	EGR1_insensitive_neutral
chr3	108598391	108598894	peak1812	0.759081	0.778756	0.86489	0.836911	-0.0369177	0.0474415	NEUTRAL	NEUTRAL	EGR1_insensitive_neutral
chr3	108599607	108600016	peak1813	0.530979	0.515597	0.585077	0.574655	0.0424101	0.02593	NEUTRAL	NEUTRAL	EGR1_insensitive_neutral
chr3	108662225	108662616	peak1814	0.283801	0.286133	0.214989	0.264324	-0.0118081	-0.298043	NEUTRAL	NEUTRAL	EGR1_insensitive_neutral
chr3	108818465	108818740	peak1815	0.211987	0.283	0.137552	0.265598	-0.416827	-0.949265	NEUTRAL	DOWN	Kit_Neutral
chr3	108915052	108915390	peak1816	0.271356	0.284928	0.352836	0.251783	-0.0704085	0.486814	NEUTRAL	NEUTRAL	EGR1_insensitive_neutral
chr3	109071427	109072044	peak1817	0.371589	0.447661	0.393144	0.416176	-0.268699	-0.0821376	NEUTRAL	NEUTRAL	EGR1_insensitive_neutral
chr3	109081926	109082306	peak1818	0.232858	0.252397	0.271286	0.246276	-0.116242	0.13954	NEUTRAL	NEUTRAL	EGR1_insensitive_neutral
chr3	109098357	109098595	peak1819	0.18259	0.19942	0.23072	0.248233	-0.127198	-0.105555	NEUTRAL	NEUTRAL	EGR1_insensitive_neutral
chr3	109684929	109685908	peak1820	0.428313	0.433186	0.72469	0.665378	-0.01632	0.123189	NEUTRAL	NEUTRAL	EGR1_insensitive_neutral
chr3	109731967	109732186	peak1821	0.293977	0.418984	0.293776	0.427328	-0.511193	-0.540628	NEUTRAL	NEUTRAL	EGR1_insensitive_neutral
chr3	109806953	109807281	peak1822	0.290644	0.211716	0.41362	0.177858	0.457125	1.21758	NEUTRAL	UP	Kit_Neutral
chr3	110070214	110070504	peak1823	0.267572	0.223277	0.279796	0.286227	0.261093	-0.0327867	NEUTRAL	NEUTRAL	EGR1_insensitive_neutral
chr3	110314607	110314835	peak1824	0.266262	0.274569	0.312717	0.245273	-0.0443206	0.350469	NEUTRAL	NEUTRAL	EGR1_insensitive_neutral
chr3	110504160	110505519	peak1825	0.69624	0.86099	0.797927	0.799387	-0.306413	-0.00263663	NEUTRAL	NEUTRAL	EGR1_insensitive_neutral
chr3	110520992	110521449	peak1826	0.420893	0.480349	0.50823	0.485013	-0.190631	0.0674571	NEUTRAL	NEUTRAL	EGR1_insensitive_neutral
chr3	110550571	110550989	peak1827	0.178317	0.207854	0.273996	0.279211	-0.221131	-0.0271999	NEUTRAL	NEUTRAL	EGR1_insensitive_neutral
chr3	110619838	110620548	peak1828	0.82984	0.881393	0.955389	0.785348	-0.0869523	0.282757	NEUTRAL	NEUTRAL	EGR1_insensitive_neutral
chr3	110625289	110625859	peak1829	0.289598	0.529409	0.404613	0.397335	-0.870333	0.0261867	DOWN	NEUTRAL	EGR1_sensitive_repression
chr3	111071215	111072459	peak1830	0.59429	0.632012	0.643242	0.727553	-0.0887861	-0.17769	NEUTRAL	NEUTRAL	EGR1_insensitive_neutral
chr3	111577844	111578100	peak1831	0.268132	0.13827	0.181616	0.265431	0.955458	-0.54744	UP	NEUTRAL	EGR1_sensitive_activation
chr3	111667803	111668257	peak1832	0.660858	0.65874	0.794918	0.639005	0.00462995	0.314978	NEUTRAL	NEUTRAL	EGR1_insensitive_neutral
chr3	111668991	111669215	peak1833	0.420801	0.504066	0.452608	0.393387	-0.260474	0.202315	NEUTRAL	NEUTRAL	EGR1_insensitive_neutral
chr3	111674219	111675144	peak1834	2.83055	2.83903	2.93462	2.89125	-0.0043186	0.0214775	NEUTRAL	NEUTRAL	EGR1_insensitive_neutral
chr3	111691378	111691802	peak1835	0.188513	0.211342	0.125929	0.21305	-0.164914	-0.758579	NEUTRAL	DOWN	Kit_Neutral
chr3	111715993	111716246	peak1836	0.253821	0.237984	0.313567	0.370086	0.0929467	-0.239088	NEUTRAL	NEUTRAL	EGR1_insensitive_neutral
chr3	111717408	111717900	peak1837	0.393393	0.499667	0.479003	0.463752	-0.344996	0.0466828	NEUTRAL	NEUTRAL	EGR1_insensitive_neutral
chr3	111831906	111832264	peak1838	0.242484	0.189054	0.217651	0.271282	0.359094	-0.317774	NEUTRAL	NEUTRAL	EGR1_insensitive_neutral
chr3	111859996	111860815	peak1839	0.146001	0.176273	0.258138	0.216696	-0.271833	0.252467	NEUTRAL	NEUTRAL	EGR1_insensitive_neutral
chr3	111967740	111968004	peak1840	0.431032	0.31107	0.40017	0.458639	0.470556	-0.196745	NEUTRAL	NEUTRAL	EGR1_insensitive_neutral
chr3	111978639	111979709	peak1841	1.61003	1.56922	1.80871	1.68238	0.037034	0.104455	NEUTRAL	NEUTRAL	EGR1_insensitive_neutral
chr3	111988993	111989561	peak1842	0.287346	0.256507	0.283932	0.232231	0.16379	0.289987	NEUTRAL	NEUTRAL	EGR1_insensitive_neutral
chr3	112013423	112013966	peak1843	0.167112	0.189411	0.222346	0.169896	-0.180708	0.388157	NEUTRAL	NEUTRAL	EGR1_insensitive_neutral
chr3	112043651	112043976	peak1844	0.577159	0.623019	0.666014	0.753631	-0.110308	-0.178307	NEUTRAL	NEUTRAL	EGR1_insensitive_neutral
chr3	112075009	112075522	peak1845	0.248336	0.168637	0.433668	0.302574	0.558369	0.519302	NEUTRAL	NEUTRAL	EGR1_insensitive_neutral
chr3	112086005	112086819	peak1846	1.8489	1.74021	2.0993	1.97987	0.0874085	0.084498	NEUTRAL	NEUTRAL	EGR1_insensitive_neutral
chr3	112097418	112097865	peak1847	0.487057	0.249811	0.681896	0.42041	0.963253	0.697753	UP	UP	EGR1_insensitive_activation
chr3	112111596	112112159	peak1848	0.351934	0.278664	0.383858	0.325817	0.336779	0.236509	NEUTRAL	NEUTRAL	EGR1_insensitive_neutral
chr3	112118297	112118548	peak1849	0.183636	0.126837	0.3041	0.178821	0.53387	0.766035	NEUTRAL	UP	Kit_Neutral
chr3	112126399	112126818	peak1850	0.229212	0.304577	0.245638	0.229088	-0.410124	0.10063	NEUTRAL	NEUTRAL	EGR1_insensitive_neutral
chr3	112133685	112134147	peak1851	0.578008	0.66722	0.696826	0.720322	-0.207073	-0.0478443	NEUTRAL	NEUTRAL	EGR1_insensitive_neutral
chr3	112134526	112135158	peak1852	0.699309	0.819481	0.734345	0.764916	-0.228781	-0.0588437	NEUTRAL	NEUTRAL	EGR1_insensitive_neutral
chr3	112293400	112293808	peak1853	0.221835	0.293063	0.20514	0.268354	-0.401726	-0.387529	NEUTRAL	NEUTRAL	EGR1_insensitive_neutral
chr3	112302086	112302662	peak1854	0.276993	0.286202	0.30227	0.239252	-0.0471839	0.337308	NEUTRAL	NEUTRAL	EGR1_insensitive_neutral
chr3	112327453	112327718	peak1855	0.272431	0.331643	0.272231	0.431613	-0.28374	-0.664907	NEUTRAL	DOWN	Kit_Neutral
chr3	112437643	112437920	peak1856	0.316106	0.224683	0.30752	0.27729	0.492516	0.149288	NEUTRAL	NEUTRAL	EGR1_insensitive_neutral
chr3	112519466	112519834	peak1857	0.502462	0.4601	0.648087	0.433448	0.127069	0.58033	NEUTRAL	NEUTRAL	EGR1_insensitive_neutral
chr3	112561141	112562623	peak1858	4.62995	4.65885	4.79396	4.95212	-0.0089784	-0.0468281	NEUTRAL	NEUTRAL	EGR1_insensitive_neutral
chr3	112642934	112643332	peak1859	1.24162	1.03608	1.07842	1.13247	0.261099	-0.0705596	NEUTRAL	NEUTRAL	EGR1_insensitive_neutral
chr3	112676616	112677267	peak1860	0.541064	0.335069	0.540703	0.463731	0.691338	0.221547	UP	NEUTRAL	EGR1_sensitive_activation
chr3	112698471	112698818	peak1861	0.289002	0.314932	0.418016	0.372055	-0.123965	0.16804	NEUTRAL	NEUTRAL	EGR1_insensitive_neutral
chr3	112734710	112735335	peak1862	0.2857	0.317739	0.34385	0.341636	-0.153341	0.00931888	NEUTRAL	NEUTRAL	EGR1_insensitive_neutral
chr3	112759310	112759829	peak1863	0.251177	0.217847	0.27716	0.313944	0.205388	-0.179789	NEUTRAL	NEUTRAL	EGR1_insensitive_neutral
chr3	112770114	112770499	peak1864	0.265663	0.226301	0.330114	0.382241	0.231349	-0.211516	NEUTRAL	NEUTRAL	EGR1_insensitive_neutral
chr3	112770990	112771327	peak1865	0.23818	0.336196	0.382993	0.246238	-0.497251	0.637262	NEUTRAL	UP	Kit_Neutral
chr3	112773786	112774230	peak1866	0.138287	0.253295	0.234148	0.158931	-0.873156	0.559015	DOWN	NEUTRAL	EGR1_sensitive_repression
chr3	112786037	112786678	peak1867	0.250577	0.385344	0.286339	0.236475	-0.620893	0.276038	DOWN	NEUTRAL	EGR1_sensitive_repression
chr3	112794607	112795191	peak1868	0.176232	0.292383	0.250316	0.348757	-0.730383	-0.478474	DOWN	NEUTRAL	EGR1_sensitive_repression
chr3	112812947	112814059	peak1869	0.173107	0.193388	0.152404	0.122838	-0.159836	0.311141	NEUTRAL	NEUTRAL	EGR1_insensitive_neutral
chr3	112959209	112959508	peak1870	0.254373	0.259421	0.2875	0.326034	-0.0283485	-0.181458	NEUTRAL	NEUTRAL	EGR1_insensitive_neutral
chr3	112990722	112991623	peak1871	2.20165	2.25644	2.43197	2.52128	-0.035462	-0.0520297	NEUTRAL	NEUTRAL	EGR1_insensitive_neutral
chr3	113018816	113019966	peak1872	2.15365	2.02866	2.33485	2.21323	0.0862533	0.07718	NEUTRAL	NEUTRAL	EGR1_insensitive_neutral
chr3	113035350	113035719	peak1873	0.389586	0.314119	0.389376	0.393962	0.310632	-0.0168945	NEUTRAL	NEUTRAL	EGR1_insensitive_neutral
chr3	113051156	113051690	peak1874	1.03997	0.774653	0.91792	0.940945	0.424912	-0.0357408	NEUTRAL	NEUTRAL	EGR1_insensitive_neutral
chr3	113111210	113111601	peak1875	0.200666	0.1276	0.158618	0.12347	0.653168	0.361392	UP	NEUTRAL	EGR1_sensitive_activation
chr3	113251897	113252192	peak1876	0.314807	0.245591	0.274243	0.33932	0.358207	-0.307192	NEUTRAL	NEUTRAL	EGR1_insensitive_neutral
chr3	113271893	113272697	peak1877	0.276154	0.328912	0.361833	0.376758	-0.252232	-0.0583171	NEUTRAL	NEUTRAL	EGR1_insensitive_neutral
chr3	113287022	113287904	peak1878	0.522925	0.476601	0.793043	0.500126	0.133823	0.665108	NEUTRAL	UP	Kit_Neutral
chr3	113441118	113441820	peak1879	0.213069	0.218544	0.244049	0.250278	-0.0366053	-0.0363616	NEUTRAL	NEUTRAL	EGR1_insensitive_neutral
chr3	113514678	113515561	peak1880	2.81708	2.68779	2.94746	2.77304	0.067782	0.0880034	NEUTRAL	NEUTRAL	EGR1_insensitive_neutral
chr3	113532134	113533647	peak1881	0.280737	0.318476	0.3642	0.341932	-0.181965	0.0910237	NEUTRAL	NEUTRAL	EGR1_insensitive_neutral
chr3	113577755	113578296	peak1882	0.535189	0.506043	0.804564	0.518344	0.0807876	0.634297	NEUTRAL	UP	Kit_Neutral
chr3	113626792	113627269	peak1883	0.906417	0.711294	0.834344	0.767168	0.34973	0.1211	NEUTRAL	NEUTRAL	EGR1_insensitive_neutral
chr3	113696000	113697072	peak1884	6.50502	5.888	6.28522	6.42933	0.143776	-0.0327061	NEUTRAL	NEUTRAL	EGR1_insensitive_neutral
chr3	113736388	113737183	peak1885	0.243077	0.206445	0.247682	0.248207	0.235661	-0.00305063	NEUTRAL	NEUTRAL	EGR1_insensitive_neutral
chr3	113745176	113747305	peak1886	2.2845	2.37293	2.48812	2.48414	-0.0547937	0.00231317	NEUTRAL	NEUTRAL	EGR1_insensitive_neutral
chr3	113769628	113769836	peak1887	0.211585	0.229898	0.235719	0.258379	-0.119754	-0.132425	NEUTRAL	NEUTRAL	EGR1_insensitive_neutral
chr3	113838558	113839154	peak1888	0.836447	0.664054	0.802693	0.806533	0.332973	-0.00688605	NEUTRAL	NEUTRAL	EGR1_insensitive_neutral
chr3	113890169	113890578	peak1889	0.0930222	0.146359	0.218105	0.156546	-0.653862	0.478435	DOWN	NEUTRAL	EGR1_sensitive_repression
chr3	113912996	113913271	peak1890	0.363819	0.249261	0.322643	0.197399	0.545564	0.70882	NEUTRAL	UP	Kit_Neutral
chr3	113947352	113948558	peak1891	0.868347	0.975855	1.01795	1.04767	-0.168395	-0.0415159	NEUTRAL	NEUTRAL	EGR1_insensitive_neutral
chr3	114034811	114035141	peak1892	0.200856	0.295678	0.148574	0.259565	-0.557865	-0.804913	NEUTRAL	DOWN	Kit_Neutral
chr3	114056159	114057217	peak1893	3.67801	3.53761	3.70176	3.60828	0.0561497	0.0368991	NEUTRAL	NEUTRAL	EGR1_insensitive_neutral
chr3	114152488	114153163	peak1894	0.566744	0.730269	0.720095	0.717096	-0.365732	0.00602095	NEUTRAL	NEUTRAL	EGR1_insensitive_neutral
chr3	114155477	114155772	peak1895	0.304376	0.216276	0.232358	0.208496	0.492985	0.156332	NEUTRAL	NEUTRAL	EGR1_insensitive_neutral
chr3	114178854	114179114	peak1896	0.387534	0.2439	0.287778	0.211688	0.668033	0.44302	UP	NEUTRAL	EGR1_sensitive_activation
chr3	114179698	114179924	peak1897	0.235041	0.174565	0.136292	0.206316	0.429151	-0.598163	NEUTRAL	DOWN	Kit_Neutral
chr3	114383836	114384142	peak1898	0.434857	0.465933	0.419823	0.453898	-0.0995808	-0.112587	NEUTRAL	NEUTRAL	EGR1_insensitive_neutral
chr3	114418739	114419171	peak1899	0.360441	0.291246	0.354771	0.400266	0.307523	-0.174072	NEUTRAL	NEUTRAL	EGR1_insensitive_neutral
chr3	114551953	114552273	peak1900	0.255587	0.17933	0.319002	0.176082	0.511198	0.857314	NEUTRAL	UP	Kit_Neutral
chr3	114706592	114706913	peak1901	0.191571	0.212642	0.281652	0.179534	-0.150551	0.649654	NEUTRAL	UP	Kit_Neutral
chr3	114827572	114827896	peak1902	0.34849	0.306473	0.274297	0.262808	0.18536	0.0617284	NEUTRAL	NEUTRAL	EGR1_insensitive_neutral
chr3	114902768	114903616	peak1903	0.410742	0.444584	0.470507	0.442771	-0.114224	0.0876555	NEUTRAL	NEUTRAL	EGR1_insensitive_neutral
chr3	115092213	115092764	peak1904	0.245844	0.259102	0.359457	0.373151	-0.0757757	-0.0539385	NEUTRAL	NEUTRAL	EGR1_insensitive_neutral
chr3	115099966	115100713	peak1905	0.214453	0.338764	0.26108	0.36127	-0.659621	-0.468589	DOWN	NEUTRAL	EGR1_sensitive_repression
chr3	115146620	115148198	peak1906	8.16462	7.75706	8.42731	8.57068	0.0738756	-0.0243371	NEUTRAL	NEUTRAL	EGR1_insensitive_neutral
chr3	115658203	115659187	peak1907	0.715191	0.758373	0.882453	0.91164	-0.084579	-0.0469458	NEUTRAL	NEUTRAL	EGR1_insensitive_neutral
chr3	115692916	115693400	peak1908	0.413466	0.474198	0.488251	0.467863	-0.197719	0.0615385	NEUTRAL	NEUTRAL	EGR1_insensitive_neutral
chr3	115783927	115784853	peak1909	3.26534	3.39488	3.95966	3.87825	-0.0561297	0.0299731	NEUTRAL	NEUTRAL	EGR1_insensitive_neutral
chr3	115790758	115791133	peak1910	1.04289	0.652242	1.37238	0.857877	0.677104	0.677838	UP	UP	EGR1_insensitive_activation
chr3	115814829	115815140	peak1911	0.398935	0.304611	0.297157	0.302923	0.389187	-0.0277238	NEUTRAL	NEUTRAL	EGR1_insensitive_neutral
chr3	115819716	115820130	peak1912	0.417949	0.362835	0.527782	0.49615	0.204015	0.089167	NEUTRAL	NEUTRAL	EGR1_insensitive_neutral
chr3	115982564	115983035	peak1913	0.199741	0.263648	0.229749	0.251669	-0.400484	-0.131468	NEUTRAL	NEUTRAL	EGR1_insensitive_neutral
chr3	115986584	115986862	peak1914	0.117892	0.259899	0.0856031	0.258833	-1.14049	-1.59629	DOWN	DOWN	EGR1_insensitive_repression
chr3	116039370	116040529	peak1915	0.571215	0.694236	0.757413	0.697045	-0.281393	0.119828	NEUTRAL	NEUTRAL	EGR1_insensitive_neutral
chr3	116045333	116045609	peak1916	0.323232	0.486785	0.579617	0.495424	-0.590714	0.226437	DOWN	NEUTRAL	EGR1_sensitive_repression
chr3	116758115	116758528	peak1917	0.244701	0.157792	0.176261	0.147728	0.632997	0.254777	UP	NEUTRAL	EGR1_sensitive_activation
chr3	116770865	116771204	peak1918	0.759937	0.646587	0.504333	0.518205	0.233035	-0.0391465	NEUTRAL	NEUTRAL	EGR1_insensitive_neutral
chr3	117019074	117019547	peak1919	0.460613	0.28613	0.392171	0.388858	0.686883	0.0122392	UP	NEUTRAL	EGR1_sensitive_activation
chr3	117355664	117355901	peak1920	0.220777	0.178636	0.16864	0.173726	0.305564	-0.0428674	NEUTRAL	NEUTRAL	EGR1_insensitive_neutral
chr3	117442915	117443482	peak1921	0.53298	0.494421	0.437655	0.365654	0.108339	0.259314	NEUTRAL	NEUTRAL	EGR1_insensitive_neutral
chr3	117856405	117856712	peak1922	0.175054	0.339717	0.40478	0.305911	-0.956535	0.404026	DOWN	NEUTRAL	EGR1_sensitive_repression
chr3	117997175	117997930	peak1923	0.291397	0.338403	0.30295	0.261279	-0.215755	0.213493	NEUTRAL	NEUTRAL	EGR1_insensitive_neutral
chr3	118310249	118310741	peak1924	1.12038	0.993839	1.19387	0.96615	0.172904	0.305332	NEUTRAL	NEUTRAL	EGR1_insensitive_neutral
chr3	118348148	118348642	peak1925	0.241406	0.321167	0.334647	0.274196	-0.411862	0.287433	NEUTRAL	NEUTRAL	EGR1_insensitive_neutral
chr3	118380680	118380918	peak1926	0.199223	0.13367	0.307306	0.1381	0.57571	1.15396	NEUTRAL	UP	Kit_Neutral
chr3	118435150	118435480	peak1927	0.660004	0.90698	0.733423	0.830352	-0.458597	-0.179077	NEUTRAL	NEUTRAL	EGR1_insensitive_neutral
chr3	118436727	118437567	peak1928	1.46531	1.64419	1.73345	1.59963	-0.166167	0.115904	NEUTRAL	NEUTRAL	EGR1_insensitive_neutral
chr3	118447193	118447736	peak1929	0.694233	0.755913	0.916886	0.761505	-0.122799	0.267888	NEUTRAL	NEUTRAL	EGR1_insensitive_neutral
chr3	118472519	118472995	peak1930	0.251861	0.274724	0.363196	0.305156	-0.125359	0.2512	NEUTRAL	NEUTRAL	EGR1_insensitive_neutral
chr3	118530214	118531348	peak1931	0.288676	0.43202	0.403418	0.376625	-0.581649	0.0991477	NEUTRAL	NEUTRAL	EGR1_insensitive_neutral
chr3	118628736	118629176	peak1932	0.387949	0.280826	0.221208	0.303778	0.46619	-0.457614	NEUTRAL	NEUTRAL	EGR1_insensitive_neutral
chr3	118864056	118864311	peak1933	0.282335	0.199703	0.357321	0.273494	0.499553	0.385715	NEUTRAL	NEUTRAL	EGR1_insensitive_neutral
chr3	118884690	118885161	peak1934	0.318136	0.259489	0.31604	0.397313	0.293968	-0.330166	NEUTRAL	NEUTRAL	EGR1_insensitive_neutral
chr3	119034434	119035253	peak1935	0.994525	1.00072	1.15868	1.05129	-0.0089631	0.140318	NEUTRAL	NEUTRAL	EGR1_insensitive_neutral
chr3	119240120	119241196	peak1936	1.3202	1.38355	1.53291	1.48801	-0.067621	0.0428952	NEUTRAL	NEUTRAL	EGR1_insensitive_neutral
chr3	119241463	119241784	peak1937	2.16221	1.91324	2.13382	1.94214	0.176486	0.135792	NEUTRAL	NEUTRAL	EGR1_insensitive_neutral
chr3	119274800	119275252	peak1938	0.271563	0.282643	0.278423	0.337622	-0.0576923	-0.278135	NEUTRAL	NEUTRAL	EGR1_insensitive_neutral
chr3	119293747	119295419	peak1939	0.311062	0.337352	0.334539	0.352642	-0.117055	-0.0760291	NEUTRAL	NEUTRAL	EGR1_insensitive_neutral
chr3	119322488	119323707	peak1940	0.575111	0.619	0.764831	0.645824	-0.106098	0.244	NEUTRAL	NEUTRAL	EGR1_insensitive_neutral
chr3	119417830	119418579	peak1941	0.808129	0.751463	0.889049	0.81937	0.104883	0.117748	NEUTRAL	NEUTRAL	EGR1_insensitive_neutral
chr3	119437596	119438486	peak1942	0.350183	0.364688	0.386605	0.297691	-0.0585518	0.377047	NEUTRAL	NEUTRAL	EGR1_insensitive_neutral
chr3	119463158	119464025	peak1943	2.82441	2.52405	2.92627	2.72991	0.162214	0.100211	NEUTRAL	NEUTRAL	EGR1_insensitive_neutral
chr3	119468517	119469474	peak1944	2.04103	1.93937	2.08812	2.06196	0.0737049	0.0181888	NEUTRAL	NEUTRAL	EGR1_insensitive_neutral
chr3	119497913	119499020	peak1945	2.30035	2.24051	2.60201	2.37332	0.0380302	0.132718	NEUTRAL	NEUTRAL	EGR1_insensitive_neutral
chr3	119508124	119508865	peak1946	0.33025	0.415589	0.395555	0.330714	-0.331599	0.258294	NEUTRAL	NEUTRAL	EGR1_insensitive_neutral
chr3	119559445	119559973	peak1947	0.299588	0.250602	0.45959	0.332087	0.257583	0.468787	NEUTRAL	NEUTRAL	EGR1_insensitive_neutral
chr3	119579311	119580363	peak1948	0.448404	0.485087	0.529922	0.536306	-0.113446	-0.0172772	NEUTRAL	NEUTRAL	EGR1_insensitive_neutral
chr3	119600671	119601102	peak1949	0.178674	0.237029	0.277039	0.301429	-0.407739	-0.121728	NEUTRAL	NEUTRAL	EGR1_insensitive_neutral
chr3	119638846	119639233	peak1950	0.216452	0.210084	0.255799	0.2017	0.0430817	0.342798	NEUTRAL	NEUTRAL	EGR1_insensitive_neutral
chr3	119676760	119677747	peak1951	3.25065	3.37389	3.50832	3.68336	-0.0536853	-0.0702424	NEUTRAL	NEUTRAL	EGR1_insensitive_neutral
chr3	119702703	119703431	peak1952	1.40136	1.35468	1.64817	1.58507	0.0488783	0.056323	NEUTRAL	NEUTRAL	EGR1_insensitive_neutral
chr3	119794966	119795668	peak1953	1.20592	0.998038	1.58118	1.21185	0.272966	0.383787	NEUTRAL	NEUTRAL	EGR1_insensitive_neutral
chr3	119809959	119810612	peak1954	0.444137	0.440504	0.515955	0.506582	0.0118499	0.0264481	NEUTRAL	NEUTRAL	EGR1_insensitive_neutral
chr3	119821011	119821413	peak1955	0.431715	0.413687	0.381272	0.316024	0.0615382	0.270789	NEUTRAL	NEUTRAL	EGR1_insensitive_neutral
chr3	119937155	119937549	peak1956	0.307876	0.190472	0.227938	0.222156	0.692767	0.0370692	UP	NEUTRAL	EGR1_sensitive_activation
chr3	119945346	119945700	peak1957	0.695291	0.65014	0.614125	0.589561	0.0968664	0.0588925	NEUTRAL	NEUTRAL	EGR1_insensitive_neutral
chr3	120003984	120004302	peak1958	0.289564	0.148797	0.250715	0.157667	0.960534	0.66917	UP	UP	EGR1_insensitive_activation
chr3	120093893	120095879	peak1959	8.31757	7.51775	8.12803	8.17375	0.145861	-0.0080925	NEUTRAL	NEUTRAL	EGR1_insensitive_neutral
chr3	120147176	120147394	peak1960	0.204734	0.214197	0.133189	0.245014	-0.0651911	-0.879388	NEUTRAL	DOWN	Kit_Neutral
chr3	120244155	120244599	peak1961	0.317004	0.385517	0.406435	0.472656	-0.282294	-0.217766	NEUTRAL	NEUTRAL	EGR1_insensitive_neutral
chr3	120348622	120349906	peak1962	2.59408	2.51282	2.8554	2.807	0.0459139	0.0246629	NEUTRAL	NEUTRAL	EGR1_insensitive_neutral
chr3	120407101	120407424	peak1963	0.239379	0.26156	0.30362	0.265883	-0.127845	0.191473	NEUTRAL	NEUTRAL	EGR1_insensitive_neutral
chr3	120417060	120417838	peak1964	1.50415	1.56729	1.72192	1.66451	-0.0593236	0.0489179	NEUTRAL	NEUTRAL	EGR1_insensitive_neutral
chr3	120418949	120419235	peak1965	0.962111	0.761871	0.744045	0.85722	0.336657	-0.204276	NEUTRAL	NEUTRAL	EGR1_insensitive_neutral
chr3	120516042	120516495	peak1966	0.239845	0.228551	0.262667	0.322444	0.069586	-0.295812	NEUTRAL	NEUTRAL	EGR1_insensitive_neutral
chr3	120558663	120559986	peak1967	0.797375	0.835591	0.860022	0.70678	-0.0675394	0.283111	NEUTRAL	NEUTRAL	EGR1_insensitive_neutral
chr3	120561311	120561530	peak1968	0.679356	0.639311	0.781058	0.638033	0.0876496	0.2918	NEUTRAL	NEUTRAL	EGR1_insensitive_neutral
chr3	120567457	120568180	peak1969	0.198596	0.217426	0.197031	0.294758	-0.13069	-0.58111	NEUTRAL	NEUTRAL	EGR1_insensitive_neutral
chr3	120595912	120596862	peak1970	3.12107	2.56831	2.85139	2.70268	0.281223	0.0772708	NEUTRAL	NEUTRAL	EGR1_insensitive_neutral
chr3	120742029	120743180	peak1971	4.14658	4.00912	4.24955	4.19671	0.0486351	0.01805	NEUTRAL	NEUTRAL	EGR1_insensitive_neutral
chr3	120773937	120774302	peak1972	0.495984	0.349284	0.476181	0.301098	0.505892	0.661276	NEUTRAL	UP	Kit_Neutral
chr3	120794960	120795455	peak1973	0.488193	0.381935	0.437093	0.412319	0.354124	0.0841807	NEUTRAL	NEUTRAL	EGR1_insensitive_neutral
chr3	120907824	120908793	peak1974	1.74367	1.68446	1.94669	1.95549	0.0498464	-0.00650418	NEUTRAL	NEUTRAL	EGR1_insensitive_neutral
chr3	121167412	121167983	peak1975	0.472651	0.700535	0.623355	0.473801	-0.567683	0.395772	NEUTRAL	NEUTRAL	EGR1_insensitive_neutral
chr3	121433544	121434086	peak1976	0.234219	0.160595	0.201743	0.124196	0.544433	0.699901	NEUTRAL	UP	Kit_Neutral
chr3	121515160	121515754	peak1977	1.02568	1.03202	0.979155	1.13113	-0.00888205	-0.208157	NEUTRAL	NEUTRAL	EGR1_insensitive_neutral
chr3	121545190	121546330	peak1978	1.79166	1.7298	2.05625	1.86867	0.0506906	0.138004	NEUTRAL	NEUTRAL	EGR1_insensitive_neutral
chr3	121574398	121574898	peak1979	0.38015	0.405206	0.656482	0.530927	-0.0920897	0.306243	NEUTRAL	NEUTRAL	EGR1_insensitive_neutral
chr3	121606146	121606407	peak1980	0.140737	0.234152	0.161534	0.170615	-0.734441	-0.0789069	DOWN	NEUTRAL	EGR1_sensitive_repression
chr3	121724136	121724435	peak1981	0.306028	0.183266	0.119942	0.150074	0.739729	-0.323331	UP	NEUTRAL	EGR1_sensitive_activation
chr3	121749157	121750155	peak1982	5.29944	5.19609	5.63836	5.60184	0.0284144	0.0093746	NEUTRAL	NEUTRAL	EGR1_insensitive_neutral
chr3	121758992	121759384	peak1983	0.270884	0.30824	0.299671	0.268969	-0.186375	0.15594	NEUTRAL	NEUTRAL	EGR1_insensitive_neutral
chr3	121834749	121835736	peak1984	4.34347	4.31491	4.46056	4.61382	0.00951946	-0.0487369	NEUTRAL	NEUTRAL	EGR1_insensitive_neutral
chr3	121924186	121925123	peak1985	0.204644	0.347773	0.205378	0.327454	-0.765027	-0.673013	DOWN	DOWN	EGR1_insensitive_repression
chr3	121995290	121995946	peak1986	0.313964	0.402922	0.273328	0.328383	-0.359901	-0.264743	NEUTRAL	NEUTRAL	EGR1_insensitive_neutral
chr3	122092614	122092855	peak1987	0.27209	0.180555	0.230737	0.247147	0.591647	-0.0991219	UP	NEUTRAL	EGR1_sensitive_activation
chr3	122101154	122101493	peak1988	0.305128	0.315488	0.406207	0.32294	-0.0481739	0.330949	NEUTRAL	NEUTRAL	EGR1_insensitive_neutral
chr3	122101560	122101882	peak1989	0.198679	0.256076	0.344485	0.186147	-0.366132	0.887996	NEUTRAL	UP	Kit_Neutral
chr3	122258748	122259091	peak1990	0.371191	0.388268	0.331968	0.465762	-0.0648882	-0.488549	NEUTRAL	NEUTRAL	EGR1_insensitive_neutral
chr3	122306349	122306651	peak1991	0.201963	0.254229	0.297961	0.255974	-0.332036	0.219129	NEUTRAL	NEUTRAL	EGR1_insensitive_neutral
chr3	122353939	122354387	peak1992	0.437103	0.416462	0.370145	0.366118	0.0697884	0.0157845	NEUTRAL	NEUTRAL	EGR1_insensitive_neutral
chr3	122355340	122356117	peak1993	0.681455	0.855227	0.896092	0.815164	-0.32769	0.136557	NEUTRAL	NEUTRAL	EGR1_insensitive_neutral
chr3	122382916	122383457	peak1994	1.45979	1.42489	1.61368	1.45354	0.0349127	0.150784	NEUTRAL	NEUTRAL	EGR1_insensitive_neutral
chr3	122383922	122384687	peak1995	4.64371	3.61291	4.20448	3.85617	0.362118	0.124757	NEUTRAL	NEUTRAL	EGR1_insensitive_neutral
chr3	122390515	122391005	peak1996	0.280541	0.378937	0.451946	0.255686	-0.433744	0.821775	NEUTRAL	UP	Kit_Neutral
chr3	122392952	122393203	peak1997	0.299884	0.213805	0.23028	0.122358	0.488109	0.912276	NEUTRAL	UP	Kit_Neutral
chr3	122415348	122415637	peak1998	0.911123	0.98408	1.04941	0.914929	-0.111129	0.197846	NEUTRAL	NEUTRAL	EGR1_insensitive_neutral
chr3	122415786	122416612	peak1999	3.30782	3.16615	3.46257	3.37631	0.0631533	0.0363943	NEUTRAL	NEUTRAL	EGR1_insensitive_neutral
[truncated: 61,022 more rows]

## Sheet: Kit-Activated(EGR1-Sensitive)
chr	start	end
chr3	4994323	4994658
chr3	8938064	8938364
chr3	9067414	9067795
chr3	9352901	9353640
chr3	9884380	9884857
chr3	10964672	10964897
chr3	10983400	10983622
chr3	11059584	11059971
chr3	11943996	11944379
chr3	12135069	12135337
chr3	13041176	13041368
chr3	13282771	13283422
chr3	13352686	13353193
chr3	13647784	13647997
chr3	15519936	15521090
chr3	15563971	15564309
chr3	15685932	15686260
chr3	23884583	23884815
chr3	25582214	25582618
chr3	25593965	25594373
chr3	25604201	25604620
chr3	25857008	25857254
chr3	28286670	28286938
chr3	32759409	32759662
chr3	33144527	33144789
chr3	33372697	33373135
chr3	37054999	37055508
chr3	37212921	37213601
chr3	37994289	37994605
chr3	38131652	38131897
chr3	38205390	38205862
chr3	38843958	38844245
chr3	39030886	39031288
chr3	39498654	39499060
chr3	40191925	40192277
chr3	42179100	42179802
chr3	42526653	42526879
chr3	42536428	42536736
chr3	42635150	42635469
chr3	42683937	42684520
chr3	42755736	42756019
chr3	44992507	44992901
chr3	45551352	45552114
chr3	45915943	45916376
chr3	45938829	45939483
chr3	46614452	46614856
chr3	47849954	47850535
chr3	47910771	47911133
chr3	48151393	48152497
chr3	48574614	48574838
chr3	49703486	49703917
chr3	49900788	49901119
chr3	49908439	49908747
chr3	50146308	50146578
chr3	50189243	50189791
chr3	50268728	50269282
chr3	50624006	50624268
chr3	52041257	52041517
chr3	52253224	52253717
chr3	52373195	52373594
chr3	66195433	66195708
chr3	69306287	69306811
chr3	71729894	71730312
chr3	72319166	72319576
chr3	72338544	72339574
chr3	72492343	72492657
chr3	72629213	72629585
chr3	72666096	72666506
chr3	74267668	74267920
chr3	86995618	86995881
chr3	94159011	94159726
chr3	94928957	94929276
chr3	100518935	100519641
chr3	101070332	101070594
chr3	111577844	111578100
chr3	112676616	112677267
chr3	113111210	113111601
chr3	114178854	114179114
chr3	116758115	116758528
chr3	117019074	117019547
chr3	119937155	119937549
chr3	121724136	121724435
chr3	122092614	122092855
chr3	122533866	122534447
chr3	122774587	122774943
chr3	122975070	122975843
chr3	123071251	123071466
chr3	123080817	123081233
chr3	123307781	123308004
chr3	123702103	123702522
chr3	124768842	124769135
chr3	125150553	125150839
chr3	125186207	125186508
chr3	126348357	126348581
chr3	127406274	127406586
chr3	128089197	128089498
chr3	128133356	128133993
chr3	128393887	128394482
chr3	128469521	128469945
chr3	128591855	128592324
chr3	128674749	128675066
chr3	128803368	128803662
chr3	128804048	128804520
chr3	128977816	128978016
chr3	130539059	130539331
chr3	133901204	133901438
chr3	136882568	136882892
chr3	141105870	141106171
chr3	141498666	141499251
chr3	141558063	141558324
chr3	142099030	142099339
chr3	142180820	142181091
chr3	143885869	143886172
chr3	144008571	144008810
chr3	148880749	148881020
chr3	150503366	150503699
chr3	151839064	151839297
chr3	157618125	157618603
chr3	159766654	159766870
chr3	160381559	160381795
chr3	171333963	171334197
chr3	171814159	171814486
chr3	172550439	172550936
chr3	172596200	172596447
chr3	176938926	176939373
chr3	179315843	179316447
chr3	181316555	181316807
chr3	182683426	182683902
chr3	184466263	184466927
chr3	186252150	186252626
chr3	186461192	186461446
chr3	186752984	186753232
chr3	193461715	193461970
chr3	193599432	193599690
chr3	193764769	193765221
chr3	194069323	194070019
chr3	194447239	194447648
chr3	194664929	194665209
chr3	196650738	196651261
chr3	196971158	196971523
chr3	197187020	197187315
chr3	197224065	197224343
chr3	197338651	197339110
chr14	20415801	20416202
chr14	21218133	21218557
chr14	21796984	21797208
chr14	22391898	22392234
chr14	22536738	22537385
chr14	22560930	22561285
chr14	23483315	23483605
chr14	24412023	24412434
chr14	25007210	25007461
chr14	31903049	31903551
chr14	31937735	31938124
chr14	32224878	32225326
chr14	34498824	34499094
chr14	35355997	35356493
chr14	36553750	36554003
chr14	45113313	45113959
chr14	49677561	49677948
chr14	50248935	50249517
chr14	52015569	52015979
chr14	54737398	54737746
chr14	54762379	54762652
chr14	55138215	55138487
chr14	55212963	55213573
chr14	57060402	57060936
chr14	57199944	57200235
chr14	58258111	58258477
chr14	58501292	58501554
chr14	59265828	59266287
chr14	61552732	61553402
chr14	64758689	64758891
chr14	64760237	64760480
chr14	64800030	64800376
chr14	65476517	65476896
chr14	65483677	65484000
chr14	66330949	66331206
chr14	69101282	69101771
chr14	69325631	69325860
chr14	69657724	69658319
chr14	71206818	71207227
chr14	73467736	73468278
chr14	73662440	73662928
chr14	74619679	74620028
chr14	74846822	74847540
chr14	75022727	75022992
chr14	76387000	76387661
chr14	76977709	76978428
chr14	77383424	77383797
chr14	81303317	81303656
chr14	86038466	86038701
chr14	88041981	88042524
chr14	88535269	88535477
chr14	88816004	88816310
chr14	90388520	90388769
chr14	91358841	91359222
chr14	91980054	91980795
chr14	93068845	93069497
chr14	93173908	93174317
chr14	95431276	95431543
chr14	95452319	95452787
chr14	95483085	95484045
chr14	95545861	95546091
chr14	96098660	96099030
chr14	99518288	99518864
chr14	100486413	100486814
chr14	102255909	102256216
chr14	103505266	103505496
chr14	103746765	103747191
chr14	104577941	104578204
chr14	104718156	104718676
chr14	104752497	104753291
chr14	104872605	104872873
chr14	104876192	104876854
chr14	104973175	104973520
chr14	105908477	105908947
chr14	106185916	106186181
chr14	106556744	106556992
chr1	1014377	1014573
chr1	1201367	1201850
chr1	1300074	1300319
chr1	1789083	1789488
chr1	2204566	2205726
chr1	2311248	2311994
chr1	3012527	3012931
chr1	6052497	6052801
chr1	7207889	7208261
chr1	8873595	8873946
chr1	8988093	8988487
chr1	9004976	9005579
chr1	9142160	9142706
chr1	9529009	9529519
chr1	10057378	10057633
chr1	10644321	10644911
chr1	10909966	10910594
chr1	10960898	10961336
chr1	11133957	11134713
chr1	11693040	11693494
chr1	11792603	11792885
chr1	11817151	11817533
chr1	12595148	12595704
chr1	12921493	12922084
chr1	13277081	13277359
chr1	15412200	15412450
chr1	15803421	15803667
chr1	16397620	16398043
chr1	16624949	16625238
chr1	17507859	17508446
chr1	18618632	18618833
chr1	18884026	18884619
chr1	19241132	19241740
chr1	19374408	19374803
chr1	20087777	20087996
chr1	20376845	20377277
chr1	20530277	20530719
chr1	21091160	21091431
chr1	21716242	21716528
chr1	21980428	21981216
chr1	22019038	22019555
chr1	22105401	22105942
chr1	22831901	22832416
chr1	23103367	23103652
chr1	25204766	25205146
chr1	25486679	25486901
chr1	26027752	26028027
chr1	26344227	26344847
chr1	26357114	26357607
chr1	26396323	26396618
chr1	26408447	26409056
chr1	26584136	26584568
chr1	27054429	27054735
chr1	27111957	27112405
chr1	27341449	27342242
chr1	27508283	27508560
chr1	27933796	27934116
chr1	28056040	28056784
chr1	29033908	29034135
chr1	30106164	30106490
chr1	30727885	30728150
chr1	30858914	30859339
chr1	30872012	30872523
chr1	30913982	30914241
chr1	31334964	31335334
chr1	31736580	31737119
chr1	31977670	31978158
chr1	32063409	32063723
chr1	33634886	33635172
chr1	33641166	33641402
chr1	34715149	34715519
chr1	34783491	34784068
chr1	34924722	34925273
chr1	35573156	35573680
chr1	36257279	36257671
chr1	36373822	36375108
chr1	37479638	37480074
chr1	37561836	37562099
chr1	37999191	37999845
chr1	38489810	38490132
chr1	38923602	38923995
chr1	39044723	39045082
chr1	40076684	40077156
chr1	40078435	40079021
chr1	40808870	40809399
chr1	40810963	40811365
chr1	40974983	40975267
chr1	41282733	41283138
chr1	41695114	41695555
chr1	42344172	42344586
chr1	42777716	42778309
chr1	43864134	43864756
chr1	43994815	43995132
chr1	44968152	44968417
chr1	45536340	45537062
chr1	45802776	45803119
chr1	45840696	45841278
chr1	46449603	46450007
chr1	47507837	47508601
chr1	51313933	51314292
chr1	53509185	53509671
chr1	54230921	54231318
chr1	54273496	54274207
chr1	54287316	54287596
chr1	54519770	54520023
chr1	55067454	55067730
chr1	55284683	55285074
chr1	57770845	57771090
chr1	58162996	58163265
chr1	60984556	60985032
chr1	61139382	61139789
chr1	61149325	61149717
chr1	62906482	62906949
chr1	63149082	63149399
chr1	64920669	64921655
chr1	65165426	65166115
chr1	65245151	65245657
chr1	66981724	66982044
chr1	69109986	69110328
chr1	77949082	77949362
chr1	79497242	79497510
chr1	84365704	84366104
chr1	89599099	89599526
chr1	94033815	94034263
chr1	99707615	99707860
chr1	99728823	99729121
chr1	103514990	103515252
chr1	108956555	108957192
chr1	109201192	109201603
chr1	109239428	109239889
chr1	109388887	109389269
chr1	109490669	109490928
chr1	109789185	109789396
chr1	110555307	110555809
chr1	110783331	110783593
chr1	111441631	111441892
chr1	111592679	111593595
chr1	111599577	111600104
chr1	112575263	112575750
chr1	112744196	112744650
chr1	112819095	112819535
chr1	113396653	113396909
chr1	113677289	113677646
chr1	116687121	116688020
chr1	117067655	117068173
chr1	117077276	117077638
chr1	119870966	119871230
chr1	143945242	143945801
chr1	146478187	146478421
chr1	150812951	150813414
chr1	151300732	151301330
chr1	151311488	151312294
chr1	152458259	152458738
chr1	152774926	152775204
chr1	153553288	153554176
chr1	154024533	154025081
chr1	154420285	154420538
chr1	154479784	154480334
chr1	155570140	155570884
chr1	155648319	155648841
chr1	156307987	156308392
chr1	156599794	156600187
chr1	156661365	156661613
chr1	157496114	157496557
chr1	160416376	160416665
chr1	160954043	160954551
chr1	162627769	162628036
chr1	165367451	165367716
chr1	166884324	166884604
chr1	167447571	167448138
chr1	168469664	168470061
chr1	171339447	171339669
chr1	174889718	174890472
chr1	179779994	179780190
chr1	181112451	181112929
chr1	182081090	182081302
chr1	182404812	182405078
chr1	183908185	183908489
chr1	185244437	185244704
chr1	186482613	186482986
chr1	193674511	193674958
chr1	199843925	199844180
chr1	201013062	201013486
chr1	201266800	201267077
chr1	201461789	201462306
chr1	201883759	201884158
chr1	202155372	202155710
chr1	202192866	202193290
chr1	203039214	203039752
chr1	204465780	204466536
chr1	205397032	205397343
chr1	205449877	205450381
chr1	206461696	206462186
chr1	206606919	206607177
chr1	207064719	207065087
chr1	209649001	209649256
chr1	211335055	211335426
chr1	211372214	211373080
chr1	212077136	212077459
chr1	212291544	212291813
chr1	218259782	218260073
chr1	218377166	218377649
chr1	220527938	220528971
chr1	221961774	221962075
chr1	223233367	223234046
chr1	224736634	224737374
chr1	226201125	226201421
chr1	226476974	226477243
chr1	226633998	226634611
chr1	226662709	226663338
chr1	226708378	226709065
chr1	227223502	227223785
chr1	227449118	227449386
chr1	227885780	227886215
chr1	228236828	228237059
chr1	229514385	229515164
chr1	230084096	230085007
chr1	230167331	230167874
chr1	230310496	230310890
chr1	231550449	231550830
chr1	231691701	231691963
chr1	231756664	231757320
chr1	234842653	234843381
chr1	234893736	234894077
chr1	235424103	235424359
chr1	236904996	236905767
chr1	242019892	242020140
chr1	244918468	244919277
chr1	245513038	245513328
chr1	246068928	246069541
chr1	246117054	246117474
chr1	246817877	246818083
chr1	248243207	248243607
chr15	20609448	20609801
chr15	22577832	22578252
chr15	22918050	22918466
chr15	23174706	23175062
chr15	29678100	29678560
chr15	30566895	30567137
chr15	30828119	30828746
chr15	30990144	30990331
chr15	31280025	31280581
chr15	31443609	31444108
chr15	31867918	31868133
chr15	32649349	32649643
chr15	32651241	32651649
chr15	33898078	33898727
chr15	34358437	34358674
chr15	38127110	38127978
chr15	38440303	38440946
chr15	39969893	39970224
chr15	40150024	40150781
chr15	40266822	40267361
chr15	40857565	40858123
chr15	40926027	40926504
chr15	41184792	41185210
chr15	41989479	41990009
chr15	42471454	42471939
chr15	43068147	43068411
chr15	44570325	44570829
chr15	44578350	44578903
chr15	45714427	45715308
chr15	48946064	48946364
chr15	50358921	50359132
chr15	51132984	51133194
chr15	52558241	52558657
chr15	52559581	52559905
chr15	55239798	55240088
chr15	56496587	56497007
chr15	56805828	56806095
chr15	57216225	57216626
chr15	57559881	57560162
chr15	60362691	60363190
chr15	60520657	60521217
chr15	63025495	63025782
chr15	63135848	63136257
chr15	63203784	63204072
chr15	63503146	63503522
chr15	64071328	64071826
chr15	64740436	64740791
chr15	65102202	65102426
chr15	65770023	65770440
chr15	66191484	66191844
chr15	66434767	66435079
chr15	66592531	66592886
chr15	66903675	66904018
chr15	67096982	67097328
chr15	67825181	67825401
chr15	68195048	68195323
chr15	68210716	68211415
chr15	68348009	68348500
chr15	69475796	69476231
chr15	70512791	70513113
chr15	71126128	71126409
chr15	72286006	72286519
chr15	74336455	74336689
chr15	75274449	75275061
chr15	75732794	75733142
chr15	75946981	75947496
chr15	76234952	76235707
chr15	77650364	77650642
chr15	77655067	77655291
chr15	77784760	77785273
chr15	78161815	78162271
chr15	78242173	78242405
chr15	79296633	79296922
chr15	79540637	79540882
chr15	84845650	84845876
chr15	84915026	84915418
chr15	85413540	85413800
chr15	89057371	89058029
chr15	89112071	89112929
chr15	89171565	89171852
chr15	89321650	89322014
chr15	89556642	89556987
chr15	93041608	93041853
chr15	99433089	99433889
chr15	99708612	99709241
chr15	101152895	101153107
chr16	84637	85437
chr16	610650	611467
chr16	1230163	1230425
chr16	1236693	1237043
chr16	1763692	1764003
chr16	2003820	2004301
chr16	2091059	2091405
chr16	2680525	2680731
chr16	2687287	2687554
chr16	2723145	2723391
chr16	2874733	2875213
chr16	3508758	3509278
chr16	3603243	3603688
chr16	3871194	3871481
chr16	4791477	4791792
chr16	4839996	4840263
chr16	4852273	4852675
chr16	8635406	8635666
chr16	8996959	8997264
chr16	11078052	11078447
chr16	11605748	11606303
chr16	11706087	11706540
chr16	12907753	12908013
chr16	13957797	13958096
chr16	14321484	14321895
chr16	15066083	15066340
chr16	18945829	18946636
chr16	21349400	21349744
chr16	21583885	21584470
chr16	23435467	23435791
chr16	23727734	23728277
chr16	24002554	24003078
chr16	27179513	27180019
chr16	28193196	28193632
chr16	28321582	28322199
chr16	29775818	29776110
chr16	30005431	30005974
chr16	31215293	31216018
chr16	49492233	49492814
chr16	50227176	50227554
chr16	50382529	50382783
chr16	55480384	55480689
chr16	56320119	56320395
chr16	56750172	56750407
chr16	56869572	56870292
chr16	57600244	57600826
chr16	58097140	58097640
chr16	66524819	66525178
chr16	66631733	66632220
chr16	66932183	66932410
chr16	67104175	67104567
chr16	67207508	67208438
chr16	67302870	67303418
chr16	67447639	67447966
chr16	67941953	67942625
chr16	69083615	69083850
chr16	69142973	69143533
chr16	69166134	69166695
chr16	69406928	69407273
chr16	69930023	69930721
chr16	70331666	70332040
chr16	70752384	70753143
chr16	71526029	71526560
chr16	71927383	71927925
chr16	72111666	72112184
chr16	72189745	72190188
chr16	72847157	72847569
chr16	74563780	74564228
chr16	78235245	78235518
chr16	80569306	80569971
chr16	81065514	81065748
chr16	81214817	81215269
chr16	81586345	81586806
chr16	82263557	82263814
chr16	82639771	82640004
chr16	83446863	83447106
chr16	83926658	83926955
chr16	84497414	84497835
chr16	85112377	85112685
chr16	85347061	85347740
chr16	85527895	85528262
chr16	85767359	85767983
chr16	85778956	85779297
chr16	85987485	85987869
chr16	86072897	86073125
chr16	87324754	87325240
chr16	87661486	87661952
chr16	87983444	87983650
chr16	88238771	88239234
chr16	88338196	88338514
chr16	88633583	88633819
chr16	88747765	88748331
chr16	88790669	88790958
chr16	89289342	89289790
chr16	89410756	89411562
chr16	89599455	89599863
chr16	90057456	90058148
chr19	543891	544143
chr19	920212	920592
chr19	991246	992088
chr19	1045191	1045542
chr19	1128190	1128456
chr19	1279771	1280001
chr19	1415005	1415882
chr19	1624465	1624825
chr19	1780414	1780945
chr19	2204128	2204878
chr19	2337420	2337699
chr19	2503445	2504249
chr19	3210443	3211179
chr19	3429212	3429852
chr19	3440151	3440470
chr19	3484900	3485475
chr19	3642971	3643365
chr19	3727836	3728079
chr19	3987822	3988062
chr19	4208757	4209069
chr19	4628045	4628290
chr19	4659532	4659819
chr19	4677126	4677423
chr19	4715239	4715508
chr19	4730712	4731029
chr19	4744842	4745094
chr19	4769263	4769915
chr19	4959292	4959562
chr19	5170331	5170763
chr19	5271188	5271501
chr19	5627609	5627832
chr19	6476121	6476840
chr19	6564469	6564882
chr19	7012879	7013110
chr19	7970808	7971512
chr19	8412883	8413464
chr19	8512171	8512414
chr19	8525385	8526056
chr19	8615776	8616121
chr19	10000276	10000714
chr19	10119065	10120324
chr19	10555159	10555566
chr19	10884312	10884742
chr19	10941939	10942500
chr19	10954160	10954484
chr19	11138601	11138884
chr19	11460250	11460489
chr19	11963927	11964214
chr19	13261011	13261677
chr19	14048415	14049275
chr19	15114205	15114462
chr19	15510327	15510904
chr19	15759968	15760311
chr19	15769624	15769915
chr19	16025530	16026160
chr19	16376673	16377117
chr19	16888673	16889244
chr19	17052525	17052823
chr19	17202240	17202692
chr19	17996902	17997157
chr19	18248171	18248632
chr19	18304285	18305247
chr19	18488293	18488562
chr19	18763863	18764598
chr19	18986515	18987229
chr19	18995645	18996197
chr19	29622537	29622727
chr19	29860522	29860903
chr19	31537916	31538308
chr19	35045714	35046131
chr19	35153765	35154146
chr19	35177548	35177951
chr19	35495209	35495848
chr19	35657916	35658330
chr19	35909270	35909750
chr19	38211313	38211540
chr19	38281714	38282437
chr19	38392788	38393073
chr19	39150318	39150560
chr19	39838745	39839013
chr19	40280321	40280518
chr19	40806917	40807172
chr19	40862453	40862642
chr19	41696405	41696667
chr19	41883856	41884660
chr19	41895849	41896657
chr19	42290715	42291265
chr19	42438421	42438741
chr19	42563422	42563686
chr19	43562588	43563245
chr19	43701327	43701715
chr19	44259737	44260159
chr19	44943716	44944299
chr19	45099222	45099807
chr19	45117163	45118231
chr19	45615861	45616526
chr19	45816981	45817908
chr19	46201413	46201748
chr19	46571549	46571909
chr19	46619754	46620146
chr19	46634039	46634638
chr19	47079357	47080005
chr19	47182456	47183018
chr19	47336880	47337222
chr19	47376608	47376864
chr19	48568255	48568980
chr19	48680788	48681465
chr19	49050446	49050697
chr19	49327904	49328213
chr19	49680766	49680926
chr19	49684484	49684781
chr19	50492061	50492686
chr19	50983741	50984317
chr19	51395423	51395685
chr19	52237728	52238178
chr19	53893072	53893291
chr19	53898662	53899386
chr19	54415223	54415567
chr19	54439180	54439848
chr19	54673965	54674352
chr19	55071041	55071525
chr19	55133742	55134070
chr19	57829982	57830530
chr19	58317536	58317839
chr18	497026	497290
chr18	8615432	8615757
chr18	12419848	12420685
chr18	12607344	12607675
chr18	13630214	13630469
chr18	21956093	21956682
chr18	21997581	21998016
chr18	23151360	23151880
chr18	23354497	23355155
chr18	24530690	24530935
chr18	25223893	25224154
chr18	30705995	30706302
chr18	31206812	31207263
chr18	33749944	33750498
chr18	35478497	35478904
chr18	35999074	35999394
chr18	36490927	36491219
chr18	36850375	36851013
chr18	37578885	37579200
chr18	41391688	41391889
chr18	46793666	46793984
chr18	47772482	47773260
chr18	48664258	48664720
chr18	48913171	48913468
chr18	51151877	51152489
chr18	56869234	56869634
chr18	57446418	57446662
chr18	59545944	59546602
chr18	59837500	59837877
chr18	62339539	62339976
chr18	70337168	70337466
chr18	70454756	70455188
chr18	75244409	75244649
chr18	78794030	78794379
chr18	78939100	78939403
chr18	79043362	79043605
chr18	79136773	79137139
chr18	79439143	79439428
chr18	80157811	80158042
chr18	80253912	80254501
chr4	532786	533533
chr4	1052253	1052577
chr4	1076140	1076670
chr4	1504694	1505125
chr4	1776105	1776363
chr4	1982193	1982416
chr4	2484759	2485555
chr4	3443344	3443902
chr4	3781235	3781863
chr4	4394236	4395078
chr4	6175424	6175770
chr4	6225437	6225862
chr4	6362988	6363257
chr4	7050888	7051114
chr4	7207265	7207511
chr4	7804068	7804351
chr4	8688049	8688506
chr4	10549749	10549978
chr4	16001266	16001843
chr4	20422480	20422794
chr4	25865639	25865910
chr4	26061291	26061569
chr4	26746807	26747078
chr4	27000923	27001156
chr4	40924417	40924825
chr4	41281085	41281424
chr4	45453312	45453570
chr4	48963063	48963431
chr4	53019809	53020100
chr4	68498466	68498735
chr4	70921183	70921636
chr4	72430019	72430525
chr4	73446405	73446720
chr4	75892555	75892797
chr4	75916010	75916296
chr4	76200955	76201326
chr4	78057203	78057587
chr4	81255550	81255848
chr4	81272474	81273152
chr4	81724907	81725469
chr4	81919265	81919563
chr4	82728329	82728726
chr4	83272904	83273223
chr4	83490959	83491169
chr4	83509184	83509639
chr4	85127683	85128077
chr4	101232157	101232626
chr4	106329071	106329728
chr4	107183211	107183498
chr4	109752633	109752893
chr4	110270713	110271134
chr4	122577886	122578129
chr4	122827368	122827837
chr4	123488915	123489415
chr4	128525454	128525766
chr4	139443463	139444063
chr4	143531436	143531712
chr4	144021678	144021884
chr4	149980938	149981155
chr4	151117238	151117832
chr4	153576179	153576437
chr4	154854426	154854677
chr4	156946572	156946857
chr4	158805565	158805934
chr4	163544319	163544871
chr4	163548567	163548781
chr4	164012717	164012955
chr4	164446566	164446880
chr4	168907243	168907714
chr4	169363401	169363782
chr4	171954671	171955019
chr4	173211899	173212172
chr4	173318648	173319125
chr4	177339646	177340290
chr4	177381004	177381262
chr4	183256829	183257093
chr4	183348874	183349259
chr4	184722949	184723266
chr4	184820361	184820584
chr22	16774680	16774927
chr22	16783922	16784135
chr22	16917312	16917777
chr22	17075010	17075416
chr22	17783379	17783827
chr22	19473564	19473954
chr22	20008331	20008766
chr22	20509364	20509723
chr22	20530615	20531177
chr22	20697516	20697828
chr22	21587836	21588578
chr22	21972329	21972664
chr22	22103000	22103427
chr22	22593919	22594333
chr22	22767940	22768179
chr22	23204551	23205067
chr22	24068336	24068609
chr22	24230956	24231689
chr22	24244216	24244762
chr22	24290482	24290814
chr22	24465609	24465892
chr22	24994045	24994701
chr22	26360534	26360724
chr22	26835969	26836403
chr22	27107697	27108220
chr22	29328928	29329265
chr22	29700449	29700685
chr22	30036500	30036992
chr22	30195284	30195605
chr22	31556693	31557106
chr22	31802395	31803104
chr22	32107033	32107261
chr22	32897443	32897779
chr22	35437050	35437416
chr22	36145127	36145538
chr22	36328714	36329633
chr22	36998580	36999442
chr22	37016177	37016432
chr22	37051502	37051900
chr22	37273439	37273919
chr22	37492376	37493200
chr22	37791809	37792164
chr22	37999223	38000342
chr22	38017320	38018022
chr22	38034126	38035074
chr22	38178071	38178334
chr22	38353178	38353807
chr22	38718526	38718767
chr22	39205193	39205954
chr22	39234408	39234677
chr22	39486904	39487585
chr22	39529238	39529512
chr22	39701078	39701291
chr22	39961408	39961800
chr22	40462609	40462850
chr22	40463121	40463740
chr22	41482224	41482589
chr22	42314021	42314261
chr22	42444045	42445076
chr22	42933507	42933770
chr22	43060119	43060662
chr22	43267603	43268032
chr22	44697437	44697785
chr22	44735716	44736364
chr22	45101749	45102305
chr22	45208943	45209866
chr22	45226598	45227297
chr22	46355292	46355852
chr22	46773831	46774399
chr22	46878648	46878892
chr22	46895773	46896106
chr22	47042742	47043175
chr22	47213620	47214037
chr22	48825178	48825782
chr22	49566422	49567058
chr22	49704241	49705354
chr22	49712233	49712473
chr22	50084560	50084975
chr22	50146851	50147073
chr12	1118057	1118315
chr12	1613897	1614231
chr12	2856074	2856342
chr12	2998781	2999408
chr12	5965729	5966356
chr12	6294830	6295543
chr12	6828758	6829245
chr12	7588702	7589111
chr12	8237515	8237757
chr12	9039482	9039709
chr12	10235736	10236057
chr12	11228334	11228662
chr12	12758712	12759175
chr12	12983532	12983740
chr12	12985947	12986348
chr12	13233949	13234363
chr12	25769159	25769452
chr12	26746403	26746774
chr12	27179671	27180213
chr12	28130584	28131258
chr12	29155098	29155454
chr12	30847269	30847528
chr12	31312396	31312793
chr12	31403129	31403437
chr12	32120413	32120759
chr12	33653404	33653706
chr12	38664724	38664991
chr12	40226741	40227079
chr12	46101207	46101428
chr12	46365069	46365586
chr12	47182039	47182579
chr12	47779339	47779666
chr12	47981171	47981922
chr12	48189579	48190026
chr12	48459281	48459584
chr12	48936452	48936715
chr12	49049654	49049884
chr12	49298161	49298409
chr12	50234393	50234718
chr12	51421302	51421563
chr12	51827932	51828478
chr12	51875264	51875555
chr12	51923364	51923764
chr12	53038716	53039147
chr12	53171581	53171884
chr12	53956522	53956937
chr12	54036909	54037196
chr12	54336483	54336759
chr12	54935362	54935751
chr12	55705886	55706106
chr12	56261936	56262126
chr12	56464375	56464620
chr12	56590260	56590612
chr12	57165792	57166212
chr12	57491418	57491722
chr12	64675821	64676184
chr12	64680300	64680530
chr12	66468024	66468258
chr12	66688907	66689172
chr12	68373833	68374133
chr12	69253998	69254318
chr12	71938584	71939235
chr12	75437618	75437937
chr12	76074755	76075037
chr12	89529866	89530062
chr12	96882761	96883179
chr12	98399591	98399855
chr12	100539300	100539536
chr12	101669907	101670472
chr12	103751083	103751507
chr12	106487722	106488151
chr12	108850882	108851152
chr12	109302420	109302711
chr12	109775227	109775731
chr12	109910786	109911334
chr12	109927636	109927981
chr12	110358486	110358685
chr12	111792141	111792677
chr12	112524725	112525232
chr12	112992826	112993121
chr12	113261892	113262306
chr12	113314090	113314523
chr12	113479948	113480399
chr12	113912494	113913027
chr12	114238685	114239168
chr12	116359551	116359712
chr12	116916671	116917171
chr12	117060278	117061238
chr12	117487043	117487777
chr12	117857746	117858004
chr12	118467711	118467930
chr12	119659332	119659615
chr12	120251933	120252394
chr12	120356555	120357038
chr12	120599135	120599504
chr12	120864982	120865486
chr12	121095542	121096423
chr12	122830945	122831180
chr12	122846149	122846769
chr12	124027185	124027619
chr12	124320820	124321675
chr12	124399680	124399911
chr12	124508895	124509136
chr12	124549113	124549920
chr12	124771885	124772476
chr12	127773594	127773836
chr12	131070587	131071084
chr12	131608959	131609478
chr12	131912236	131913257
chr12	132018448	132018896
chr17	1203085	1203864
chr17	1331674	1332078
chr17	2192271	2193066
chr17	2531271	2531681
chr17	2675370	2675793
chr17	3551222	3551459
chr17	3647721	3648151
chr17	3683027	3683529
chr17	3885983	3886205
chr17	4074919	4075141
chr17	4625974	4626314
chr17	5526617	5527186
chr17	7147767	7148177
chr17	7191504	7192005
chr17	7259124	7259442
chr17	7589337	7589603
chr17	7789068	7789636
chr17	7825220	7825586
chr17	8016265	8017182
chr17	8093866	8094323
chr17	8281107	8281365
chr17	10226914	10227184
chr17	10630860	10631488
chr17	10939315	10939726
chr17	13031680	13032287
chr17	15171354	15171758
chr17	15849110	15849568
chr17	17032084	17032432
chr17	17112047	17112351
chr17	17387978	17388473
chr17	17467737	17468144
chr17	17663197	17663765
chr17	18192040	18192274
chr17	18235579	18236333
chr17	19141700	19142303
chr17	19671874	19672376
chr17	19797372	19797717
chr17	20992835	20993341
chr17	28229431	28229668
chr17	28548151	28548473
chr17	28912388	28912814
chr17	28916405	28916648
chr17	29132953	29133702
chr17	30957718	30958551
chr17	31052206	31052816
chr17	31068398	31068643
chr17	31275168	31275487
chr17	31339937	31340726
chr17	32503924	32504501
chr17	32882784	32883073
chr17	33686154	33686513
chr17	35118109	35118333
chr17	36283285	36283675
chr17	36450083	36450301
chr17	37067551	37068122
chr17	37174309	37174551
chr17	37373419	37374020
chr17	38268196	38268511
chr17	38416433	38416749
chr17	38504815	38505024
chr17	38983176	38983449
chr17	39173531	39173896
chr17	39213979	39214344
chr17	39718783	39718975
chr17	40168449	40168707
chr17	40358527	40358786
chr17	42421679	42422221
chr17	43701248	43701653
chr17	44025047	44025328
chr17	44086427	44087453
chr17	44138066	44138562
chr17	44338333	44339060
chr17	45230678	45231049
chr17	45371635	45372128
chr17	46742533	46743379
chr17	47001048	47001633
chr17	47265988	47266373
chr17	47698881	47699243
chr17	48478257	48478771
chr17	48500966	48501415
chr17	48878233	48878449
chr17	49021198	49021856
chr17	49456233	49456537
chr17	54891204	54891553
chr17	55348766	55349101
chr17	57068292	57068592
chr17	57114002	57114352
chr17	57867930	57868555
chr17	58304281	58304789
chr17	58328115	58329176
chr17	59307872	59308071
chr17	60296036	60296549
chr17	63701872	63702134
chr17	63882152	63882567
chr17	63919232	63919655
chr17	64202593	64202970
chr17	64448840	64449409
chr17	64491521	64491764
chr17	67942866	67943181
chr17	68089909	68090311
chr17	72702291	72702642
chr17	73757343	73757765
chr17	73956393	73956905
chr17	74008254	74008518
chr17	74715135	74715497
chr17	75240380	75241004
chr17	75625798	75626369
chr17	76094731	76095114
chr17	76515234	76515643
chr17	76654430	76654851
chr17	78583209	78583475
chr17	78798829	78799280
chr17	79420122	79420778
chr17	80005819	80006126
chr17	80361541	80361996
chr17	80856487	80856820
chr17	80892896	80893273
chr17	81365147	81365536
chr17	82257477	82257753
chr17	82323406	82323931
chr2	667396	667684
chr2	2698630	2698905
chr2	6628939	6629088
chr2	7014200	7014721
chr2	8882151	8882460
chr2	10006542	10007343
chr2	10142446	10142659
chr2	10613361	10613580
chr2	10659861	10660461
chr2	12177059	12177380
chr2	15159743	15160008
chr2	16149052	16149763
chr2	16525322	16525790
chr2	16717553	16717845
chr2	18378135	18378381
chr2	19313051	19313268
chr2	20186343	20186904
chr2	20661109	20661957
chr2	21042919	21043502
chr2	23624433	23624668
chr2	23757764	23757985
chr2	25160008	25160322
chr2	25294905	25295481
chr2	25521837	25522674
chr2	26145104	26145424
chr2	26605340	26605768
chr2	27250020	27250665
chr2	27321060	27321442
chr2	28649397	28649757
chr2	28956390	28956651
chr2	30239155	30239608
chr2	30608441	30609011
chr2	30664941	30665413
chr2	31333329	31333958
chr2	32632195	32632437
chr2	36362311	36362748
chr2	38386458	38386775
chr2	38515357	38516088
chr2	38551942	38552742
chr2	39093571	39093827
chr2	42770513	42770841
chr2	43818848	43819130
chr2	45585312	45585554
chr2	47299625	47299855
chr2	47359408	47360012
chr2	47486984	47487726
chr2	60504030	60504657
chr2	60565451	60565757
chr2	60805472	60805671
chr2	61382198	61382760
chr2	62313580	62314288
chr2	65081217	65081577
chr2	68452172	68452550
chr2	68774511	68775038
chr2	68830777	68830975
chr2	68909851	68910100
chr2	69997163	69997748
chr2	70647908	70648202
chr2	70709411	70709622
chr2	71379012	71379571
chr2	73085471	73086119
chr2	73680089	73680667
chr2	74536642	74536922
chr2	74919800	74920267
chr2	75640458	75640865
chr2	85413965	85414171
chr2	85648682	85648924
chr2	85737600	85737830
chr2	85827321	85827900
chr2	85907875	85908241
chr2	86037416	86037683
chr2	86745831	86746100
chr2	87041456	87042040
chr2	87476209	87476680
chr2	88265508	88265921
chr2	94956694	94957086
chr2	95278171	95278402
chr2	96134887	96135203
chr2	96144234	96144434
chr2	96148525	96148835
chr2	96154045	96154270
chr2	96267214	96267403
chr2	96601629	96602107
chr2	96776767	96776968
chr2	97709937	97710263
chr2	101710482	101711194
chr2	101998822	101999057
chr2	102227593	102228254
chr2	102664425	102664818
chr2	102703810	102704079
chr2	105294739	105295192
chr2	106587300	106587695
chr2	107536477	107536924
chr2	108591163	108591484
chr2	110116466	110116685
chr2	110973283	110973590
chr2	111772199	111772523
chr2	112048678	112049122
chr2	113273095	113273514
chr2	113604170	113604360
chr2	117833271	117833518
chr2	118672454	118672924
chr2	119011451	119011841
chr2	119387569	119388177
chr2	119407744	119408011
chr2	119660130	119660564
chr2	121322918	121323158
chr2	121356133	121356557
chr2	121402324	121402622
chr2	121699405	121699861
chr2	121775721	121775979
chr2	121790323	121790788
chr2	121888259	121888510
chr2	122166847	122167190
chr2	127064582	127065288
chr2	127068072	127068331
chr2	134778475	134778683
chr2	134782820	134783168
chr2	135948911	135949320
chr2	140586398	140586736
chr2	146412704	146412942
chr2	151392320	151392725
chr2	157302447	157302922
chr2	157898530	157898970
chr2	158497487	158498058
chr2	158753919	158754355
chr2	160208043	160208442
chr2	161063690	161064185
chr2	175414964	175415186
chr2	176104328	176104626
chr2	177416105	177416694
chr2	177983260	177983497
chr2	178284652	178284977
chr2	178404434	178404764
chr2	179842450	179842777
chr2	189799606	189799878
chr2	198322358	198322585
chr2	201130647	201131030
chr2	201363793	201364272
chr2	201915515	201915749
chr2	202541169	202541456
chr2	205944584	205944872
chr2	206423258	206423496
chr2	206915158	206915529
chr2	206920996	206921794
chr2	206989426	206989702
chr2	208040692	208041179
chr2	210577587	210577833
chr2	211455308	211455538
chr2	215289169	215289387
chr2	216034051	216034474
chr2	216216026	216216429
chr2	216283602	216284123
chr2	216404060	216404307
chr2	217650804	217651059
chr2	217789253	217789495
chr2	217899532	217899937
chr2	218068535	218069301
chr2	218222900	218223433
chr2	218677541	218677845
chr2	218687457	218687770
chr2	219002921	219003414
chr2	219298724	219299007
chr2	219430698	219431091
chr2	230664131	230664410
chr2	230797707	230798474
chr2	231069433	231069786
chr2	231175902	231176781
chr2	231594514	231594904
chr2	231905928	231906443
chr2	231917331	231918068
chr2	231985793	231986276
chr2	232230276	232230976
chr2	232292516	232293233
chr2	232838216	232838980
chr2	233338105	233338753
chr2	235511374	235511643
chr2	235644283	235644637
chr2	238141929	238142285
chr2	239265120	239265504
chr2	239822404	239822798
chr2	239934547	239935037
chr2	239991792	239992004
chr2	240250989	240251763
chr2	240497175	240497611
chr2	241543989	241544173
chr2	241674147	241674389
chr2	242098177	242098896
chr21	14863624	14864127
chr21	20882546	20882940
chr21	25998348	25998632
chr21	29196322	29196691
chr21	29476322	29476803
chr21	32183970	32184607
chr21	32359760	32360159
chr21	34934057	34934291
chr21	34996357	34996597
chr21	36854370	36854829
chr21	36888500	36888858
chr21	36901624	36901905
chr21	37060368	37060688
chr21	37533148	37533696
chr21	38699104	38699372
chr21	42467133	42467640
chr21	42818303	42818765
chr21	42957433	42957646
chr21	43660586	43660872
chr21	43824555	43824993
chr21	43994125	43994412
chr21	44147184	44147446
chr21	44208057	44208549
chr21	45432716	45432973
chr21	45470766	45471508
chr21	45477988	45478400
chr21	46228305	46229585
chr21	46363690	46364071
chr5	682700	683004
chr5	1653488	1654349
chr5	1666928	1667707
chr5	1772740	1772986
chr5	6837575	6837838
chr5	10303662	10303996
chr5	10521522	10521772
chr5	10702849	10703500
chr5	14305029	14305493
chr5	30878703	30879073
chr5	32523751	32524007
chr5	34537979	34538284
chr5	36459593	36459859
chr5	38382748	38383152
chr5	41636685	41636953
chr5	42756653	42756928
chr5	54090735	54091011
chr5	55440180	55440437
chr5	56827132	56827410
chr5	58891776	58892083
chr5	63125851	63126221
chr5	68405076	68405337
chr5	69266012	69266345
chr5	69364454	69364724
chr5	70084960	70085395
chr5	72018220	72018476
chr5	72226860	72227331
chr5	72835707	72836329
chr5	75320820	75321296
chr5	78537873	78538149
chr5	79255728	79256385
chr5	81739373	81739697
chr5	83430296	83430756
chr5	87400402	87400653
chr5	90709432	90709634
chr5	95261438	95261632
chr5	96823837	96824314
chr5	108818678	108818950
chr5	109833925	109834325
chr5	109865651	109866401
chr5	111083370	111083687
chr5	115831223	115831455
chr5	116491984	116492958
chr5	122156817	122157026
chr5	128201363	128201678
chr5	130141787	130142037
chr5	131368085	131368561
chr5	134145880	134146346
chr5	134440645	134440983
chr5	135222259	135222592
chr5	139246067	139246769
chr5	139301968	139302410
chr5	139422325	139422799
chr5	140367355	140367589
chr5	140382055	140382369
chr5	141811581	141812046
chr5	142816528	142816993
chr5	142880609	142880841
chr5	143014057	143014393
chr5	148457357	148457642
chr5	148820891	148821108
chr5	149466290	149466961
chr5	150286814	150287187
chr5	150329036	150329412
chr5	151047886	151048149
chr5	151059688	151060294
chr5	151202707	151203156
chr5	154868735	154869004
chr5	160248557	160248802
chr5	168219640	168220234
chr5	168529045	168530065
chr5	170100244	170100828
chr5	171162664	171162897
chr5	171614501	171614871
chr5	172164638	172165105
chr5	172777490	172777794
chr5	172816860	172817222
chr5	172898230	172898549
chr5	173671129	173671424
chr5	175796824	175797382
chr5	175904647	175904900
chr5	176846495	176846915
chr5	179345112	179345932
chr5	179668288	179668772
chr5	179827663	179828041
chr5	180800381	180800556
chr5	181088224	181088698
chr8	1816756	1817751
chr8	4706711	4707212
chr8	6334740	6335049
chr8	7841615	7841866
chr8	8917525	8918224
chr8	9108895	9109510
chr8	9677060	9677332
chr8	10041616	10042063
chr8	11304259	11304922
chr8	11448332	11449039
chr8	11553640	11554054
chr8	11770615	11770888
chr8	11935817	11936548
chr8	11942139	11942594
chr8	12015057	12015380
chr8	12193985	12194767
chr8	12436242	12437031
chr8	13132908	13133685
chr8	13544845	13545101
chr8	21812166	21812543
chr8	22197679	22198326
chr8	22222576	22222821
chr8	22422615	22422962
chr8	22574214	22574839
chr8	22658482	22659671
chr8	26609415	26610016
chr8	27204910	27205331
chr8	27454601	27454868
chr8	27891679	27892217
chr8	27993450	27993774
chr8	28072759	28073354
chr8	28562762	28563041
chr8	28835179	28835443
chr8	29230128	29230355
chr8	30170298	30170540
chr8	33319784	33320159
chr8	38475588	38476327
chr8	38549224	38549596
chr8	38552223	38552549
chr8	39113056	39113528
chr8	39995717	39995998
chr8	41612401	41613207
chr8	41844822	41845086
chr8	42196128	42196686
chr8	42209647	42210113
chr8	47826566	47826961
chr8	47903467	47903699
chr8	47904452	47904719
chr8	55913817	55914533
chr8	56080958	56081194
chr8	56189038	56189507
chr8	60611046	60611350
chr8	62701700	62702095
chr8	62856460	62856732
chr8	63165748	63165929
chr8	65717225	65717665
chr8	71975275	71975571
chr8	73103350	73103662
chr8	73250408	73250700
chr8	75483369	75483682
chr8	78393461	78393723
chr8	86036726	86037003
chr8	94242048	94242493
chr8	95758729	95759082
chr8	96164361	96164640
chr8	96315817	96316257
chr8	97452589	97452974
chr8	98163785	98164015
chr8	101117485	101118145
chr8	101632373	101632819
chr8	102331186	102331605
chr8	102528500	102529222
chr8	102541546	102542185
chr8	106577640	106577957
chr8	107755613	107755869
chr8	115648180	115648583
chr8	116728498	116728962
chr8	118510532	118510803
chr8	119721950	119722348
chr8	120939051	120939382
chr8	123022431	123022792
chr8	123126466	123126740
chr8	123630348	123630967
chr8	124561548	124561806
chr8	125164984	125165266
chr8	125871485	125871738
chr8	127822611	127823052
chr8	130194540	130195019
chr8	132875474	132875946
chr8	139130253	139130633
chr8	139156507	139157139
chr8	141034541	141034881
chr8	141059988	141060478
chr8	141160813	141161402
chr8	141183526	141183958
chr8	141236741	141236957
chr8	141384657	141384912
chr8	141431493	141432044
chr8	142676011	142676429
chr8	143231370	143231867
chr8	143345219	143345624
chr8	143718814	143719073
chr8	144189481	144189912
chr8	144274040	144274692
chr8	144766986	144767135
chr8	144997671	144997968
chr10	810358	810584
chr10	844639	844847
chr10	1109941	1110505
chr10	2928239	2928578
chr10	3122568	3122808
chr10	3162487	3162905
chr10	5089893	5090326
chr10	6230272	6230739
chr10	11713138	11713510
chr10	11819932	11820150
chr10	12448745	12449073
chr10	13777854	13778476
chr10	14536977	14537411
chr10	17244796	17245101
chr10	17435122	17435499
chr10	21675082	21675477
chr10	24360604	24360822
chr10	28592866	28593376
chr10	30414068	30414310
chr10	30493660	30494504
chr10	34124847	34125091
chr10	34682002	34682256
chr10	35635518	35635801
chr10	43078983	43079203
chr10	43093410	43093749
chr10	44517363	44517935
chr10	45558298	45558796
chr10	46217490	46217919
chr10	47179269	47179642
chr10	48551871	48552104
chr10	49379617	49379956
chr10	50412409	50412949
chr10	60180264	60180478
chr10	60964207	60964714
chr10	61835137	61835412
chr10	68097129	68097488
chr10	68785916	68786301
chr10	69728400	69728911
chr10	70667131	70667697
chr10	71323492	71323706
chr10	71570059	71570490
chr10	72740618	72740874
chr10	74756147	74756507
chr10	79003324	79003738
chr10	79286227	79286861
chr10	79938809	79939371
chr10	80511451	80511702
chr10	80662715	80662968
chr10	81019165	81019453
chr10	84148072	84148440
chr10	84205538	84205910
chr10	84267548	84267827
chr10	84429962	84430379
chr10	87456917	87457169
chr10	87763186	87763709
chr10	90865477	90865707
chr10	92327562	92328379
chr10	92544288	92544840
chr10	93028969	93029210
chr10	95406914	95407289
chr10	96017279	96017687
chr10	96470140	96470625
chr10	97355686	97355974
chr10	98259846	98260401
chr10	100637834	100638084
chr10	100865025	100865388
chr10	101014348	101014584
chr10	101289486	101289875
chr10	101767548	101767994
chr10	101889673	101890039
chr10	102009824	102010220
chr10	102669520	102670050
chr10	102927421	102928063
chr10	103069448	103069912
chr10	103125821	103126183
chr10	103542643	103543332
chr10	103592772	103593250
chr10	103612341	103612904
chr10	103726558	103727132
chr10	103890331	103890643
chr10	103908124	103908810
chr10	104027902	104028551
chr10	108783902	108784246
chr10	116947159	116947479
chr10	119020535	119021009
chr10	119834043	119834521
chr10	120508406	120508798
chr10	122786316	122786656
chr10	124692117	124692327
chr10	124992475	124992962
chr10	124997873	124998522
chr10	125982256	125982626
chr10	128078139	128078786
chr10	132142491	132142989
chr10	132537031	132537921
chr10	132555052	132555690
chr10	133663641	133663861
chr7	226100	226719
chr7	602176	602983
chr7	786410	786955
chr7	1177063	1177355
chr7	3995270	3995548
chr7	5677869	5678416
chr7	6160248	6160588
chr7	6475448	6475722
chr7	6495698	6495940
chr7	6602124	6602739
chr7	7719317	7719625
chr7	13263030	13263256
chr7	16620144	16620434
chr7	16923031	16923452
chr7	18356175	18356461
chr7	22726293	22726750
chr7	24665731	24665991
chr7	26500849	26501057
chr7	27677925	27678252
chr7	27961292	27961570
chr7	28102791	28103181
chr7	29588942	29589488
chr7	30062475	30062898
chr7	31115045	31115289
chr7	33886077	33886452
chr7	35727581	35727961
chr7	36987132	36987552
chr7	37550886	37551384
chr7	38330926	38331183
chr7	38398807	38399042
chr7	43572512	43572827
chr7	44196501	44196673
chr7	46486925	46487203
chr7	47457638	47458500
chr7	47594403	47594785
chr7	48424856	48425073
chr7	50068134	50068412
chr7	50595567	50595781
chr7	51302775	51303083
chr7	55557636	55558224
chr7	55641263	55641694
chr7	65952973	65953353
chr7	67358320	67359166
chr7	69412496	69412997
chr7	73213062	73213653
chr7	74417427	74418204
chr7	75404693	75405131
chr7	76609884	76610199
chr7	77155143	77155426
chr7	87362460	87362765
chr7	92904375	92904638
chr7	97187150	97187363
chr7	99459119	99459526
chr7	99913155	99913611
chr7	101235106	101235347
chr7	101411288	101411857
chr7	102715686	102716006
chr7	102875816	102876293
chr7	104096738	104097036
chr7	104848322	104848718
chr7	104945056	104945406
chr7	105656968	105657436
chr7	108418937	108419370
chr7	108497176	108497459
chr7	112481759	112482280
chr7	116802857	116803167
chr7	117086918	117087123
chr7	117212929	117213299
chr7	118081049	118081477
chr7	118590079	118590418
chr7	125599432	125599736
chr7	126803140	126803399
chr7	127107565	127108190
chr7	128035790	128036012
chr7	128321942	128322512
chr7	128347682	128347848
chr7	128381218	128381610
chr7	128398620	128399022
chr7	129472415	129472698
chr7	134514633	134514932
chr7	137656182	137656588
chr7	137882199	137882637
chr7	140741383	140741793
chr7	142556810	142557095
chr7	142587583	142588034
chr7	149310123	149310687
chr7	150399975	150400661
chr7	151313716	151314252
chr7	154685017	154685253
chr7	155166733	155167213
chr7	155190543	155191038
chr7	155291016	155291529
chr7	155815175	155815598
chr7	157004083	157004378
chrX	568417	568652
chrX	1673328	1673602
chrX	3638352	3638605
chrX	9885207	9885490
chrX	10119284	10120086
chrX	11105138	11105403
chrX	11117686	11118108
chrX	11559025	11559273
chrX	15703843	15704146
chrX	17923656	17923884
chrX	20252958	20253462
chrX	37697237	37697561
chrX	38754204	38754403
chrX	39855662	39856073
chrX	43882287	43882732
chrX	46637921	46638144
chrX	47563818	47564055
chrX	47568900	47569243
chrX	48558112	48558687
chrX	48971407	48972662
chrX	49291790	49292295
chrX	49884334	49884823
chrX	53239571	53239813
chrX	53284586	53285083
chrX	54042793	54043038
chrX	56803418	56803840
chrX	65997812	65998709
chrX	68146142	68146364
chrX	68490708	68490970
chrX	72620570	72620823
chrX	74119125	74119768
chrX	100748161	100748522
chrX	100768756	100769116
chrX	102835889	102836180
chrX	102863756	102864088
chrX	110026219	110026624
chrX	110421092	110421539
chrX	110450113	110450439
chrX	115690699	115690945
chrX	120457773	120458177
chrX	123846506	123847012
chrX	129654263	129654981
chrX	129736438	129736854
chrX	149871990	149872282
chrX	149962919	149963155
chrX	150716868	150717125
chrX	152912188	152912428
chrX	152915497	152916071
chrX	153953280	153953985
chr20	364974	365251
chr20	671508	671913
chr20	856166	856828
chr20	986992	987363
chr20	1434954	1435394
chr20	2118691	2119141
chr20	2133502	2133794
chr20	3744892	3745510
chr20	4787087	4787470
chr20	6141025	6141288
chr20	10475014	10475740
chr20	11267160	11267646
chr20	13119562	13119827
chr20	16459386	16459656
chr20	16801993	16802368
chr20	17854343	17854604
chr20	17898595	17898985
chr20	21048568	21049272
chr20	22928673	22928971
chr20	23340580	23340827
chr20	23624043	23624689
chr20	25223012	25223666
chr20	31648011	31648603
chr20	31833468	31833717
chr20	33897345	33897850
chr20	34037072	34037640
chr20	34287786	34288378
chr20	34472570	34472979
chr20	35018002	35018319
chr20	35516353	35516594
chr20	35568695	35569052
chr20	35823216	35823561
chr20	36034518	36035253
chr20	36843089	36843827
chr20	37008001	37008253
chr20	37342763	37343004
chr20	37901839	37902484
chr20	38094373	38094591
chr20	38633622	38634094
chr20	38764557	38765260
chr20	39081104	39081585
chr20	39264463	39264901
chr20	41734470	41734753
chr20	41854842	41855259
chr20	41956371	41956606
chr20	43530628	43531213
chr20	44204206	44204690
chr20	44215127	44215323
chr20	44457112	44457377
chr20	44733430	44733698
chr20	44867571	44868049
chr20	45036120	45036571
chr20	45445892	45446310
chr20	46128626	46128854
chr20	46325020	46325311
chr20	46438221	46438495
chr20	46521023	46521349
chr20	47272845	47273140
chr20	47725332	47725861
chr20	47768393	47768880
chr20	48769357	48769845
chr20	49347859	49348142
chr20	50913919	50914429
chr20	51500367	51501278
chr20	51661444	51662133
chr20	52128426	52128835
chr20	53934412	53934840
chr20	54228899	54229279
chr20	56372860	56373237
chr20	56429326	56430125
chr20	56577580	56577831
chr20	58447843	58448202
chr20	58550660	58551004
chr20	60225007	60225256
chr20	62032663	62033306
chr20	62652023	62652663
chr20	62907468	62907696
chr20	64037885	64038090
chr20	64054296	64054716
chr20	64120331	64120748
chr13	20993501	20994121
chr13	21567365	21568226
chr13	24630799	24631075
chr13	24985062	24985431
chr13	26941438	26942230
chr13	27667013	27667232
chr13	29457281	29457640
chr13	29923882	29924487
chr13	30113029	30113251
chr13	39016673	39017088
chr13	39811742	39811963
chr13	41588844	41589240
chr13	42970838	42971082
chr13	46323921	46324212
chr13	49421386	49421815
chr13	51849605	51849986
chr13	75674462	75674702
chr13	75716768	75717196
chr13	76016819	76017264
chr13	79424114	79424386
chr13	79458006	79458296
chr13	94435552	94436061
chr13	94614164	94614408
chr13	97749254	97749542
chr13	97873414	97873891
chr13	98466693	98467024
chr13	98476289	98476910
chr13	99265943	99266168
chr13	99442344	99442611
chr13	101757483	101757763
chr13	102724907	102725283
chr13	105443449	105443725
chr13	110415654	110416182
chr13	110625676	110626284
chr13	111099375	111099589
chr13	112444016	112444317
chr13	113176380	113176592
chr13	113664612	113665172
chr13	114019376	114019708
chr9	4700066	4700412
chr9	4980024	4980303
chr9	6829004	6829357
chr9	14661556	14661791
chr9	17531709	17531915
chr9	18442683	18443025
chr9	19030980	19031206
chr9	21466000	21466230
chr9	22159044	22159454
chr9	32579792	32580034
chr9	33125785	33126332
chr9	34664339	34664592
chr9	35688765	35689015
chr9	35859319	35859828
chr9	35954988	35955265
chr9	36748227	36748787
chr9	36761079	36761334
chr9	36991618	36991887
chr9	37415243	37415630
chr9	37430786	37431172
chr9	70467160	70467741
chr9	71285151	71285439
chr9	76576357	76576753
chr9	77807273	77807698
chr9	89359123	89359365
chr9	89549091	89549386
chr9	91500405	91501055
chr9	91836522	91836795
chr9	92481181	92481622
chr9	92687016	92687307
chr9	93525450	93525928
chr9	93531406	93531718
chr9	94649014	94649654
chr9	95131244	95131651
chr9	95157625	95158246
chr9	96327791	96328058
chr9	96442587	96442882
chr9	96574846	96575476
chr9	99075199	99075718
chr9	99884140	99884431
chr9	100437923	100438168
chr9	100505575	100505889
chr9	107172229	107172516
chr9	109411971	109412235
[truncated: 372 more rows]

## Sheet: Kit-Activated(EGR1-Insensitive)
chr	start	end
chr3	4531417	4531889
chr3	9448720	9448993
chr3	9778113	9778413
chr3	10017851	10018327
chr3	10667939	10668233
chr3	11334923	11335323
chr3	11982229	11982740
chr3	12098059	12098283
chr3	12287555	12288066
chr3	12569902	12570243
chr3	13537891	13538248
chr3	15010702	15010983
chr3	15011126	15011755
chr3	15040816	15041515
chr3	15305328	15305573
chr3	16309598	16309884
chr3	17183985	17184271
chr3	20054522	20055411
chr3	23215293	23215529
chr3	28268543	28268839
chr3	32951410	32951796
chr3	33067465	33067804
chr3	34328104	34328434
chr3	36954828	36955147
chr3	37054415	37054779
chr3	38084395	38085229
chr3	42070464	42071015
chr3	42605894	42606183
chr3	43455159	43455565
chr3	44885608	44885972
chr3	47016928	47017452
chr3	47298479	47298901
chr3	47422249	47422702
chr3	48402225	48402622
chr3	48564056	48564314
chr3	48595520	48595995
chr3	49013709	49014008
chr3	49273915	49274119
chr3	49884076	49884417
chr3	50212588	50212867
chr3	52062577	52062945
chr3	52307727	52308126
chr3	52636728	52637307
chr3	52670648	52671449
chr3	52679892	52680180
chr3	52848581	52849030
chr3	53122395	53122947
chr3	53242230	53242534
chr3	57951381	57951945
chr3	58176833	58177119
chr3	63351230	63351475
chr3	72066418	72066633
chr3	72482931	72483246
chr3	72818759	72819237
chr3	98556235	98556640
chr3	101827654	101828227
chr3	105997793	105998237
chr3	108099264	108099560
chr3	108117271	108117600
chr3	112097418	112097865
chr3	115790758	115791133
chr3	120003984	120004302
chr3	122509033	122509302
chr3	124563453	124563712
chr3	125141791	125142349
chr3	126034495	126035210
chr3	126886290	126886584
chr3	128067596	128067895
chr3	128467106	128467504
chr3	128547273	128548144
chr3	128585159	128585522
chr3	129230329	129231006
chr3	129413711	129414477
chr3	136343818	136344272
chr3	142948231	142948477
chr3	149494757	149495139
chr3	149530694	149530956
chr3	150751186	150751627
chr3	160140664	160141360
chr3	160173516	160173793
chr3	160444486	160444734
chr3	171407775	171408113
chr3	171516833	171517119
chr3	175386638	175387172
chr3	183266014	183266332
chr3	184149849	184150121
chr3	184180174	184180496
chr3	184346892	184347087
chr3	186189576	186189881
chr3	186217673	186218268
chr3	186882824	186883283
chr3	187098934	187099244
chr3	194089334	194090054
chr3	194578054	194578366
chr3	196046138	196046931
chr3	196813863	196814305
chr3	197516521	197516878
chr3	198071876	198072290
chr14	21894142	21894571
chr14	22268682	22269122
chr14	22898416	22898660
chr14	23146326	23146974
chr14	35365374	35365900
chr14	49962427	49963024
chr14	52563211	52563545
chr14	52840962	52841244
chr14	55388129	55388590
chr14	55398695	55399092
chr14	55463327	55463876
chr14	56555994	56556210
chr14	57349154	57349655
chr14	57692730	57692993
chr14	64232304	64232694
chr14	64363400	64363794
chr14	69137937	69138180
chr14	69643487	69643784
chr14	70987073	70987403
chr14	71751222	71751618
chr14	72518774	72519243
chr14	72962767	72963356
chr14	74459379	74459911
chr14	74793808	74794042
chr14	76773544	76773912
chr14	76904848	76905219
chr14	78005333	78005787
chr14	78254069	78254325
chr14	80930635	80931334
chr14	81200105	81200441
chr14	90495134	90495844
chr14	91119998	91120322
chr14	91361277	91361745
chr14	91385777	91386074
chr14	93269328	93270001
chr14	94056473	94057158
chr14	96802909	96803449
chr14	99667906	99668162
chr14	100297182	100297814
chr14	100375506	100375782
chr14	101073192	101073537
chr14	101733179	101733473
chr14	103136868	103137279
chr14	103372539	103372960
chr14	104700261	104701172
chr14	106848387	106848753
chr1	2019084	2019519
chr1	2561952	2562222
chr1	5917593	5917968
chr1	6108858	6109525
chr1	6317477	6317717
chr1	7810421	7810718
chr1	8859245	8859725
chr1	8862542	8862897
chr1	9275200	9276039
chr1	9280380	9280920
chr1	10510598	10511531
chr1	11796473	11796749
chr1	12052003	12052474
chr1	14897168	14897413
chr1	15543319	15544133
chr1	15799105	15799316
chr1	15919370	15919642
chr1	16122959	16123264
chr1	17233778	17234066
chr1	19003269	19003903
chr1	19203465	19203780
chr1	19341349	19341957
chr1	19949026	19949346
chr1	20978447	20978907
chr1	21294732	21295351
chr1	21627144	21627405
chr1	23521662	23521856
chr1	23756755	23757063
chr1	23907709	23908134
chr1	24191923	24192248
chr1	24365273	24365911
chr1	24683553	24684152
chr1	24714775	24715686
chr1	25469207	25469444
chr1	25568921	25569255
chr1	27863191	27863547
chr1	28065910	28066276
chr1	30638887	30639350
chr1	30754697	30754947
chr1	32235874	32236519
chr1	32307329	32307687
chr1	32789328	32789715
chr1	32981250	32981508
chr1	34696283	34696548
chr1	35180692	35181411
chr1	35355894	35356251
chr1	37556734	37557039
chr1	40868278	40868681
chr1	41493051	41493452
chr1	42178370	42178668
chr1	42723475	42723925
chr1	43321326	43321758
chr1	43929579	43929883
chr1	44072245	44072533
chr1	44714672	44715481
chr1	46274255	46274523
chr1	46508810	46509056
chr1	46557479	46557784
chr1	51569742	51570145
chr1	52071670	52071921
chr1	53919773	53920107
chr1	54073859	54074279
chr1	58848876	58849163
chr1	61160536	61160807
chr1	65260956	65261324
chr1	86774271	86774629
chr1	89865843	89866427
chr1	99680338	99680635
chr1	108551251	108551842
chr1	109149220	109149702
chr1	109191385	109191642
chr1	109298644	109298922
chr1	112791234	112791607
chr1	115179268	115179962
chr1	116538580	116539154
chr1	116556341	116557105
chr1	117094030	117094298
chr1	121157630	121157988
chr1	145122239	145122716
chr1	150604584	150605185
chr1	151494792	151495249
chr1	151585640	151585909
chr1	153277953	153278347
chr1	153548730	153548967
chr1	153597117	153597554
chr1	153750442	153751060
chr1	154170938	154171216
chr1	154616884	154617294
chr1	154714599	154714939
chr1	155536175	155536840
chr1	155706001	155706426
chr1	156755592	156755919
chr1	165408579	165408891
chr1	168320846	168321358
chr1	171794123	171794390
chr1	173590406	173591081
chr1	182107183	182107578
chr1	186325321	186325583
chr1	200483468	200483963
chr1	200708620	200709112
chr1	201019481	201019762
chr1	202029223	202029631
chr1	202236276	202236707
chr1	202531874	202532726
chr1	202952774	202953071
chr1	203756392	203756888
chr1	204425864	204426398
chr1	204623281	204623805
chr1	206001030	206001865
chr1	206504102	206504465
chr1	209884700	209885044
chr1	211378886	211379140
chr1	211537137	211537778
chr1	212161479	212161799
chr1	212234441	212234950
chr1	217482299	217482904
chr1	220545088	220545344
chr1	223654963	223655532
chr1	223700917	223701605
chr1	224542824	224543172
chr1	225454518	225455154
chr1	225508578	225508880
chr1	225823938	225824337
chr1	226403484	226403653
chr1	226569896	226570257
chr1	226643084	226643583
chr1	227934697	227935400
chr1	228842104	228842565
chr1	228955664	228956053
chr1	229410933	229411397
chr1	230073370	230073833
chr1	230104641	230105154
chr1	230542122	230542419
chr1	234840911	234841200
chr1	235011552	235012275
chr1	235067421	235068054
chr1	235908797	235909113
chr1	235910394	235911042
chr1	246658609	246658941
chr15	22888099	22888489
chr15	41150728	41151169
chr15	41894730	41895274
chr15	41917726	41918217
chr15	42499323	42499550
chr15	43469844	43470278
chr15	44298984	44299229
chr15	44489317	44489874
chr15	48565911	48566287
chr15	48802851	48803245
chr15	49036730	49037199
chr15	50978848	50979574
chr15	51726335	51726792
chr15	51875296	51875575
chr15	62022068	62022285
chr15	62241225	62241637
chr15	63480985	63481496
chr15	63892754	63893228
chr15	63896877	63897206
chr15	65009079	65009322
chr15	65489131	65489439
chr15	65819564	65820151
chr15	66720314	66720640
chr15	70160303	70160624
chr15	70492316	70492584
chr15	72628307	72628552
chr15	74768879	74769152
chr15	74818646	74819085
chr15	75360475	75360852
chr15	75553650	75553924
chr15	75703731	75703929
chr15	76327182	76327937
chr15	77887726	77888281
chr15	78930652	78931552
chr15	80093811	80094477
chr15	80159777	80160285
chr15	80955639	80956253
chr15	89068282	89068805
chr15	89405133	89405399
chr15	90165566	90166106
chr15	92954654	92954905
chr15	101199773	101200168
chr15	101456143	101456447
chr15	101980122	101981072
chr16	282971	283286
chr16	626860	627360
chr16	1884190	1884569
chr16	2019663	2019845
chr16	2244385	2244873
chr16	2785003	2785933
chr16	3642560	3643238
chr16	4359108	4359375
chr16	4944662	4945218
chr16	9068234	9068737
chr16	10250220	10250523
chr16	10961283	10961642
chr16	11016800	11017400
chr16	11239688	11239964
chr16	11363201	11363662
chr16	11597077	11598049
chr16	14399286	14399726
chr16	16271552	16271989
chr16	18998565	18999156
chr16	21947254	21947614
chr16	22199622	22199932
chr16	22250352	22250877
chr16	22312976	22313523
chr16	23124408	23124700
chr16	24748223	24748787
chr16	25210735	25211127
chr16	27253254	27253918
chr16	28189287	28189582
chr16	29028924	29029729
chr16	30458745	30459136
chr16	30972938	30973189
chr16	31052010	31052591
chr16	48231907	48232163
chr16	48577063	48577335
chr16	53768553	53768897
chr16	55437648	55437917
chr16	56344001	56344515
chr16	57446512	57446716
chr16	58020724	58020945
chr16	58222482	58222782
chr16	58366158	58366631
chr16	58418523	58418954
chr16	66444019	66444270
chr16	66525880	66526173
chr16	66717016	66717631
chr16	66909816	66910057
chr16	66930272	66930576
chr16	67190417	67190889
chr16	67311609	67312340
chr16	67917884	67918247
chr16	69365166	69365641
chr16	69503273	69503617
chr16	70253925	70254108
chr16	70579582	70580276
chr16	70746040	70747042
chr16	75080288	75080546
chr16	79008090	79008373
chr16	81568280	81568748
chr16	81703330	81703975
chr16	82252646	82252921
chr16	84156610	84156826
chr16	85395446	85396007
chr16	85592699	85593037
chr16	86929108	86929541
chr16	86931382	86931731
chr16	87723047	87723651
chr16	87834607	87834888
chr16	87835926	87836682
chr16	88713423	88714566
chr16	88782435	88782716
chr16	89388039	89388353
chr19	587030	587245
chr19	719123	719524
chr19	958906	959233
chr19	2231677	2231886
chr19	2618679	2618910
chr19	2722904	2723415
chr19	3154929	3155524
chr19	3207463	3207719
chr19	3812349	3812754
chr19	4058012	4058924
chr19	4657361	4657561
chr19	4870173	4870407
chr19	5718589	5718900
chr19	5773554	5774080
chr19	5988884	5989084
chr19	6087903	6088218
chr19	6411796	6412986
chr19	6417768	6418010
chr19	7554964	7555625
chr19	7649406	7649785
chr19	7670161	7670455
chr19	7908129	7908382
chr19	8272150	8272482
chr19	10112895	10113876
chr19	10303893	10304228
chr19	10514211	10514456
chr19	10760255	10760586
chr19	10915548	10916160
chr19	11568169	11568598
chr19	12844068	12844293
chr19	13089207	13089677
chr19	14448498	14448716
chr19	14585204	14585984
chr19	14589482	14590121
chr19	16063980	16064214
chr19	16141116	16141522
chr19	16279227	16279555
chr19	17080060	17080264
chr19	17108014	17108495
chr19	17721549	17722066
chr19	17797401	17797970
chr19	17865627	17866252
chr19	18501911	18502242
chr19	19403408	19403705
chr19	32373726	32374224
chr19	33273388	33274606
chr19	35405178	35405666
chr19	38290451	38291282
chr19	38681101	38681397
chr19	41870282	41870868
chr19	41872999	41873593
chr19	42311664	42311908
chr19	44666911	44667518
chr19	45526274	45526501
chr19	45848937	45849229
chr19	47210600	47211167
chr19	47315277	47315800
chr19	47383448	47383757
chr19	48462395	48462770
chr19	48488024	48488289
chr19	49793508	49793806
chr19	50003775	50004347
chr19	50374612	50374943
chr19	50479150	50479410
chr19	50601579	50602168
chr19	50774166	50774464
chr19	50794714	50795182
chr19	50878813	50879213
chr19	50896581	50897119
chr19	51380893	51381183
chr19	54210773	54211205
chr19	55639093	55639331
chr19	56111613	56112097
chr19	57301794	57302480
chr18	3209870	3210202
chr18	8890984	8891414
chr18	11676857	11677236
chr18	22223675	22224039
chr18	22580285	22580529
chr18	26103629	26103878
chr18	32308837	32309073
chr18	35052076	35052384
chr18	45802559	45803423
chr18	47247211	47247774
chr18	48873249	48873665
chr18	49161706	49161982
chr18	58125255	58125486
chr18	58314311	58314708
chr18	70234643	70235286
chr18	79509160	79509585
chr18	79791089	79791497
chr18	80257756	80258131
chr4	1043519	1044041
chr4	1928545	1929605
chr4	2433023	2433599
chr4	2803685	2804079
chr4	5206458	5206722
chr4	5365702	5366081
chr4	6834867	6835240
chr4	6942246	6942803
chr4	7033486	7034040
chr4	10106357	10107017
chr4	14924169	14924639
chr4	26765503	26766055
chr4	38189394	38189792
chr4	39319668	39319990
chr4	48699977	48700213
chr4	48909652	48910026
chr4	53491096	53491305
chr4	54683670	54683968
chr4	55503068	55503546
chr4	67713909	67714541
chr4	68152471	68152856
chr4	70855466	70855764
chr4	77232476	77233038
chr4	84814161	84814744
chr4	86977609	86978106
chr4	94300766	94301347
chr4	94307296	94307558
chr4	98822172	98822474
chr4	102627791	102628163
chr4	103040462	103040716
chr4	105620948	105621277
chr4	109576538	109576898
chr4	111960193	111960538
chr4	112647835	112648090
chr4	113355481	113356248
chr4	128871714	128872431
chr4	139172233	139172552
chr4	143403525	143403807
chr4	147160966	147161219
chr4	168451563	168452255
chr4	173485286	173485547
chr4	182189558	182189861
chr4	182975578	182976122
chr4	183183331	183183687
chr4	184417917	184418233
chr4	185359819	185360086
chr22	17359543	17359861
chr22	17753293	17753946
chr22	19011540	19012026
chr22	19497000	19497745
chr22	19963036	19963361
chr22	20577588	20577834
chr22	20805968	20806226
chr22	21555926	21556394
chr22	21755844	21756109
chr22	21961784	21962319
chr22	22722024	22722314
chr22	23219851	23220157
chr22	23716038	23716349
chr22	24402519	24402793
chr22	24445516	24445795
chr22	24486470	24486930
chr22	29291288	29291784
chr22	29588031	29588291
chr22	29994407	29994690
chr22	31660951	31661283
chr22	31829437	31829890
chr22	32558603	32559100
chr22	35604755	35605178
chr22	37303773	37304209
chr22	37304672	37304911
chr22	37533981	37534284
chr22	39308614	39309129
chr22	40055313	40055951
chr22	40196638	40197066
chr22	40499157	40499579
chr22	40534960	40535318
chr22	40732646	40733027
chr22	40864091	40864360
chr22	41401918	41402361
chr22	41608531	41609048
chr22	42184896	42185300
chr22	46233246	46233676
chr22	47107232	47107851
chr22	50058085	50058954
chr22	50118501	50119362
chr12	182541	182940
chr12	1776158	1776946
chr12	6171244	6171722
chr12	6317416	6317903
chr12	6326363	6326617
chr12	6345346	6345986
chr12	15662633	15662957
chr12	24909756	24910114
chr12	26878059	26878277
chr12	31736467	31736886
chr12	31749049	31749636
chr12	32030144	32030377
chr12	32051509	32051924
chr12	32603847	32604249
chr12	40446365	40446707
chr12	49882478	49882849
chr12	49949458	49949801
chr12	50047882	50048222
chr12	50246929	50247613
chr12	52703838	52704280
chr12	53427934	53428627
chr12	56252920	56253522
chr12	57001307	57001729
chr12	57093951	57094246
chr12	57280125	57280649
chr12	62210414	62210642
chr12	62891624	62892112
chr12	75488627	75488907
chr12	81668501	81668836
chr12	85626461	85626989
chr12	89678063	89678613
chr12	93229286	93229937
chr12	101793399	101793965
chr12	104280444	104281021
chr12	108696457	108696750
chr12	108838236	108838941
chr12	110314337	110314700
chr12	110353942	110354594
chr12	110382695	110383135
chr12	111846760	111847109
chr12	113347773	113348254
chr12	116106952	116107261
chr12	116385182	116385467
chr12	119577918	119578544
chr12	119804152	119804694
chr12	120457228	120457464
chr12	121033767	121034241
chr12	121748256	121749268
chr12	121765586	121765969
chr12	121899067	121899459
chr12	122366735	122367227
chr12	122400396	122400825
chr12	123618259	123618821
chr12	123742981	123743411
chr12	124391379	124391607
chr12	124428464	124428755
chr12	124727338	124727727
chr12	131071303	131071559
chr12	132117151	132117875
chr12	132638667	132639234
chr12	132788569	132789183
chr12	132824162	132824375
chr17	309333	309805
chr17	597189	597660
chr17	933485	933775
chr17	1240426	1240836
chr17	1463211	1463552
chr17	1636034	1636469
chr17	2239931	2240419
chr17	2686738	2687244
chr17	3890074	3890347
chr17	4551186	4551431
chr17	4583834	4584246
chr17	7313301	7313519
chr17	7579128	7579713
chr17	7824096	7824375
chr17	9729006	9729347
chr17	16027596	16028622
chr17	17264337	17264720
chr17	17991012	17991290
chr17	18088969	18089241
chr17	18148924	18149129
chr17	18916714	18917514
chr17	20189315	20189710
chr17	21199323	21199809
chr17	28001197	28001548
chr17	28381572	28381859
chr17	29572843	29573123
chr17	29710862	29711300
chr17	30296687	30297149
chr17	30550573	30551266
chr17	31318293	31318691
chr17	31493259	31493507
chr17	32462405	32462643
chr17	32722506	32723183
chr17	34703666	34703904
chr17	35788259	35788771
chr17	37488812	37489141
chr17	37629193	37629660
chr17	38232774	38233261
chr17	38579925	38580245
chr17	39209788	39210121
chr17	39238624	39238962
chr17	39386209	39386479
chr17	39929242	39929608
chr17	40251623	40251934
chr17	40314606	40314950
chr17	41547850	41548294
chr17	42365156	42365502
chr17	43572473	43572768
chr17	44208445	44208676
chr17	45252668	45252932
chr17	45332807	45333467
chr17	45719703	45720067
chr17	46566369	46566773
chr17	46672825	46673104
chr17	46976684	46976943
chr17	47288470	47289234
chr17	47721090	47721591
chr17	48972331	48972711
chr17	49849351	49850134
chr17	53722435	53722837
chr17	56908284	56908576
chr17	58786252	58786685
chr17	58786965	58787311
chr17	59828981	59829796
chr17	59853236	59853512
chr17	60253112	60253584
chr17	62093491	62093845
chr17	64847866	64848127
chr17	66275610	66276107
chr17	66514181	66514640
chr17	67125350	67126012
chr17	67964451	67964715
chr17	68049046	68049457
chr17	72997641	72997941
chr17	75645491	75645742
chr17	75683556	75684541
chr17	76000161	76000894
chr17	76872483	76872718
chr17	77450327	77450701
chr17	78828517	78828790
chr17	78862071	78862615
chr17	79746216	79746607
chr17	79850661	79850983
chr17	79905727	79906204
chr17	80123767	80124108
chr17	80168472	80168787
chr17	80891521	80891904
chr17	81471928	81472347
chr17	81642058	81642561
chr17	82120166	82120452
chr17	82281922	82282394
chr17	82328145	82328362
chr17	82613934	82614189
chr2	8598216	8598643
chr2	9655479	9655836
chr2	9699483	9699804
chr2	9763479	9764177
chr2	9897301	9897795
chr2	10162065	10162524
chr2	10283179	10283643
chr2	10530730	10531433
chr2	10534812	10535111
chr2	10635262	10635955
chr2	18545397	18545816
chr2	20675063	20675379
chr2	23831962	23832224
chr2	24456569	24457101
chr2	24917139	24917433
chr2	25301506	25301921
chr2	25964748	25965354
chr2	26075248	26075476
chr2	26353009	26353220
chr2	26873710	26874036
chr2	27010724	27011130
chr2	27720099	27720562
chr2	31987442	31987852
chr2	32697091	32698031
chr2	37562300	37562611
chr2	38741045	38741714
chr2	42896819	42897343
chr2	43293782	43294483
chr2	43439338	43439649
chr2	43950480	43950871
chr2	45945232	45945805
chr2	46873629	46874165
chr2	53313638	53313955
chr2	54572282	54572619
chr2	54904034	54904501
chr2	55590828	55591253
chr2	58137272	58137506
chr2	60515883	60516282
chr2	61737902	61738171
chr2	65240735	65240984
chr2	65299322	65299588
chr2	65320434	65320724
chr2	65366611	65366925
chr2	68423915	68424403
chr2	68992781	68993282
chr2	69603413	69603692
chr2	69773328	69773562
chr2	71359244	71359691
chr2	71609452	71609821
chr2	71667738	71668087
chr2	73859767	73860055
chr2	74740710	74741050
chr2	83587403	83587646
chr2	85003723	85004312
chr2	85053833	85054186
chr2	85545988	85547186
chr2	85662847	85663372
chr2	87469464	87470118
chr2	96063114	96063693
chr2	97619155	97619747
chr2	100237791	100238050
chr2	102338054	102338311
chr2	105396786	105397060
chr2	105406201	105406834
chr2	106115201	106115642
chr2	108637302	108637643
chr2	111450600	111450861
chr2	112881210	112881721
chr2	113240834	113241279
chr2	113677372	113677695
chr2	119248344	119248636
chr2	120323904	120324408
chr2	120829024	120829713
chr2	120934809	120935079
chr2	121748244	121748535
chr2	126657944	126658198
chr2	127696151	127696410
chr2	128080025	128080619
chr2	128727994	128728287
chr2	135819299	135819580
chr2	136327494	136327849
chr2	151760205	151760701
chr2	152586138	152586385
chr2	158381263	158381505
chr2	164896699	164896957
chr2	171083427	171083829
chr2	171225297	171225582
chr2	172442043	172442385
chr2	174234483	174235099
chr2	174376971	174377438
chr2	174998470	174998758
chr2	177168317	177168637
chr2	177306577	177306851
chr2	179825541	179825845
chr2	187552998	187553632
chr2	189641559	189642089
chr2	201709802	201710109
chr2	202780602	202781108
chr2	203811662	203811919
chr2	205612716	205613075
chr2	207311335	207311749
chr2	216775068	216775477
chr2	219287956	219288200
chr2	219469404	219469670
chr2	231451627	231452490
chr2	233350726	233351089
chr2	233413605	233413900
chr2	236175566	236175889
chr2	237687704	237688036
chr2	237731683	237731996
chr2	237905220	237905612
chr2	239378266	239378585
chr2	239927361	239927841
chr2	241561806	241562188
chr2	241665294	241665805
chr2	241866084	241866713
chr21	5101386	5102140
chr21	6043608	6044201
chr21	6125552	6126064
chr21	6437796	6438112
chr21	6441407	6442019
chr21	25573841	25574269
chr21	26140186	26140465
chr21	32306025	32306437
chr21	32364886	32365157
chr21	32911987	32912299
chr21	33047285	33047706
chr21	33078915	33079394
chr21	33395934	33396280
chr21	33419539	33419958
chr21	36203554	36203985
chr21	36478206	36478722
chr21	36783965	36784438
chr21	38277401	38278133
chr21	38797510	38797847
chr21	38839699	38840280
chr21	38955439	38955822
chr21	42097904	42098228
chr21	42832979	42833761
chr21	42850695	42851448
chr21	43494376	43495094
chr21	43826183	43826423
chr21	43922085	43922670
chr21	45427724	45428057
chr21	46188433	46188703
chr5	657541	658277
chr5	912366	913091
chr5	33468873	33469223
chr5	39164865	39165191
chr5	41738744	41739337
chr5	54172101	54172338
chr5	55691876	55692137
chr5	55977888	55978467
chr5	62319331	62319761
chr5	65879710	65879996
chr5	65961726	65962014
chr5	66653345	66653771
chr5	70960532	70960812
chr5	72232402	72232633
chr5	76805663	76806587
chr5	77133064	77133438
chr5	77879805	77880337
chr5	78530377	78530712
chr5	82111246	82111541
chr5	86623869	86624318
chr5	87300781	87301161
chr5	109316661	109316986
chr5	112155404	112155670
chr5	115321359	115321610
chr5	115460439	115460783
chr5	115461546	115461834
chr5	121273925	121274463
chr5	122101792	122102055
chr5	124628918	124629664
chr5	132260774	132261197
chr5	132425700	132425888
chr5	133116676	133116904
chr5	133245582	133245864
chr5	133714065	133714668
chr5	134153747	134154006
chr5	134714180	134714855
chr5	135208535	135209175
chr5	135246721	135247247
chr5	135456060	135456814
chr5	137220373	137220867
chr5	138000186	138000442
chr5	140367938	140368188
chr5	141521064	141521544
chr5	149134209	149135005
chr5	149365453	149365759
chr5	149648853	149649493
chr5	149666146	149666584
chr5	150050255	150050581
chr5	150053249	150053631
chr5	151492765	151493084
chr5	170333112	170333504
chr5	172782256	172782509
chr5	173764360	173764934
chr5	176653373	176653798
chr5	177546289	177546737
chr5	178213816	178215228
chr5	178535182	178535724
chr5	179716206	179716994
chr5	180105832	180106134
chr5	181240259	181240488
chr8	8352210	8352712
chr8	10799832	10800133
chr8	11350815	11351126
chr8	11853834	11854385
chr8	22083155	22083943
chr8	22282351	22282938
chr8	22703355	22703726
chr8	23319748	23320504
chr8	28142283	28142775
chr8	28617020	28617285
chr8	31185165	31185819
chr8	40034063	40034296
chr8	41717840	41718119
chr8	41770515	41771023
chr8	41807067	41807677
chr8	55972095	55972595
chr8	60911578	60912042
chr8	60951025	60951363
chr8	63220338	63220644
chr8	66123889	66124202
chr8	71097592	71097993
chr8	80727569	80727826
chr8	81858833	81859282
chr8	95801804	95802271
chr8	96132851	96133044
chr8	100761902	100762112
chr8	101098337	101098913
chr8	101504413	101504927
chr8	102746813	102747619
chr8	104336956	104337326
chr8	104704343	104704588
chr8	109735303	109735556
chr8	118140792	118141222
chr8	122760221	122760585
chr8	124848073	124848463
chr8	125110627	125111263
chr8	125175136	125175779
chr8	125271223	125271858
chr8	125273893	125274188
chr8	125513091	125513416
chr8	131856754	131857463
chr8	132017480	132017796
chr8	133645202	133645549
chr8	140544849	140545444
chr8	140796882	140797304
chr8	142235060	142235355
chr8	143280835	143281065
chr8	143300688	143300978
chr8	143306420	143307096
chr8	143454429	143454977
chr8	143798242	143798486
chr8	143936449	143936831
chr8	144164617	144165127
chr8	144384090	144384373
chr8	144730027	144730375
chr10	986403	986750
chr10	3071514	3071738
chr10	3132456	3132990
chr10	6239191	6239629
chr10	17023430	17023766
chr10	22246592	22246880
chr10	24466340	24466609
chr10	24897237	24897667
chr10	24909019	24909344
chr10	24921220	24921714
chr10	28291823	28292270
chr10	28797195	28797478
chr10	29659059	29659287
chr10	31940867	31941251
chr10	31961505	31962286
chr10	35079832	35080081
chr10	35384544	35384765
chr10	43129234	43129666
chr10	45557576	45557840
chr10	46455993	46456587
chr10	49177451	49178000
chr10	70477745	70478104
chr10	71359247	71359891
chr10	71871346	71871692
chr10	73262166	73262545
chr10	75428481	75428804
chr10	77906999	77907461
chr10	78194703	78195621
chr10	79032411	79032987
chr10	79151583	79152069
chr10	79239220	79239649
chr10	87025720	87026190
chr10	87211868	87212248
chr10	87533689	87533955
chr10	87547730	87548256
chr10	87761802	87762186
chr10	90587101	90587550
chr10	91378063	91378378
chr10	95485136	95485785
chr10	95529021	95529312
chr10	96840866	96841241
chr10	97534834	97535247
chr10	97744262	97744746
chr10	97861386	97861673
chr10	98142439	98142701
chr10	98323128	98323702
chr10	101015244	101015501
chr10	101071383	101071822
chr10	101235859	101236052
chr10	101649809	101650499
chr10	102453015	102453300
chr10	103254690	103255275
chr10	103504239	103504804
chr10	109915035	109915270
chr10	119006907	119007268
chr10	119664459	119664799
chr10	119682127	119682405
chr10	122141065	122141676
chr10	124733196	124733482
chr10	125141941	125142343
chr10	126062270	126062799
chr10	128088377	128088609
chr10	132257355	132257647
chr10	132443709	132443887
chr7	925605	925926
chr7	928578	928962
chr7	936411	937062
chr7	1425655	1426275
chr7	1533873	1534211
chr7	5500093	5500401
chr7	5524266	5524526
chr7	5773712	5774113
chr7	6640332	6640818
chr7	16709008	16709612
chr7	26187329	26188587
chr7	28005728	28006305
chr7	29932036	29932430
chr7	30290321	30290678
chr7	32670215	32670502
chr7	35106712	35107088
chr7	43943115	43944045
chr7	44021266	44021466
chr7	47288177	47288376
chr7	47291411	47291785
chr7	47508021	47508934
chr7	47552698	47552919
chr7	65762669	65763002
chr7	66776427	66776700
chr7	72946232	72946535
chr7	73341958	73342217
chr7	73706479	73706701
chr7	73891873	73892367
chr7	74023103	74023401
chr7	74279662	74280014
chr7	74298810	74299088
chr7	77627360	77627608
chr7	82105493	82105943
chr7	98418885	98419199
chr7	99562910	99563214
chr7	101137151	101137393
chr7	102450332	102450610
chr7	103199269	103199567
chr7	103916023	103916271
chr7	103964368	103964889
chr7	105003166	105003803
chr7	105806661	105806894
chr7	106718226	106718543
chr7	107035413	107035777
chr7	116950966	116951336
chr7	123271121	123271630
chr7	128167510	128167757
chr7	128176736	128177074
chr7	130152682	130153093
chr7	131603938	131604249
chr7	133481683	133482066
chr7	133484089	133484491
chr7	134174726	134175208
chr7	141754985	141755235
chr7	149719031	149719356
chr7	149719996	149720327
chr7	150964751	150964920
chr7	151113788	151114284
chr7	151404264	151404507
chr7	151485488	151485688
chr7	151507209	151507533
chr7	152825934	152826180
chr7	156751209	156751708
chr7	157273437	157273916
chrX	1383532	1384091
chrX	8668661	8669333
chrX	15838077	15838357
chrX	18608031	18608316
chrX	23883947	23884180
chrX	39158862	39159684
chrX	41588325	41588600
chrX	45824521	45824861
chrX	107135777	107136021
chrX	110341465	110341756
chrX	119784880	119785216
chrX	120085516	120085918
chrX	120549821	120550399
chrX	123803353	123803892
chrX	125203999	125204387
chrX	132044906	132045555
chrX	150200968	150201333
chrX	152681035	152681344
chrX	152845802	152846214
chrX	153669047	153669580
chrX	153911008	153911368
chrX	154040120	154040788
chrX	155997403	155997911
chrX	156002370	156002803
chr20	584297	584772
chr20	836844	837076
chr20	1415859	1416404
chr20	2989508	2989835
chr20	4033741	4034004
chr20	4050509	4050972
chr20	10074523	10074938
chr20	17506234	17506460
chr20	17747378	17747910
chr20	25237487	25238345
chr20	32325744	32326256
chr20	33387093	33387560
chr20	34390715	34391201
chr20	35120126	35120710
chr20	35305575	35306083
chr20	35311504	35311723
chr20	35815194	35815519
chr20	36465480	36465782
chr20	36506334	36506582
chr20	37195617	37195852
chr20	37294992	37295347
chr20	38423619	38423874
chr20	38426087	38426358
chr20	39117588	39117906
chr20	41058148	41058766
chr20	41078417	41078663
chr20	44582337	44582827
chr20	47274549	47274847
chr20	47400642	47401042
chr20	47727480	47727807
chr20	49699342	49699617
chr20	50440571	50441192
chr20	50558449	50558913
chr20	50724895	50725340
chr20	51379796	51380099
chr20	51631039	51631713
chr20	53153871	53154246
chr20	53163449	53163870
chr20	57108203	57108622
chr20	57698123	57698537
chr20	58420755	58421277
chr20	58433735	58434066
chr20	62465469	62465749
chr20	62703516	62703847
chr20	62740201	62740815
chr13	19618973	19619395
chr13	26300122	26300483
chr13	26502920	26503248
chr13	27195214	27195738
chr13	27427028	27427306
chr13	29587515	29588005
chr13	30739923	30740655
chr13	32528435	32528692
chr13	32731673	32731938
chr13	39016184	39016511
chr13	44313328	44314106
chr13	44969939	44970173
chr13	45055601	45055873
chr13	52203933	52204260
chr13	95319070	95319340
chr13	95385894	95386203
chr13	97148859	97149403
chr13	97266404	97266668
chr13	98484719	98485238
chr13	98664085	98664403
chr13	99025933	99026536
chr13	99307815	99308358
chr13	99356949	99357690
chr13	112814947	112815266
chr13	113219322	113220013
chr13	113245919	113246376
chr13	114099215	114099612
chr9	806659	807144
chr9	4832984	4833486
chr9	32866297	32866695
chr9	32885663	32885901
chr9	32899221	32899558
chr9	33130557	33130762
chr9	33161043	33161348
chr9	33922047	33922618
chr9	34186233	34186603
chr9	34413294	34413662
chr9	34463717	34464238
chr9	35923869	35924779
chr9	36102359	36102773
chr9	36575413	36575657
chr9	36597414	36597705
chr9	36665825	36666464
chr9	36903452	36904154
chr9	37511042	37511367
chr9	37840626	37841076
chr9	37922973	37923377
chr9	37953754	37954304
chr9	67334780	67335037
chr9	69936452	69936830
chr9	74942882	74943207
chr9	77820175	77820844
chr9	77926328	77926615
chr9	77939179	77939448
chr9	83986950	83987408
chr9	90053092	90053324
chr9	91789940	91790283
chr9	101582661	101582927
chr9	101977675	101977918
chr9	109035778	109036437
chr9	109574364	109574597
chr9	114348823	114349449
chr9	120403150	120403777
chr9	122477407	122477797
chr9	124202313	124202949
chr9	124222809	124223381
chr9	124257823	124258825
chr9	124366545	124366980
chr9	124536792	124537021
chr9	124855994	124856402
chr9	125406594	125406867
chr9	125626191	125626741
chr9	125688790	125689203
chr9	127205101	127205354
chr9	127758840	127759172
chr9	128160767	128160975
chr9	128307274	128307998
chr9	128469075	128469520
chr9	130665767	130666118
chr9	131018533	131018927
chr9	131504077	131504414
chr9	133371471	133371765
chr9	133558842	133559171
chr9	134459218	134459561
chr9	135939309	135939902
chr9	136255191	136255533
chr9	136858905	136859643
chr11	393259	393519
chr11	394451	394778
chr11	662649	663144
chr11	702766	703190
chr11	755336	755698
chr11	762351	763069
chr11	1876464	1876669
chr11	2769018	2769452
chr11	2772736	2773079
chr11	2898770	2899008
chr11	4890172	4890604
chr11	9001807	9002100
chr11	9759659	9760005
chr11	10298410	10298648
chr11	10909202	10909866
chr11	12195891	12196157
chr11	14638627	14638898
chr11	19995070	19995515
chr11	20584188	20584691
chr11	22832387	22832594
chr11	27209580	27209990
chr11	28332517	28332743
chr11	32386745	32387158
chr11	33722536	33723381
chr11	35040167	35040528
chr11	36042064	36042476
chr11	43575512	43575760
chr11	43830865	43831336
chr11	45093206	45093800
chr11	45983003	45983693
chr11	46247141	46247410
chr11	46363559	46363882
chr11	47257761	47258244
chr11	47515209	47515737
chr11	47797702	47798013
chr11	47993416	47993845
chr11	57354679	57355166
chr11	57432473	57433228
chr11	57444403	57444755
chr11	60945200	60945628
chr11	61603090	61603617
chr11	62129890	62130138
chr11	62427748	62428214
chr11	62892373	62892983
chr11	63016794	63017074
chr11	65215517	65215994
chr11	65851208	65851573
chr11	66418145	66418573
chr11	67032893	67033190
chr11	68695564	68695985
chr11	68798177	68798683
chr11	68946508	68946936
chr11	69575986	69576281
chr11	70419972	70420369
chr11	72263376	72263691
chr11	73330624	73330915
chr11	73334336	73334831
chr11	73716179	73716451
chr11	75326111	75326846
chr11	75733679	75734164
chr11	77115150	77115420
chr11	77602025	77603023
chr11	77930382	77930670
chr11	82701929	82702369
chr11	93000455	93001378
chr11	93700833	93701266
chr11	94183809	94184236
chr11	94325734	94326072
chr11	101091700	101092115
chr11	108241713	108242045
chr11	111938880	111939161
chr11	119218206	119218846
chr11	119479788	119480010
chr11	120124992	120125435
chr11	122697649	122698006
chr11	122743881	122744320
chr11	122748967	122749327
chr11	122784637	122785096
chr11	122856494	122857082
chr11	124224853	124225231
chr11	126332184	126332733
chr11	129966076	129966657
chr11	130166280	130166837
chr11	130511773	130512085
chr11	135075711	135076190
chrY	2860511	2861083
chrY	7310915	7311254
chrY	8381491	8381738
chr6	3176777	3177087
chr6	3324257	3324994
chr6	3420004	3420258
chr6	4358518	4359050
chr6	4637648	4638109
chr6	4931476	4931867
chr6	5511932	5512266
chr6	7058395	7058920
chr6	7267212	7268053
chr6	7339165	7339437
chr6	15509642	15509917
chr6	15514155	15514847
chr6	15589065	15589306
chr6	17714952	17715633
chr6	17864080	17864663
chr6	25660506	25660863
chr6	26351364	26351929
chr6	26556448	26556943
chr6	27290537	27290951
chr6	28719378	28719966
chr6	30044470	30044846
chr6	30682130	30682411
chr6	31911450	31911763
chr6	32086676	32086937
chr6	33587616	33587833
chr6	34087327	34087803
chr6	34630028	34630449
chr6	34714622	34715136
chr6	34745231	34745895
chr6	34872388	34872939
chr6	34922265	34922728
chr6	35606190	35606502
chr6	35811119	35811541
chr6	36139437	36139747
chr6	37024668	37025084
chr6	37033251	37033524
chr6	37741890	37742251
chr6	39036849	39037561
chr6	41976834	41977159
chr6	42147979	42148451
chr6	42367717	42368241
chr6	43809365	43809749
chr6	43811060	43811435
chr6	43923418	43923775
chr6	43926631	43927193
chr6	44439809	44440024
chr6	45436760	45437156
chr6	57668180	57668405
chr6	73513983	73514956
chr6	85580544	85581319
chr6	90458220	90459158
chr6	90466477	90466978
chr6	90468113	90468469
chr6	106312949	106313402
chr6	106519444	106519952
chr6	108027645	108027902
chr6	108621122	108621464
chr6	111263838	111264218
chr6	112144498	112144885
chr6	118632428	118632665
chr6	118815539	118815968
chr6	125732353	125732782
chr6	128508769	128509365
chr6	130034436	130034875
chr6	133960048	133960403
chr6	149895951	149896402
chr6	150900044	150900406
chr6	154446558	154446958
chr6	154474786	154475021
chr6	155171067	155171526
chr6	156731509	156731843
chr6	156828304	156828754
chr6	157612809	157613569
chr6	158457790	158458519
chr6	160051267	160051816
chr6	161695042	161695332
chr6	166737251	166737720
chr6	167203843	167204285

## Sheet: Kit-Repressed(EGR1-Sensitive)
chr	start	end
chr3	8442965	8443697
chr3	9642745	9643143
chr3	9826964	9827115
chr3	11610125	11610769
chr3	11661894	11662247
chr3	18295229	18295815
chr3	23042352	23042657
chr3	23183619	23184059
chr3	24174624	24175016
chr3	28905602	28906234
chr3	32972595	32972993
chr3	33458184	33458822
chr3	33537096	33537525
chr3	33900586	33901490
chr3	35439458	35440135
chr3	36736175	36736957
chr3	37597712	37598066
chr3	37969548	37969786
chr3	38980825	38981593
chr3	38999951	39000471
chr3	41188339	41188628
chr3	43659354	43659679
chr3	44981711	44982225
chr3	45011719	45012191
chr3	45521915	45522779
chr3	45796310	45796902
chr3	45858989	45859547
chr3	47612240	47612539
chr3	48952430	48952850
chr3	57582853	57583214
chr3	60999901	61000557
chr3	61090352	61091064
chr3	61347855	61348556
chr3	63818616	63819014
chr3	66822269	66822602
chr3	68705915	68706622
chr3	72297973	72298255
chr3	75214404	75214621
chr3	81643804	81644040
chr3	86969838	86970097
chr3	87208999	87209419
chr3	87627385	87627790
chr3	88219135	88219692
chr3	99114629	99114910
chr3	99843162	99843981
chr3	100113007	100113531
chr3	102206465	102206862
chr3	102409043	102409437
chr3	106457314	106457816
chr3	107026011	107026261
chr3	107407176	107407966
chr3	107855727	107856131
chr3	110625289	110625859
chr3	112773786	112774230
chr3	112786037	112786678
chr3	112794607	112795191
chr3	113890169	113890578
chr3	115099966	115100713
chr3	116045333	116045609
chr3	117856405	117856712
chr3	121606146	121606407
chr3	124901374	124901772
chr3	126156468	126156848
chr3	128345290	128345746
chr3	129045706	129046058
chr3	130276235	130276483
chr3	136994789	136995622
chr3	139660545	139661693
chr3	141279231	141279782
chr3	143177886	143178344
chr3	146327197	146327464
chr3	146865200	146865459
chr3	148950894	148951141
chr3	150687606	150688061
chr3	153195504	153195793
chr3	154018161	154018398
chr3	155179389	155179891
chr3	155863285	155863858
chr3	156741788	156742304
chr3	158091588	158091825
chr3	159273119	159273371
chr3	169771838	169772057
chr3	170765478	170766004
chr3	171126564	171127067
chr3	171704056	171704369
chr3	172643370	172644176
chr3	176100215	176100867
chr3	176977237	176977788
chr3	177185121	177185346
chr3	178260862	178261783
chr3	179768093	179768490
chr3	179927171	179927506
chr3	184059466	184059755
chr3	184541159	184541423
chr3	185960600	185961245
chr3	190322075	190322695
chr3	196517920	196518396
chr14	19879175	19879657
chr14	20563907	20564277
chr14	20820111	20820885
chr14	20961047	20961684
chr14	22580609	22581066
chr14	23044901	23045869
chr14	23454351	23454869
chr14	24806101	24806549
chr14	35863273	35863568
chr14	36223427	36224177
chr14	36604723	36605593
chr14	38442140	38442530
chr14	43313561	43314090
chr14	45793033	45793483
chr14	49497621	49498087
chr14	52131723	52132127
chr14	57317289	57317557
chr14	60311412	60311888
chr14	62126926	62127364
chr14	65263217	65263773
chr14	65267761	65268422
chr14	65453526	65454218
chr14	66471595	66472014
chr14	70265430	70265780
chr14	71628217	71628641
chr14	71960442	71961051
chr14	75454010	75454257
chr14	75488799	75489112
chr14	78863244	78863524
chr14	80787308	80787766
chr14	80795164	80795438
chr14	85934288	85935105
chr14	88667471	88668042
chr14	92258996	92259296
chr14	99981497	99982296
chr14	104064066	104064410
chr14	104587832	104588049
chr1	6426320	6426670
chr1	7849436	7850032
chr1	10804254	10804702
chr1	11967056	11967551
chr1	13513609	13514416
chr1	16167719	16168160
chr1	18534438	18534935
chr1	18597231	18597903
chr1	22780788	22781029
chr1	31930869	31931203
chr1	32494221	32494583
chr1	35452233	35452642
chr1	35807572	35809304
chr1	37735381	37735607
chr1	41882091	41882762
chr1	42511668	42511894
chr1	45843455	45843888
chr1	47444669	47445084
chr1	51462414	51462658
chr1	51841071	51841504
chr1	57532141	57532682
chr1	59699327	59699564
chr1	66954751	66955397
chr1	69697405	69697831
chr1	72000788	72001119
chr1	74282006	74282472
chr1	76607719	76608107
chr1	78297871	78298298
chr1	84642502	84643121
chr1	84771909	84772961
chr1	86419330	86419613
chr1	86448371	86449023
chr1	87398579	87399051
chr1	88731207	88731888
chr1	90579299	90579518
chr1	90826854	90827127
chr1	99481439	99481685
chr1	100391748	100392040
chr1	107964982	107965348
chr1	108554751	108554974
chr1	109180958	109181457
chr1	111214464	111214906
chr1	113693013	113693651
chr1	119275272	119275729
chr1	143777876	143778520
chr1	145156849	145157509
chr1	148679843	148680086
chr1	149390285	149390949
chr1	150050649	150051031
chr1	150383733	150383991
chr1	151721377	151721614
chr1	152653887	152654476
chr1	154629045	154629648
chr1	155094249	155094714
chr1	155561853	155562074
chr1	158043319	158043563
chr1	165871252	165871746
chr1	166176362	166176813
chr1	166840418	166840934
chr1	167314562	167315180
chr1	169928806	169929202
chr1	173579935	173580505
chr1	174258148	174258570
chr1	174912870	174913828
chr1	175376090	175376660
chr1	181676358	181676699
chr1	182200455	182200853
chr1	182355401	182355786
chr1	182869163	182869728
chr1	183286960	183287255
chr1	184350480	184350926
chr1	184843575	184844119
chr1	185080045	185080783
chr1	185345950	185346348
chr1	190084589	190084835
chr1	195866531	195867363
chr1	195898857	195899296
chr1	196546295	196546618
chr1	199486850	199487151
chr1	202577340	202577761
chr1	202905357	202905665
chr1	207474295	207474538
chr1	208057097	208057706
chr1	210330248	210330623
chr1	210582402	210582921
chr1	211557065	211557781
chr1	213260707	213261023
chr1	213985300	213985591
chr1	214214020	214214683
chr1	216403623	216404090
chr1	216617349	216617970
chr1	216648122	216648627
chr1	220176512	220176959
chr1	221478115	221478386
chr1	225554305	225554543
chr1	229661742	229661891
chr1	229986789	229987262
chr1	230676978	230677735
chr1	230797609	230798389
chr1	231160976	231161398
chr1	231201906	231202408
chr1	233710055	233710460
chr1	239951600	239951825
chr1	241976255	241976782
chr15	21284405	21284637
chr15	22521636	22521902
chr15	23303341	23303564
chr15	23303691	23303883
chr15	23642446	23642935
chr15	26891386	26891873
chr15	28589074	28589294
chr15	29568872	29569127
chr15	30759747	30760056
chr15	36002463	36003345
chr15	41409686	41410039
chr15	41727205	41727516
chr15	44033936	44034270
chr15	44792643	44793301
chr15	48555186	48555993
chr15	49741733	49742304
chr15	49832662	49832896
chr15	50790779	50791140
chr15	51702810	51703226
chr15	52735348	52735805
chr15	57245817	57246125
chr15	58013884	58014763
chr15	58043239	58043523
chr15	58399823	58400165
chr15	63363350	63363593
chr15	63677773	63678136
chr15	65757136	65757775
chr15	65870405	65870671
chr15	68875476	68876338
chr15	69177427	69177871
chr15	70453738	70454189
chr15	73240954	73241192
chr15	75831249	75831914
chr15	76285268	76285532
chr15	77737494	77737848
chr15	77966843	77967107
chr15	79322877	79323335
chr15	79378434	79378714
chr15	82411718	82411971
chr15	90293403	90293789
chr15	91319011	91319497
chr15	92878587	92878774
chr15	93001918	93002169
chr15	95259501	95259859
chr15	98983291	98983653
chr15	99312143	99312704
chr15	99441998	99442859
chr15	99555928	99556534
chr15	99843165	99843795
chr15	101113684	101114012
chr15	101937285	101938005
chr16	2121440	2121683
chr16	9053121	9053441
chr16	12455144	12455561
chr16	15427444	15428241
chr16	18553374	18554351
chr16	21283554	21284172
chr16	23274989	23275319
chr16	27173919	27174505
chr16	29369072	29369282
chr16	30208994	30209275
chr16	31017776	31018365
chr16	50165501	50165937
chr16	53812919	53813350
chr16	56657369	56658072
chr16	56745186	56745603
chr16	57576063	57576245
chr16	58850460	58851246
chr16	59518706	59519090
chr16	61068632	61069265
chr16	68236067	68236324
chr16	74902978	74903532
chr16	79261532	79261977
chr16	79972097	79972396
chr16	83701586	83701870
chr16	84725906	84726557
chr16	87077053	87077694
chr16	87461476	87461762
chr19	7181773	7182277
chr19	9060552	9061214
chr19	13526415	13526925
chr19	13537585	13537896
chr19	15412824	15413232
chr19	15701989	15703161
chr19	21008145	21008364
chr19	23116808	23117489
chr19	28606302	28606949
chr19	29988311	29988809
chr19	33311224	33311639
chr19	33903134	33903418
chr19	35299514	35299678
chr19	35861121	35861636
chr19	40357441	40357792
chr19	44356345	44356906
chr19	47151536	47152011
chr19	53902985	53903450
chr18	10841325	10841521
chr18	12076371	12076830
chr18	21444535	21444802
chr18	22704398	22704636
chr18	22813718	22813948
chr18	31977358	31977592
chr18	33691064	33691460
chr18	35949904	35950697
chr18	37564840	37565235
chr18	39796506	39796754
chr18	39799604	39800450
chr18	51667927	51668440
chr18	54173995	54174680
chr18	54866889	54867569
chr18	54871301	54871637
chr18	55549478	55550003
chr18	61782291	61783012
chr18	62957914	62958200
chr18	70228550	70228844
chr18	70448475	70448947
chr18	70653680	70653986
chr18	74188313	74188556
chr18	74310476	74310760
chr4	1666446	1666745
chr4	6839959	6840645
chr4	6971925	6972598
chr4	16139445	16140141
chr4	17447595	17448198
chr4	24736138	24736446
chr4	29248328	29248681
chr4	38065154	38065828
chr4	38094200	38094845
chr4	38179603	38179943
chr4	38730862	38731486
chr4	39637614	39637992
chr4	41957736	41957966
chr4	47566812	47567526
chr4	48127728	48128092
chr4	48623266	48623784
chr4	55381305	55381813
chr4	55965603	55966307
chr4	55989743	55990118
chr4	57614232	57614684
chr4	61609581	61609849
chr4	69309271	69310000
chr4	74453118	74453358
chr4	74793863	74794834
chr4	79620356	79621263
chr4	81351718	81352120
chr4	81432892	81433181
chr4	87093406	87093968
chr4	88413708	88414312
chr4	89482312	89482560
chr4	89570681	89571499
chr4	96360777	96361082
chr4	96440766	96441167
chr4	96449796	96450073
chr4	99462901	99463199
chr4	108114294	108114997
chr4	108115282	108116134
chr4	109977987	109978234
chr4	110050007	110050277
chr4	110182932	110183562
chr4	114177966	114178380
chr4	118033192	118034026
chr4	118158950	118159497
chr4	122170876	122171112
chr4	131332512	131333361
chr4	131342783	131343057
chr4	137969198	137969753
chr4	139223670	139224344
chr4	141133084	141133870
chr4	141890312	141890643
chr4	141999764	142000093
chr4	143980679	143981254
chr4	145208033	145208288
chr4	153014333	153014882
chr4	153950158	153950820
chr4	153954695	153955125
chr4	154990773	154991097
chr4	155041804	155042387
chr4	159047454	159048005
chr4	159145484	159146092
chr4	163048526	163048817
chr4	163244898	163245725
chr4	163486167	163486723
chr4	163754992	163755377
chr4	165348232	165349319
chr4	165461736	165462017
chr4	168552114	168552337
chr4	168568992	168569540
chr4	173092104	173092393
chr4	173288322	173288890
chr4	174632252	174632829
chr4	182745241	182745731
chr4	184250765	184251146
chr4	184343484	184344194
chr4	189804950	189805203
chr4	190016024	190016203
chr22	21845853	21846488
chr22	25084465	25084786
chr22	25166562	25167208
chr22	30202745	30203142
chr22	31822148	31822700
chr22	31896444	31896825
chr22	32265993	32266471
chr22	32502288	32502785
chr22	35023857	35024535
chr22	35852135	35852475
chr22	40524561	40524834
chr22	41939956	41940508
chr22	45007585	45008024
chr22	46015126	46015405
chr12	689467	689810
chr12	9895288	9895581
chr12	11678859	11679111
chr12	13316547	13316928
chr12	16165497	16165732
chr12	16347979	16348196
chr12	16796426	16796707
chr12	16872006	16872449
chr12	24695757	24696323
chr12	24743871	24744536
chr12	25075483	25075816
chr12	32534150	32534428
chr12	38448927	38449540
chr12	38824744	38825171
chr12	39103601	39103892
chr12	43957814	43958040
chr12	45130846	45131238
chr12	45583228	45583617
chr12	45655280	45655517
chr12	47155887	47156765
chr12	47158650	47159182
chr12	47393142	47393384
chr12	47766965	47767451
chr12	47995015	47995288
chr12	48145606	48146552
chr12	50515462	50516082
chr12	51823881	51824291
chr12	51895016	51895402
chr12	56785165	56785832
chr12	57014508	57014835
chr12	57272664	57272896
chr12	57831432	57832201
chr12	58419112	58419714
chr12	58651773	58652227
chr12	59808405	59808686
chr12	64720799	64721320
chr12	65602558	65602869
chr12	70871688	70872036
chr12	71752976	71753336
chr12	75359996	75360293
chr12	76446051	76446512
chr12	76529365	76529955
chr12	79067644	79068225
chr12	82130190	82130763
chr12	82761102	82761590
chr12	84911247	84911531
chr12	85658237	85658659
chr12	89461482	89462092
chr12	89517699	89518248
chr12	92078141	92078477
chr12	92357938	92358270
chr12	92987360	92987599
chr12	96501094	96501734
chr12	98345244	98345858
chr12	100078096	100078671
chr12	102883144	102883713
chr12	105920024	105920855
chr12	108820147	108820781
chr12	109396464	109396845
chr12	109485226	109485595
chr12	113591497	113591791
chr12	116697401	116697713
chr12	121158794	121159099
chr12	126069431	126069883
chr12	128206592	128206903
chr12	131128664	131128959
chr17	491053	491654
chr17	4724756	4725007
chr17	6738186	6738869
chr17	9522175	9522410
chr17	17484305	17484938
chr17	19088506	19089470
chr17	19331531	19331907
chr17	19812323	19812722
chr17	20059737	20060060
chr17	20852568	20852978
chr17	21471979	21472279
chr17	31494972	31495369
chr17	37710361	37710771
chr17	37742051	37742984
chr17	43092607	43092853
chr17	43218671	43219387
chr17	44568854	44569876
chr17	46039618	46039888
chr17	48012044	48012724
chr17	55086613	55086924
chr17	55513750	55514512
chr17	56821396	56821717
chr17	58364352	58364642
chr17	60382013	60382482
chr17	60602054	60602281
chr17	62821905	62822802
chr17	64619876	64620508
chr17	72670841	72671386
chr17	74760770	74761249
chr17	75970099	75970744
chr17	78923719	78923971
chr2	1550586	1551277
chr2	6791707	6791948
chr2	8004214	8004704
chr2	10820596	10821053
chr2	12278330	12278656
chr2	12416657	12417007
chr2	16218708	16218968
chr2	16625210	16625626
chr2	19130702	19131622
chr2	20089607	20090226
chr2	26615601	26615803
chr2	27909975	27910365
chr2	27925589	27926476
chr2	39216542	39217432
chr2	41932184	41932754
chr2	42953040	42953585
chr2	43420307	43421409
chr2	45993473	45993796
chr2	46276779	46277065
chr2	46464528	46464814
chr2	46889061	46889324
chr2	47016387	47016967
chr2	48902617	48902897
chr2	48946376	48946934
chr2	53523745	53524321
chr2	55961383	55961596
chr2	58073766	58074174
chr2	58098955	58099671
chr2	67476892	67477115
chr2	73772887	73773262
chr2	74463426	74463682
chr2	75274952	75275613
chr2	83342748	83343675
chr2	84057921	84058343
chr2	86429030	86429479
chr2	87743544	87743968
chr2	88061301	88061660
chr2	88451924	88452949
chr2	89048242	89048707
chr2	96225083	96225571
chr2	98384997	98385522
chr2	102069899	102070631
chr2	108614679	108615159
chr2	110219008	110219297
chr2	110811585	110812041
chr2	111257657	111257951
chr2	112904934	112905424
chr2	121627529	121627820
chr2	126627636	126628070
chr2	129347926	129348275
chr2	129876528	129876840
chr2	131139214	131139648
chr2	132462062	132462756
chr2	134411945	134412308
chr2	136143955	136144598
chr2	137947783	137948053
chr2	138846278	138846646
chr2	141548252	141549341
chr2	144224922	144225430
chr2	145730344	145730708
chr2	145927492	145927972
chr2	148926707	148927428
chr2	149125112	149125635
chr2	157380337	157380525
chr2	158034242	158034571
chr2	159362628	159363177
chr2	159444703	159445263
chr2	164861960	164862241
chr2	164935528	164936099
chr2	165058373	165058834
chr2	171541189	171541538
chr2	173291428	173291927
chr2	174633331	174633899
chr2	174902542	174902964
chr2	179410688	179411239
chr2	179875379	179875607
chr2	181123782	181124202
chr2	181342224	181342521
chr2	181904119	181904344
chr2	182870280	182870541
chr2	182941962	182942417
chr2	185208271	185208576
chr2	186532838	186533231
chr2	187509816	187510446
chr2	187516654	187517041
chr2	188369413	188369873
chr2	188551690	188552127
chr2	189143978	189144232
chr2	190088925	190089216
chr2	190201937	190202409
chr2	193199125	193200084
chr2	196123693	196124243
chr2	197803067	197803283
chr2	205948101	205948385
chr2	206084462	206084719
chr2	206955227	206955677
chr2	206981793	206982031
chr2	208370860	208371592
chr2	208556899	208557531
chr2	210617820	210618034
chr2	212441177	212441542
chr2	212957299	212957504
chr2	217218825	217219346
chr2	225354366	225354822
chr2	225471507	225472038
chr2	225602046	225602847
chr2	227107172	227107673
chr2	227415560	227416316
chr2	230867353	230867567
chr2	235594060	235594572
chr2	236073214	236074132
chr2	236569627	236569995
chr2	237482409	237482837
chr2	239982822	239983295
chr21	8213017	8213510
chr21	8229830	8230091
chr21	9246173	9247194
chr21	15050552	15051229
chr21	15057177	15057813
chr21	18041114	18041339
chr21	28781675	28782005
chr21	28817657	28818282
chr21	29335475	29335942
chr21	33196943	33197334
chr21	33576816	33577291
chr21	33609137	33609513
chr21	36835466	36835838
chr21	37862572	37862969
chr21	41069037	41069509
chr21	41170511	41170699
chr5	7991202	7991461
chr5	16477590	16477869
chr5	16482646	16483646
chr5	22757878	22758430
chr5	31664682	31664978
chr5	32232007	32232196
chr5	34844157	34844468
chr5	36442329	36443130
chr5	36507435	36507654
chr5	45105397	45105994
chr5	54774901	54775157
chr5	56264305	56264805
chr5	57298265	57298529
chr5	57338052	57338457
chr5	60295469	60295710
chr5	62340501	62340714
chr5	67815676	67816079
chr5	71492889	71493418
chr5	71782803	71783245
chr5	74105186	74105618
chr5	78473812	78474180
chr5	79093786	79094115
chr5	80281836	80282383
chr5	82641363	82641686
chr5	87541114	87541406
chr5	93570336	93571234
chr5	94524915	94525147
chr5	97504506	97504930
chr5	108481410	108481681
chr5	108786870	108787081
chr5	114839974	114840528
chr5	115574619	115574862
chr5	115850771	115851414
chr5	121038449	121038945
chr5	122089623	122089957
chr5	122398086	122398351
chr5	126857163	126857452
chr5	127878233	127878480
chr5	129082208	129083167
chr5	130720435	130720691
chr5	133472835	133473503
chr5	134426317	134426695
chr5	134561693	134562080
chr5	138359537	138360117
chr5	139043049	139043718
chr5	141223231	141223579
chr5	141664843	141665395
chr5	142000776	142000988
chr5	142364558	142364852
chr5	149603272	149603548
chr5	151384718	151385138
chr5	154365897	154366190
chr5	154968914	154969379
chr5	155027728	155028454
chr5	157447161	157447468
chr5	159094874	159095307
chr5	164966579	164967010
chr5	168851878	168852626
chr5	168875821	168876274
chr5	172876496	172876867
chr5	173774268	173774743
chr5	174251273	174251686
chr5	174951227	174951666
chr5	175027443	175027836
chr5	175129066	175129886
chr5	177719395	177719631
chr5	180668847	180669353
chr5	180704397	180704757
chr8	946759	947307
chr8	3584906	3585268
chr8	6570255	6570757
chr8	12978994	12979545
chr8	19475461	19475918
chr8	21456047	21456457
chr8	22653713	22654060
chr8	23589591	23589958
chr8	24194406	24194948
chr8	24511584	24511842
chr8	26304988	26305227
chr8	29085548	29086048
chr8	30050810	30051680
chr8	30932926	30933347
chr8	32223571	32223820
chr8	38359305	38359763
chr8	39579376	39579624
chr8	41012262	41012725
chr8	42923033	42923313
chr8	47479444	47479916
chr8	48448411	48448825
chr8	48896828	48897386
chr8	53286756	53287103
chr8	54239405	54239704
chr8	54823010	54823498
chr8	55731171	55731578
chr8	60700409	60701011
chr8	66101263	66101497
chr8	70839708	70840204
chr8	71810829	71811055
chr8	73631903	73632104
chr8	73850179	73850503
chr8	74574652	74575307
chr8	76259192	76259732
chr8	84944443	84944704
chr8	92073057	92073594
chr8	92675130	92675442
chr8	93693775	93694397
chr8	95299674	95300092
chr8	95926871	95927561
chr8	96803490	96804269
chr8	96829912	96830538
chr8	97325708	97326223
chr8	98768604	98769188
chr8	99236733	99237157
chr8	99806758	99806986
chr8	100759247	100759589
chr8	101902428	101902999
chr8	102009736	102010423
chr8	105428746	105429047
chr8	106170450	106170953
chr8	106765272	106765716
chr8	106833160	106833728
chr8	108887891	108888187
chr8	110832452	110832691
chr8	115554679	115554967
chr8	119208123	119208910
chr8	119263818	119264297
chr8	119941262	119942369
chr8	121710951	121711171
chr8	123109760	123110147
chr8	123324426	123324926
chr8	124583135	124584051
chr8	124684413	124685056
chr8	124808464	124809007
chr8	125186571	125187193
chr8	126699034	126699338
chr8	126778895	126779784
chr8	127496352	127496705
chr8	130701709	130702068
chr8	133645912	133646236
chr8	134284502	134284913
chr8	134631322	134631922
chr8	142008033	142008685
chr8	142824271	142824673
chr8	143485814	143486435
chr8	143886115	143886729
chr10	5078648	5079260
chr10	5294110	5294577
chr10	16729372	16729691
chr10	17169861	17170108
chr10	18664794	18665333
chr10	21516106	21516517
chr10	22656969	22657400
chr10	22854962	22855261
chr10	25113005	25113645
chr10	25725991	25726398
chr10	26665296	26665994
chr10	26844488	26845018
chr10	26890927	26891246
chr10	27541745	27542188
chr10	31951989	31952429
chr10	33155870	33156120
chr10	34661657	34662104
chr10	35300007	35300571
chr10	43983708	43984402
chr10	49953104	49953474
chr10	51585699	51586095
chr10	70461255	70461680
chr10	71698347	71698683
chr10	72176672	72177114
chr10	76547391	76547797
chr10	77887599	77888021
chr10	84783236	84783624
chr10	89426253	89426760
chr10	91799358	91799574
chr10	92026787	92026954
chr10	99711182	99711452
chr10	100289744	100289974
chr10	100826708	100827399
chr10	104925329	104925567
chr10	108409171	108409835
chr10	108710776	108711661
chr10	109647707	109647927
chr10	110162746	110163276
chr10	110717717	110718237
chr10	114962534	114962780
chr10	116444604	116444983
chr10	117274758	117275053
chr10	120131181	120131510
chr10	121426351	121426674
chr10	122078447	122079352
chr10	122567122	122567387
chr10	123001370	123001786
chr10	124936012	124936255
chr10	130691791	130692124
chr10	132046975	132047518
chr10	132860498	132861168
chr7	4782470	4783216
chr7	12493373	12493914
chr7	12637945	12638732
chr7	15032845	15033557
chr7	15875027	15875942
chr7	16684841	16685194
chr7	16814886	16815403
chr7	17044417	17045159
chr7	17354579	17355385
chr7	22302938	22303375
chr7	22727231	22727494
chr7	23226931	23227366
chr7	25892887	25893346
chr7	27764050	27764572
chr7	29793496	29794175
chr7	31633921	31634258
chr7	32093449	32094156
chr7	32998242	32998859
chr7	35975736	35976335
chr7	36336420	36336747
chr7	37201532	37202065
chr7	37432948	37433506
chr7	38855844	38856363
chr7	38907850	38908245
chr7	55360505	55360847
chr7	55379306	55379642
chr7	66281723	66282100
chr7	69516113	69516782
chr7	75147335	75147900
chr7	77783136	77783866
chr7	79280590	79281706
chr7	86933138	86933700
chr7	87330965	87331376
chr7	91089432	91089863
chr7	91504036	91504640
chr7	92043678	92044021
chr7	93147389	93147958
chr7	93242136	93242422
chr7	93622087	93622316
chr7	93945199	93946343
chr7	99693267	99693892
chr7	100516099	100516696
chr7	101870857	101871317
chr7	111067224	111067546
chr7	112751997	112753013
chr7	119935473	119935730
chr7	121006717	121007188
chr7	125675642	125676101
chr7	130494359	130494914
chr7	131335898	131336365
chr7	134077609	134077865
chr7	134471356	134471642
chr7	137986066	137986757
chr7	140656638	140656841
chr7	143989268	143989564
chr7	149498726	149499148
chr7	155356784	155357171
chrX	9352677	9352936
chrX	9465859	9466072
chrX	16930479	16930837
chrX	30145451	30145725
chrX	30735825	30736130
chrX	40090169	40090708
chrX	40549974	40550464
chrX	40794098	40794509
chrX	43481666	43481944
chrX	46633389	46633684
chrX	47815880	47816192
chrX	48547169	48547769
chrX	49673468	49673831
chrX	54891637	54891891
chrX	55030815	55031423
chrX	71393990	71394546
chrX	71698366	71698819
chrX	71778321	71778940
chrX	74345993	74346434
chrX	76556881	76557329
chrX	78199955	78200177
chrX	80423499	80424403
chrX	96789147	96789601
chrX	103253574	103253935
chrX	110853631	110853997
chrX	112642412	112642680
chrX	114344859	114345077
chrX	118353137	118353563
chrX	121161539	121161968
chrX	129360289	129360523
chrX	129632212	129632823
chrX	130539776	130540015
chrX	132022388	132022567
chrX	149960636	149960928
chrX	151603948	151604226
chrX	153339698	153339967
chrX	155889414	155889669
chr20	1199274	1199583
chr20	1900368	1900658
chr20	3225274	3225534
chr20	7936555	7936772
chr20	10090435	10090878
chr20	19241425	19241821
chr20	20442095	20442864
chr20	23043300	23043855
chr20	26009679	26009949
chr20	32227156	32227654
chr20	34179579	34180410
chr20	37299929	37300563
chr20	37702397	37702929
chr20	38342689	38343125
chr20	41715513	41716249
chr20	43507206	43508081
chr20	44642263	44643025
chr20	44863669	44864018
chr20	45339159	45339419
chr20	45343471	45343984
chr20	48722768	48723184
chr20	49385501	49385896
chr20	52105643	52106188
chr20	52726144	52726668
chr20	53291608	53291848
chr20	53750836	53751664
chr20	54649501	54649758
chr20	55720426	55720853
chr20	56938512	56939161
chr20	62874129	62874894
chr13	21709799	21710064
chr13	26037319	26037678
chr13	26601711	26601987
chr13	27011176	27012129
chr13	28059232	28059544
chr13	28805292	28805519
chr13	30394745	30395816
chr13	36282782	36283338
chr13	43303088	43303695
chr13	43537131	43537436
chr13	44274102	44274724
chr13	44818501	44818773
chr13	45565248	45565704
chr13	45942899	45943646
chr13	49443464	49443620
chr13	53805901	53806790
chr13	57629853	57630166
chr13	59344466	59344974
chr13	60627179	60627404
chr13	61045165	61045661
chr13	61685698	61685933
chr13	76522001	76522777
chr13	77300493	77301076
chr13	79724300	79724606
chr13	79861808	79862122
chr13	85093832	85094163
chr13	95484957	95485784
chr13	95937545	95938316
chr13	96860876	96861161
chr13	98179323	98179619
chr13	101555388	101556262
chr13	101575657	101575881
chr13	105498231	105498680
chr13	109904227	109904495
chr13	110602069	110602559
chr9	297444	297879
chr9	1005085	1005379
chr9	1051884	1052259
chr9	1940057	1940374
chr9	2469654	2469995
chr9	4922551	4922988
chr9	5589892	5590362
chr9	5819256	5819516
chr9	14271094	14271419
chr9	14353350	14353812
chr9	14428844	14429192
chr9	14992934	14993715
chr9	19650309	19650901
chr9	21904850	21905130
chr9	22033823	22034377
chr9	22228340	22229133
chr9	32251507	32251786
chr9	35263524	35263911
chr9	42759430	42759626
chr9	67288260	67288731
chr9	68416985	68417484
chr9	69053688	69054514
chr9	69820427	69821000
chr9	73146561	73146789
chr9	73565918	73566200
chr9	80377296	80377674
chr9	83611424	83611802
chr9	85676860	85677131
chr9	87581504	87581813
chr9	87795265	87795511
chr9	94068269	94068611
chr9	94086470	94086963
chr9	94437138	94437734
chr9	96317397	96317779
chr9	97168111	97168566
chr9	97199796	97200076
chr9	97470162	97470402
chr9	105345489	105346538
chr9	106921383	106921876
chr9	107312210	107312987
chr9	107605038	107605353
chr9	110340414	110340649
chr9	115396123	115396843
chr9	116422382	116422943
chr9	116574117	116574586
chr9	123434697	123434944
chr9	125150564	125151460
chr9	126940494	126941070
chr9	127425828	127426350
chr9	133014460	133015261
chr9	138198241	138198471
chr11	355806	356488
chr11	3604528	3605534
chr11	7548762	7549422
chr11	12270022	12270570
chr11	12418145	12418670
chr11	13421610	13421903
chr11	14541361	14541773
chr11	16596259	16596685
chr11	18329176	18329732
chr11	19980456	19981476
chr11	20471922	20472302
chr11	27635623	27636158
chr11	34064176	34064699
chr11	34422148	34422547
chr11	34840765	34841098
chr11	35073865	35074335
chr11	36300722	36300958
chr11	37946188	37946606
chr11	43802425	43802830
chr11	46159727	46160053
chr11	46565284	46565729
chr11	47132908	47133398
chr11	59523609	59523973
chr11	59647108	59648018
chr11	61141376	61142048
chr11	65467899	65468125
chr11	65485295	65485619
chr11	65810071	65810416
chr11	69307361	69308457
chr11	72333751	72334041
chr11	75233750	75234143
chr11	79394701	79394990
chr11	82680052	82680743
chr11	82790785	82791573
chr11	82867526	82867864
chr11	86163228	86163550
chr11	87290367	87290602
chr11	87300724	87301522
chr11	87726142	87726448
chr11	94077646	94078464
chr11	95100030	95100711
chr11	95765457	95765696
chr11	98564312	98564738
chr11	101063460	101063971
chr11	102047250	102047851
chr11	103845703	103846094
chr11	111623563	111624074
chr11	112588205	112588640
chr11	119368357	119369174
chr11	119739962	119740532
chr11	121391949	121392444
chr11	132359088	132359546
chrY	3186066	3186445
chrY	12215487	12215843
chrY	19478966	19479652
chrY	21146276	21146721
chrY	24561301	24561924
chrY	24908054	24908859
chr6	3546098	3546483
chr6	4478073	4478452
chr6	4848440	4848943
chr6	6915269	6915492
chr6	11062755	11063130
chr6	15080887	15082009
chr6	19024805	19025110
chr6	19972263	19972708
chr6	24493511	24493812
chr6	27601716	27602231
chr6	28433166	28433477
chr6	29477861	29478564
chr6	32700398	32700806
chr6	32816923	32817249
chr6	34657507	34657883
chr6	34938274	34938633
chr6	36269899	36270177
chr6	37475007	37475750
chr6	38688422	38688806
chr6	39195771	39196126
chr6	41320605	41320840
chr6	43241165	43241746
chr6	43316922	43317146
chr6	43355943	43356216
chr6	44565002	44565476
chr6	49772139	49772699
chr6	50270274	50270800
chr6	50356551	50357483
chr6	50815530	50816416
chr6	52328329	52328568
chr6	52588088	52588457
chr6	54267875	54268103
chr6	56708796	56708945
chr6	56709030	56709489
chr6	62993491	62994458
chr6	63307742	63308156
chr6	69796156	69796398
chr6	70221080	70221291
chr6	70839037	70839480
chr6	73377251	73377576
chr6	74549762	74550105
chr6	77317920	77318888
chr6	77373620	77374468
chr6	82963301	82964134
chr6	86192029	86192465
chr6	87725329	87725769
chr6	88117049	88117627
chr6	88238133	88238414
chr6	90497356	90497959
chr6	97591292	97591931
chr6	97668866	97669546
chr6	97726432	97726683
chr6	97830037	97830444
chr6	100507216	100507512
chr6	100891059	100891832
chr6	102849928	102850196
chr6	105310300	105311185
chr6	105384037	105384507
chr6	105424104	105424570
chr6	108798537	108798938
chr6	109165511	109165910
chr6	109875747	109876333
chr6	110534878	110535399
chr6	113643159	113643461
chr6	116010719	116011117
chr6	117512526	117512788
chr6	118367102	118367842
chr6	119480072	119480602
chr6	123346739	123347486
chr6	123380156	123380611
chr6	126998027	126998624
chr6	128144330	128144727
chr6	129667625	129667880
chr6	131534203	131534460
chr6	132478355	132479037
chr6	133854878	133855277
chr6	134065788	134066032
chr6	134316864	134317321
chr6	135043872	135044168
chr6	136900822	136901756
chr6	139369627	139370251
chr6	139474847	139475140
chr6	139996512	139996766
chr6	142746411	142746809
chr6	145015937	145016278
chr6	146041363	146041618
chr6	149132458	149132685
chr6	149209690	149210285
chr6	149503659	149504388
chr6	154914266	154914715
chr6	155449288	155449711
chr6	155738658	155739101
chr6	156894470	156895022
chr6	157006047	157006763
chr6	158113783	158114093
chr6	159852963	159853179
chr6	163679561	163680364
chr6	163749648	163750080
chr6	167030273	167030895
chr3	45055626	45055851
chr3	52006070	52006410
chr3	75049983	75050274
chr3	100425280	100425544
chr3	102225449	102225705
chr3	170639004	170639407
chr14	76056222	76056491
chr14	99467373	99467778
chr1	45954441	45954860
chr1	64474709	64474996
chr1	89604265	89604638
chr1	156948613	156949026
chr1	157074273	157074522
chr1	174393881	174394204
chr1	180057409	180058440
chr1	200488516	200489028
chr1	227131302	227131513
chr15	24763175	24763406
chr15	60414143	60414407
chr15	65550954	65551655
chr16	5062720	5063102
chr16	16861520	16861821
chr16	56860847	56860996
chr16	65635153	65635419
chr16	78577661	78578030
chr4	3765612	3766043
chr4	13678247	13678539
chr4	46088409	46088791
chr4	76141148	76141602
chr4	87973517	87973899
chr4	152620059	152620652
chr22	10741193	10742457
chr22	18103551	18103895
chr22	35684328	35684763
chr12	1993431	1993722
chr12	26987708	26987968
chr12	51524510	51524915
chr12	63277768	63278185
chr12	91778932	91779271
chr12	119630944	119631481
chr12	125676402	125676684
chr17	36575840	36576172
chr2	224442	224703
chr2	23824739	23825154
chr2	69529605	69529828
chr2	73293237	73293397
chr2	79936382	79936593
chr2	120885302	120885634
chr2	213318020	213318277
chr21	33870794	33871169
chr5	115867687	115867985
chr5	132354427	132354700
chr5	151209249	151209610
chr5	175895635	175896147
chr5	181113040	181113435
chr8	29086176	29086714
chr8	64380585	64380807
chr8	85200432	85200724
chr8	118743443	118743592
chr10	2777732	2778431
chr10	16652076	16652621
chr10	27783719	27784174
chr10	43683542	43683803
chr10	59830701	59831106
chr10	78179454	78179603
chr10	80222563	80223069
chr10	84334005	84334411
chr10	88810163	88810566
chr10	118590392	118590704
chr10	118713208	118713555
chr7	4620428	4620802
chrX	13606028	13606561
chrX	124441959	124442316
chrX	124764286	124764696
chrX	136708430	136708785
chr20	49132980	49133398
chr13	24862050	24862444
chr13	79391199	79391771
chr13	88908980	88909483
chr13	97810988	97811914
chr9	4644685	4644891
chr9	125558470	125558758
chr11	7536153	7536517
chr11	16280364	16280766
chr11	37220978	37221461
chr11	67094976	67095392
chr11	73465340	73465691
chr11	101137890	101138201
chr11	104947004	104947227
chr11	113373351	113373784
chr11	119389965	119390208
chr6	50381073	50381324
chr6	76633329	76633613
chr6	79586648	79586895
chr6	97195112	97195615
chr6	127606130	127606599

## Sheet: Kit-Repressed(EGR1-Insensitive)
chr	start	end
chr3	42902140	42902617
chr3	99172781	99173355
chr3	115986584	115986862
chr3	121924186	121925123
chr3	145692605	145693075
chr3	150902847	150903382
chr14	32331250	32331708
chr14	34139032	34139637
chr14	60931381	60931610
chr1	45359866	45360477
chr1	48007106	48007475
chr1	88777765	88778441
chr1	99877598	99877902
chr1	100184409	100184983
chr1	110894007	110894297
chr1	143903433	143903784
chr1	167043776	167044426
chr1	200929920	200930206
chr1	241833614	241834264
chr15	45129789	45130096
chr15	48285645	48286365
chr15	56894709	56895030
chr15	80309868	80310073
chr15	90340418	90340684
chr16	25812589	25813140
chr16	77599873	77600105
chr19	15780181	15781320
chr19	30800026	30800457
chr19	44866471	44867060
chr18	864859	865126
chr18	22983268	22983521
chr18	78986086	78986467
chr4	38157600	38158045
chr4	38385320	38385966
chr4	117134370	117134721
chr4	138919182	138919438
chr4	173990198	173990426
chr22	23581247	23581591
chr12	60978069	60978271
chr12	71983760	71984068
chr12	75294242	75294955
chr12	85588234	85588564
chr12	104030668	104030946
chr12	114636694	114637106
chr12	123106707	123107323
chr17	36011098	36011568
chr17	41528172	41528600
chr17	64306952	64307181
chr17	68206142	68206381
chr2	13020447	13020795
chr2	44708398	44708623
chr2	53843581	53843879
chr2	67645324	67645732
chr2	69262827	69263542
chr2	85534198	85534390
chr2	170248633	170248782
chr2	174667320	174667833
chr2	195498258	195498483
chr2	231255995	231256188
chr21	20086437	20086879
chr5	31825132	31825307
chr5	54344726	54345002
chr5	56838482	56838952
chr5	64074611	64074831
chr5	69083470	69083832
chr5	72151419	72152037
chr5	72282923	72283525
chr5	72524037	72524295
chr5	76978903	76979175
chr5	85148555	85149105
chr5	110441114	110441359
chr5	155015105	155015502
chr5	157827973	157828511
chr5	176761959	176762645
chr5	178051556	178051892
chr8	39553416	39553763
chr8	54779602	54780427
chr8	68022232	68022475
chr8	72167971	72168409
chr8	85846368	85846599
chr8	93450476	93451017
chr8	105375294	105375889
chr8	125288921	125289104
chr8	136931970	136932269
chr10	52785492	52785893
chr10	106711405	106711629
chr10	132938759	132938999
chr7	6186660	6186893
chr7	7136016	7136755
chr7	19404945	19405317
chr7	38222458	38222832
chr7	80608268	80608812
chr7	112422930	112423222
chr7	117193045	117193732
chr7	117715737	117716119
chr7	127856870	127857088
chr7	127996258	127996603
chr7	139657162	139657668
chr7	142997569	142997832
chrX	41116974	41117286
chrX	80578574	80578825
chrX	155745705	155746070
chr20	1190872	1191189
chr20	2760339	2760883
chr20	16701263	16701611
chr20	35797017	35797210
chr20	44856978	44857457
chr20	58839423	58840204
chr13	38763855	38764156
chr13	46433598	46433860
chr13	46490808	46491019
chr13	107205716	107205865
chr9	5485405	5485773
chr9	31542464	31542681
chr9	76419768	76420100
chr9	100700662	100701015
chr11	64501503	64501815
chr11	71738368	71738714
chr11	86818557	86818803
chr11	87636760	87637462
chr11	118547110	118547541
chr11	118715934	118716255
chr6	105740964	105741464
chr6	110233898	110234269
chr6	132673461	132673701

## Sheet: EGR1 Occupancy
chr	start	end
chr10	101071383	101071822
chr10	102927421	102928063
chr10	103504239	103504804
chr10	103612341	103612904
chr10	11713138	11713510
chr10	119682127	119682405
chr10	119834043	119834521
chr10	125141941	125142343
chr10	126062270	126062799
chr10	132257355	132257647
chr10	132537031	132537921
chr10	13777854	13778476
chr10	24897237	24897667
chr10	24921220	24921714
chr10	28291823	28292270
chr10	28797195	28797478
chr10	43129234	43129666
chr10	46217490	46217919
chr10	70477745	70478104
chr10	70667131	70667697
chr10	71359247	71359891
chr10	79151583	79152069
chr10	79239220	79239649
chr10	79286227	79286861
chr10	79938809	79939371
chr10	87211868	87212248
chr10	92544288	92544840
chr10	97744262	97744746
chr10	98259846	98260401
chr10	98323128	98323702
chr1	10510598	10511531
chr1	10644321	10644911
chr1	109149220	109149702
chr1	109201192	109201603
chr1	109298644	109298922
chr1	109388887	109389269
chr1	110555307	110555809
chr11	107840589	107841100
chr11	111230220	111230816
chr1	111592679	111593595
chr1	111599577	111600104
chr11	118911912	118912177
chr11	119485347	119485549
chr11	11992294	11992668
chr11	122856494	122857082
chr11	125404793	125405223
chr11	125429141	125429455
chr11	126332184	126332733
chr11	126353362	126353655
chr1	112791234	112791607
chr1	112819095	112819535
chr11	129966076	129966657
chr11	131688003	131688335
chr1	115179268	115179962
chr1	116556341	116557105
chr1	116687121	116688020
chr1	11796473	11796749
chr1	1201367	1201850
chr11	20367659	20367893
chr11	2912485	2912924
chr1	1300074	1300319
chr11	33722536	33723381
chr11	35040167	35040528
chr11	3860876	3861166
chr11	393259	393519
chr11	394451	394778
chr11	43830865	43831336
chr11	45093206	45093800
chr11	45839284	45839527
chr11	45983003	45983693
chr11	47257761	47258244
chr11	47515209	47515737
chr11	47993416	47993845
chr1	151311488	151312294
chr1	151494792	151495249
chr1	153548730	153548967
chr1	153750442	153751060
chr1	15543319	15544133
chr1	156661365	156661613
chr1	156755592	156755919
chr1	16122959	16123264
chr11	61603090	61603617
chr11	62427748	62428214
chr11	6357256	6357606
chr11	63908339	63909059
chr11	64074277	64074619
chr11	65215517	65215994
chr1	166258087	166258363
chr11	66418145	66418573
chr1	168320846	168321358
chr11	68798177	68798683
chr11	70419972	70420369
chr11	70423779	70424662
chr11	72263376	72263691
chr11	73330624	73330915
chr11	75326111	75326846
chr11	76371230	76371530
chr11	8092663	8092967
chr1	181112451	181112929
chr1	185244437	185244704
chr1	18884026	18884619
chr1	19003269	19003903
chr1	201019481	201019762
chr1	202155372	202155710
chr1	202531874	202532726
chr1	204465780	204466536
chr1	204623281	204623805
chr1	205449877	205450381
chr1	206504102	206504465
chr12	108838236	108838941
chr1	21091160	21091431
chr12	110353942	110354594
chr12	111846760	111847109
chr12	113314090	113314523
chr1	211372214	211373080
chr1	211378886	211379140
chr1	211537137	211537778
chr12	116359551	116359712
chr12	117857746	117858004
chr12	120356555	120357038
chr12	121095542	121096423
chr12	121765586	121765969
chr1	212234441	212234950
chr12	122830945	122831180
chr12	124428464	124428755
chr12	124549113	124549920
chr12	131912236	131913257
chr1	218377166	218377649
chr1	22019038	22019555
chr1	2204566	2205726
chr1	220527938	220528971
chr1	223233367	223234046
chr1	224736634	224737374
chr1	225454518	225455154
chr1	225823938	225824337
chr1	226643084	226643583
chr12	28130584	28131258
chr12	2998781	2999408
chr1	23103367	23103652
chr12	31749049	31749636
chr12	32030144	32030377
chr1	234842653	234843381
chr1	235011552	235012275
chr1	23521662	23521856
chr12	40226741	40227079
chr1	244918468	244919277
chr1	245513038	245513328
chr1	246068928	246069541
chr12	46101207	46101428
chr1	246117054	246117474
chr1	24714775	24715686
chr12	47182039	47182579
chr12	48189579	48190026
chr12	50246929	50247613
chr12	54935362	54935751
chr1	25568921	25569255
chr1	2561952	2562222
chr12	57001307	57001729
chr12	57093951	57094246
chr12	57280125	57280649
chr12	6171244	6171722
chr12	6345346	6345986
chr12	6828758	6829245
chr1	27111957	27112405
chr1	27341449	27342242
chr1	28056040	28056784
chr12	89678063	89678613
chr12	98399591	98399855
chr1	30727885	30728150
chr1	30872012	30872523
chr1	30913982	30914241
chr13	114019376	114019708
chr1	31736580	31737119
chr13	20993501	20994121
chr13	21567365	21568226
chr1	32235874	32236519
chr1	32307329	32307687
chr13	24630799	24631075
chr13	26300122	26300483
chr13	29457281	29457640
chr13	29587515	29588005
chr13	30739923	30740655
chr13	49421386	49421815
chr1	35180692	35181411
chr1	35355894	35356251
chr1	36373822	36375108
chr1	37479638	37480074
chr1	37556734	37557039
chr1	37999191	37999845
chr1	38923602	38923995
chr13	97148859	97149403
chr13	98476289	98476910
chr13	98664085	98664403
chr13	99307815	99308358
chr14	100375506	100375782
chr14	101073192	101073537
chr14	104700261	104701172
chr14	104752497	104753291
chr14	22536738	22537385
chr14	22560930	22561285
chr14	23146326	23146974
chr1	42723475	42723925
chr14	35365374	35365900
chr1	43864134	43864756
chr1	43929579	43929883
chr1	44072245	44072533
chr14	49962427	49963024
chr14	54762379	54762652
chr1	45802776	45803119
chr1	46508810	46509056
chr14	69643487	69643784
chr14	71206818	71207227
chr14	72518774	72519243
chr14	72962767	72963356
chr14	73467736	73468278
chr1	47507837	47508601
chr14	76773544	76773912
chr14	76977709	76978428
chr14	88041981	88042524
chr14	93173908	93174317
chr14	95483085	95484045
chr14	96802909	96803449
chr15	22888099	22888489
chr15	41894730	41895274
chr1	54230921	54231318
chr1	54273496	54274207
chr15	63503146	63503522
chr15	63892754	63893228
chr15	63896877	63897206
chr15	65819564	65820151
chr15	68210716	68211415
chr15	68348009	68348500
chr15	77655067	77655291
chr15	80093811	80094477
chr15	80159777	80160285
chr15	80955639	80956253
chr1	58848876	58849163
chr15	89068282	89068805
chr15	90165566	90166106
chr15	99433089	99433889
chr15	99708612	99709241
chr16	11076428	11076789
chr16	14321484	14321895
chr16	18945829	18946636
chr16	2003820	2004301
chr16	2019663	2019845
chr16	2244385	2244873
chr16	23727734	23728277
chr16	25210735	25211127
chr16	28193196	28193632
chr16	29028924	29029729
chr16	31052010	31052591
chr16	31215293	31216018
chr1	65165426	65166115
chr16	55480384	55480689
chr16	58020724	58020945
chr16	626860	627360
chr16	66930272	66930576
chr16	66932183	66932410
chr16	67190417	67190889
chr16	70746040	70747042
chr16	74563780	74564228
chr16	80569306	80569971
chr16	81065514	81065748
chr16	84637	85437
chr16	85112377	85112685
chr16	85395446	85396007
chr16	85527895	85528262
chr16	85592699	85593037
chr16	88633583	88633819
chr16	88713423	88714566
chr16	88747765	88748331
chr16	88790669	88790958
chr16	90057456	90058148
chr16	9068234	9068737
chr17	1203085	1203864
chr17	1463211	1463552
chr17	17663197	17663765
chr17	28229431	28229668
chr17	28912388	28912814
chr17	29132953	29133702
chr17	29572843	29573123
chr17	30550573	30551266
chr17	31493259	31493507
chr17	32882784	32883073
chr17	37488812	37489141
chr17	38579925	38580245
chr17	3890074	3890347
chr17	39209788	39210121
chr17	41547850	41548294
chr17	42421679	42422221
chr17	44086427	44087453
chr17	44138066	44138562
chr17	45252668	45252932
chr17	45332807	45333467
chr17	45719703	45720067
chr17	46742533	46743379
chr17	47001048	47001633
chr17	47265988	47266373
chr17	47288470	47289234
chr17	48972331	48972711
chr17	49021198	49021856
chr17	57068292	57068592
chr17	58328115	58329176
chr17	58786252	58786685
chr17	597189	597660
chr17	59828981	59829796
chr17	68089909	68090311
chr17	7313301	7313519
chr17	74715135	74715497
chr17	75240380	75241004
chr17	76515234	76515643
chr17	77450327	77450701
chr17	79420122	79420778
chr17	8016265	8017182
chr17	80856487	80856820
chr17	82120166	82120452
chr17	82281922	82282394
chr17	82323406	82323931
chr17	82328145	82328362
chr18	22223675	22224039
chr18	32308837	32309073
chr18	35478497	35478904
chr18	51151877	51152489
chr1	86774271	86774629
chr1	8862542	8862897
chr1	9004976	9005579
chr19	10112895	10113876
chr19	10119065	10120324
chr19	10303893	10304228
chr19	1045191	1045542
chr19	10941939	10942500
chr19	1415005	1415882
chr19	1624465	1624825
chr19	16888673	16889244
chr19	17996902	17997157
chr19	18248171	18248632
chr19	18304285	18305247
chr19	18763863	18764598
chr19	18995645	18996197
chr19	2503445	2504249
chr19	2618679	2618910
chr19	2722904	2723415
chr1	9275200	9276039
chr1	9280380	9280920
chr19	31537916	31538308
chr19	3154929	3155524
chr19	3207463	3207719
chr19	33273388	33274606
chr19	3440151	3440470
chr19	35405178	35405666
chr19	35495209	35495848
chr19	3642971	3643365
chr19	3812349	3812754
chr19	38392788	38393073
chr19	39150318	39150560
chr19	4058012	4058924
chr19	40806917	40807172
chr19	41883856	41884660
chr19	43701327	43701715
chr19	44943716	44944299
chr19	45117163	45118231
chr19	45526274	45526501
chr19	45615861	45616526
chr19	4657361	4657561
chr19	46619754	46620146
chr19	47383448	47383757
chr19	4744842	4745094
chr19	4769263	4769915
chr19	48462395	48462770
chr19	4870173	4870407
chr19	50374612	50374943
chr19	50492061	50492686
chr19	50601579	50602168
chr19	50878813	50879213
chr1	9529009	9529519
chr19	55071041	55071525
chr19	55639093	55639331
chr19	5627609	5627832
chr19	5988884	5989084
chr19	719123	719524
chr19	7554964	7555625
chr19	7649406	7649785
chr19	7908129	7908382
chr19	8512171	8512414
chr19	8525385	8526056
chr19	958906	959233
chr20	10475014	10475740
chr20	1415859	1416404
chr20	17506234	17506460
chr20	25237487	25238345
chr20	31648011	31648603
chr20	34037072	34037640
chr20	35823216	35823561
chr20	37901839	37902484
chr20	41058148	41058766
chr20	48769357	48769845
chr20	50440571	50441192
chr20	50724895	50725340
chr20	50913919	50914429
chr20	51500367	51501278
chr20	51631039	51631713
chr20	56372860	56373237
chr20	56429326	56430125
chr20	62465469	62465749
chr20	62652023	62652663
chr20	671508	671913
chr20	836844	837076
chr2	10162065	10162524
chr2	102227593	102228254
chr2	102664425	102664818
chr2	10283179	10283643
chr2	106115201	106115642
chr2	10635262	10635955
chr2	108591163	108591484
chr2	108637302	108637643
chr2	112881210	112881721
chr2	113240834	113241279
chr2	119248344	119248636
chr2	119387569	119388177
chr2	121790323	121790788
chr21	25573841	25574269
chr2	126657944	126658198
chr2	127064582	127065288
chr2	128080025	128080619
chr21	34996357	34996597
chr2	136327494	136327849
chr21	36888500	36888858
chr21	37533148	37533696
chr21	38955439	38955822
chr21	43824555	43824993
chr21	43922085	43922670
chr21	45427724	45428057
chr21	45470766	45471508
chr21	46188433	46188703
chr21	46228305	46229585
chr2	151392320	151392725
chr2	157898530	157898970
chr2	16717553	16717845
chr2	171225297	171225582
chr2	177306577	177306851
chr2	189641559	189642089
chr2	201709802	201710109
chr2	205612716	205613075
chr2	207311335	207311749
chr2	216775068	216775477
chr22	17075010	17075416
chr2	219002921	219003414
chr2	219287956	219288200
chr22	19497000	19497745
chr22	19963036	19963361
chr22	20697516	20697828
chr22	21555926	21556394
chr22	24230956	24231689
chr22	24244216	24244762
chr22	24445516	24445795
chr22	24465609	24465892
chr2	230797707	230798474
chr22	31660951	31661283
chr2	231985793	231986276
chr2	236175566	236175889
chr22	37016177	37016432
chr22	37273439	37273919
chr22	37303773	37304209
chr22	37791809	37792164
chr2	237905220	237905612
chr22	38017320	38018022
chr22	38034126	38035074
chr2	239265120	239265504
chr22	39486904	39487585
chr2	239927361	239927841
chr2	240250989	240251763
chr22	40463121	40463740
chr2	241561806	241562188
chr2	241866084	241866713
chr22	42444045	42445076
chr22	42933507	42933770
chr22	44697437	44697785
chr22	45208943	45209866
chr22	46773831	46774399
chr22	49704241	49705354
chr22	50118501	50119362
chr2	27010724	27011130
chr2	27720099	27720562
chr2	38515357	38516088
chr2	47486984	47487726
chr2	54572282	54572619
chr2	62313580	62314288
chr2	68774511	68775038
chr2	69997163	69997748
chr2	85053833	85054186
chr2	85413965	85414171
chr2	85545988	85547186
chr2	85662847	85663372
chr2	85907875	85908241
chr2	8598216	8598643
chr2	88265508	88265921
chr2	96148525	96148835
chr3	101827654	101828227
chr3	112676616	112677267
chr3	11982229	11982740
chr3	120003984	120004302
chr3	125186207	125186508
chr3	128467106	128467504
chr3	128469521	128469945
chr3	128547273	128548144
chr3	128585159	128585522
chr3	13041176	13041368
chr3	13282771	13283422
chr3	13352686	13353193
chr3	136343818	136344272
chr3	141558063	141558324
chr3	15305328	15305573
chr3	160140664	160141360
chr3	171814159	171814486
chr3	186882824	186883283
chr3	194089334	194090054
chr3	196650738	196651261
chr3	196971158	196971523
chr3	36954828	36955147
chr3	37054999	37055508
chr3	37994289	37994605
chr3	42179100	42179802
chr3	42526653	42526879
chr3	42605894	42606183
chr3	42683937	42684520
chr3	43455159	43455565
chr3	4531417	4531889
chr3	45551352	45552114
chr3	45915943	45916376
chr3	45938829	45939483
chr3	47016928	47017452
chr3	47298479	47298901
chr3	48151393	48152497
chr3	48595520	48595995
chr3	49703486	49703917
chr3	50189243	50189791
chr3	52373195	52373594
chr3	72338544	72339574
chr3	72482931	72483246
chr3	9778113	9778413
chr3	9884380	9884857
chr4	10106357	10107017
chr4	102627791	102628163
chr4	1043519	1044041
chr4	1052253	1052577
chr4	109576538	109576898
chr4	112647835	112648090
chr4	122827368	122827837
chr4	128525454	128525766
chr4	182189558	182189861
chr4	183183331	183183687
chr4	183348874	183349259
chr4	1928545	1929605
chr4	3781235	3781863
chr4	53019809	53020100
chr4	54683670	54683968
chr4	6942246	6942803
chr4	7050888	7051114
chr4	7207265	7207511
chr4	81724907	81725469
chr4	86977609	86978106
chr5	10303662	10303996
chr5	10702849	10703500
chr5	121273925	121274463
chr5	124628918	124629664
chr5	132260774	132261197
chr5	132425700	132425888
chr5	135456060	135456814
chr5	138000186	138000442
chr5	139246067	139246769
chr5	149134209	149135005
chr5	149466290	149466961
chr5	149666146	149666584
chr5	150050255	150050581
chr5	170333112	170333504
chr5	172816860	172817222
chr5	175796824	175797382
chr5	176653373	176653798
chr5	178535182	178535724
chr5	181240259	181240488
chr5	55440180	55440437
chr5	657541	658277
chr5	682700	683004
chr5	75320820	75321296
chr5	76805663	76806587
chr5	79255728	79256385
chr5	87081582	87081847
chr6	106312949	106313402
chr6	106519444	106519952
chr6	108737972	108738376
chr6	111263838	111264218
chr6	13688547	13688993
chr6	146598814	146599095
chr6	146892667	146892905
chr6	15509642	15509917
chr6	158040229	158040857
chr6	16277155	16277896
chr6	16319889	16320711
chr6	17714952	17715633
chr6	25660506	25660863
chr6	26351364	26351929
chr6	26556448	26556943
chr6	27230155	27230713
chr6	27290537	27290951
chr6	27650547	27651703
chr6	28719378	28719966
chr6	30344293	30344542
chr6	30597192	30597822
chr6	30682130	30682411
chr6	31776785	31777652
chr6	32086676	32086937
chr6	3324257	3324994
chr6	33587616	33587833
chr6	33632620	33633040
chr6	34714622	34715136
chr6	34745231	34745895
chr6	36139437	36139747
chr6	39036849	39037561
chr6	39301657	39301911
chr6	41976834	41977159
chr6	4358518	4359050
chr6	45436760	45437156
chr6	4637648	4638109
chr6	73513983	73514956
chr6	85580544	85581319
chr6	90368985	90369511
chr6	90458220	90459158
chr6	90466477	90466978
chr6	90468113	90468469
chr7	101137151	101137393
chr7	102450332	102450610
chr7	104945056	104945406
chr7	106718226	106718543
chr7	107035413	107035777
chr7	1177063	1177355
chr7	118081049	118081477
chr7	130152682	130153093
chr7	149719031	149719356
chr7	149719996	149720327
chr7	150964751	150964920
chr7	151404264	151404507
chr7	1533873	1534211
chr7	155291016	155291529
chr7	157273437	157273916
chr7	32670215	32670502
chr7	602176	602983
chr7	6640332	6640818
chr7	74023103	74023401
chr7	74279662	74280014
chr7	74298810	74299088
chr7	928578	928962
chr7	98418885	98419199
chr7	99562910	99563214
chr8	101098337	101098913
chr8	102541546	102542185
chr8	102746813	102747619
chr8	107755613	107755869
chr8	115648180	115648583
chr8	11770615	11770888
chr8	11853834	11854385
chr8	11935817	11936548
chr8	11942139	11942594
chr8	12193985	12194767
chr8	12436242	12437031
chr8	124848073	124848463
chr8	125513091	125513416
chr8	127822611	127823052
chr8	131856754	131857463
chr8	140544849	140545444
chr8	143718814	143719073
chr8	144766986	144767135
chr8	1816756	1817751
chr8	22197679	22198326
chr8	22282351	22282938
chr8	22574214	22574839
chr8	22658482	22659671
chr8	38475588	38476327
chr8	38552223	38552549
chr8	41612401	41613207
chr8	42196128	42196686
chr8	42209647	42210113
chr8	60911578	60912042
chr8	62701700	62702095
chr8	81858833	81859282
chr8	94242048	94242493
chr8	95801804	95802271
chr9	112764413	112764788
chr9	113602065	113602527
chr9	114348823	114349449
chr9	120403150	120403777
chr9	124202313	124202949
chr9	124257823	124258825
chr9	124366545	124366980
chr9	125688790	125689203
chr9	127724752	127725051
chr9	127758840	127759172
chr9	127776404	127776640
chr9	128082273	128082545
chr9	128160767	128160975
chr9	130193462	130193946
chr9	131350852	131351235
chr9	133505734	133506163
chr9	133558842	133559171
chr9	135939309	135939902
chr9	136255191	136255533
chr9	136760909	136761185
chr9	136841197	136841657
chr9	137286936	137287432
chr9	137388756	137389372
chr9	137669333	137669659
chr9	32866297	32866695
chr9	34463717	34464238
chr9	35688765	35689015
chr9	35923869	35924779
chr9	36665825	36666464
chr9	36761079	36761334
chr9	37840626	37841076
chr9	37922973	37923377
chr9	37953754	37954304
chr9	4980024	4980303
chr9	74942882	74943207
chr9	83986950	83987408
chr9	91500405	91501055
chr9	95157625	95158246
chr9	99075199	99075718
chrX	10119284	10120086
chrX	107135777	107136021
chrX	11105138	11105403
chrX	11117686	11118108
chrX	123803353	123803892
chrX	150716868	150717125
chrX	155997403	155997911
chrX	23883947	23884180
chrX	39855662	39856073
chrX	43882287	43882732
chrX	47563818	47564055
chrX	47568900	47569243
chrX	48971407	48972662
chrX	54042793	54043038
chrX	65997812	65998709

## Sheet: AP1 Occupancy
chr	start	end
chr10	101071383	101071822
chr10	102453015	102453300
chr10	102669520	102670050
chr10	102927421	102928063
chr10	103125821	103126183
chr10	103254690	103255275
chr10	103504239	103504804
chr10	103612341	103612904
chr10	103726558	103727132
chr10	103908124	103908810
chr10	1109941	1110505
chr10	116947159	116947479
chr10	119006907	119007268
chr10	119664459	119664799
chr10	119682127	119682405
chr10	119834043	119834521
chr10	12448745	12449073
chr10	126062270	126062799
chr10	128088377	128088609
chr10	132443709	132443887
chr10	132537031	132537921
chr10	132555052	132555690
chr10	17023430	17023766
chr10	17244796	17245101
chr10	17435122	17435499
chr10	22246592	22246880
chr10	24466340	24466609
chr10	24897237	24897667
chr10	24909019	24909344
chr10	24921220	24921714
chr10	28291823	28292270
chr10	28592866	28593376
chr10	28797195	28797478
chr10	29659059	29659287
chr10	30414068	30414310
chr10	30493660	30494504
chr10	3071514	3071738
chr10	31940867	31941251
chr10	35079832	35080081
chr10	43129234	43129666
chr10	46217490	46217919
chr10	46455993	46456587
chr10	49177451	49178000
chr10	60964207	60964714
chr10	61835137	61835412
chr10	6239191	6239629
chr10	68097129	68097488
chr10	70477745	70478104
chr10	70667131	70667697
chr10	71323492	71323706
chr10	71359247	71359891
chr10	71570059	71570490
chr10	71871346	71871692
chr10	72740618	72740874
chr10	73262166	73262545
chr10	74756147	74756507
chr10	77906999	77907461
chr10	79032411	79032987
chr10	79151583	79152069
chr10	79239220	79239649
chr10	79286227	79286861
chr10	80662715	80662968
chr10	84205538	84205910
chr10	84267548	84267827
chr10	87025720	87026190
chr10	87211868	87212248
chr10	87547730	87548256
chr10	87761802	87762186
chr10	87763186	87763709
chr10	92327562	92328379
chr10	95485136	95485785
chr10	95529021	95529312
chr10	96840866	96841241
chr10	98142439	98142701
chr10	98259846	98260401
chr10	98323128	98323702
chr10	986403	986750
chr1	10510598	10511531
chr1	10644321	10644911
chr1	108551251	108551842
chr1	109149220	109149702
chr1	109191385	109191642
chr1	109201192	109201603
chr1	109239428	109239889
chr1	109298644	109298922
chr1	109388887	109389269
chr1	10960898	10961336
chr11	102599667	102600145
chr11	10406997	10407329
chr11	107840589	107841100
chr11	108933677	108934150
chr11	110174199	110174510
chr11	111230220	111230816
chr11	111938880	111939161
chr11	112286014	112286397
chr1	111592679	111593595
chr1	111599577	111600104
chr11	118911912	118912177
chr11	119218206	119218846
chr11	119338357	119338610
chr11	120124992	120125435
chr11	122856494	122857082
chr11	124224853	124225231
chr1	112575263	112575750
chr11	126332184	126332733
chr11	126353362	126353655
chr11	12703240	12703519
chr1	112791234	112791607
chr1	112819095	112819535
chr11	129966076	129966657
chr11	130166280	130166837
chr11	13344015	13344484
chr1	113677289	113677646
chr1	115179268	115179962
chr1	116538580	116539154
chr1	116556341	116557105
chr1	116687121	116688020
chr1	11693040	11693494
chr1	117067655	117068173
chr1	117077276	117077638
chr1	117094030	117094298
chr1	11796473	11796749
chr1	119870966	119871230
chr11	19995070	19995515
chr1	1201367	1201850
chr11	20367659	20367893
chr11	20443673	20443926
chr1	12052003	12052474
chr11	20584188	20584691
chr11	26297241	26297496
chr11	27209580	27209990
chr11	2769018	2769452
chr11	28332517	28332743
chr11	2898770	2899008
chr11	2912485	2912924
chr11	32386745	32387158
chr11	33722536	33723381
chr11	34208412	34209112
chr11	35040167	35040528
chr11	36500296	36500800
chr11	393259	393519
chr11	394451	394778
chr11	43830865	43831336
chr11	44333265	44333873
chr11	44862164	44862871
chr11	45983003	45983693
chr11	46529161	46529726
chr11	47515209	47515737
chr11	47797702	47798013
chr11	47993416	47993845
chr1	14897168	14897413
chr1	150604584	150605185
chr1	151311488	151312294
chr1	151494792	151495249
chr1	151585640	151585909
chr1	153597117	153597554
chr1	153750442	153751060
chr1	154024533	154025081
chr1	15412200	15412450
chr1	154420285	154420538
chr1	154479784	154480334
chr1	154616884	154617294
chr11	5476135	5476538
chr1	15543319	15544133
chr1	155536175	155536840
chr1	155570140	155570884
chr1	156307987	156308392
chr1	156661365	156661613
chr1	156755592	156755919
chr11	57277823	57278134
chr11	57432473	57433228
chr11	57444403	57444755
chr1	157496114	157496557
chr1	15799105	15799316
chr1	16122959	16123264
chr11	61603090	61603617
chr11	61671639	61671919
chr11	62427748	62428214
chr1	162627769	162628036
chr11	62892373	62892983
chr11	6357256	6357606
chr11	6443335	6443724
chr11	65110342	65110629
chr1	165408579	165408891
chr1	16624949	16625238
chr11	66418145	66418573
chr11	66421558	66422020
chr1	167447571	167448138
chr1	168320846	168321358
chr1	168469664	168470061
chr11	69101253	69101853
chr11	70419972	70420369
chr11	70423779	70424662
chr1	171794123	171794390
chr11	72263376	72263691
chr11	73334336	73334831
chr11	73335528	73335776
chr1	173590406	173591081
chr11	73716179	73716451
chr1	174889718	174890472
chr11	75946526	75947095
chr11	76371230	76371530
chr11	77602025	77603023
chr11	77930382	77930670
chr1	181112451	181112929
chr1	185244437	185244704
chr11	87421310	87421699
chr11	88359468	88359892
chr1	18884026	18884619
chr11	9001807	9002100
chr1	19003269	19003903
chr1	19241132	19241740
chr11	93000455	93001378
chr1	19341349	19341957
chr11	94183809	94184236
chr11	94325734	94326072
chr11	95835897	95836361
chr11	9759659	9760005
chr1	200483468	200483963
chr1	200708620	200709112
chr1	201013062	201013486
chr1	201019481	201019762
chr1	201461789	201462306
chr1	201883759	201884158
chr1	202029223	202029631
chr1	202192866	202193290
chr1	202236276	202236707
chr1	202531874	202532726
chr1	202952774	202953071
chr1	203039214	203039752
chr1	203756392	203756888
chr1	20376845	20377277
chr1	204425864	204426398
chr1	204465780	204466536
chr1	204623281	204623805
chr1	20530277	20530719
chr1	205397032	205397343
chr1	206461696	206462186
chr1	206504102	206504465
chr1	209649001	209649256
chr1	20978447	20978907
chr1	209884700	209885044
chr12	101669907	101670472
chr12	101793399	101793965
chr12	108838236	108838941
chr1	21091160	21091431
chr12	109775227	109775731
chr12	110314337	110314700
chr12	110353942	110354594
chr12	111792141	111792677
chr12	111846760	111847109
chr12	113314090	113314523
chr12	113347773	113348254
chr1	211372214	211373080
chr1	211378886	211379140
chr12	114238685	114239168
chr1	211537137	211537778
chr12	116385182	116385467
chr12	116916671	116917171
chr12	119804152	119804694
chr12	120356555	120357038
chr12	120599135	120599504
chr1	212077136	212077459
chr12	121095542	121096423
chr1	212161479	212161799
chr12	121748256	121749268
chr12	121765586	121765969
chr1	212234441	212234950
chr12	122366735	122367227
chr12	122400396	122400825
chr12	122830945	122831180
chr1	212291544	212291813
chr12	123742981	123743411
chr12	124027185	124027619
chr12	124320820	124321675
chr12	124391379	124391607
chr12	124508895	124509136
chr12	124549113	124549920
chr12	124727338	124727727
chr12	124771885	124772476
chr12	12758712	12759175
chr1	21294732	21295351
chr12	131608959	131609478
chr12	132018448	132018896
chr1	21627144	21627405
chr12	182541	182940
chr1	218377166	218377649
chr1	22019038	22019555
chr1	2204566	2205726
chr1	22105401	22105942
chr1	221961774	221962075
chr1	223233367	223234046
chr1	223700917	223701605
chr1	224542824	224543172
chr1	225454518	225455154
chr1	225508578	225508880
chr12	25769159	25769452
chr1	226476974	226477243
chr1	226633998	226634611
chr1	226643084	226643583
chr1	226662709	226663338
chr12	27179671	27180213
chr1	227223502	227223785
chr1	227885780	227886215
chr1	227934697	227935400
chr12	28130584	28131258
chr1	22831901	22832416
chr1	228842104	228842565
chr12	2998781	2999408
chr1	230073370	230073833
chr1	230084096	230085007
chr1	230167331	230167874
chr1	23103367	23103652
chr12	31403129	31403437
chr12	31749049	31749636
chr1	231756664	231757320
chr12	32051509	32051924
chr12	33653404	33653706
chr1	234840911	234841200
chr1	234842653	234843381
chr1	234893736	234894077
chr1	235011552	235012275
chr1	23521662	23521856
chr1	235910394	235911042
chr1	236904996	236905767
chr1	23756755	23757063
chr1	23907709	23908134
chr12	40446365	40446707
chr1	24191923	24192248
chr1	24365273	24365911
chr1	244918468	244919277
chr1	245513038	245513328
chr1	246068928	246069541
chr1	246117054	246117474
chr1	24683553	24684152
chr12	47182039	47182579
chr12	48459281	48459584
chr12	50047882	50048222
chr12	50234393	50234718
chr12	50246929	50247613
chr12	51827932	51828478
chr12	53427934	53428627
chr12	54336483	54336759
chr12	54935362	54935751
chr1	25568921	25569255
chr12	56261936	56262126
chr12	56464375	56464620
chr12	57001307	57001729
chr12	57280125	57280649
chr1	26027752	26028027
chr12	62891624	62892112
chr12	6345346	6345986
chr1	26408447	26409056
chr1	26584136	26584568
chr12	68373833	68374133
chr1	27054429	27054735
chr12	70719674	70720134
chr1	27111957	27112405
chr12	71938584	71939235
chr1	27341449	27342242
chr1	27508283	27508560
chr12	7588702	7589111
chr1	27863191	27863547
chr1	27933796	27934116
chr1	28056040	28056784
chr1	28065910	28066276
chr12	89678063	89678613
chr12	93229286	93229937
chr12	98399591	98399855
chr1	30727885	30728150
chr1	30872012	30872523
chr1	30913982	30914241
chr13	113219322	113220013
chr1	31977670	31978158
chr13	20993501	20994121
chr13	21567365	21568226
chr1	32235874	32236519
chr1	32307329	32307687
chr13	24630799	24631075
chr13	26300122	26300483
chr13	26941438	26942230
chr13	27195214	27195738
chr13	27427028	27427306
chr1	32789328	32789715
chr13	29457281	29457640
chr1	32981250	32981508
chr13	29923882	29924487
chr13	30739923	30740655
chr1	33218734	33219126
chr13	32731673	32731938
chr13	41588844	41589240
chr13	44313328	44314106
chr13	45055601	45055873
chr1	34715149	34715519
chr1	34924722	34925273
chr13	52203933	52204260
chr1	36257279	36257671
chr1	36373822	36375108
chr1	37479638	37480074
chr1	37561836	37562099
chr13	79458006	79458296
chr1	37999191	37999845
chr1	39044723	39045082
chr13	95385894	95386203
chr13	98476289	98476910
chr13	98484719	98485238
chr13	99307815	99308358
chr13	99356949	99357690
chr1	40076684	40077156
chr1	40868278	40868681
chr1	40974983	40975267
chr14	100375506	100375782
chr14	101073192	101073537
chr14	101733179	101733473
chr14	102255909	102256216
chr14	103136868	103137279
chr14	103372539	103372960
chr14	104700261	104701172
chr14	104752497	104753291
chr1	41493051	41493452
chr14	21894142	21894571
chr14	22536738	22537385
chr14	22560930	22561285
chr14	22898416	22898660
chr14	23146326	23146974
chr14	25007210	25007461
chr14	31903049	31903551
chr14	31937735	31938124
chr14	32224878	32225326
chr1	43321326	43321758
chr14	35355997	35356493
chr14	35365374	35365900
chr1	43929579	43929883
chr1	43994815	43995132
chr1	44072245	44072533
chr1	44968152	44968417
chr14	49962427	49963024
chr14	50248935	50249517
chr14	52563211	52563545
chr14	54737398	54737746
chr14	54762379	54762652
chr14	55388129	55388590
chr14	55398695	55399092
chr14	56555994	56556210
chr14	57349154	57349655
chr1	45802776	45803119
chr1	45840696	45841278
chr14	59265828	59266287
chr14	61552732	61553402
chr14	64232304	64232694
chr14	64363400	64363794
chr1	46449603	46450007
chr1	46508810	46509056
chr14	65483677	65484000
chr14	69101282	69101771
chr14	69643487	69643784
chr14	71751222	71751618
chr14	73467736	73468278
chr14	73662440	73662928
chr14	74459379	74459911
chr14	74619679	74620028
chr14	74846822	74847540
chr14	76773544	76773912
chr14	76977709	76978428
chr14	78005333	78005787
chr14	80930635	80931334
chr14	81303317	81303656
chr14	90388520	90388769
chr14	91119998	91120322
chr14	91980054	91980795
chr14	93173908	93174317
chr14	93269328	93270001
chr14	95483085	95484045
chr14	95545861	95546091
chr14	96802909	96803449
chr15	101199773	101200168
chr15	101456143	101456447
chr1	51313933	51314292
chr1	51569742	51570145
chr15	22888099	22888489
chr15	31443609	31444108
chr15	33898078	33898727
chr15	38127110	38127978
chr15	40266822	40267361
chr15	40857565	40858123
chr15	41894730	41895274
chr15	41917726	41918217
chr15	41989479	41990009
chr1	54230921	54231318
chr15	42471454	42471939
chr15	42499323	42499550
chr1	54273496	54274207
chr1	54287316	54287596
chr15	43469844	43470278
chr15	44489317	44489874
chr15	44578350	44578903
chr15	45714427	45715308
chr15	48565911	48566287
chr15	48946064	48946364
chr15	51726335	51726792
chr15	52558241	52558657
chr15	55239798	55240088
chr15	56496587	56497007
chr15	56805828	56806095
chr15	57216225	57216626
chr15	57559881	57560162
chr15	60362691	60363190
chr15	60520657	60521217
chr15	63135848	63136257
chr15	63203784	63204072
chr15	63480985	63481496
chr15	63503146	63503522
chr15	63896877	63897206
chr15	64071328	64071826
chr15	65819564	65820151
chr15	66903675	66904018
chr15	67096982	67097328
chr15	68210716	68211415
chr15	68348009	68348500
chr15	70160303	70160624
chr15	70512791	70513113
chr15	74768879	74769152
chr15	74818646	74819085
chr15	75732794	75733142
chr15	76327182	76327937
chr15	77650364	77650642
[truncated: 1,130 more rows]

## Sheet: Both AP1 and EGR1 Occupied
chr	start	end
[truncated: 526 more rows]

## Sheet: Neither AP1 nor EGR1 Occupied
chr	start	end
[truncated: 1,941 more rows]

[truncated: 2 more sheets: Only AP1 Occupied, Only EGR1 Occupied]
