# Supplementary material for: Predictive modeling of signal-responsive cis-elements in human red blood cell precursors
Source: Nucleic Acids Res. 2026 May 21;54(10):gkag505. doi: 10.1093/nar/gkag505 (PMC13191290; doi:10.1093/nar/gkag505)
Supplement: gkag505_Supplemental_Files [file gkag505_supplemental_files.zip › Table S8.xlsx]

## Sheet: FP-sgControl(SCF)vs sgEGR1(SCF)
output_prefix	name	motif_id	cluster	total_tfbs	sgControl_SCF_mean_score	sgControl_SCF_bound	sgEGR1_SCF_mean_score	sgEGR1_SCF_bound	sgControl_SCF_sgEGR1_SCF_change	sgControl_SCF_sgEGR1_SCF_pvalue
Arnt_MA0004.1	Arnt	MA0004.1	C_MNT	8612	0.98203	2675	0.98598	2698	-0.00375	0.0140702
AhrArnt_MA0006.1	Ahr::Arnt	MA0006.1	C_Ahr::Arnt	11877	0.78202	2994	0.76894	2961	0.02442	1.66148e-42
Ddit3Cebpa_MA0019.1	Ddit3::Cebpa	MA0019.1	C_Ddit3::Cebpa	5695	0.38148	605	0.37989	607	0.03447	6.81329e-47
Mecom_MA0029.1	Mecom	MA0029.1	C_Mecom	15998	0.33316	1529	0.34117	1552	-0.03394	4.06823e-69
FOXF2_MA0030.1	FOXF2	MA0030.1	C_Foxj3	12916	0.3232	1112	0.32769	1126	-0.00475	1.50595e-06
FOXD1_MA0031.1	FOXD1	MA0031.1	C_Foxj3	12438	0.31417	1035	0.31818	1052	-0.00616	7.30856e-08
Foxq1_MA0040.1	Foxq1	MA0040.1	C_Foxq1	14629	0.28786	1077	0.29041	1067	0.00298	0.016598
IRF2_MA0051.1	IRF2	MA0051.1	C_IRF2	13484	0.36272	1359	0.36778	1408	-0.01783	2.29124e-34
MAXMYC_MA0059.1	MAX::MYC	MA0059.1	C_MYC	5002	0.78252	1231	0.78412	1251	-0.00649	0.000631966
PPARG_MA0066.1	PPARG	MA0066.1	C_PPARG	7757	0.38865	854	0.39	862	0.01023	1.84224e-20
PAX6_MA0069.1	PAX6	MA0069.1	C_PAX6	5366	0.37284	539	0.37472	540	0.00266	0.0137047
PBX1_MA0070.1	PBX1	MA0070.1	C_PBX1	7794	0.48956	856	0.48613	887	-0.00774	6.30802e-12
RORA_MA0071.1	RORA	MA0071.1	C_RORA	8187	0.36441	820	0.3644	820	0.01371	2.40013e-21
RORA_MA0072.1	RORA	MA0072.1	C_RORA	8231	0.35282	772	0.35761	796	-0.01951	2.00078e-29
RREB1_MA0073.1	RREB1	MA0073.1	C_RREB1	23864	0.5618	4123	0.54782	4072	0.06386	1.15526e-99
RXRAVDR_MA0074.1	RXRA::VDR	MA0074.1	C_RXRA::VDR	5113	0.47041	721	0.47209	709	-0.01148	1.50717e-13
SOX9_MA0077.1	SOX9	MA0077.1	C_Sox17	6795	0.34423	600	0.34873	602	-0.02972	4.03051e-48
SRY_MA0084.1	SRY	MA0084.1	C_SRY	15118	0.27683	1021	0.28036	1030	-0.00676	3.79205e-12
TAL1TCF3_MA0091.1	TAL1::TCF3	MA0091.1	C_TAL1::TCF3	8933	0.40092	1102	0.40896	1112	-0.01534	2.60605e-28
Hand1Tcf3_MA0092.1	Hand1::Tcf3	MA0092.1	C_Hand1::Tcf3	9189	0.3978	1063	0.40113	1081	-0.01245	5.09757e-26
REL_MA0101.1	REL	MA0101.1	C_REL	7226	0.561	1245	0.55529	1253	0.00581	3.83783e-08
RELA_MA0107.1	RELA	MA0107.1	C_REL	8262	0.57417	1449	0.56778	1438	-0.00861	1.85005e-08
TBP_MA0108.2	TBP	MA0108.2	C_TBP	9664	0.37001	903	0.37339	901	-0.0059	4.94085e-06
Spz1_MA0111.1	Spz1	MA0111.1	C_Spz1	7809	0.44823	1051	0.44439	1051	0.01959	5.85587e-30
NR1H2RXRA_MA0115.1	NR1H2::RXRA	MA0115.1	C_NR1H2::RXRA	8399	0.43686	1017	0.43461	1016	-0.00133	0.0326906
Znf423_MA0116.1	Znf423	MA0116.1	C_Znf423	7141	0.56169	1220	0.54834	1199	0.03995	5.52864e-49
NFICTLX1_MA0119.1	NFIC::TLX1	MA0119.1	C_NFIB	9062	0.5327	1521	0.55501	1615	-0.1359	1.2695e-114
Nobox_MA0125.1	Nobox	MA0125.1	C_GBX2	5678	0.35224	479	0.35511	484	-0.01844	1.01914e-21
ZNF354C_MA0130.1	ZNF354C	MA0130.1	C_ZNF354C	12762	0.41618	1472	0.41505	1455	0.01132	2.08832e-21
Lhx3_MA0135.1	Lhx3	MA0135.1	C_Lhx3	16045	0.22879	755	0.2321	750	-0.00449	3.54382e-07
CTCF_MA0139.1	CTCF	MA0139.1	C_CTCF	28082	0.71155	7007	0.68158	6584	0.17154	1.39875e-141
Pou5f1Sox2_MA0142.1	Pou5f1::Sox2	MA0142.1	C_Pou5f1::Sox2	20468	0.26826	1281	0.27195	1286	-0.01299	1.71269e-34
EWSR1-FLI1_MA0149.1	EWSR1-FLI1	MA0149.1	C_EWSR1-FLI1	32857	0.55891	5735	0.55718	5726	0.01426	2.34306e-45
REST_MA0138.2	REST	MA0138.2	C_REST	12035	0.51638	1957	0.51031	1930	0.03675	3.74031e-63
Runx1_MA0002.2	Runx1	MA0002.2	C_Bcl11B	15683	0.42339	2035	0.41928	1965	0.08141	5.36676e-102
PpargRxra_MA0065.2	Pparg::Rxra	MA0065.2	C_Pparg::Rxra	17497	0.46814	2379	0.46227	2365	0.01515	5.4227e-38
Arid3a_MA0151.1	Arid3a	MA0151.1	C_Arid3a	15175	0.25337	854	0.2562	857	-0.00988	1.10276e-22
INSM1_MA0155.1	INSM1	MA0155.1	C_INSM1	14107	0.67609	2877	0.65309	2869	0.0311	1.94196e-61
RARARXRA_MA0159.1	RARA::RXRA	MA0159.1	C_RARA::RXRA	9063	0.44986	1178	0.4468	1160	0.01571	6.06826e-28
PLAG1_MA0163.1	PLAG1	MA0163.1	C_PLAG1	15644	0.75421	3694	0.72743	3654	0.05419	1.06782e-85
Nr2e3_MA0164.1	Nr2e3	MA0164.1	C_Nr2e3	4965	0.40353	561	0.40362	577	-0.00932	1.36723e-10
ARNTHIF1A_MA0259.1	ARNT::HIF1A	MA0259.1	C_HIF1A	2473	0.78368	599	0.76996	594	-0.00079	0.421284
Tfcp2l1_MA0145.2	Tfcp2l1	MA0145.2	C_Tfcp2l1	10564	0.55824	1855	0.5546	1865	0.01969	1.57256e-38
Zfx_MA0146.2	Zfx	MA0146.2	C_Zfx	22696	0.99026	6831	0.94352	6864	0.0407	3.49009e-81
DUX4_MA0468.1	DUX4	MA0468.1	C_DUX4	11571	0.35463	996	0.35532	1003	-0.00299	0.0010239
FOS_MA0476.1	FOS	MA0476.1	C_FOSL1::JUN	15010	0.4767	2389	0.50745	2516	-0.17629	1.28718e-137
FOSL2_MA0478.1	FOSL2	MA0478.1	C_FOSL1::JUN	15892	0.47366	2506	0.50164	2625	-0.16033	1.06256e-137
FOXH1_MA0479.1	FOXH1	MA0479.1	C_FOXH1	10475	0.33733	880	0.33795	901	0.00188	0.0381256
Gfi1B_MA0483.1	Gfi1B	MA0483.1	C_Gfi1B	13425	0.44301	1506	0.43592	1451	0.05469	2.13132e-83
JUN_MA0488.1	JUN	MA0488.1	C_ATF2	10658	0.56502	1741	0.57611	1770	-0.02784	9.98942e-49
JUND_MA0492.1	JUND	MA0492.1	C_ATF2	9980	0.56846	1649	0.58137	1669	-0.03703	8.68304e-58
Nr1h3Rxra_MA0494.1	Nr1h3::Rxra	MA0494.1	C_Nr1h3::Rxra	10148	0.36974	1039	0.36875	1016	0.013	5.85506e-27
MEF2C_MA0497.1	MEF2C	MA0497.1	C_MEF2A	28488	0.24827	1576	0.25039	1562	-0.0124	1.33387e-35
MAFNFE2_MA0501.1	MAF::NFE2	MA0501.1	C_MAFG::NFE2L1	14806	0.44738	2076	0.46923	2195	-0.12225	1.8635e-117
NR2C2_MA0504.1	NR2C2	MA0504.1	C_PPARD	15065	0.61059	2777	0.59508	2752	0.02649	7.29679e-55
Sox6_MA0515.1	Sox6	MA0515.1	C_SOX15	16344	0.34622	1554	0.34862	1567	5e-05	0.2254
STAT1STAT2_MA0517.1	STAT1::STAT2	MA0517.1	C_STAT1::STAT2	31959	0.33	2913	0.33408	2948	-0.00921	1.9632e-25
Stat4_MA0518.1	Stat4	MA0518.1	C_Stat4	15704	0.43281	1944	0.43548	1973	-0.00462	5.00153e-08
Stat5aStat5b_MA0519.1	Stat5a::Stat5b	MA0519.1	C_Stat5b	14623	0.43077	1811	0.43071	1818	-0.00574	1.63627e-12
Stat6_MA0520.1	Stat6	MA0520.1	C_Stat6	13991	0.31923	1172	0.32153	1162	-0.003	0.000153918
TCF7L2_MA0523.1	TCF7L2	MA0523.1	C_Lef1	15959	0.31327	1307	0.31422	1316	0.00837	2.39135e-18
ZBTB33_MA0527.1	ZBTB33	MA0527.1	C_ZBTB33	3642	1.2821	1540	1.28407	1561	-0.0601	3.10348e-53
ELK4_MA0076.2	ELK4	MA0076.2	C_ETS1	11493	1.29378	5021	1.29316	5056	-0.01201	7.93929e-26
ESR2_MA0258.2	ESR2	MA0258.2	C_ESR2	9676	0.45414	1307	0.45469	1289	-0.00607	4.47105e-10
Nfe2l2_MA0150.2	Nfe2l2	MA0150.2	C_MAFG::NFE2L1	13553	0.48111	2115	0.49947	2195	-0.11079	3.20069e-116
STAT1_MA0137.3	STAT1	MA0137.3	C_Stat4	13752	0.45028	1803	0.45104	1813	0.00702	2.20851e-12
STAT3_MA0144.2	STAT3	MA0144.2	C_Stat4	16247	0.44702	2086	0.44664	2095	0.0098	1.57809e-17
GATA1TAL1_MA0140.2	GATA1::TAL1	MA0140.2	C_GATA1::TAL1	17313	0.49969	3038	0.52252	3171	-0.07778	1.51057e-101
Bach1Mafk_MA0591.1	Bach1::Mafk	MA0591.1	C_MAFG::NFE2L1	12629	0.57122	2403	0.58877	2474	-0.09691	1.4132e-106
FOXP2_MA0593.1	FOXP2	MA0593.1	C_Foxj3	22558	0.3207	1959	0.32478	1960	-0.00053	0.983247
SREBF1_MA0595.1	SREBF1	MA0595.1	C_SREBF1	7967	0.55837	1294	0.55902	1293	-0.01157	2.28094e-21
SREBF2_MA0596.1	SREBF2	MA0596.1	C_SREBF1	8367	0.49103	1193	0.49042	1181	0.00392	6.75165e-05
KLF5_MA0599.1	KLF5	MA0599.1	C_KLF5	52370	1.3285	20715	1.23864	20507	0.13935	3.90049e-150
Arid3b_MA0601.1	Arid3b	MA0601.1	C_Arid3b	15636	0.21433	645	0.21764	635	-0.01102	3.9929e-22
Arid5a_MA0602.1	Arid5a	MA0602.1	C_Arid5a	13219	0.21898	577	0.22123	557	-0.00796	2.1905e-15
Arntl_MA0603.1	Arntl	MA0603.1	C_ARNT2	4381	1.14916	1528	1.15676	1536	-0.03004	1.0697e-47
Atf1_MA0604.1	Atf1	MA0604.1	C_Atf1	2182	1.3835	898	1.38852	904	-0.05387	5.13002e-40
Creb3l2_MA0608.1	Creb3l2	MA0608.1	C_Creb3l2	4287	1.12054	1536	1.13098	1545	-0.03013	1.02052e-38
DMRT3_MA0610.1	DMRT3	MA0610.1	C_DMRTA1	6290	0.29314	453	0.29497	462	-0.00387	0.00167863
FOXG1_MA0613.1	FOXG1	MA0613.1	C_Foxj3	11948	0.34149	1120	0.34649	1122	0.0013	0.00184284
Foxj2_MA0614.1	Foxj2	MA0614.1	C_Foxj3	12329	0.354	1217	0.35969	1225	-0.0056	6.68179e-13
Gmeb1_MA0615.1	Gmeb1	MA0615.1	C_Gmeb1	1119	0.92895	287	0.93353	296	-0.0513	1.22493e-28
LBX1_MA0618.1	LBX1	MA0618.1	C_HOXA1	6476	0.28362	418	0.28564	429	0.00076	0.487845
LIN54_MA0619.1	LIN54	MA0619.1	C_LIN54	14869	0.29291	1102	0.29574	1108	0.00936	3.57618e-21
mix-a_MA0621.1	mix-a	MA0621.1	C_HOXA1	5668	0.23937	282	0.24286	297	-0.00227	0.0447272
Mlxip_MA0622.1	Mlxip	MA0622.1	C_MNT	4614	0.82969	1222	0.83088	1224	0.03559	7.50993e-46
Npas2_MA0626.1	Npas2	MA0626.1	C_MYC	3872	0.67256	851	0.67548	867	0.02998	5.58783e-33
POU6F1_MA0628.1	POU6F1	MA0628.1	C_HOXA1	4642	0.24084	232	0.24595	239	-0.00951	1.3583e-08
Rhox11_MA0629.1	Rhox11	MA0629.1	C_Rhox11	7872	0.34558	749	0.34705	750	0.02096	3.17623e-36
SHOX_MA0630.1	SHOX	MA0630.1	C_HOXA1	5826	0.32724	445	0.32958	445	0.00493	0.0411539
Six3_MA0631.1	Six3	MA0631.1	C_Six3	5660	0.29468	389	0.3	395	-0.03294	1.81353e-43
ALX3_MA0634.1	ALX3	MA0634.1	C_HOXA1	6855	0.29533	449	0.2983	449	-0.00171	0.229609
Ar_MA0007.3	Ar	MA0007.3	C_NR3C1	4199	0.44039	544	0.44113	551	0.00097	0.748478
BARHL2_MA0635.1	BARHL2	MA0635.1	C_BARHL2	5648	0.31729	456	0.32013	452	-0.00739	2.83809e-08
BHLHE41_MA0636.1	BHLHE41	MA0636.1	C_BHLHE41	3069	1.3059	1199	1.32208	1217	-0.08012	5.64643e-65
CREB3_MA0638.1	CREB3	MA0638.1	C_CREB3	3509	1.13582	1225	1.15269	1245	-0.08228	4.7309e-70
DBP_MA0639.1	DBP	MA0639.1	C_NFIL3	3515	0.47865	460	0.48723	474	-0.04783	2.22442e-55
ELF4_MA0641.1	ELF4	MA0641.1	C_ELF2	8530	1.15932	3336	1.15656	3333	0.01884	2.3653e-30
EN1_MA0027.2	EN1	MA0027.2	C_HOXA1	4845	0.35741	411	0.35903	417	0.01447	1.17835e-11
Esrrg_MA0643.1	Esrrg	MA0643.1	C_Esrrg	8211	0.38329	878	0.38481	868	-0.00041	0.43878
ETV6_MA0645.1	ETV6	MA0645.1	C_EHF	10659	1.10578	3815	1.10317	3800	0.02751	4.3958e-53
FLI1_MA0475.2	FLI1	MA0475.2	C_ETS1	6522	1.40891	3099	1.41509	3130	-0.02612	2.17086e-35
FOXI1_MA0042.2	FOXI1	MA0042.2	C_Foxj3	6898	0.37024	740	0.37405	725	0.01205	4.04456e-16
FOXL1_MA0033.2	FOXL1	MA0033.2	C_Foxj3	14135	0.32781	1258	0.333	1242	-0.00155	0.500416
GCM1_MA0646.1	GCM1	MA0646.1	C_GCM1	3511	0.53281	603	0.52633	589	0.03151	8.96144e-30
GRHL1_MA0647.1	GRHL1	MA0647.1	C_GRHL2	4103	0.35161	409	0.3545	417	0.00705	9.28232e-09
GSC_MA0648.1	GSC	MA0648.1	C_PITX3	5227	0.41151	605	0.41443	625	-0.01127	6.0669e-13
HEY2_MA0649.1	HEY2	MA0649.1	C_HEY1	3471	0.92469	1033	0.92741	1045	-0.01363	4.2434e-09
HINFP_MA0131.2	HINFP	MA0131.2	C_HINFP	5013	0.97222	1670	0.96255	1665	-0.044	4.21587e-57
HNF1A_MA0046.2	HNF1A	MA0046.2	C_HNF1A	12867	0.23223	618	0.23561	628	-0.00326	0.000975912
HNF1B_MA0153.2	HNF1B	MA0153.2	C_HNF1A	9346	0.24236	472	0.24691	486	-0.01975	2.26975e-32
HSF1_MA0486.2	HSF1	MA0486.2	C_HSF2	7782	0.37492	804	0.37871	804	-0.02073	2.02592e-30
IRF8_MA0652.1	IRF8	MA0652.1	C_Irf1	8326	0.45916	1154	0.46605	1196	-0.03237	3.76138e-55
IRF9_MA0653.1	IRF9	MA0653.1	C_Irf1	10683	0.3977	1231	0.40102	1258	-0.01488	3.8363e-24
ISX_MA0654.1	ISX	MA0654.1	C_HOXA1	5875	0.31987	431	0.32259	427	0.00471	1.49738e-05
JDP2_MA0655.1	JDP2	MA0655.1	C_FOSL1::JUN	10841	0.45188	1600	0.48212	1689	-0.17459	2.52272e-129
JDP2_MA0656.1	JDP2	MA0656.1	C_ATF2	4353	1.08607	1405	1.09681	1422	-0.05913	2.53597e-60
KLF13_MA0657.1	KLF13	MA0657.1	C_KLF13	9182	1.44365	3675	1.34676	3621	0.14375	4.13682e-117
LHX6_MA0658.1	LHX6	MA0658.1	C_HOXA1	4443	0.30644	337	0.31163	346	-0.00988	2.64572e-07
MEF2B_MA0660.1	MEF2B	MA0660.1	C_MEF2A	12306	0.2645	770	0.26926	768	-0.01286	1.94205e-28
MEOX1_MA0661.1	MEOX1	MA0661.1	C_HOXA1	5819	0.29453	408	0.29794	424	-0.00708	4.94945e-09
MIXL1_MA0662.1	MIXL1	MA0662.1	C_HOXA1	6180	0.30289	419	0.30613	428	-0.00538	9.77468e-06
MLX_MA0663.1	MLX	MA0663.1	C_ARNT2	3300	1.23087	1218	1.24301	1243	-0.07095	1.68763e-65
MLXIPL_MA0664.1	MLXIPL	MA0664.1	C_ARNT2	3309	1.18126	1173	1.1912	1195	-0.05499	1.89702e-51
MSC_MA0665.1	MSC	MA0665.1	C_Tcf21	10136	0.44181	1389	0.44848	1407	-0.01908	5.25546e-32
MYF6_MA0667.1	MYF6	MA0667.1	C_MYF6	7085	0.41138	857	0.42051	865	-0.02832	9.21509e-40
NEUROG2_MA0669.1	NEUROG2	MA0669.1	C_NEUROG2	5859	0.35339	627	0.36222	631	-0.02196	2.69592e-28
NFIA_MA0670.1	NFIA	MA0670.1	C_NFIA	8842	0.36828	919	0.3786	967	-0.04855	3.20224e-71
NFIX_MA0671.1	NFIX	MA0671.1	C_NFIA	7584	0.37017	791	0.37773	822	-0.03077	2.62687e-47
NHLH1_MA0048.2	NHLH1	MA0048.2	C_Ascl2	10805	0.61778	2233	0.61903	2238	-0.01401	1.85757e-28
NKX2-3_MA0672.1	NKX2-3	MA0672.1	C_Nkx2-1	7588	0.39926	845	0.40185	843	-0.01391	3.97597e-26
NKX2-8_MA0673.1	NKX2-8	MA0673.1	C_Nkx2-1	7238	0.39771	802	0.40097	797	-0.02883	1.69232e-42
NKX6-1_MA0674.1	NKX6-1	MA0674.1	C_HOXA1	8630	0.26551	520	0.27052	518	-0.01546	8.83413e-24
NKX6-2_MA0675.1	NKX6-2	MA0675.1	C_HOXA1	8629	0.26547	520	0.2705	518	-0.01568	2.3806e-22
Nr2e1_MA0676.1	Nr2e1	MA0676.1	C_Nr2e1	11716	0.32942	1022	0.33132	1022	-0.00493	6.84377e-07
Nr2f6_MA0677.1	Nr2f6	MA0677.1	C_PPARD	9651	0.45553	1265	0.44918	1234	0.00739	5.06197e-12
OLIG2_MA0678.1	OLIG2	MA0678.1	C_Atoh1	3590	0.31751	339	0.32453	343	-0.01711	9.77667e-20
PAX4_MA0068.2	PAX4	MA0068.2	C_HOXA1	3250	0.29424	237	0.29982	248	-0.01349	4.26968e-12
POU4F2_MA0683.1	POU4F2	MA0683.1	C_POU4F3	16134	0.24479	841	0.24808	842	-0.01038	6.22222e-29
Rxra_MA0512.2	Rxra	MA0512.2	C_PPARD	8872	0.48408	1228	0.47433	1193	0.01236	4.05017e-19
SPDEF_MA0686.1	SPDEF	MA0686.1	C_SPDEF	4306	1.0439	1505	1.0427	1509	-0.00202	0.583685
SPIC_MA0687.1	SPIC	MA0687.1	C_SPIC	17496	0.408	2038	0.40993	2048	0.03255	7.67141e-74
SRF_MA0083.3	SRF	MA0083.3	C_SRF	4408	0.42309	506	0.41862	521	-0.0135	1.21472e-12
TBXT_MA0009.2	TBXT	MA0009.2	C_TBX19	3613	0.37191	392	0.37443	390	0.02213	2.87278e-29
TBX2_MA0688.1	TBX2	MA0688.1	C_TBX3	8583	0.35976	851	0.36092	852	0.01688	1.59175e-26
TBX20_MA0689.1	TBX20	MA0689.1	C_TBX3	9215	0.37428	947	0.37433	966	0.03212	4.4125e-55
TFAP4_MA0691.1	TFAP4	MA0691.1	C_TFAP4	8230	0.49123	1286	0.4987	1289	-0.01718	6.70194e-29
TFEB_MA0692.1	TFEB	MA0692.1	C_BHLHE41	6332	0.91282	1725	0.92836	1762	-0.06887	8.23297e-73
ZBTB7B_MA0694.1	ZBTB7B	MA0694.1	C_ZBTB7B	4569	0.60986	840	0.59779	840	-0.00625	0.000565582
ZBTB7C_MA0695.1	ZBTB7C	MA0695.1	C_ZBTB7B	5038	0.63545	1016	0.62638	1005	0.02575	2.83344e-35
ZIC1_MA0696.1	ZIC1	MA0696.1	C_ZIC1	9279	0.72424	2191	0.70919	2196	0.03416	2.38906e-54
ZBTB18_MA0698.1	ZBTB18	MA0698.1	C_ZBTB18	13035	0.38974	1548	0.39645	1537	-0.01569	2.19131e-32
LBX2_MA0699.1	LBX2	MA0699.1	C_HOXA1	6159	0.3325	470	0.33288	474	0.01385	1.21076e-19
Lhx4_MA0704.1	Lhx4	MA0704.1	C_HOXA1	5213	0.26674	321	0.26958	323	0.00159	0.479036
Lhx8_MA0705.1	Lhx8	MA0705.1	C_HOXA1	3694	0.40557	379	0.41008	387	0.00301	0.534638
MEOX2_MA0706.1	MEOX2	MA0706.1	C_HOXA1	7690	0.26117	441	0.26742	463	-0.02263	6.36441e-37
Msx3_MA0709.1	Msx3	MA0709.1	C_GBX2	5631	0.37049	484	0.37356	487	0.01259	8.45582e-18
NOTO_MA0710.1	NOTO	MA0710.1	C_HOXA1	7667	0.28216	484	0.28702	508	-0.02579	2.33457e-41
Nkx3-1_MA0124.2	Nkx3-1	MA0124.2	C_ISL2	7119	0.38676	753	0.38824	776	-0.00728	1.24404e-07
OTX1_MA0711.1	OTX1	MA0711.1	C_PITX3	3648	0.39774	394	0.39599	394	0.0019	0.343753
PDX1_MA0132.2	PDX1	MA0132.2	C_HOXA1	5397	0.25846	307	0.26312	318	-0.00475	0.0179862
PHOX2A_MA0713.1	PHOX2A	MA0713.1	C_PHOX2B	11720	0.24964	654	0.25281	665	-0.00253	0.0208738
PITX3_MA0714.1	PITX3	MA0714.1	C_PITX3	6011	0.38329	614	0.38674	624	-0.00687	0.000146457
PROP1_MA0715.1	PROP1	MA0715.1	C_PHOX2B	13311	0.22642	635	0.22912	648	-0.00141	0.554891
PRRX1_MA0716.1	PRRX1	MA0716.1	C_HOXA1	5924	0.31734	431	0.32004	436	0.00159	0.0424372
RAX2_MA0717.1	RAX2	MA0717.1	C_HOXA1	5735	0.32619	433	0.3283	437	0.00642	2.33468e-05
RAX_MA0718.1	RAX	MA0718.1	C_HOXA1	6254	0.3245	458	0.32628	466	0.00317	0.000707184
RHOXF1_MA0719.1	RHOXF1	MA0719.1	C_PITX3	6118	0.33167	486	0.33215	502	0.00322	0.019844
Shox2_MA0720.1	Shox2	MA0720.1	C_HOXA1	6265	0.32454	468	0.32749	471	0.00385	0.000357759
UNCX_MA0721.1	UNCX	MA0721.1	C_HOXA1	5198	0.33736	411	0.33958	412	0.00579	9.23265e-07
VAX1_MA0722.1	VAX1	MA0722.1	C_VAX1	6419	0.2624	375	0.26735	392	-0.01035	3.56075e-12
VENTX_MA0724.1	VENTX	MA0724.1	C_VENTX	4587	0.37692	461	0.37649	447	0.01684	6.85329e-23
VSX1_MA0725.1	VSX1	MA0725.1	C_HOXA1	5645	0.30915	383	0.31108	391	0.00779	0.000102792
VSX2_MA0726.1	VSX2	MA0726.1	C_HOXA1	5670	0.33334	423	0.334	432	0.01077	8.58748e-11
ESR1_MA0112.3	ESR1	MA0112.3	C_ESR1	5555	0.45718	749	0.45653	743	-0.02657	5.51566e-40
ESRRB_MA0141.3	ESRRB	MA0141.3	C_Esrrg	8947	0.36919	905	0.37148	915	-0.0155	2.21204e-31
NR2F1_MA0017.2	NR2F1	MA0017.2	C_Nr1H2	10415	0.44272	1338	0.43866	1314	-0.00783	9.49858e-13
NR3C1_MA0113.3	NR3C1	MA0113.3	C_NR3C1	4139	0.40324	483	0.40588	487	-0.00487	0.0303362
NR3C2_MA0727.1	NR3C2	MA0727.1	C_NR3C1	4329	0.41341	508	0.41638	515	-0.00435	0.000223666
Nr2F6_MA0728.1	Nr2F6	MA0728.1	C_Rarb	9864	0.37502	1044	0.37501	1011	-0.01207	4.76076e-21
RARA_MA0729.1	RARA	MA0729.1	C_RARA	9492	0.36011	917	0.36186	932	-0.0098	4.64194e-23
RARA_MA0730.1	RARA	MA0730.1	C_Rarb	8350	0.4509	1082	0.44668	1057	0.01819	1.84373e-32
BCL6B_MA0731.1	BCL6B	MA0731.1	C_BCL6B	8989	0.40502	987	0.40542	1005	0.00912	8.12343e-09
EGR2_MA0472.2	EGR2	MA0472.2	C_EGR1	7386	1.14945	2684	1.08549	2582	0.24567	8.77836e-129
EGR3_MA0732.1	EGR3	MA0732.1	C_EGR1	12230	1.2818	4903	1.20869	4797	0.23037	8.89188e-142
EGR4_MA0733.1	EGR4	MA0733.1	C_EGR1	9458	1.10384	3284	1.04904	3198	0.18493	5.62035e-129
GLIS1_MA0735.1	GLIS1	MA0735.1	C_GLIS1	3880	0.69562	862	0.68578	877	-0.00149	0.137365
GLIS2_MA0736.1	GLIS2	MA0736.1	C_GLIS2	5024	0.74656	1203	0.72797	1213	4e-05	0.943059
GLIS3_MA0737.1	GLIS3	MA0737.1	C_GLIS3	4559	0.59267	825	0.58106	848	0.02394	8.2714e-26
HIC2_MA0738.1	HIC2	MA0738.1	C_HIC2	6839	0.45374	880	0.45205	875	0.02527	1.49307e-37
Hic1_MA0739.1	Hic1	MA0739.1	C_Hic1	7369	0.43807	996	0.44328	981	-0.00018	0.10007
KLF16_MA0741.1	KLF16	MA0741.1	C_SP3	33906	1.44239	14388	1.34131	14171	0.17384	8.69984e-151
SP8_MA0747.1	SP8	MA0747.1	C_SP3	24539	1.45648	10206	1.34923	10005	0.18478	6.05194e-152
ZBED1_MA0749.1	ZBED1	MA0749.1	C_ZBED1	1002	0.91127	286	0.90993	284	-0.03239	2.88465e-14
ZIC4_MA0751.1	ZIC4	MA0751.1	C_ZIC1	8333	0.71153	1954	0.69987	1953	0.02402	1.74743e-42
ZNF143_MA0088.2	ZNF143	MA0088.2	C_ZNF76	8273	0.71836	1763	0.70725	1738	0.03851	2.06922e-57
ZNF410_MA0752.1	ZNF410	MA0752.1	C_ZNF410	6634	0.35828	653	0.35795	653	-0.00344	0.000229402
CUX2_MA0755.1	CUX2	MA0755.1	C_ONECUT1	3239	0.32983	261	0.33496	266	-0.01415	2.52498e-14
ONECUT3_MA0757.1	ONECUT3	MA0757.1	C_ONECUT1	14385	0.24034	730	0.24337	735	-0.00709	3.44356e-09
E2F7_MA0758.1	E2F7	MA0758.1	C_E2F7	5779	0.56862	1009	0.57119	1027	-0.01611	1.73707e-18
ERF_MA0760.1	ERF	MA0760.1	C_ETS1	7113	1.23169	2899	1.23488	2926	-0.01587	3.31422e-22
ETS1_MA0098.3	ETS1	MA0098.3	C_ETS1	7540	1.23489	3124	1.24046	3157	-0.01844	1.74688e-31
ETV2_MA0762.1	ETV2	MA0762.1	C_ETV2	8112	0.86232	2286	0.86891	2301	-0.00837	1.34771e-10
ETV3_MA0763.1	ETV3	MA0763.1	C_ETS1	5902	1.37115	2695	1.38085	2702	-0.02696	4.6355e-35
GCM2_MA0767.1	GCM2	MA0767.1	C_GCM2	3189	0.55964	556	0.55304	556	0.01679	5.93811e-15
HSF2_MA0770.1	HSF2	MA0770.1	C_HSF2	8683	0.36336	855	0.36531	871	-0.01935	2.97866e-32
HSF4_MA0771.1	HSF4	MA0771.1	C_HSF2	7364	0.41398	870	0.4157	885	-0.01079	3.50725e-14
IRF7_MA0772.1	IRF7	MA0772.1	C_Irf1	19553	0.31382	1613	0.31728	1653	-0.016	2.58832e-40
MEF2D_MA0773.1	MEF2D	MA0773.1	C_MEF2A	15166	0.25584	885	0.25887	869	-0.00793	3.06932e-22
MEIS1_MA0498.2	MEIS1	MA0498.2	C_MEIS3	3806	0.51806	542	0.51371	561	-0.01979	9.36095e-22
MEIS2_MA0774.1	MEIS2	MA0774.1	C_MEIS3	7783	0.55663	1256	0.55664	1273	-0.01342	2.14744e-19
MEIS3_MA0775.1	MEIS3	MA0775.1	C_MEIS3	8631	0.5178	1303	0.51912	1335	-0.02756	5.49968e-41
MYBL1_MA0776.1	MYBL1	MA0776.1	C_MYBL1	1711	0.52362	273	0.52566	276	0.02277	2.02738e-15
MYBL2_MA0777.1	MYBL2	MA0777.1	C_MYBL2	1827	0.50459	273	0.51401	274	-0.01088	6.30102e-05
NFKB1_MA0105.4	NFKB1	MA0105.4	C_NFKB1	4456	0.50743	694	0.50316	677	0.01806	5.08994e-24
NFKB2_MA0778.1	NFKB2	MA0778.1	C_NFKB1	4718	0.52741	772	0.52486	773	0.00372	0.0317863
PAX1_MA0779.1	PAX1	MA0779.1	C_PAX1	2816	0.65403	549	0.64799	555	-0.03117	2.95844e-31
PAX3_MA0780.1	PAX3	MA0780.1	C_Pax7	5567	0.24326	295	0.24751	292	-0.02467	2.33962e-30
PAX9_MA0781.1	PAX9	MA0781.1	C_PAX1	3214	0.65496	615	0.64902	611	-0.04062	2.95012e-40
PKNOX2_MA0783.1	PKNOX2	MA0783.1	C_TGIF2LX	8048	0.38295	897	0.39128	912	-0.04397	2.04817e-62
POU2F1_MA0785.1	POU2F1	MA0785.1	C_POU3F3	15223	0.3071	1078	0.30846	1073	-0.00718	2.91171e-10
POU3F1_MA0786.1	POU3F1	MA0786.1	C_POU3F3	17652	0.29177	1185	0.29366	1183	-0.01054	1.49436e-20
POU3F2_MA0787.1	POU3F2	MA0787.1	C_POU3F3	16026	0.30516	1136	0.30647	1129	-0.01065	8.58812e-21
POU3F3_MA0788.1	POU3F3	MA0788.1	C_POU3F3	20020	0.26823	1170	0.27076	1172	-0.02034	8.58827e-51
POU3F4_MA0789.1	POU3F4	MA0789.1	C_POU3F3	11051	0.35021	920	0.349	918	0.00249	0.00226114
POU4F1_MA0790.1	POU4F1	MA0790.1	C_POU4F3	17185	0.22488	768	0.22714	772	-0.00348	5.08899e-07
POU4F3_MA0791.1	POU4F3	MA0791.1	C_POU4F3	17472	0.22987	820	0.23255	815	-0.00564	4.75653e-16
POU5F1B_MA0792.1	POU5F1B	MA0792.1	C_POU3F3	13027	0.33626	1043	0.33666	1039	-0.00275	0.0132355
POU6F2_MA0793.1	POU6F2	MA0793.1	C_POU6F2	8466	0.29326	597	0.29732	611	-0.01567	2.37749e-28
PROX1_MA0794.1	PROX1	MA0794.1	C_PROX1	3873	0.50916	581	0.50922	579	-0.01086	7.00296e-07
RFX2_MA0600.2	RFX2	MA0600.2	C_RFX2	4592	0.84285	1178	0.82975	1184	0.05657	1.81445e-62
SMAD3_MA0795.1	SMAD3	MA0795.1	C_SMAD3	2962	0.46461	402	0.46063	383	0.02193	5.40909e-18
TGIF1_MA0796.1	TGIF1	MA0796.1	C_TGIF2LX	7004	0.39012	799	0.39852	814	-0.05242	1.27676e-66
TGIF2_MA0797.1	TGIF2	MA0797.1	C_TGIF2LX	7061	0.39264	813	0.40081	821	-0.03928	9.21179e-55
RFX5_MA0510.2	RFX5	MA0510.2	C_RFX2	4921	0.84932	1276	0.83379	1283	0.05184	1.10853e-56
RUNX2_MA0511.2	RUNX2	MA0511.2	C_Bcl11B	6671	0.49383	1044	0.48715	1010	0.11351	1.45833e-97
EOMES_MA0800.1	EOMES	MA0800.1	C_TBX3	8814	0.35124	831	0.35479	829	0.00604	0.000231996
MGA_MA0801.1	MGA	MA0801.1	C_TBX4	7656	0.43565	985	0.43562	987	0.02843	2.17746e-41
TBR1_MA0802.1	TBR1	MA0802.1	C_TBX3	8612	0.36446	846	0.36513	843	0.02237	9.53501e-40
TBX15_MA0803.1	TBX15	MA0803.1	C_TBX4	7513	0.45467	1023	0.45287	1014	0.03989	5.13109e-58
TBX19_MA0804.1	TBX19	MA0804.1	C_TBX19	4342	0.3298	406	0.3324	404	0.01523	5.14657e-16
TBX1_MA0805.1	TBX1	MA0805.1	C_TBX4	8680	0.43278	1095	0.43176	1092	0.03886	1.34956e-61
TBX4_MA0806.1	TBX4	MA0806.1	C_TBX4	6518	0.41804	781	0.41714	770	0.03339	6.86001e-46
TBX5_MA0807.1	TBX5	MA0807.1	C_TBX4	8483	0.43348	1079	0.43136	1071	0.0418	4.84073e-64
TEAD3_MA0808.1	TEAD3	MA0808.1	C_TEAD4	5996	0.39986	655	0.40412	663	-0.01178	1.11069e-12
TFAP2A_MA0810.1	TFAP2A	MA0810.1	C_TFAP2A	10527	0.74982	2414	0.728	2437	0.02188	2.35095e-41
TFAP2B_MA0811.1	TFAP2B	MA0811.1	C_TFAP2A	8337	0.66093	1674	0.64682	1669	0.01888	3.9426e-29
TFAP2B_MA0812.1	TFAP2B	MA0812.1	C_TFAP2A	8712	0.70822	2001	0.69488	1974	0.02242	1.39344e-37
TFAP2B_MA0813.1	TFAP2B	MA0813.1	C_TFAP2C	8243	0.72842	1924	0.71095	1917	0.03534	7.92209e-58
TFAP2C_MA0524.2	TFAP2C	MA0524.2	C_TFAP2A	8162	0.65695	1621	0.64281	1624	0.02076	1.4292e-32
TFAP2C_MA0815.1	TFAP2C	MA0815.1	C_TFAP2C	7210	0.76419	1768	0.74486	1753	0.03438	2.41555e-49
Ascl2_MA0816.1	Ascl2	MA0816.1	C_Ascl2	13692	0.5317	2420	0.5396	2449	-0.02762	5.22296e-57
Atoh1_MA0461.2	Atoh1	MA0461.2	C_Atoh1	4995	0.34538	519	0.35347	519	-0.02717	1.41664e-30
BHLHE40_MA0464.2	BHLHE40	MA0464.2	C_ARNT2	2940	1.17336	1042	1.17899	1055	-0.02255	2.23454e-22
BHLHE23_MA0817.1	BHLHE23	MA0817.1	C_Atoh1	4263	0.29184	351	0.29905	372	-0.03466	5.7683e-36
FIGLA_MA0820.1	FIGLA	MA0820.1	C_FIGLA	9477	0.4127	1197	0.40702	1180	0.05449	3.61557e-76
HES7_MA0822.1	HES7	MA0822.1	C_HES7	3085	0.74147	711	0.73051	711	-0.00039	0.0793222
HEY1_MA0823.1	HEY1	MA0823.1	C_HEY1	3731	0.91047	1100	0.917	1112	-0.01397	1.01614e-11
MAX_MA0058.3	MAX	MA0058.3	C_MYC	4149	0.9508	1235	0.95414	1258	0.00232	0.04483
MNT_MA0825.1	MNT	MA0825.1	C_MNT	4350	0.88729	1210	0.89369	1235	-0.02013	5.09315e-23
OLIG1_MA0826.1	OLIG1	MA0826.1	C_Atoh1	3828	0.30308	347	0.31085	362	-0.03963	7.25339e-49
OLIG3_MA0827.1	OLIG3	MA0827.1	C_Atoh1	4321	0.31474	375	0.32327	381	-0.01533	7.80556e-18
Tcf21_MA0832.1	Tcf21	MA0832.1	C_Tcf21	7401	0.46093	1065	0.46907	1068	-0.02761	1.17833e-45
ATF7_MA0834.1	ATF7	MA0834.1	C_ATF2	3553	1.19894	1246	1.21146	1269	-0.07602	1.18008e-63
CEBPG_MA0838.1	CEBPG	MA0838.1	C_CEBPA	2576	0.57293	400	0.58272	421	-0.07981	1.14723e-61
CREB3L1_MA0839.1	CREB3L1	MA0839.1	C_CREB3	4053	0.80089	995	0.81065	1011	-0.03431	5.32346e-39
Creb5_MA0840.1	Creb5	MA0840.1	C_ATF2	4594	1.0164	1380	1.02909	1397	-0.06838	1.67585e-65
Mafb_MA0117.2	Mafb	MA0117.2	C_MAFF	10029	0.39596	1123	0.40412	1160	-0.05146	3.26783e-77
NFE2_MA0841.1	NFE2	MA0841.1	C_FOSL1::JUN	8991	0.46589	1369	0.49721	1456	-0.17976	2.06303e-118
TEF_MA0843.1	TEF	MA0843.1	C_NFIL3	4174	0.38163	399	0.38929	395	-0.03438	5.85283e-39
XBP1_MA0844.1	XBP1	MA0844.1	C_XBP1	3070	0.84301	823	0.85278	837	-0.05842	2.37602e-54
FOXB1_MA0845.1	FOXB1	MA0845.1	C_FOXC2	18266	0.268	1147	0.27116	1138	-0.0094	4.83114e-22
FOXC1_MA0032.2	FOXC1	MA0032.2	C_FOXC2	21674	0.26499	1335	0.26821	1328	-0.00776	5.1898e-27
FOXC2_MA0846.1	FOXC2	MA0846.1	C_FOXC2	24783	0.26761	1548	0.27069	1553	-0.00629	1.02572e-14
FOXO4_MA0848.1	FOXO4	MA0848.1	C_Foxj3	9073	0.36644	941	0.37273	936	0.0007	0.312523
FOXO6_MA0849.1	FOXO6	MA0849.1	C_Foxj3	9073	0.36644	941	0.37273	936	0.0007	0.312523
FOXP3_MA0850.1	FOXP3	MA0850.1	C_Foxj3	9073	0.36644	941	0.37273	936	0.0007	0.312523
Foxj3_MA0851.1	Foxj3	MA0851.1	C_Foxj3	21095	0.28232	1501	0.28646	1476	-0.00394	2.36197e-08
Alx4_MA0853.1	Alx4	MA0853.1	C_HOXA1	5938	0.30346	416	0.30841	424	-0.00721	3.90294e-06
Alx1_MA0854.1	Alx1	MA0854.1	C_HOXA1	6560	0.28239	409	0.28721	430	-0.00721	1.50538e-08
RXRB_MA0855.1	RXRB	MA0855.1	C_PPARD	9084	0.48127	1243	0.47168	1212	0.01102	1.22266e-15
RXRG_MA0856.1	RXRG	MA0856.1	C_PPARD	8814	0.46886	1153	0.4593	1127	0.01242	3.97472e-16
Rarb_MA0857.1	Rarb	MA0857.1	C_Rarb	10496	0.34836	1005	0.35095	988	-0.02717	6.59685e-52
Rarb_MA0858.1	Rarb	MA0858.1	C_Rarb	8272	0.42024	966	0.41855	947	0.01332	5.43771e-21
Rarg_MA0859.1	Rarg	MA0859.1	C_Rarb	9829	0.34671	932	0.34961	935	-0.03057	5.05139e-53
Rarg_MA0860.1	Rarg	MA0860.1	C_Rarg	10218	0.42045	1261	0.41646	1245	0.01766	3.61705e-34
TP63_MA0525.2	TP63	MA0525.2	C_TP63	4054	0.50137	602	0.50323	593	-0.03674	5.69602e-44
TP53_MA0106.3	TP53	MA0106.3	C_TP53	3935	0.47377	550	0.47337	546	-0.00402	0.000312135
TP73_MA0861.1	TP73	MA0861.1	C_TP73	4004	0.5011	593	0.49963	590	-0.00337	0.890684
GMEB2_MA0862.1	GMEB2	MA0862.1	C_GMEB2	1099	0.94725	295	0.9463	290	-0.04858	4.52757e-27
MTF1_MA0863.1	MTF1	MA0863.1	C_MTF1	5104	0.61003	959	0.60377	947	0.03087	2.58233e-41
E2F1_MA0024.3	E2F1	MA0024.3	C_E2F1	1588	0.94103	521	0.94905	521	-0.01532	2.03347e-11
SOX21_MA0866.1	SOX21	MA0866.1	C_SOX21	10288	0.30008	716	0.30105	737	0.00015	0.504
Sox1_MA0870.1	Sox1	MA0870.1	C_SOX21	7947	0.32633	618	0.32487	628	8e-05	0.557456
TFAP2A_MA0872.1	TFAP2A	MA0872.1	C_TFAP2C	7561	0.73492	1786	0.71843	1772	0.0376	4.62931e-53
ELK1_MA0028.2	ELK1	MA0028.2	C_ETS1	6257	1.61124	3408	1.61546	3423	-0.01506	9.96117e-17
HOXD12_MA0873.1	HOXD12	MA0873.1	C_HOXC10	4187	0.37053	443	0.37421	427	-0.0036	0.00219237
Arx_MA0874.1	Arx	MA0874.1	C_HOXA1	5971	0.28148	369	0.28281	368	-0.00386	0.00650734
BARX1_MA0875.1	BARX1	MA0875.1	C_GBX2	5849	0.35456	506	0.35645	507	-0.00421	0.000402491
BSX_MA0876.1	BSX	MA0876.1	C_GBX2	5618	0.37373	484	0.37509	485	0.01732	2.2458e-22
Dlx3_MA0880.1	Dlx3	MA0880.1	C_GBX2	7014	0.27843	414	0.28277	425	-0.007	8.73274e-11
Dlx4_MA0881.1	Dlx4	MA0881.1	C_GBX2	5640	0.31531	421	0.31809	429	0.01032	9.54189e-12
DLX6_MA0882.1	DLX6	MA0882.1	C_GBX2	7147	0.2799	441	0.28266	448	-0.00135	0.85281
Dmbx1_MA0883.1	Dmbx1	MA0883.1	C_Dmbx1	7125	0.32052	583	0.32709	594	-0.03032	4.32685e-45
EMX2_MA0886.1	EMX2	MA0886.1	C_HOXA1	4543	0.28588	295	0.29122	309	-0.00255	0.280736
EVX1_MA0887.1	EVX1	MA0887.1	C_HOXA1	4935	0.29471	367	0.30201	381	-0.02518	1.28838e-35
EVX2_MA0888.1	EVX2	MA0888.1	C_HOXA1	4614	0.28461	318	0.29106	327	-0.01335	1.99324e-08
GBX1_MA0889.1	GBX1	MA0889.1	C_GBX2	4425	0.39241	414	0.39414	423	0.00799	2.62589e-13
GBX2_MA0890.1	GBX2	MA0890.1	C_GBX2	5899	0.34079	476	0.3428	477	0.00884	3.63943e-11
GSC2_MA0891.1	GSC2	MA0891.1	C_PITX3	5960	0.38753	629	0.39199	646	-0.01648	4.95733e-28
GSX1_MA0892.1	GSX1	MA0892.1	C_HOXA1	7248	0.28913	462	0.2943	481	-0.008	3.10246e-09
HESX1_MA0894.1	HESX1	MA0894.1	C_HOXA1	6393	0.32981	482	0.33232	479	-0.00146	0.756233
HMBOX1_MA0895.1	HMBOX1	MA0895.1	C_HMBOX1	4924	0.42257	537	0.42727	533	-0.01071	2.01819e-12
Hmx1_MA0896.1	Hmx1	MA0896.1	C_Hmx3	8218	0.30823	593	0.31099	595	0	0.862061
Hmx2_MA0897.1	Hmx2	MA0897.1	C_Hmx3	11167	0.28333	703	0.28614	702	0.00084	0.0638341
Hmx3_MA0898.1	Hmx3	MA0898.1	C_Hmx3	11895	0.26388	693	0.26737	700	-0.01028	8.05583e-21
HOXA10_MA0899.1	HOXA10	MA0899.1	C_HOXA10	15058	0.26618	899	0.26935	879	-0.00602	3.99073e-12
HOXB3_MA0903.1	HOXB3	MA0903.1	C_HOXA1	7582	0.28215	471	0.28677	494	-0.01808	2.05614e-23
HOXC10_MA0905.1	HOXC10	MA0905.1	C_HOXC10	7197	0.28005	502	0.28482	479	-0.02781	1.9057e-42
HOXC12_MA0906.1	HOXC12	MA0906.1	C_HOXC10	5605	0.31761	471	0.31899	434	-0.00984	3.6179e-10
HOXC13_MA0907.1	HOXC13	MA0907.1	C_HOXC13	6612	0.32947	582	0.33445	572	-0.0151	1.67484e-20
HOXD11_MA0908.1	HOXD11	MA0908.1	C_HOXC10	6816	0.27834	471	0.2813	444	-0.02192	4.2338e-35
Hoxa11_MA0911.1	Hoxa11	MA0911.1	C_HOXC10	5414	0.29864	417	0.30205	397	-0.01863	1.06998e-23
ISL2_MA0914.1	ISL2	MA0914.1	C_ISL2	5864	0.36174	565	0.36492	583	-0.00663	0.000256827
FOXK1_MA0852.2	FOXK1	MA0852.2	C_Foxj3	15472	0.3419	1441	0.34598	1461	0.00769	4.67708e-14
GATA2_MA0036.3	GATA2	MA0036.3	C_GATA6	22719	0.44808	3526	0.46944	3674	-0.07315	1.68267e-107
HIF1A_MA1106.1	HIF1A	MA1106.1	C_HIF1A	2454	0.76514	599	0.75934	592	0.00093	0.56429
MYC_MA0147.3	MYC	MA0147.3	C_MYC	5813	0.9565	1777	0.95907	1799	-0.00281	0.00582832
MYB_MA0100.3	MYB	MA0100.3	C_MYB	7849	0.44189	1048	0.44646	1062	-0.00734	6.0003e-08
MYCN_MA0104.4	MYCN	MA0104.4	C_MYC	3948	0.99395	1292	0.998	1298	-0.01675	5.57765e-17
NEUROD1_MA1109.1	NEUROD1	MA1109.1	C_Neurod2	12971	0.43166	1726	0.43536	1714	-0.00167	0.0208469
NFIC_MA0161.2	NFIC	MA0161.2	C_NFIC	10684	0.39747	1219	0.40478	1251	-0.0316	6.19022e-59
NFYA_MA0060.3	NFYA	MA0060.3	C_NFYC	9513	1.82358	3891	1.76178	3900	0.06359	2.08882e-79
NR2F2_MA1111.1	NR2F2	MA1111.1	C_Nr1H2	10190	0.38491	1095	0.38243	1080	0.01155	1.39961e-21
PAX5_MA0014.3	PAX5	MA0014.3	C_PAX5	4203	0.82706	1043	0.80911	1049	-0.0072	4.22377e-06
PBX3_MA1114.1	PBX3	MA1114.1	C_PKNOX1	13843	0.601	2315	0.59862	2346	-0.00984	6.73409e-20
POU5F1_MA1115.1	POU5F1	MA1115.1	C_POU2F3	16359	0.30721	1166	0.31068	1185	-0.01683	9.51821e-39
RBPJ_MA1116.1	RBPJ	MA1116.1	C_RBPJ	15861	0.52908	2540	0.52585	2524	0.00519	1.11897e-10
RELB_MA1117.1	RELB	MA1117.1	C_RELB	7172	0.47482	996	0.47727	1005	-0.00799	1.05788e-15
SIX1_MA1118.1	SIX1	MA1118.1	C_SIX2	8657	0.36834	898	0.37058	877	0.00096	0.343055
SIX2_MA1119.1	SIX2	MA1119.1	C_SIX2	12213	0.33905	1111	0.34322	1137	-0.00394	0.002839
SOX10_MA0442.2	SOX10	MA0442.2	C_SOX4	15449	0.36875	1574	0.3706	1565	0.01154	3.13212e-23
SOX13_MA1120.1	SOX13	MA1120.1	C_SOX2	8567	0.35029	795	0.35687	798	-0.02372	4.01954e-41
TEAD2_MA1121.1	TEAD2	MA1121.1	C_TEAD4	10090	0.35958	959	0.3615	959	-0.0033	0.0101955
TFDP1_MA1122.1	TFDP1	MA1122.1	C_E2F6	10666	1.22801	4078	1.1906	4138	0.01266	2.53173e-28
ZBTB7A_MA0750.2	ZBTB7A	MA0750.2	C_ETS1	13045	1.2357	5395	1.22915	5399	-0.00437	0.00092725
ZEB1_MA0103.3	ZEB1	MA0103.3	C_TCF3	14214	0.51094	2319	0.50176	2268	0.03577	5.33975e-65
ZNF24_MA1124.1	ZNF24	MA1124.1	C_ZNF24	13518	0.32382	1081	0.32621	1114	-0.00726	1.4138e-14
ZNF384_MA1125.1	ZNF384	MA1125.1	C_ZNF384	31213	0.25818	1912	0.25914	1885	-0.00243	0.0272446
ZNF282_MA1154.1	ZNF282	MA1154.1	C_ZNF282	8849	0.45119	1156	0.45039	1153	-0.0046	0.00027937
ZSCAN4_MA1155.1	ZSCAN4	MA1155.1	C_ZSCAN4	13044	0.39948	1556	0.39655	1528	0.05443	3.62589e-86
FOSJUN_MA0099.3	FOS::JUN	MA0099.3	C_FOSL1::JUN	13479	0.50001	2284	0.53391	2403	-0.19725	4.84316e-145
FOSJUN_MA1126.1	FOS::JUN	MA1126.1	C_ATF2	6631	0.673	1266	0.68458	1304	-0.0527	2.75803e-74
FOSBJUN_MA1127.1	FOSB::JUN	MA1127.1	C_ATF2	5243	0.94777	1455	0.96148	1476	-0.06755	1.47751e-75
FOSL1JUN_MA1128.1	FOSL1::JUN	MA1128.1	C_FOSL1::JUN	14641	0.49513	2435	0.52756	2566	-0.18737	7.00133e-137
FOSL1JUN_MA1129.1	FOSL1::JUN	MA1129.1	C_ATF2	3445	1.15589	1166	1.16849	1178	-0.07161	1.1274e-64
FOSL2JUN_MA1130.1	FOSL2::JUN	MA1130.1	C_FOSL1::JUN	13537	0.50031	2280	0.53319	2408	-0.19353	1.47933e-136
FOSL2JUN_MA1131.1	FOSL2::JUN	MA1131.1	C_ATF2	5705	0.9276	1564	0.94043	1592	-0.05514	1.57185e-65
JUNJUNB_MA1132.1	JUN::JUNB	MA1132.1	C_FOSL1::JUN	11278	0.52216	1914	0.5527	2014	-0.18987	2.95605e-131
JUNJUNB_MA1133.1	JUN::JUNB	MA1133.1	C_ATF2	5206	0.94441	1442	0.95624	1467	-0.05422	6.81404e-63
FOSJUNB_MA1134.1	FOS::JUNB	MA1134.1	C_FOSL1::JUN	12918	0.4916	2156	0.52531	2281	-0.19521	5.61174e-132
FOSBJUNB_MA1135.1	FOSB::JUNB	MA1135.1	C_FOSL1::JUN	13353	0.48932	2211	0.52357	2336	-0.1986	8.67992e-141
FOSBJUNB_MA1136.1	FOSB::JUNB	MA1136.1	C_ATF2	3977	1.11009	1289	1.121	1303	-0.07093	1.04745e-63
FOSL1JUNB_MA1137.1	FOSL1::JUNB	MA1137.1	C_FOSL1::JUN	14049	0.46199	2157	0.49308	2274	-0.18043	1.24161e-133
FOSL2JUNB_MA1138.1	FOSL2::JUNB	MA1138.1	C_FOSL1::JUN	13384	0.48602	2196	0.52041	2322	-0.19921	5.1766e-137
FOSL2JUNB_MA1139.1	FOSL2::JUNB	MA1139.1	C_ATF2	3913	1.05309	1219	1.06826	1234	-0.08026	8.17137e-75
FOSJUND_MA1141.1	FOS::JUND	MA1141.1	C_FOSL1::JUN	14453	0.50434	2451	0.5364	2587	-0.18921	1.127e-132
FOSL1JUND_MA1142.1	FOSL1::JUND	MA1142.1	C_FOSL1::JUN	13853	0.45783	2086	0.48774	2185	-0.18333	2.09677e-126
FOSL1JUND_MA1143.1	FOSL1::JUND	MA1143.1	C_ATF2	5127	0.91372	1363	0.92093	1366	-0.05802	1.89972e-63
FOSL2JUND_MA1144.1	FOSL2::JUND	MA1144.1	C_FOSL1::JUN	12885	0.49757	2169	0.53226	2296	-0.20419	6.11892e-134
FOSL2JUND_MA1145.1	FOSL2::JUND	MA1145.1	C_ATF2	5520	0.93305	1507	0.94612	1525	-0.06322	2.43584e-69
NR1H4RXRA_MA1146.1	NR1H4::RXRA	MA1146.1	C_NR1H4::RXRA	4709	0.41241	539	0.41454	555	-0.02051	2.6635e-26
NR4A2RXRA_MA1147.1	NR4A2::RXRA	MA1147.1	C_NR1H4::RXRA	3995	0.46638	550	0.46586	565	-0.00798	1.91603e-07
PPARARXRA_MA1148.1	PPARA::RXRA	MA1148.1	C_PPARA::RXRA	10981	0.38223	1181	0.38022	1168	0.02412	1.30831e-54
RARARXRG_MA1149.1	RARA::RXRG	MA1149.1	C_RARA::RXRG	8498	0.50044	1195	0.49179	1185	0.00658	2.8511e-07
RORB_MA1150.1	RORB	MA1150.1	C_RORB	6994	0.35977	650	0.35881	652	0.02469	6.99908e-33
RORC_MA1151.1	RORC	MA1151.1	C_RORA	7222	0.35088	663	0.35354	676	-0.00882	1.04024e-12
SOX15_MA1152.1	SOX15	MA1152.1	C_SOX15	18224	0.28727	1265	0.29001	1287	-0.00138	0.280552
Smad4_MA1153.1	Smad4	MA1153.1	C_Smad4	6607	0.42052	811	0.42224	807	0.00323	0.0908957
IRF3_MA1418.1	IRF3	MA1418.1	C_IRF3	18003	0.37263	1909	0.37606	1954	-0.00033	0.0359602
IRF4_MA1419.1	IRF4	MA1419.1	C_Irf1	7529	0.44673	1012	0.45078	1036	-0.02194	3.24743e-42
IRF5_MA1420.1	IRF5	MA1420.1	C_IRF5	6558	0.46732	934	0.4673	961	-0.00367	0.0531896
TCF7L1_MA1421.1	TCF7L1	MA1421.1	C_TCF7L1	14563	0.34436	1370	0.34672	1366	-0.01324	3.38353e-29
ARGFX_MA1463.1	ARGFX	MA1463.1	C_HOXA1	6817	0.27805	401	0.27992	405	0.00486	0.000593427
ARNT2_MA1464.1	ARNT2	MA1464.1	C_ARNT2	4031	1.231	1522	1.24086	1552	-0.05872	1.38948e-62
ATF6_MA1466.1	ATF6	MA1466.1	C_CREB3	3928	0.89169	1072	0.89465	1102	-0.03867	5.40045e-44
ATOH7_MA1468.1	ATOH7	MA1468.1	C_Atoh1	5614	0.36575	613	0.37777	622	-0.02965	1.53109e-41
BACH2_MA1101.2	BACH2	MA1101.2	C_FOSL1::JUN	10407	0.44896	1515	0.47844	1624	-0.17407	5.45988e-126
BACH2_MA1470.1	BACH2	MA1470.1	C_BACH2	4744	0.5185	670	0.52197	677	-0.03025	3.75949e-34
BARX2_MA1471.1	BARX2	MA1471.1	C_BARX2	14111	0.23906	720	0.24127	720	-0.00894	7.29856e-20
CDX4_MA1473.1	CDX4	MA1473.1	C_HOXA10	10774	0.29869	774	0.30332	765	-0.00442	2.21021e-05
CREB3L4_MA1474.1	CREB3L4	MA1474.1	C_CREB3	4079	1.03189	1309	1.04146	1340	-0.0487	3.57448e-50
CREB3L4_MA1475.1	CREB3L4	MA1475.1	C_ATF2	3175	1.6067	1532	1.61016	1546	-0.06899	2.71365e-59
DMRTA2_MA1478.1	DMRTA2	MA1478.1	C_DMRTA1	7776	0.28078	533	0.28341	543	0.00091	0.877364
DMRTC2_MA1479.1	DMRTC2	MA1479.1	C_DMRTA1	8523	0.28579	571	0.28897	584	-0.0085	1.08219e-12
DPRX_MA1480.1	DPRX	MA1480.1	C_DPRX	5661	0.38483	607	0.38736	589	0.00143	0.0460159
DRGX_MA1481.1	DRGX	MA1481.1	C_HOXA1	6080	0.27307	385	0.27724	393	-0.00011	0.0704633
ETS2_MA1484.1	ETS2	MA1484.1	C_ETS1	7006	1.24235	2952	1.24782	2990	-0.01696	1.94141e-32
FERD3L_MA1485.1	FERD3L	MA1485.1	C_FERD3L	8025	0.6204	1678	0.62589	1674	-0.02103	1.26708e-36
FOXN3_MA1489.1	FOXN3	MA1489.1	C_Foxj3	7396	0.30172	566	0.30576	572	-0.00956	2.85556e-12
HES6_MA1493.1	HES6	MA1493.1	C_HES6	4073	0.65386	829	0.65487	827	-0.00495	0.000230696
HNF4A_MA1494.1	HNF4A	MA1494.1	C_HNF4A	7134	0.43924	885	0.43689	874	0.01982	6.07006e-30
HOXA1_MA1495.1	HOXA1	MA1495.1	C_HOXA1	4406	0.24374	232	0.24771	242	-0.0053	1.00473e-06
HOXA4_MA1496.1	HOXA4	MA1496.1	C_VAX1	7021	0.27766	459	0.28294	472	-0.01695	2.79491e-27
HOXA6_MA1497.1	HOXA6	MA1497.1	C_HOXC8	6230	0.28027	419	0.28606	426	-0.00833	2.91414e-06
HOXB4_MA1499.1	HOXB4	MA1499.1	C_VAX1	6886	0.26496	417	0.27029	430	-0.01169	3.3692e-15
HOXB6_MA1500.1	HOXB6	MA1500.1	C_HOXC8	5594	0.29217	393	0.29758	406	-0.01149	8.84653e-13
HOXB7_MA1501.1	HOXB7	MA1501.1	C_HOXC8	5322	0.31614	403	0.32142	413	0.00332	0.000123673
HOXB8_MA1502.1	HOXB8	MA1502.1	C_HOXC8	4993	0.34388	439	0.34891	444	-0.01259	1.32463e-13
HOXB9_MA1503.1	HOXB9	MA1503.1	C_HOXC10	4348	0.33551	392	0.3409	383	-0.03878	1.59545e-44
HOXC4_MA1504.1	HOXC4	MA1504.1	C_VAX1	7964	0.25868	448	0.26331	470	-0.01355	3.45512e-23
HOXC8_MA1505.1	HOXC8	MA1505.1	C_HOXC8	3859	0.26011	229	0.26327	234	-0.00493	0.00906868
HOXD10_MA1506.1	HOXD10	MA1506.1	C_HOXC10	4834	0.35879	493	0.36411	471	-0.0146	4.87588e-18
HOXD4_MA1507.1	HOXD4	MA1507.1	C_VAX1	7641	0.26079	442	0.26598	462	-0.01568	1.02304e-31
IKZF1_MA1508.1	IKZF1	MA1508.1	C_IKZF1	25637	0.41595	3059	0.41656	3088	0.01917	1.49745e-56
IRF6_MA1509.1	IRF6	MA1509.1	C_IRF6	3080	0.59203	583	0.59037	581	-0.0191	1.09295e-18
KLF11_MA1512.1	KLF11	MA1512.1	C_SP3	24626	1.46899	10535	1.36744	10351	0.18347	1.92581e-144
KLF15_MA1513.1	KLF15	MA1513.1	C_KLF5	40220	1.69354	20189	1.57745	20067	0.16026	1.62326e-152
KLF17_MA1514.1	KLF17	MA1514.1	C_KLF17	16586	0.7225	3697	0.70297	3657	0.06366	5.11312e-90
KLF2_MA1515.1	KLF2	MA1515.1	C_KLF2	32942	1.54737	14726	1.42454	14518	0.19181	8.58572e-159
KLF3_MA1516.1	KLF3	MA1516.1	C_KLF2	16684	1.35347	6642	1.26893	6605	0.11121	1.87508e-120
KLF6_MA1517.1	KLF6	MA1517.1	C_KLF2	16198	1.21582	5693	1.13935	5603	0.14359	5.28169e-126
LHX5_MA1519.1	LHX5	MA1519.1	C_HOXA1	5550	0.27182	336	0.27577	342	-0.00655	6.41832e-09
MAF_MA1520.1	MAF	MA1520.1	C_MAFA	6144	0.45549	890	0.46814	906	-0.07515	4.28923e-75
MAFA_MA1521.1	MAFA	MA1521.1	C_MAFA	6000	0.55079	1087	0.56311	1099	-0.07421	2.59896e-79
MAZ_MA1522.1	MAZ	MA1522.1	C_ZNF148	29895	0.85159	8222	0.82826	8180	0.03188	8.55062e-81
MSANTD3_MA1523.1	MSANTD3	MA1523.1	C_MSANTD3	8751	0.52871	1432	0.52862	1441	0.00954	4.21757e-15
NFIC_MA1527.1	NFIC	MA1527.1	C_NFIB	7897	0.56501	1441	0.59078	1511	-0.16306	6.32781e-119
NFIX_MA1528.1	NFIX	MA1528.1	C_NFIB	8395	0.57898	1589	0.60403	1677	-0.16609	2.60879e-122
NHLH2_MA1529.1	NHLH2	MA1529.1	C_NHLH2	9517	0.6757	2172	0.67172	2160	-0.01426	1.50865e-22
NKX6-3_MA1530.1	NKX6-3	MA1530.1	C_NKX6-3	7252	0.30738	556	0.31318	552	-0.0259	9.75165e-40
NR1D1_MA1531.1	NR1D1	MA1531.1	C_NR1D1	7889	0.46655	1053	0.4641	1045	-0.00844	1.94873e-13
NR1I2_MA1533.1	NR1I2	MA1533.1	C_NR1I2	5457	0.49445	831	0.49335	810	-0.00242	0.0706651
NR1I3_MA1534.1	NR1I3	MA1534.1	C_NR1I3	8338	0.3471	765	0.34908	766	-0.0153	6.43464e-24
NR2C1_MA1535.1	NR2C1	MA1535.1	C_Nr1H2	8457	0.432	1064	0.43068	1043	0.00164	0.84047
NR2C2_MA1536.1	NR2C2	MA1536.1	C_Nr1H2	7768	0.39216	854	0.39222	864	-0.00508	3.7262e-09
NR2F1_MA1537.1	NR2F1	MA1537.1	C_PPARD	9103	0.50807	1348	0.49868	1312	0.01092	3.60359e-16
NR2F1_MA1538.1	NR2F1	MA1538.1	C_NR1H4::RXRA	4789	0.45353	663	0.45758	691	-0.01948	3.53034e-25
NR2F6_MA1539.1	NR2F6	MA1539.1	C_NR1H4::RXRA	4264	0.45204	580	0.45741	607	-0.02076	3.36573e-25
NR6A1_MA1541.1	NR6A1	MA1541.1	C_NR6A1	9373	0.37155	920	0.37116	944	0.00359	6.72341e-08
OSR1_MA1542.1	OSR1	MA1542.1	C_OSR1	5159	0.50447	806	0.50535	813	-0.00156	0.375758
OVOL1_MA1544.1	OVOL1	MA1544.1	C_OVOL1	2247	0.54754	359	0.5582	370	-0.02233	7.99726e-17
OVOL2_MA1545.1	OVOL2	MA1545.1	C_OVOL1	1431	0.76424	322	0.77656	322	-0.06821	3.40975e-44
PAX3_MA1546.1	PAX3	MA1546.1	C_PAX3	3188	0.49349	466	0.49736	472	-0.05702	2.58835e-57
PLAGL2_MA1548.1	PLAGL2	MA1548.1	C_PLAGL2	8288	0.58501	1550	0.58345	1558	-0.02217	3.16625e-36
POU6F1_MA1549.1	POU6F1	MA1549.1	C_POU6F2	7828	0.30873	588	0.31323	613	-0.0257	1.79682e-43
PPARD_MA1550.1	PPARD	MA1550.1	C_PPARD	9521	0.46237	1263	0.45457	1233	0.01133	1.15233e-23
RARB_MA1552.1	RARB	MA1552.1	C_RXRG	4197	0.59888	761	0.58272	749	0.01774	1.81135e-19
RARG_MA1553.1	RARG	MA1553.1	C_RXRG	4113	0.46876	583	0.46321	571	0.01744	1.19673e-21
RFX7_MA1554.1	RFX7	MA1554.1	C_RFX7	4311	0.72122	994	0.71601	971	0.03173	7.38223e-38
RXRB_MA1555.1	RXRB	MA1555.1	C_RXRG	4283	0.5848	756	0.56708	748	-0.0043	0.0609512
RXRG_MA1556.1	RXRG	MA1556.1	C_RXRG	5192	0.64937	1009	0.63658	1019	0.00535	1.87294e-05
SMAD5_MA1557.1	SMAD5	MA1557.1	C_SMAD3	2172	0.51411	333	0.51469	313	-0.02303	2.70121e-17
SNAI1_MA1558.1	SNAI1	MA1558.1	C_TCF3	11203	0.44521	1486	0.43835	1470	0.03421	5.37577e-55
SNAI3_MA1559.1	SNAI3	MA1559.1	C_TCF3	11639	0.42721	1497	0.42179	1486	0.03633	4.07672e-60
SOHLH2_MA1560.1	SOHLH2	MA1560.1	C_MNT	2876	0.81035	724	0.80875	736	0.01558	8.45089e-14
SOX12_MA1561.1	SOX12	MA1561.1	C_SOX12	4799	0.40317	560	0.40342	545	0.00535	0.000285795
SOX14_MA1562.1	SOX14	MA1562.1	C_SOX14	5388	0.36376	519	0.36568	521	-0.00499	0.00955477
SP9_MA1564.1	SP9	MA1564.1	C_SP3	30717	1.76381	15409	1.62462	15157	0.22146	1.23225e-158
TBX18_MA1565.1	TBX18	MA1565.1	C_TBX3	12240	0.44368	1539	0.44387	1533	0.01656	4.20296e-35
TCF21_MA1568.1	TCF21	MA1568.1	C_Atoh1	4222	0.41249	554	0.41245	536	0.04099	1.12821e-47
TFAP2E_MA1569.1	TFAP2E	MA1569.1	C_TFAP2A	7222	0.72618	1660	0.71242	1663	0.01378	1.71451e-21
TFAP4_MA1570.1	TFAP4	MA1570.1	C_TFAP4	4710	0.36686	514	0.3758	512	-0.03121	3.63263e-38
TGIF2LX_MA1571.1	TGIF2LX	MA1571.1	C_TGIF2LX	4879	0.44469	658	0.4533	666	-0.05061	2.84317e-54
TGIF2LY_MA1572.1	TGIF2LY	MA1572.1	C_TGIF2LX	4733	0.45064	650	0.46002	657	-0.04793	1.69137e-58
THRB_MA1574.1	THRB	MA1574.1	C_PPARD	9055	0.51677	1377	0.50465	1338	0.01375	5.25085e-22
THRB_MA1575.1	THRB	MA1575.1	C_THRB	4508	0.49433	661	0.49238	677	0.00782	5.01992e-06
THRB_MA1576.1	THRB	MA1576.1	C_THRB	9121	0.49419	1328	0.49109	1322	-0.00279	4.94544e-05
TLX2_MA1577.1	TLX2	MA1577.1	C_HOXA1	5429	0.34473	448	0.34666	454	0.01203	9.56612e-12
VEZF1_MA1578.1	VEZF1	MA1578.1	C_VEZF1	4769	0.63895	1009	0.62822	1026	0.0018	0.0112063
ZBTB26_MA1579.1	ZBTB26	MA1579.1	C_ZBTB26	14989	0.39009	1650	0.39052	1674	0.0132	6.14163e-32
ZBTB32_MA1580.1	ZBTB32	MA1580.1	C_ZBTB32	7410	0.30376	583	0.3033	579	0.01757	1.66615e-26
ZBTB6_MA1581.1	ZBTB6	MA1581.1	C_ZBTB6	13702	0.53394	2242	0.53213	2230	-0.01033	9.30453e-21
ZFP57_MA1583.1	ZFP57	MA1583.1	C_ZFP57	2980	0.87175	895	0.85066	876	0.01673	5.09645e-13
ZIC5_MA1584.1	ZIC5	MA1584.1	C_ZIC1	8914	0.83132	2424	0.81375	2444	0.02413	1.15262e-40
ZKSCAN1_MA1585.1	ZKSCAN1	MA1585.1	C_ZKSCAN1	5648	0.49505	803	0.4824	777	0.03534	1.32854e-45
ZNF135_MA1587.1	ZNF135	MA1587.1	C_ZNF135	20320	0.45699	2627	0.45474	2622	-0.02829	2.29215e-54
ZNF136_MA1588.1	ZNF136	MA1588.1	C_ZNF136	10192	0.31001	800	0.31095	790	0.007	2.4666e-07
ZNF140_MA1589.1	ZNF140	MA1589.1	C_ZNF140	10530	0.48822	1473	0.48537	1505	0.00969	1.28407e-16
ZNF274_MA1592.1	ZNF274	MA1592.1	C_ZNF274	8261	0.41376	949	0.41755	1002	-0.02555	3.12657e-39
ZNF317_MA1593.1	ZNF317	MA1593.1	C_ZNF317	15542	0.38974	1812	0.39428	1822	-0.0008	0.242225
ZNF382_MA1594.1	ZNF382	MA1594.1	C_ZNF382	9383	0.39268	1061	0.39342	1036	0.02559	1.07811e-51
ZNF460_MA1596.1	ZNF460	MA1596.1	C_ZNF460	37185	0.75199	8873	0.73681	8894	0.00225	1.29854e-05
ZNF528_MA1597.1	ZNF528	MA1597.1	C_ZNF528	12296	0.48215	1766	0.47992	1755	0.00028	0.97673
ZNF682_MA1599.1	ZNF682	MA1599.1	C_ZNF682	13342	0.9194	3562	0.86852	3524	0.07075	2.21845e-93
ZNF684_MA1600.1	ZNF684	MA1600.1	C_ZNF684	10997	0.55856	1822	0.54653	1771	0.03581	1.98497e-58
ZSCAN29_MA1602.1	ZSCAN29	MA1602.1	C_ZSCAN29	3420	0.53105	548	0.52166	558	0.00422	0.0388309
Dmrt1_MA1603.1	Dmrt1	MA1603.1	C_Dmrt1	10360	0.27847	690	0.28093	712	0.00129	0.226273
Ebf2_MA1604.1	Ebf2	MA1604.1	C_EBF3	11012	0.48228	1546	0.478	1563	0.00398	1.89521e-08
Foxf1_MA1606.1	Foxf1	MA1606.1	C_Foxj3	15549	0.31861	1328	0.32399	1326	-0.00384	1.88005e-07
Foxl2_MA1607.1	Foxl2	MA1607.1	C_Foxj3	21682	0.27843	1480	0.28296	1474	-0.00337	1.85408e-10
Isl1_MA1608.1	Isl1	MA1608.1	C_Isl1	5307	0.37606	508	0.37654	516	-0.00048	0.562862
Plagl1_MA1615.1	Plagl1	MA1615.1	C_Plagl1	16526	0.72941	3697	0.71077	3656	0.02361	2.05829e-54
Prdm15_MA1616.1	Prdm15	MA1616.1	C_Prdm15	13806	0.42456	1729	0.42322	1739	0.00756	1.73571e-17
Ptf1a_MA1618.1	Ptf1a	MA1618.1	C_Neurod2	12483	0.38413	1447	0.39253	1463	-0.02951	5.55074e-52
Ptf1A_MA1619.1	Ptf1A	MA1619.1	C_MYOD1	8677	0.5179	1436	0.52209	1443	-0.00273	0.0129466
Ptf1A_MA1620.1	Ptf1A	MA1620.1	C_Ptf1A	9955	0.38371	1089	0.38291	1074	0.01676	8.68853e-32
Rbpjl_MA1621.1	Rbpjl	MA1621.1	C_Ptf1A	9958	0.37925	1054	0.37955	1041	0.0083	3.14922e-16
Stat2_MA1623.1	Stat2	MA1623.1	C_Stat2	44080	0.29624	3415	0.29927	3435	-0.00933	1.04631e-33
Stat5a_MA1624.1	Stat5a	MA1624.1	C_Stat5a	13652	0.40112	1571	0.40442	1595	-0.02189	5.12381e-43
Stat5b_MA1625.1	Stat5b	MA1625.1	C_Stat5b	15803	0.44136	2014	0.4423	2008	-0.00046	0.705582
Wt1_MA1627.1	Wt1	MA1627.1	C_Wt1	31725	0.8661	8902	0.83726	8786	0.08345	5.99915e-119
Zic1Zic2_MA1628.1	Zic1::Zic2	MA1628.1	C_Zic2	19181	0.54245	3344	0.54169	3350	0.01756	4.41538e-43
Zic2_MA1629.1	Zic2	MA1629.1	C_Zic2	18373	0.52225	3080	0.52037	3061	0.03361	7.25412e-66
ASCL1_MA1100.2	ASCL1	MA1100.2	C_Ascl2	11443	0.54727	2073	0.55283	2084	-0.02109	9.93905e-46
ATF3_MA0605.2	ATF3	MA0605.2	C_ATF2	3689	1.22733	1348	1.2389	1358	-0.06013	1.05301e-62
BATFJUN_MA0462.2	BATF::JUN	MA0462.2	C_FOSL1::JUN	15875	0.4616	2432	0.49061	2557	-0.17194	1.17586e-132
BCL6_MA0463.2	BCL6	MA0463.2	C_BCL6	8259	0.41044	943	0.40967	958	-0.00628	1.04893e-06
E2F2_MA0864.2	E2F2	MA0864.2	C_E2F4	2046	0.85897	562	0.85867	557	-0.01519	2.51311e-07
E2F3_MA0469.3	E2F3	MA0469.3	C_E2F3	1360	0.69982	289	0.70386	291	-0.017	4.3674e-07
E2F4_MA0470.2	E2F4	MA0470.2	C_E2F4	2055	0.92545	634	0.92041	614	-0.00695	0.0102176
EMX1_MA0612.2	EMX1	MA0612.2	C_HOXA1	3641	0.25164	207	0.25557	217	-0.0007	0.419896
GATA5_MA0766.2	GATA5	MA0766.2	C_GATA6	16633	0.49905	2966	0.52258	3080	-0.07739	7.90697e-99
GFI1_MA0038.2	GFI1	MA0038.2	C_GFI1	9120	0.55555	1186	0.54393	1169	0.03541	1.30112e-53
GSX2_MA0893.2	GSX2	MA0893.2	C_VAX1	6142	0.31893	472	0.32654	493	-0.02575	1.38846e-36
HES1_MA1099.2	HES1	MA1099.2	C_HEY1	4403	1.17102	1662	1.16624	1682	-0.00923	3.75246e-08
HES2_MA0616.2	HES2	MA0616.2	C_HEY1	3948	1.05555	1331	1.05379	1343	-0.00526	0.00266208
HOXA2_MA0900.2	HOXA2	MA0900.2	C_HOXA1	4523	0.26122	262	0.26661	278	-0.01075	2.05696e-15
HOXA5_MA0158.2	HOXA5	MA0158.2	C_VAX1	4087	0.3171	326	0.32102	343	-0.00691	4.29119e-05
HOXA9_MA0594.2	HOXA9	MA0594.2	C_HOXC10	2343	0.40014	264	0.39927	257	-0.02005	1.07643e-14
HOXB2_MA0902.2	HOXB2	MA0902.2	C_VAX1	4080	0.3847	382	0.38744	403	0.00712	6.79874e-06
HOXB5_MA0904.2	HOXB5	MA0904.2	C_HOXA1	3724	0.27588	243	0.28009	253	-0.00682	1.3454e-05
HOXC9_MA0485.2	HOXC9	MA0485.2	C_HOXC10	4564	0.34061	424	0.34583	412	-0.02735	1.62887e-33
HOXD3_MA0912.2	HOXD3	MA0912.2	C_VAX1	5568	0.30055	387	0.30636	416	-0.01695	4.80949e-22
HOXD8_MA0910.2	HOXD8	MA0910.2	C_HOXC8	4439	0.35263	399	0.35755	408	-0.01548	3.40221e-16
HOXD9_MA0913.2	HOXD9	MA0913.2	C_HOXA10	11769	0.28844	796	0.29277	804	-0.0066	3.21902e-10
JUNB_MA1140.2	JUNB	MA1140.2	C_ATF2	3781	1.22106	1368	1.23237	1389	-0.06991	1.53294e-70
LHX9_MA0701.2	LHX9	MA0701.2	C_HOXA1	4883	0.37352	415	0.37436	426	0.01946	7.28489e-23
LMX1A_MA0702.2	LMX1A	MA0702.2	C_HOXA1	5361	0.25077	296	0.25539	304	-0.00611	0.00206615
LMX1B_MA0703.2	LMX1B	MA0703.2	C_HOXA1	10187	0.22175	448	0.22531	453	-0.01526	1.5072e-27
NEUROG1_MA0623.2	NEUROG1	MA0623.2	C_Atoh1	2996	0.34875	304	0.35723	309	-0.02404	1.55114e-24
NRL_MA0842.2	NRL	MA0842.2	C_MAFF	8475	0.39645	943	0.40468	967	-0.04806	4.58795e-65
PITX1_MA0682.2	PITX1	MA0682.2	C_PITX3	5912	0.38822	617	0.39182	634	-0.01423	1.76345e-19
PRRX2_MA0075.3	PRRX2	MA0075.3	C_HOXA1	5204	0.33908	391	0.3398	401	0.01207	2.69935e-19
SOX4_MA0867.2	SOX4	MA0867.2	C_SOX4	16112	0.36048	1625	0.36188	1626	0.00727	1.82141e-18
SOX8_MA0868.2	SOX8	MA0868.2	C_Sox17	10047	0.32122	834	0.32519	848	-0.0161	7.47037e-33
SP3_MA0746.2	SP3	MA0746.2	C_SP3	31780	1.7833	16021	1.63794	15759	0.23298	2.32687e-162
TCFL5_MA0632.2	TCFL5	MA0632.2	C_TCFL5	6579	1.32535	2922	1.29069	2913	0.05529	1.44682e-63
TFEC_MA0871.2	TFEC	MA0871.2	C_ARNT2	6012	1.04616	1922	1.05131	1936	-0.04483	3.0454e-57
ZNF740_MA0753.2	ZNF740	MA0753.2	C_ZNF740	15723	0.83177	4169	0.80666	4145	0.05604	3.02298e-84
Nkx3-2_MA0122.3	Nkx3-2	MA0122.3	C_ISL2	10080	0.31311	797	0.3162	838	-0.00574	8.85768e-06
DMRTA1_MA1707.1	DMRTA1	MA1707.1	C_DMRTA1	8411	0.27553	557	0.27746	563	0.01004	1.1969e-12
ETV7_MA1708.1	ETV7	MA1708.1	C_EHF	12997	0.9214	3774	0.91952	3781	0.02983	1.9145e-55
ZIM3_MA1709.1	ZIM3	MA1709.1	C_ZIM3	27320	0.30919	2265	0.31097	2280	0.00587	1.34799e-13
ZNF257_MA1710.1	ZNF257	MA1710.1	C_ZNF257	27774	0.64033	5370	0.62908	5377	0.01035	8.50097e-33
ZNF343_MA1711.1	ZNF343	MA1711.1	C_ZNF343	8920	0.80239	2278	0.79226	2298	0.00602	4.20373e-09
ZNF454_MA1712.1	ZNF454	MA1712.1	C_ZNF454	20553	0.72331	4930	0.71736	4865	-0.02711	3.48637e-63
ZNF610_MA1713.1	ZNF610	MA1713.1	C_ZNF610	23029	1.05639	8314	1.03006	8376	-0.00382	4.04402e-10
ZNF675_MA1714.1	ZNF675	MA1714.1	C_ZNF675	14860	0.38331	1621	0.38629	1642	-0.01183	6.95609e-24
ZNF707_MA1715.1	ZNF707	MA1715.1	C_ZNF707	13603	0.59917	2479	0.59027	2457	0.00981	1.03321e-16
ZNF76_MA1716.1	ZNF76	MA1716.1	C_ZNF76	10356	0.93321	2927	0.91068	2871	0.05156	8.45925e-76
ZNF784_MA1717.1	ZNF784	MA1717.1	C_ZNF784	3580	0.50828	537	0.5024	520	0.02979	1.44547e-34
ZNF8_MA1718.1	ZNF8	MA1718.1	C_ZNF8	9068	0.26497	553	0.26635	551	-0.00652	3.44226e-14
ZNF816_MA1719.1	ZNF816	MA1719.1	C_ZNF816	12545	0.55244	2055	0.5465	2056	0.01189	5.51491e-20
ZNF85_MA1720.1	ZNF85	MA1720.1	C_ZNF85	10929	0.34691	1038	0.3529	1043	-0.0215	3.23947e-44
ZNF93_MA1721.1	ZNF93	MA1721.1	C_ZNF93	23818	0.87397	7732	0.87242	7803	-0.03021	2.02871e-68
ZSCAN31_MA1722.1	ZSCAN31	MA1722.1	C_ZSCAN31	6430	0.51906	1050	0.52139	1052	0.00291	0.402512
PRDM9_MA1723.1	PRDM9	MA1723.1	C_PRDM9	45845	0.66385	9736	0.65533	9664	0.02122	2.00568e-67
Rfx6_MA1724.1	Rfx6	MA1724.1	C_Rfx6	8262	0.6376	1616	0.63148	1616	0.03662	3.14782e-54
ASCL1_MA1631.1	ASCL1	MA1631.1	C_TCF3	15364	0.52167	2603	0.51616	2557	0.02928	6.92742e-61
ATF2_MA1632.1	ATF2	MA1632.1	C_ATF2	9903	0.58507	1628	0.59395	1654	-0.03293	5.32484e-53
BATF_MA1634.1	BATF	MA1634.1	C_FOSL1::JUN	15746	0.46052	2399	0.48942	2527	-0.1694	3.36284e-134
BHLHE22_MA1635.1	BHLHE22	MA1635.1	C_Ascl2	10823	0.60302	2207	0.6067	2208	-0.01841	1.60583e-37
CEBPG_MA1636.1	CEBPG	MA1636.1	C_CEBPG	11080	0.32512	937	0.33176	966	-0.02164	8.47884e-40
EBF3_MA1637.1	EBF3	MA1637.1	C_EBF3	10953	0.50095	1622	0.49623	1628	0.00101	0.0787076
HAND2_MA1638.1	HAND2	MA1638.1	C_Neurod2	12471	0.40415	1540	0.41081	1528	-0.008	1.72204e-08
MEIS1_MA1639.1	MEIS1	MA1639.1	C_MEIS2	10437	0.30255	749	0.30863	763	-0.0369	5.26284e-66
MEIS2_MA1640.1	MEIS2	MA1640.1	C_MEIS2	14230	0.25475	817	0.26025	823	-0.0208	7.20911e-42
MYF5_MA1641.1	MYF5	MA1641.1	C_MYOD1	8405	0.52507	1419	0.52967	1439	-0.01199	2.25159e-18
NEUROG2_MA1642.1	NEUROG2	MA1642.1	C_Neurod2	12365	0.41059	1576	0.41458	1551	0.00589	1.7537e-12
NFIB_MA1643.1	NFIB	MA1643.1	C_NFIB	11566	0.49947	1832	0.51832	1908	-0.13042	1.63652e-113
NFYC_MA1644.1	NFYC	MA1644.1	C_NFYC	10078	1.61393	3658	1.56151	3655	0.05301	2.00205e-74
NKX2-2_MA1645.1	NKX2-2	MA1645.1	C_NKX2-2	9759	0.4309	1205	0.42803	1193	0.0191	1.75455e-33
OSR2_MA1646.1	OSR2	MA1646.1	C_OSR2	15473	0.48194	2254	0.48426	2254	-0.00747	4.84726e-13
TCF12_MA1648.1	TCF12	MA1648.1	C_TCF3	14002	0.55287	2557	0.54654	2525	0.03189	1.03945e-60
ZBTB12_MA1649.1	ZBTB12	MA1649.1	C_ZBTB12	8908	0.47993	1280	0.47627	1294	0.01065	2.14695e-13
ZBTB14_MA1650.1	ZBTB14	MA1650.1	C_ZBTB14	12447	1.25342	5084	1.20267	5045	0.07368	1.94213e-95
ZFP42_MA1651.1	ZFP42	MA1651.1	C_ZFP42	11279	0.70332	2783	0.70426	2773	0.00581	1.18302e-11
ZKSCAN5_MA1652.1	ZKSCAN5	MA1652.1	C_ZKSCAN5	26293	0.57276	4612	0.57275	4609	0.00752	4.64918e-21
ZNF148_MA1653.1	ZNF148	MA1653.1	C_ZNF148	48699	1.12239	17226	1.06933	17098	0.08047	3.31564e-125
ZNF16_MA1654.1	ZNF16	MA1654.1	C_ZNF16	13419	0.49706	1951	0.49668	1951	0.00112	0.0502738
ZNF341_MA1655.1	ZNF341	MA1655.1	C_ZNF341	11005	0.52348	1778	0.5221	1783	0.00203	0.00478666
ZNF449_MA1656.1	ZNF449	MA1656.1	C_ZNF449	12626	0.65706	2586	0.64385	2575	0.0288	1.8327e-56
ZNF652_MA1657.1	ZNF652	MA1657.1	C_ZNF652	11219	0.3412	1035	0.34346	1042	0.00437	1.14755e-07
FOXA3_MA1683.1	FOXA3	MA1683.1	C_Foxj3	14860	0.31433	1249	0.31901	1251	-0.00492	6.18533e-07
ZNF189_MA1725.1	ZNF189	MA1725.1	C_ZNF189	15669	0.4408	2059	0.43678	2032	0.01797	9.02357e-44
ZNF331_MA1726.1	ZNF331	MA1726.1	C_ZNF331	15803	0.55084	2769	0.542	2704	0.03431	7.29985e-73
ZNF417_MA1727.1	ZNF417	MA1727.1	C_E2F1	5606	0.90439	1733	0.90371	1746	-0.00428	0.0215895
ZNF549_MA1728.1	ZNF549	MA1728.1	C_ZNF549	17789	0.54685	3180	0.54081	3113	0.02352	1.62908e-53
ZNF680_MA1729.1	ZNF680	MA1729.1	C_ZNF680	20702	0.31143	1657	0.31529	1658	-0.01418	2.03344e-38
ZNF708_MA1730.1	ZNF708	MA1730.1	C_ZNF708	12448	0.56297	2199	0.55948	2156	0.01307	6.59545e-24
ZNF768_MA1731.1	ZNF768	MA1731.1	C_ZNF768	20425	0.49187	2920	0.48793	2915	0.01887	6.9801e-49
ATF4_MA0833.2	ATF4	MA0833.2	C_CEBPG	9746	0.35994	927	0.36678	958	-0.01979	2.99751e-33
BATF3_MA0835.2	BATF3	MA0835.2	C_FOSL1::JUN	16448	0.44223	2364	0.46987	2489	-0.16149	4.77547e-129
CDX2_MA0465.2	CDX2	MA0465.2	C_HOXA10	17688	0.27406	1093	0.27681	1090	0.0035	0.00210978
CEBPA_MA0102.4	CEBPA	MA0102.4	C_CEBPA	10780	0.29241	749	0.29802	791	-0.0247	1.13527e-42
CEBPD_MA0836.2	CEBPD	MA0836.2	C_CEBPA	9187	0.331	772	0.33637	812	-0.02795	1.7719e-43
CREB1_MA0018.4	CREB1	MA0018.4	C_ATF2	11043	0.5426	1721	0.55231	1725	-0.03579	9.63242e-60
CTCFL_MA1102.2	CTCFL	MA1102.2	C_CTCFL	22063	0.99263	7320	0.95313	7192	0.08679	8.92176e-108
E2F6_MA0471.2	E2F6	MA0471.2	C_E2F6	25182	0.97135	7760	0.95247	7744	0.01134	6.9225e-26
EBF1_MA0154.4	EBF1	MA0154.4	C_EBF1	11753	0.48929	1658	0.48759	1665	0.01469	1.80326e-29
EGR1_MA0162.4	EGR1	MA0162.4	C_EGR1	22840	1.17529	8469	1.11077	8290	0.17521	6.307e-145
EHF_MA0598.3	EHF	MA0598.3	C_EHF	22598	0.5479	3755	0.54917	3775	0.03288	1.8337e-71
ELF1_MA0473.3	ELF1	MA0473.3	C_EHF	22467	0.59806	4155	0.59812	4180	0.02547	1.36721e-62
ELF3_MA0640.2	ELF3	MA0640.2	C_EHF	24774	0.52456	3945	0.52602	3966	0.02563	3.67685e-63
ESRRA_MA0592.3	ESRRA	MA0592.3	C_Esrrg	10160	0.37642	1083	0.37881	1098	-0.01171	7.15686e-17
ETV1_MA0761.2	ETV1	MA0761.2	C_EHF	22635	0.54387	3690	0.54424	3710	0.02404	1.37718e-56
FOSL1_MA0477.2	FOSL1	MA0477.2	C_FOSL1::JUN	14496	0.47778	2323	0.50853	2434	-0.17489	3.58241e-134
FOXA1_MA0148.4	FOXA1	MA0148.4	C_Foxj3	15811	0.28829	1172	0.29246	1185	-0.00394	2.62221e-05
FOXA2_MA0047.3	FOXA2	MA0047.3	C_Foxj3	14388	0.30691	1168	0.31075	1158	-2e-05	0.818875
FOXK2_MA1103.2	FOXK2	MA1103.2	C_Foxj3	15025	0.32103	1282	0.3256	1283	-0.00142	0.380806
FOXP1_MA0481.3	FOXP1	MA0481.3	C_Foxj3	15400	0.31204	1272	0.31673	1273	-0.0034	0.000590602
GABPA_MA0062.3	GABPA	MA0062.3	C_EHF	22310	0.56145	3816	0.56301	3841	0.02315	1.09932e-67
GATA1_MA0035.4	GATA1	MA0035.4	C_GATA6	15517	0.41215	2091	0.42743	2146	-0.04211	8.09845e-70
GATA4_MA0482.2	GATA4	MA0482.2	C_GATA6	24285	0.42767	3452	0.44375	3565	-0.05613	1.86261e-99
GATA6_MA1104.2	GATA6	MA1104.2	C_GATA6	24568	0.39169	3140	0.4087	3263	-0.06477	8.89125e-105
GRHL2_MA1105.2	GRHL2	MA1105.2	C_GRHL2	9794	0.33394	893	0.33784	879	0.00261	0.038796
HLF_MA0043.3	HLF	MA0043.3	C_NFIL3	8542	0.33862	725	0.34319	753	-0.02617	6.78482e-44
HNF4A_MA0114.4	HNF4A	MA0114.4	C_HNF4A	11000	0.39605	1212	0.39219	1206	0.0018	0.0338482
HNF4G_MA0484.2	HNF4G	MA0484.2	C_HNF4A	10946	0.40054	1233	0.39635	1218	0.00365	3.97869e-07
HOXB13_MA0901.2	HOXB13	MA0901.2	C_HOXB13	25996	0.26548	1452	0.26692	1436	-0.00437	1.2636e-08
JUNB_MA0490.2	JUNB	MA0490.2	C_FOSL1::JUN	14294	0.43886	2049	0.46776	2144	-0.16551	1.03309e-129
JUND_MA0491.2	JUND	MA0491.2	C_FOSL1::JUN	13775	0.45734	2092	0.48734	2190	-0.17081	5.92081e-136
KLF4_MA0039.4	KLF4	MA0039.4	C_KLF5	48137	1.27158	18247	1.18829	18026	0.13324	5.93064e-149
KLF9_MA1107.2	KLF9	MA1107.2	C_KLF9	29732	0.93305	8175	0.88165	8041	0.12112	2.17472e-133
LHX2_MA0700.2	LHX2	MA0700.2	C_GBX2	7628	0.31904	541	0.32234	552	-0.01198	2.19997e-19
MAFF_MA0495.3	MAFF	MA0495.3	C_MAFF	15191	0.31156	1239	0.32167	1300	-0.049	3.73658e-85
MAFK_MA0496.3	MAFK	MA0496.3	C_MAFK	16580	0.47915	2507	0.49659	2612	-0.10382	9.05492e-110
MEF2A_MA0052.4	MEF2A	MA0052.4	C_MEF2A	32177	0.23409	1629	0.23682	1605	-0.01158	5.15099e-44
MITF_MA0620.3	MITF	MA0620.3	C_BHLHE41	5285	0.74171	1133	0.76318	1161	-0.07967	1.14093e-75
MXI1_MA1108.2	MXI1	MA1108.2	C_MXI1	9150	0.36342	947	0.3665	952	0.00642	7.71064e-07
MYOD1_MA0499.2	MYOD1	MA0499.2	C_MYOD1	12144	0.46392	1708	0.46505	1716	0.00226	0.35234
MYOG_MA0500.2	MYOG	MA0500.2	C_Ascl2	9957	0.56402	1891	0.57119	1904	-0.02241	2.39338e-38
MZF1_MA0056.2	MZF1	MA0056.2	C_MZF1	8359	0.43941	1022	0.43674	1017	0.00944	5.66637e-15
MAFGNFE2L1_MA0089.2	MAFG::NFE2L1	MA0089.2	C_MAFG::NFE2L1	15149	0.45114	2198	0.47149	2284	-0.11619	4.72409e-117
NFIL3_MA0025.2	NFIL3	MA0025.2	C_NFIL3	10953	0.30676	831	0.31175	840	-0.01905	9.06535e-36
NFYB_MA0502.2	NFYB	MA0502.2	C_NFYB	10027	1.80718	4096	1.74521	4103	0.06145	5.14748e-84
NKX2-5_MA0063.2	NKX2-5	MA0063.2	C_NKX2-5	7950	0.38687	850	0.38719	869	-0.00524	1.71707e-06
NR4A1_MA1112.2	NR4A1	MA1112.2	C_NR4A1	14058	0.34889	1315	0.34821	1309	0.00488	9.86248e-08
ONECUT1_MA0679.2	ONECUT1	MA0679.2	C_ONECUT1	17305	0.23611	841	0.23909	823	-0.00522	3.00934e-09
OTX2_MA0712.2	OTX2	MA0712.2	C_PITX3	9288	0.30978	713	0.31202	730	-0.01422	1.55405e-24
PBX2_MA1113.2	PBX2	MA1113.2	C_MEIS2	14005	0.25688	812	0.26113	816	-0.00915	7.3174e-17
PHOX2B_MA0681.2	PHOX2B	MA0681.2	C_PHOX2B	25593	0.21186	1020	0.21382	1041	-0.00189	0.00014667
PKNOX1_MA0782.2	PKNOX1	MA0782.2	C_PKNOX1	12933	0.56228	1963	0.56317	2008	-0.02417	5.72455e-46
POU2F3_MA0627.2	POU2F3	MA0627.2	C_POU2F3	16948	0.3091	1217	0.31162	1229	-0.01316	1.06507e-34
PRDM1_MA0508.3	PRDM1	MA0508.3	C_PRDM1	24333	0.39001	2730	0.39377	2746	-0.01259	4.82955e-37
RUNX3_MA0684.2	RUNX3	MA0684.2	C_RUNX3	11236	0.38921	1258	0.38675	1227	0.06406	5.31739e-88
SCRT1_MA0743.2	SCRT1	MA0743.2	C_SCRT1	8743	0.36455	900	0.3626	865	0.03696	3.81286e-55
SCRT2_MA0744.2	SCRT2	MA0744.2	C_SCRT1	8796	0.39739	1004	0.39513	973	0.03107	2.20232e-55
SNAI2_MA0745.2	SNAI2	MA0745.2	C_TCF3	10521	0.40068	1207	0.39551	1201	0.03248	4.51461e-60
SOX2_MA0143.4	SOX2	MA0143.4	C_SOX2	9044	0.3307	784	0.33625	781	-0.01484	2.93821e-27
SPIB_MA0081.2	SPIB	MA0081.2	C_Spi1	30418	0.47644	4307	0.48071	4348	0.01539	8.10544e-49
SREBF1_MA0829.2	SREBF1	MA0829.2	C_SREBF2	6268	0.59869	1061	0.60764	1085	-0.05224	2.20133e-65
TCF3_MA0522.3	TCF3	MA0522.3	C_TCF3	12877	0.53366	2225	0.5276	2195	0.03385	9.07461e-55
TCF4_MA0830.2	TCF4	MA0830.2	C_TCF3	13444	0.49588	2123	0.48761	2077	0.04267	4.20239e-74
TCF7_MA0769.2	TCF7	MA0769.2	C_TCF7	11059	0.35298	1029	0.3558	1039	-0.00739	1.48249e-15
TEAD1_MA0090.3	TEAD1	MA0090.3	C_TEAD4	10270	0.35813	979	0.35833	972	-0.00096	0.221755
TEAD4_MA0809.2	TEAD4	MA0809.2	C_TEAD4	11375	0.33686	969	0.33791	979	-0.00485	3.99696e-05
TFAP2A_MA0003.4	TFAP2A	MA0003.4	C_TFAP2A	13408	0.61034	2493	0.60262	2494	0.00806	1.63332e-12
TFAP2C_MA0814.2	TFAP2C	MA0814.2	C_TFAP2A	15380	0.74407	3565	0.72887	3597	0.00712	6.59096e-13
TWIST1_MA1123.2	TWIST1	MA1123.2	C_ZBTB18	11979	0.39252	1432	0.39932	1429	-0.01441	7.27844e-28
USF1_MA0093.3	USF1	MA0093.3	C_BHLHE41	8950	0.62475	1644	0.63856	1689	-0.05473	2.47428e-70
YY2_MA0748.2	YY2	MA0748.2	C_YY2	5881	1.22871	2703	1.2138	2702	0.01211	4.55363e-20
ZNF263_MA0528.2	ZNF263	MA0528.2	C_ZNF263	31028	0.7326	7300	0.72191	7291	0.02798	1.6707e-76
CREM_MA0609.2	CREM	MA0609.2	C_ATF2	4232	1.13769	1440	1.14664	1448	-0.04226	5.25804e-43
Foxn1_MA1684.1	Foxn1	MA1684.1	C_Foxn1	19797	0.89579	5978	0.88823	6022	-0.04175	2.59302e-77
BNC2_MA1928.1	BNC2	MA1928.1	C_FOSL1::JUN	14665	0.4852	2378	0.51487	2498	-0.17001	7.65275e-136
CTCF_MA1929.1	CTCF	MA1929.1	C_CTCF	22138	0.64142	4987	0.61448	4656	0.1804	7.52346e-148
CTCF_MA1930.1	CTCF	MA1930.1	C_CTCF	20067	0.63341	4310	0.6078	4026	0.17019	9.19139e-143
ELK1HOXA1_MA1931.1	ELK1::HOXA1	MA1931.1	C_ELK1::HOXA1	6187	1.04762	2159	1.06011	2175	-0.02473	3.59331e-33
ELK1HOXB13_MA1932.1	ELK1::HOXB13	MA1932.1	C_ELK1::HOXB13	5327	0.77877	1365	0.7831	1352	0.02041	2.74785e-23
ELK1SREBF2_MA1933.1	ELK1::SREBF2	MA1933.1	C_ELK1::SREBF2	5281	1.20658	2026	1.21309	2020	-0.01937	3.37841e-24
ERFFIGLA_MA1934.1	ERF::FIGLA	MA1934.1	C_ETV2::FIGLA	9370	0.62475	1900	0.62126	1865	0.01898	2.14617e-37
ERFFOXI1_MA1935.1	ERF::FOXI1	MA1935.1	C_ERF::FOXI1	14971	0.52641	2380	0.52898	2406	0.029	4.67758e-54
ERFFOXO1_MA1936.1	ERF::FOXO1	MA1936.1	C_ERF::FOXO1	14271	0.46688	1963	0.46977	1995	0.00545	3.87526e-06
ERFHOXB13_MA1937.1	ERF::HOXB13	MA1937.1	C_ERF::HOXB13	7523	0.44933	987	0.45322	975	-0.00254	0.0233812
ERFNHLH1_MA1938.1	ERF::NHLH1	MA1938.1	C_ERF::NHLH1	10825	0.6858	2522	0.68772	2528	-0.00616	2.55928e-10
ERFSREBF2_MA1939.1	ERF::SREBF2	MA1939.1	C_ERF::SREBF2	4636	0.76446	1073	0.77361	1092	-0.03428	7.78894e-41
ETV2DRGX_MA1940.1	ETV2::DRGX	MA1940.1	C_FLI1::DRGX	6517	0.47569	901	0.47934	898	0.0022	0.0423978
ETV2FIGLA_MA1941.1	ETV2::FIGLA	MA1941.1	C_ETV2::FIGLA	10748	0.68027	2315	0.67365	2269	0.0113	6.04703e-17
ETV2FOXI1_MA1942.1	ETV2::FOXI1	MA1942.1	C_ERF::FOXI1	15104	0.52142	2335	0.52249	2351	0.0264	1.20705e-52
ETV2HOXB13_MA1943.1	ETV2::HOXB13	MA1943.1	C_ETV2::HOXB13	5147	0.46805	714	0.47273	728	-0.0137	9.12986e-18
ETV5DRGX_MA1944.1	ETV5::DRGX	MA1944.1	C_FLI1::DRGX	8723	0.52526	1340	0.52655	1348	0.04036	1.63794e-64
ETV5FIGLA_MA1945.1	ETV5::FIGLA	MA1945.1	C_ETV2::FIGLA	13332	0.63193	2713	0.6276	2650	0.01167	4.58234e-25
ETV5FOXI1_MA1946.1	ETV5::FOXI1	MA1946.1	C_ERF::FOXI1	11770	0.51106	1765	0.51076	1835	0.02164	2.98368e-44
ETV5FOXO1_MA1947.1	ETV5::FOXO1	MA1947.1	C_ETV5::FOXO1	13022	0.42693	1639	0.42817	1663	0.00604	4.26945e-10
ETV5HOXA2_MA1948.1	ETV5::HOXA2	MA1948.1	C_ETV5::HOXA2	5616	0.51059	860	0.51556	849	0.01665	8.30328e-22
FLI1DRGX_MA1949.1	FLI1::DRGX	MA1949.1	C_FLI1::DRGX	6445	0.54216	1085	0.54853	1099	0.00031	0.44025
FLI1FOXI1_MA1950.1	FLI1::FOXI1	MA1950.1	C_ERF::FOXI1	15374	0.44963	1969	0.44953	1988	0.03152	7.02194e-61
FOS_MA1951.1	FOS	MA1951.1	C_ATF2	4275	1.06745	1351	1.0802	1359	-0.06608	2.44424e-71
FOXJ2ELF1_MA1952.1	FOXJ2::ELF1	MA1952.1	C_ERF::FOXI1	18570	0.45378	2433	0.4556	2456	0.02607	6.10598e-63
FOXO1ELF1_MA1953.1	FOXO1::ELF1	MA1953.1	C_ERF::FOXI1	16408	0.40117	1832	0.40276	1875	0.02285	6.00977e-45
FOXO1ELK1_MA1954.1	FOXO1::ELK1	MA1954.1	C_ERF::FOXI1	16930	0.46477	2299	0.46741	2324	0.01301	1.84676e-31
FOXO1ELK3_MA1955.1	FOXO1::ELK3	MA1955.1	C_ERF::FOXI1	13068	0.45731	1692	0.45895	1751	0.01065	2.64612e-18
FOXO1FLI1_MA1956.1	FOXO1::FLI1	MA1956.1	C_ERF::FOXI1	15485	0.41611	1804	0.41796	1834	0.01512	4.83121e-31
HOXB2ELK1_MA1957.1	HOXB2::ELK1	MA1957.1	C_HOXB2::ELK1	5843	0.84943	1668	0.85943	1671	-0.01261	1.18212e-15
HOXD12ELK1_MA1958.1	HOXD12::ELK1	MA1958.1	C_HOXD12::ELK1	7236	0.4475	956	0.45105	935	0.02121	1.62365e-34
KLF7_MA1959.1	KLF7	MA1959.1	C_KLF5	39625	1.69081	19393	1.56238	19156	0.18872	3.07521e-159
MGAEVX1_MA1960.1	MGA::EVX1	MA1960.1	C_MGA::EVX1	9867	0.34634	902	0.34943	935	-0.00177	0.170483
PATZ1_MA1961.1	PATZ1	MA1961.1	C_KLF5	58519	1.29901	23307	1.22323	23173	0.10477	3.12011e-147
POU2F1SOX2_MA1962.1	POU2F1::SOX2	MA1962.1	C_POU2F1::SOX2	17698	0.25114	998	0.25415	1027	-0.01302	1.35264e-34
SATB1_MA1963.1	SATB1	MA1963.1	C_SATB1	13051	0.24067	638	0.24364	645	-0.00635	1.14632e-12
SMAD2_MA1964.1	SMAD2	MA1964.1	C_Smad4	10327	0.52429	1610	0.52179	1611	0.00802	1.54122e-16
SP5_MA1965.1	SP5	MA1965.1	C_SP5	42424	0.84616	11705	0.82541	11654	0.03853	5.39469e-89
TFAP4ETV1_MA1966.1	TFAP4::ETV1	MA1966.1	C_ETV2::FIGLA	11669	0.76334	2884	0.75627	2829	0.01027	1.90184e-22
TFAP4FLI1_MA1967.1	TFAP4::FLI1	MA1967.1	C_TFAP4::FLI1	11488	0.55833	2137	0.56439	2117	-0.02083	2.35112e-43
TFCP2_MA1968.1	TFCP2	MA1968.1	C_TFCP2	3010	0.47316	451	0.47901	459	0.00195	0.064749
THRA_MA1969.1	THRA	MA1969.1	C_THRA	14256	0.44063	1860	0.43804	1806	0.01543	2.44048e-34
TRPS1_MA1970.1	TRPS1	MA1970.1	C_GATA6	23745	0.40121	3144	0.41884	3268	-0.06609	1.99722e-103
ZBED2_MA1971.1	ZBED2	MA1971.1	C_ZBED2	3241	0.65025	705	0.65128	725	-0.0571	9.25728e-56
ZFP14_MA1972.1	ZFP14	MA1972.1	C_ZFP14	24772	0.62226	4826	0.6176	4845	0.00894	7.62785e-28
ZKSCAN3_MA1973.1	ZKSCAN3	MA1973.1	C_ZKSCAN3	9214	0.59159	1627	0.57791	1596	0.02712	5.12779e-47
ZNF211_MA1974.1	ZNF211	MA1974.1	C_ZNF211	8466	0.24093	428	0.24365	431	0.0094	1.63441e-15
ZNF214_MA1975.1	ZNF214	MA1975.1	C_ZNF214	9427	0.34527	845	0.34829	854	-0.0083	5.88619e-13
ZNF320_MA1976.1	ZNF320	MA1976.1	C_ZNF320	22372	0.70948	4905	0.69069	4866	0.02158	1.26916e-53
ZNF324_MA1977.1	ZNF324	MA1977.1	C_ZNF324	13223	0.40316	1517	0.40439	1533	0.00409	1.26627e-06
ZNF354A_MA1978.1	ZNF354A	MA1978.1	C_ZNF354A	39890	0.22238	1756	0.22498	1783	-0.00117	0.000539348
ZNF416_MA1979.1	ZNF416	MA1979.1	C_ZNF416	13095	0.47697	1905	0.47762	1917	0.0038	7.61522e-05
ZNF418_MA1980.1	ZNF418	MA1980.1	C_ZNF418	16941	0.37061	1791	0.37391	1783	0.01378	1.16254e-33
ZNF530_MA1981.1	ZNF530	MA1981.1	C_ZNF530	32840	0.82125	8286	0.79196	8203	0.03328	2.86627e-79
ZNF574_MA1982.1	ZNF574	MA1982.1	C_ZNF574	10230	0.78948	2474	0.76697	2468	0.03333	1.21756e-62
ZNF582_MA1983.1	ZNF582	MA1983.1	C_ZNF582	12050	0.36313	1215	0.36779	1219	-0.01192	7.8864e-20
ZNF667_MA1984.1	ZNF667	MA1984.1	C_ZNF667	9389	0.39128	1066	0.39038	1052	0.01631	3.65742e-24
ZNF669_MA1985.1	ZNF669	MA1985.1	C_ZNF669	4256	0.78382	1033	0.77703	1039	-0.03107	1.30751e-39
ZNF692_MA1986.1	ZNF692	MA1986.1	C_ZNF692	11401	0.65356	2325	0.64472	2315	-0.0026	0.000104009
ZNF701_MA1987.1	ZNF701	MA1987.1	C_ZNF701	25602	0.61831	5006	0.61188	4948	0.013	4.57335e-33
Atf3_MA1988.1	Atf3	MA1988.1	C_FOSL1::JUN	16195	0.4715	2541	0.50048	2668	-0.17346	2.06697e-130
Bcl11B_MA1989.1	Bcl11B	MA1989.1	C_Bcl11B	16326	0.37133	1731	0.36673	1668	0.05875	1.89625e-90
Gli1_MA1990.1	Gli1	MA1990.1	C_Gli1	9863	0.50602	1481	0.49713	1490	0.03994	1.03365e-63
Hnf1A_MA1991.1	Hnf1A	MA1991.1	C_Lef1	13297	0.34826	1241	0.34902	1245	0.00633	7.52307e-08
Ikzf3_MA1992.1	Ikzf3	MA1992.1	C_EHF	23736	0.59859	4363	0.59837	4383	0.02472	1.37613e-63
Neurod2_MA1993.1	Neurod2	MA1993.1	C_Ascl2	9953	0.56138	1811	0.56696	1850	-0.03194	7.49456e-59
Nkx2-1_MA1994.1	Nkx2-1	MA1994.1	C_Nkx2-1	10027	0.32561	813	0.33069	827	-0.02675	7.51129e-50
Npas4_MA1995.1	Npas4	MA1995.1	C_Npas4	2538	0.67003	508	0.67525	513	-0.07781	1.43091e-62
Nr1H2_MA1996.1	Nr1H2	MA1996.1	C_Nr1H2	11406	0.40784	1325	0.40796	1304	-0.00112	0.143484
Olig2_MA1997.1	Olig2	MA1997.1	C_Ascl2	9813	0.55269	1769	0.56012	1803	-0.03427	1.70213e-54
Prdm14_MA1998.1	Prdm14	MA1998.1	C_Prdm14	6775	0.42872	788	0.42193	781	0.05415	1.72287e-66
Prdm5_MA1999.1	Prdm5	MA1999.1	C_Prdm5	16421	0.43469	2068	0.43653	2043	-0.02255	1.06709e-50
Six4_MA2001.1	Six4	MA2001.1	C_SIX2	9135	0.37947	978	0.38065	967	0.00185	0.0612383
Zfp335_MA2002.1	Zfp335	MA2002.1	C_Zfp335	12253	0.4656	1707	0.46582	1702	0.01577	5.29579e-30
NKX2-4_MA2003.1	NKX2-4	MA2003.1	C_Nkx2-1	8268	0.41753	1000	0.41899	987	-0.02104	2.25189e-31
Gata3_MA0037.4	Gata3	MA0037.4	C_GATA6	24596	0.40664	3310	0.42376	3432	-0.06115	9.75506e-100
FOXD3_MA0041.2	FOXD3	MA0041.2	C_FOXD3	30599	0.25252	1741	0.25473	1736	-0.00556	4.65181e-19
Irf1_MA0050.3	Irf1	MA0050.3	C_Irf1	37000	0.29141	2725	0.295	2812	-0.00445	6.52467e-14
PAX2_MA0067.2	PAX2	MA0067.2	C_PAX1	2279	0.84802	573	0.83409	574	-0.08044	1.33641e-59
Sox17_MA0078.2	Sox17	MA0078.2	C_Sox17	12531	0.33303	1079	0.33676	1085	-0.01882	3.84411e-37
SP1_MA0079.5	SP1	MA0079.5	C_KLF5	46772	1.45992	20498	1.36499	20351	0.14078	4.32277e-153
Spi1_MA0080.6	Spi1	MA0080.6	C_Spi1	36785	0.44607	4828	0.44768	4854	0.02805	4.89069e-73
Sox5_MA0087.2	Sox5	MA0087.2	C_Sox17	9715	0.35358	928	0.35894	928	-0.02199	3.14945e-41
Yy1_MA0095.3	Yy1	MA0095.3	C_Yy1	14889	0.5242	2440	0.5242	2458	-0.00059	0.520373
Elf5_MA0136.3	Elf5	MA0136.3	C_Elf5	25677	0.4515	3412	0.45114	3425	0.03257	1.41874e-73
Nfatc2_MA0152.2	Nfatc2	MA0152.2	C_Nfatc2	21280	0.30939	1612	0.31363	1678	-0.01167	2.22507e-30
FEV_MA0156.3	FEV	MA0156.3	C_ETS1	6494	1.4666	3233	1.47369	3266	-0.03512	1.51691e-44
Foxo3_MA0157.3	Foxo3	MA0157.3	C_Foxj3	17787	0.32073	1526	0.32411	1531	0.00874	1.08388e-21
NR4A2_MA0160.2	NR4A2	MA0160.2	C_NR4A1	9701	0.38247	1017	0.38053	1021	0.00839	4.61839e-09
CEBPB_MA0466.3	CEBPB	MA0466.3	C_CEBPA	1567	0.57286	240	0.58191	253	-0.10587	5.83691e-60
Crx_MA0467.2	Crx	MA0467.2	C_PITX3	8846	0.32347	710	0.32484	723	-0.00596	2.94603e-07
Erg_MA0474.3	Erg	MA0474.3	C_EHF	23454	0.57508	4111	0.57559	4125	0.02629	6.0265e-66
Foxo1_MA0480.2	Foxo1	MA0480.2	C_Foxj3	17796	0.33337	1590	0.33715	1615	0.00571	2.91018e-14
Jun_MA0489.2	Jun	MA0489.2	C_FOSL1::JUN	15384	0.47766	2465	0.50817	2595	-0.17841	1.59522e-135
KLF1_MA0493.2	KLF1	MA0493.2	C_KLF5	44981	1.40286	18426	1.30119	18226	0.15712	7.71312e-157
Nr5A2_MA0505.2	Nr5A2	MA0505.2	C_NR5A1	10946	0.38648	1218	0.38746	1197	-0.00941	1.23864e-11
Nrf1_MA0506.2	Nrf1	MA0506.2	C_Nrf1	11302	1.58922	5998	1.53517	5966	0.08667	4.91515e-98
POU2F2_MA0507.2	POU2F2	MA0507.2	C_POU3F3	13599	0.33237	1086	0.33339	1080	-0.01428	9.89868e-30
RFX1_MA0509.3	RFX1	MA0509.3	C_RFX2	4650	0.8562	1216	0.84204	1234	0.0444	2.59596e-53
Sox3_MA0514.2	Sox3	MA0514.2	C_SOX2	8463	0.3516	797	0.35714	792	-0.02225	6.88849e-39
SP2_MA0516.3	SP2	MA0516.3	C_KLF5	48355	1.62729	23010	1.51494	22852	0.16167	3.06757e-151
Tcf12_MA0521.2	Tcf12	MA0521.2	C_MYOD1	8489	0.51997	1421	0.52449	1440	-0.01165	1.58373e-21
USF2_MA0526.4	USF2	MA0526.4	C_BHLHE41	3656	1.25619	1372	1.27554	1403	-0.10471	4.54342e-79
Nfat5_MA0606.2	Nfat5	MA0606.2	C_Nfatc2	21847	0.30028	1634	0.3038	1633	-0.00625	4.38766e-16
BHLHA15_MA0607.2	BHLHA15	MA0607.2	C_Atoh1	3228	0.36629	364	0.3742	365	-0.01721	7.63563e-15
Dux_MA0611.2	Dux	MA0611.2	C_Dux	8780	0.32202	657	0.32227	674	-0.00466	1.11359e-06
Nfatc1_MA0624.2	Nfatc1	MA0624.2	C_Nfatc2	17764	0.34234	1596	0.34467	1636	-0.00495	1.63905e-12
NFATC3_MA0625.2	NFATC3	MA0625.2	C_Nfatc2	12933	0.38125	1349	0.38453	1395	-0.01558	5.54158e-30
Twist2_MA0633.2	Twist2	MA0633.2	C_Ascl2	9943	0.55532	1808	0.56183	1834	-0.03007	4.26763e-54
EN2_MA0642.2	EN2	MA0642.2	C_GBX2	5065	0.39925	495	0.40066	502	0.0104	2.72003e-14
ESX1_MA0644.2	ESX1	MA0644.2	C_HOXA1	5735	0.32622	433	0.32832	437	0.00672	9.57056e-06
Hoxa13_MA0650.3	Hoxa13	MA0650.3	C_HOXB13	16671	0.31014	1198	0.31089	1171	0.00447	1.45296e-06
HOXC11_MA0651.2	HOXC11	MA0651.2	C_HOXC10	4266	0.35494	424	0.35653	402	-0.00371	0.116711
Mafg_MA0659.3	Mafg	MA0659.3	C_MAFK	13621	0.47724	2101	0.4956	2172	-0.1079	2.94883e-111
MSX1_MA0666.2	MSX1	MA0666.2	C_GBX2	5631	0.37049	484	0.37356	487	0.01259	8.45582e-18
Neurod2_MA0668.2	Neurod2	MA0668.2	C_Neurod2	13152	0.42452	1700	0.42949	1682	0.00334	0.000409702
Pax7_MA0680.2	Pax7	MA0680.2	C_Pax7	14913	0.22977	668	0.23227	680	-0.00514	2.61274e-11
SP4_MA0685.2	SP4	MA0685.2	C_KLF5	48130	1.49419	21246	1.39012	21053	0.16098	5.00372e-156
TBX21_MA0690.2	TBX21	MA0690.2	C_TBX3	8809	0.38084	946	0.38412	948	3e-05	0.00610866
Vdr_MA0693.3	Vdr	MA0693.3	C_NR1I3	10034	0.34921	946	0.35169	951	-0.00421	4.57115e-06
Zic3_MA0697.2	Zic3	MA0697.2	C_Zic2	20668	0.55114	3716	0.55024	3725	0.01818	4.22299e-46
MNX1_MA0707.2	MNX1	MA0707.2	C_MNX1	6539	0.27028	395	0.27429	405	-0.00855	4.98328e-15
MSX2_MA0708.2	MSX2	MA0708.2	C_GBX2	5820	0.36447	490	0.36808	495	0.00811	2.62845e-09
VAX2_MA0723.2	VAX2	MA0723.2	C_HOXA1	4973	0.24697	265	0.25167	278	-0.00849	5.89299e-07
Gli2_MA0734.3	Gli2	MA0734.3	C_Gli1	10031	0.53695	1651	0.52625	1654	0.03664	4.58774e-59
KLF14_MA0740.2	KLF14	MA0740.2	C_KLF5	43208	1.57916	20051	1.46549	19833	0.16864	1.9773e-152
KLF12_MA0742.2	KLF12	MA0742.2	C_KLF5	43591	1.65594	21068	1.53224	20847	0.18021	6.31903e-157
CUX1_MA0754.2	CUX1	MA0754.2	C_ONECUT1	3331	0.3344	268	0.34182	271	-0.02438	7.36117e-21
ONECUT2_MA0756.2	ONECUT2	MA0756.2	C_ONECUT2	2135	0.40818	209	0.40884	209	0.01954	3.64592e-14
ELK3_MA0759.2	ELK3	MA0759.2	C_ETS1	6563	1.71586	3830	1.72027	3855	-0.03598	1.96754e-47
ETV4_MA0764.3	ETV4	MA0764.3	C_ETS1	6312	1.6001	3444	1.60683	3461	-0.02811	8.42017e-42
ETV5_MA0765.3	ETV5	MA0765.3	C_ETS1	5709	1.58492	3097	1.59091	3117	-0.02388	5.00561e-27
Lef1_MA0768.2	Lef1	MA0768.2	C_Lef1	13023	0.33616	1112	0.33722	1132	0.00167	0.454543
POU1F1_MA0784.2	POU1F1	MA0784.2	C_POU3F3	15056	0.31531	1128	0.31759	1111	-0.01673	7.56715e-33
RFX3_MA0798.3	RFX3	MA0798.3	C_RFX2	4757	0.90669	1314	0.89028	1339	0.04412	1.85083e-45
RFX4_MA0799.2	RFX4	MA0799.2	C_RFX4	2995	0.79612	773	0.79145	775	0.0261	1.35187e-23
BHLHE22_MA0818.2	BHLHE22	MA0818.2	C_Atoh1	2436	0.32922	240	0.33967	250	-0.0284	8.36446e-20
CLOCK_MA0819.2	CLOCK	MA0819.2	C_MYC	4745	0.57632	862	0.581	876	0.0073	1.55266e-06
HES5_MA0821.2	HES5	MA0821.2	C_HEY1	2510	0.76829	640	0.76918	651	0.00334	0.332909
SREBF2_MA0828.2	SREBF2	MA0828.2	C_SREBF2	3020	0.94877	833	0.96571	856	-0.09091	4.16572e-74
TFE3_MA0831.3	TFE3	MA0831.3	C_BHLHE41	4249	1.15726	1465	1.17561	1502	-0.08675	3.61622e-74
CEBPE_MA0837.2	CEBPE	MA0837.2	C_CEBPA	1785	0.52458	248	0.53456	265	-0.08301	2.15816e-66
FOXD2_MA0847.3	FOXD2	MA0847.3	C_FOXE1	20479	0.27988	1394	0.28404	1413	-0.01123	3.12819e-34
E2F8_MA0865.2	E2F8	MA0865.2	C_E2F8	3817	0.95516	1193	0.95461	1225	-0.0181	3.90694e-16
Sox11_MA0869.2	Sox11	MA0869.2	C_SOX4	20411	0.35312	1941	0.35349	1951	0.00834	8.65074e-25
BARHL1_MA0877.3	BARHL1	MA0877.3	C_BARHL2	4466	0.33446	384	0.33584	386	0.00515	0.000928395
CDX1_MA0878.3	CDX1	MA0878.3	C_HOXA10	10262	0.31844	804	0.32403	812	-0.01184	2.13634e-21
DLX1_MA0879.2	DLX1	MA0879.2	C_GBX2	5126	0.39029	464	0.39238	468	0.00266	0.201134
DUXA_MA0884.2	DUXA	MA0884.2	C_DUXA	5884	0.27568	384	0.27764	385	-0.00029	0.97779
Dlx2_MA0885.2	Dlx2	MA0885.2	C_Dlx5	7722	0.32313	601	0.3254	599	0.01133	2.66964e-16
Hoxd13_MA0909.3	Hoxd13	MA0909.3	C_Hoxd13	8852	0.35913	749	0.35986	742	0.00894	1.22791e-12
Nr1H4_MA1110.2	Nr1H4	MA1110.2	C_Nr1H2	10995	0.42156	1311	0.42258	1304	-0.00931	1.22417e-16
Atoh1_MA1467.2	Atoh1	MA1467.2	C_Neurod2	11920	0.41508	1535	0.41997	1514	0.00229	0.131628
Bhlha15_MA1472.2	Bhlha15	MA1472.2	C_MYOD1	8427	0.52118	1390	0.52638	1414	-0.01424	9.61218e-24
Dlx5_MA1476.2	Dlx5	MA1476.2	C_Dlx5	8062	0.30273	584	0.30688	582	-0.00721	3.4097e-08
ELF2_MA1483.2	ELF2	MA1483.2	C_ELF2	9577	1.02028	3241	1.01732	3241	0.02242	1.20412e-41
FOXE1_MA1487.2	FOXE1	MA1487.2	C_FOXE1	26634	0.27223	1732	0.27537	1744	-0.00376	8.0549e-09
GLI3_MA1491.2	GLI3	MA1491.2	C_GLI3	6025	0.58065	1071	0.57099	1101	0.03612	8.42686e-44
HOXA7_MA1498.2	HOXA7	MA1498.2	C_HOXA1	6061	0.29995	430	0.30292	431	-0.00324	0.34681
KLF10_MA1511.2	KLF10	MA1511.2	C_KLF5	43371	1.62422	20496	1.504	20278	0.17204	4.03514e-155
Lhx1_MA1518.2	Lhx1	MA1518.2	C_Lhx1	5189	0.28841	342	0.29201	361	-0.00843	1.65224e-09
Msgn1_MA1524.2	Msgn1	MA1524.2	C_Msgn1	10697	0.37945	1144	0.37958	1116	0.00611	1.68832e-10
NFATC4_MA1525.2	NFATC4	MA1525.2	C_Nfatc2	11579	0.4062	1333	0.40955	1373	-0.01839	5.26569e-36
NR1D2_MA1532.2	NR1D2	MA1532.2	C_NR1D1	7469	0.43685	930	0.43489	922	0.01084	2.7185e-19
PITX2_MA1547.2	PITX2	MA1547.2	C_PITX3	5927	0.38547	605	0.38755	619	-0.00066	0.0360116
SOX18_MA1563.2	SOX18	MA1563.2	C_Sox17	7372	0.31278	588	0.31713	595	-0.03403	1.04256e-52
TBX3_MA1566.2	TBX3	MA1566.2	C_TBX3	7792	0.39352	852	0.39427	861	0.01976	8.57671e-33
Tbx6_MA1567.2	Tbx6	MA1567.2	C_TBX3	12041	0.41939	1450	0.42052	1437	0.02139	1.59385e-38
Thap11_MA1573.2	Thap11	MA1573.2	C_Thap11	10641	0.88289	2822	0.87205	2798	0.04294	1.09663e-59
ZNF75D_MA1601.2	ZNF75D	MA1601.2	C_ZNF75D	10950	0.46404	1514	0.46003	1489	0.03137	1.59957e-59
ZNF281_MA1630.2	ZNF281	MA1630.2	C_ZNF281	47685	1.05668	15771	1.00992	15652	0.08303	5.7882e-125
BACH1_MA1633.2	BACH1	MA1633.2	C_FOSL1::JUN	14448	0.507	2446	0.53851	2566	-0.18645	4.00189e-138
Prdm4_MA1647.2	Prdm4	MA1647.2	C_Prdm4	10816	0.40831	1283	0.41152	1291	-0.0126	8.80584e-23
THAP1_MA0597.2	THAP1	MA0597.2	C_THAP1	18259	0.56764	3214	0.55671	3154	0.04099	7.91799e-74
NR5A1_MA1540.2	NR5A1	MA1540.2	C_NR5A1	12197	0.35271	1168	0.35426	1167	-0.01054	6.31746e-15

## Sheet: sgControl(SCF) vs sgEGR1(SCF)
cluster	total_tfbs	sgControl_SCF_mean_score	sgControl_SCF_bound	sgEGR1_SCF_mean_score	sgEGR1_SCF_bound	sgControl_SCF_sgEGR1_SCF_change	sgControl_SCF_sgEGR1_SCF_pvalue
C_ARNT2	3995.5	1.16864	1400.83	1.17702	1419.5	-0.0470133	3.72423e-23
C_ATF2	5619.19	0.975305	1432.38	0.986519	1450.05	-0.0580067	2.50383e-44
C_Ahr::Arnt	11877	0.78202	2994	0.76894	2961	0.02442	1.66148e-42
C_Arid3a	15175	0.25337	854	0.2562	857	-0.00988	1.10276e-22
C_Arid3b	15636	0.21433	645	0.21764	635	-0.01102	3.9929e-22
C_Arid5a	13219	0.21898	577	0.22123	557	-0.00796	2.1905e-15
C_Ascl2	10803.6	0.566647	2026.5	0.572283	2046.25	-0.0249775	2.32196e-29
C_Atf1	2182	1.3835	898	1.38852	904	-0.05387	5.13002e-40
C_Atoh1	3949.3	0.339505	400.6	0.347249	405.9	-0.019221	7.64362e-16
C_BACH2	4744	0.5185	670	0.52197	677	-0.03025	3.75949e-34
C_BARHL2	5057	0.325875	420	0.327985	419	-0.00112	0.000464212
C_BARX2	14111	0.23906	720	0.24127	720	-0.00894	7.29856e-20
C_BCL6	8259	0.41044	943	0.40967	958	-0.00628	1.04893e-06
C_BCL6B	8989	0.40502	987	0.40542	1005	0.00912	8.12343e-09
C_BHLHE41	5256.83	0.999772	1423	1.01722	1455.67	-0.0791417	9.41076e-66
C_Bcl11B	12893.3	0.429517	1603.33	0.424387	1547.67	0.0845567	6.32083e-91
C_CEBPA	5179	0.458756	481.8	0.466716	508.4	-0.064268	2.62491e-43
C_CEBPG	10413	0.34253	932	0.34927	962	-0.020715	1.49876e-33
C_CREB3	3892.25	0.965072	1150.25	0.974862	1174.5	-0.05099	1.33088e-39
C_CTCF	23429	0.662127	5434.67	0.63462	5088.67	0.174043	4.96887e-142
C_CTCFL	22063	0.99263	7320	0.95313	7192	0.08679	8.92176e-108
C_Creb3l2	4287	1.12054	1536	1.13098	1545	-0.03013	1.02052e-38
C_DMRTA1	7750	0.28381	528.5	0.286203	538	-0.000355	0.219761
C_DPRX	5661	0.38483	607	0.38736	589	0.00143	0.0460159
C_DUX4	11571	0.35463	996	0.35532	1003	-0.00299	0.0010239
C_DUXA	5884	0.27568	384	0.27764	385	-0.00029	0.97779
C_Ddit3::Cebpa	5695	0.38148	605	0.37989	607	0.03447	6.81329e-47
C_Dlx5	7892	0.31293	592.5	0.31614	590.5	0.00206	1.70485e-08
C_Dmbx1	7125	0.32052	583	0.32709	594	-0.03032	4.32685e-45
C_Dmrt1	10360	0.27847	690	0.28093	712	0.00129	0.226273
C_Dux	8780	0.32202	657	0.32227	674	-0.00466	1.11359e-06
C_E2F1	3597	0.92271	1127	0.92638	1133.5	-0.0098	0.0107948
C_E2F3	1360	0.69982	289	0.70386	291	-0.017	4.3674e-07
C_E2F4	2050.5	0.89221	598	0.88954	585.5	-0.01107	0.00510892
C_E2F6	17924	1.09968	5919	1.07153	5941	0.012	3.47391e-26
C_E2F7	5779	0.56862	1009	0.57119	1027	-0.01611	1.73707e-18
C_E2F8	3817	0.95516	1193	0.95461	1225	-0.0181	3.90694e-16
C_EBF1	11753	0.48929	1658	0.48759	1665	0.01469	1.80326e-29
C_EBF3	10982.5	0.491615	1584	0.487115	1595.5	0.002495	0.0393538
C_EGR1	12978.5	1.17759	4835	1.1135	4716.75	0.209045	3.59968e-129
C_EHF	20625.6	0.664077	3936	0.664134	3951.22	0.0266133	4.90702e-54
C_ELF2	9053.5	1.0898	3288.5	1.08694	3287	0.02063	1.18265e-30
C_ELK1::HOXA1	6187	1.04762	2159	1.06011	2175	-0.02473	3.59331e-33
C_ELK1::HOXB13	5327	0.77877	1365	0.7831	1352	0.02041	2.74785e-23
C_ELK1::SREBF2	5281	1.20658	2026	1.21309	2020	-0.01937	3.37841e-24
C_ERF::FOXI1	15297.8	0.466851	2056.56	0.468271	2091.11	0.0218067	2.94014e-19
C_ERF::FOXO1	14271	0.46688	1963	0.46977	1995	0.00545	3.87526e-06
C_ERF::HOXB13	7523	0.44933	987	0.45322	975	-0.00254	0.0233812
C_ERF::NHLH1	10825	0.6858	2522	0.68772	2528	-0.00616	2.55928e-10
C_ERF::SREBF2	4636	0.76446	1073	0.77361	1092	-0.03428	7.78894e-41
C_ESR1	5555	0.45718	749	0.45653	743	-0.02657	5.51566e-40
C_ESR2	9676	0.45414	1307	0.45469	1289	-0.00607	4.47105e-10
C_ETS1	7496.33	1.41643	3516.42	1.42071	3540.17	-0.0215733	7.72708e-05
C_ETV2	8112	0.86232	2286	0.86891	2301	-0.00837	1.34771e-10
C_ETV2::FIGLA	11279.8	0.675072	2453	0.669695	2403.25	0.013055	1.51176e-17
C_ETV2::HOXB13	5147	0.46805	714	0.47273	728	-0.0137	9.12986e-18
C_ETV5::FOXO1	13022	0.42693	1639	0.42817	1663	0.00604	4.26945e-10
C_ETV5::HOXA2	5616	0.51059	860	0.51556	849	0.01665	8.30328e-22
C_EWSR1-FLI1	32857	0.55891	5735	0.55718	5726	0.01426	2.34306e-45
C_Elf5	25677	0.4515	3412	0.45114	3425	0.03257	1.41874e-73
C_Esrrg	9106	0.3763	955.333	0.378367	960.333	-0.00920667	0.14626
C_FERD3L	8025	0.6204	1678	0.62589	1674	-0.02103	1.26708e-36
C_FIGLA	9477	0.4127	1197	0.40702	1180	0.05449	3.61557e-76
C_FLI1::DRGX	7228.33	0.51437	1108.67	0.51814	1115	0.01429	0.160883
C_FOSL1::JUN	13857.6	0.477041	2200.27	0.508021	2317.31	-0.180985	7.93472e-120
C_FOXC2	21574.3	0.266867	1343.33	0.27002	1339.67	-0.00781667	3.41907e-15
C_FOXD3	30599	0.25252	1741	0.25473	1736	-0.00556	4.65181e-19
C_FOXE1	23556.5	0.276055	1563	0.279705	1578.5	-0.007495	4.02745e-09
C_FOXH1	10475	0.33733	880	0.33795	901	0.00188	0.0381256
C_Foxj3	14213.7	0.325937	1219.95	0.330592	1221.14	-0.000700455	0.164699
C_Foxn1	19797	0.89579	5978	0.88823	6022	-0.04175	2.59302e-77
C_Foxq1	14629	0.28786	1077	0.29041	1067	0.00298	0.016598
C_GATA1::TAL1	17313	0.49969	3038	0.52252	3171	-0.07778	1.51057e-101
C_GATA6	21723.3	0.426641	3089.86	0.444929	3204	-0.06297	1.15692e-70
C_GBX2	5869.36	0.3501	470.929	0.352692	476.357	0.00341714	0.0753105
C_GCM1	3511	0.53281	603	0.52633	589	0.03151	8.96144e-30
C_GCM2	3189	0.55964	556	0.55304	556	0.01679	5.93811e-15
C_GFI1	9120	0.55555	1186	0.54393	1169	0.03541	1.30112e-53
C_GLI3	6025	0.58065	1071	0.57099	1101	0.03612	8.42686e-44
C_GLIS1	3880	0.69562	862	0.68578	877	-0.00149	0.137365
C_GLIS2	5024	0.74656	1203	0.72797	1213	4e-05	0.943059
C_GLIS3	4559	0.59267	825	0.58106	848	0.02394	8.2714e-26
C_GMEB2	1099	0.94725	295	0.9463	290	-0.04858	4.52757e-27
C_GRHL2	6948.5	0.342775	651	0.34617	648	0.00483	0.019398
C_Gfi1B	13425	0.44301	1506	0.43592	1451	0.05469	2.13132e-83
C_Gli1	9947	0.521485	1566	0.51169	1572	0.03829	2.29392e-59
C_Gmeb1	1119	0.92895	287	0.93353	296	-0.0513	1.22493e-28
C_HES6	4073	0.65386	829	0.65487	827	-0.00495	0.000230696
C_HES7	3085	0.74147	711	0.73051	711	-0.00039	0.0793222
C_HEY1	3612.6	0.966004	1153.2	0.966724	1166.6	-0.00775	0.0671142
C_HIC2	6839	0.45374	880	0.45205	875	0.02527	1.49307e-37
C_HIF1A	2463.5	0.77441	599	0.76465	593	7e-05	0.492787
C_HINFP	5013	0.97222	1670	0.96255	1665	-0.044	4.21587e-57
C_HMBOX1	4924	0.42257	537	0.42727	533	-0.01071	2.01819e-12
C_HNF1A	11106.5	0.237295	545	0.24126	557	-0.011505	0.000487956
C_HNF4A	9693.33	0.411943	1110	0.408477	1099.33	0.00842333	0.0112829
C_HOXA1	5800.14	0.295276	385.98	0.298816	394.2	-0.0029204	0.0752396
C_HOXA10	13110.2	0.289162	873.2	0.293256	870	-0.005076	0.000426375
C_HOXB13	21333.5	0.28781	1325	0.288905	1303.5	5e-05	7.32797e-07
C_HOXB2::ELK1	5843	0.84943	1668	0.85943	1671	-0.01261	1.18212e-15
C_HOXC10	4957.4	0.333516	430.1	0.336801	410.6	-0.018629	0.0118903
C_HOXC13	6612	0.32947	582	0.33445	572	-0.0151	1.67484e-20
C_HOXC8	5072.83	0.307533	380.333	0.312465	388.5	-0.00825	0.00153254
C_HOXD12::ELK1	7236	0.4475	956	0.45105	935	0.02121	1.62365e-34
C_HSF2	7943	0.384087	843	0.386573	853.333	-0.0169567	1.16908e-14
C_Hand1::Tcf3	9189	0.3978	1063	0.40113	1081	-0.01245	5.09757e-26
C_Hic1	7369	0.43807	996	0.44328	981	-0.00018	0.10007
C_Hmx3	10426.7	0.285147	663	0.288167	665.667	-0.00314667	0.308632
C_Hoxd13	8852	0.35913	749	0.35986	742	0.00894	1.22791e-12
C_IKZF1	25637	0.41595	3059	0.41656	3088	0.01917	1.49745e-56
C_INSM1	14107	0.67609	2877	0.65309	2869	0.0311	1.94196e-61
C_IRF2	13484	0.36272	1359	0.36778	1408	-0.01783	2.29124e-34
C_IRF3	18003	0.37263	1909	0.37606	1954	-0.00033	0.0359602
C_IRF5	6558	0.46732	934	0.4673	961	-0.00367	0.0531896
C_IRF6	3080	0.59203	583	0.59037	581	-0.0191	1.09295e-18
C_ISL2	7687.67	0.35387	705	0.356453	732.333	-0.00655	8.86031e-05
C_Irf1	16618.2	0.381764	1547	0.386026	1591	-0.017928	1.30493e-14
C_Isl1	5307	0.37606	508	0.37654	516	-0.00048	0.562862
C_KLF13	9182	1.44365	3675	1.34676	3621	0.14375	4.13682e-117
C_KLF17	16586	0.7225	3697	0.70297	3657	0.06366	5.11312e-90
C_KLF2	21941.3	1.37222	9020.33	1.27761	8908.67	0.14887	6.25029e-121
C_KLF5	46439.9	1.51059	20553.8	1.40525	20364.1	0.155648	2.65305e-148
C_KLF9	29732	0.93305	8175	0.88165	8041	0.12112	2.17472e-133
C_LIN54	14869	0.29291	1102	0.29574	1108	0.00936	3.57618e-21
C_Lef1	14093	0.332563	1220	0.333487	1231	0.00545667	0.151514
C_Lhx1	5189	0.28841	342	0.29201	361	-0.00843	1.65224e-09
C_Lhx3	16045	0.22879	755	0.2321	750	-0.00449	3.54382e-07
C_MAFA	6072	0.50314	988.5	0.515625	1002.5	-0.07468	2.14474e-75
C_MAFF	11231.7	0.36799	1101.67	0.376823	1142.33	-0.0495067	1.52932e-65
C_MAFG::NFE2L1	14034.2	0.487712	2198	0.50724	2287	-0.111535	3.533e-107
C_MAFK	15100.5	0.478195	2304	0.496095	2392	-0.10586	4.6749e-110
C_MEF2A	22034.2	0.250675	1215	0.253835	1201	-0.0111925	7.67329e-23
C_MEIS2	12890.7	0.271393	792.667	0.27667	800.667	-0.0222833	2.43913e-17
C_MEIS3	6740	0.53083	1033.67	0.529823	1056.33	-0.0202567	7.18932e-20
C_MGA::EVX1	9867	0.34634	902	0.34943	935	-0.00177	0.170483
C_MNT	5113	0.87734	1457.75	0.879825	1473.25	0.0068225	0.00351754
C_MNX1	6539	0.27028	395	0.27429	405	-0.00855	4.98328e-15
C_MSANTD3	8751	0.52871	1432	0.52862	1441	0.00954	4.21757e-15
C_MTF1	5104	0.61003	959	0.60377	947	0.03087	2.58233e-41
C_MXI1	9150	0.36342	947	0.3665	952	0.00642	7.71064e-07
C_MYB	7849	0.44189	1048	0.44646	1062	-0.00734	6.0003e-08
C_MYBL1	1711	0.52362	273	0.52566	276	0.02277	2.02738e-15
C_MYBL2	1827	0.50459	273	0.51401	274	-0.01088	6.30102e-05
C_MYC	4588.17	0.822108	1208	0.825302	1224.83	0.00225833	0.00854864
C_MYF6	7085	0.41138	857	0.42051	865	-0.02832	9.21509e-40
C_MYOD1	9228.4	0.509608	1474.8	0.513536	1490.4	-0.00767	0.0730573
C_MZF1	8359	0.43941	1022	0.43674	1017	0.00944	5.66637e-15
C_Mecom	15998	0.33316	1529	0.34117	1552	-0.03394	4.06823e-69
C_Msgn1	10697	0.37945	1144	0.37958	1116	0.00611	1.68832e-10
C_NEUROG2	5859	0.35339	627	0.36222	631	-0.02196	2.69592e-28
C_NFIA	8213	0.369225	855	0.378165	894.5	-0.03966	1.31343e-47
C_NFIB	9230	0.54404	1595.75	0.567035	1677.75	-0.148868	4.40869e-114
C_NFIC	10684	0.39747	1219	0.40478	1251	-0.0316	6.19022e-59
C_NFIL3	6796	0.376415	603.75	0.382865	615.5	-0.0318575	2.2678e-36
C_NFKB1	4587	0.51742	733	0.51401	725	0.01089	0.0158932
C_NFYB	10027	1.80718	4096	1.74521	4103	0.06145	5.14748e-84
C_NFYC	9795.5	1.71876	3774.5	1.66165	3777.5	0.0583	1.00104e-74
C_NHLH2	9517	0.6757	2172	0.67172	2160	-0.01426	1.50865e-22
C_NKX2-2	9759	0.4309	1205	0.42803	1193	0.0191	1.75455e-33
C_NKX2-5	7950	0.38687	850	0.38719	869	-0.00524	1.71707e-06
C_NKX6-3	7252	0.30738	556	0.31318	552	-0.0259	9.75165e-40
C_NR1D1	7679	0.4517	991.5	0.449495	983.5	0.0012	9.74369e-14
C_NR1H2::RXRA	8399	0.43686	1017	0.43461	1016	-0.00133	0.0326906
C_NR1H4::RXRA	4439.25	0.44609	583	0.448848	604.5	-0.0171825	4.79009e-08
C_NR1I2	5457	0.49445	831	0.49335	810	-0.00242	0.0706651
C_NR1I3	9186	0.348155	855.5	0.350385	858.5	-0.009755	2.28557e-06
C_NR3C1	4222.33	0.419013	511.667	0.42113	517.667	-0.00275	0.259679
C_NR4A1	11879.5	0.36568	1166	0.36437	1165	0.006635	5.16216e-08
C_NR5A1	11571.5	0.369595	1193	0.37086	1182	-0.009975	6.19634e-12
C_NR6A1	9373	0.37155	920	0.37116	944	0.00359	6.72341e-08
C_Neurod2	12560.3	0.411688	1587.33	0.417123	1575.33	-0.00461	0.0254808
C_Nfatc2	17080.6	0.347892	1504.8	0.351236	1543	-0.011368	3.27899e-13
C_Nkx2-1	8280.25	0.385028	865	0.388125	863.5	-0.0226325	9.93999e-27
C_Npas4	2538	0.67003	508	0.67525	513	-0.07781	1.43091e-62
C_Nr1H2	9871.83	0.413532	1164.5	0.412422	1151.5	-0.00169167	0.163992
C_Nr1h3::Rxra	10148	0.36974	1039	0.36875	1016	0.013	5.85506e-27
C_Nr2e1	11716	0.32942	1022	0.33132	1022	-0.00493	6.84377e-07
C_Nr2e3	4965	0.40353	561	0.40362	577	-0.00932	1.36723e-10
C_Nrf1	11302	1.58922	5998	1.53517	5966	0.08667	4.91515e-98
C_ONECUT1	9565	0.28517	525	0.28981	523.75	-0.01271	1.61323e-09
C_ONECUT2	2135	0.40818	209	0.40884	209	0.01954	3.64592e-14
C_OSR1	5159	0.50447	806	0.50535	813	-0.00156	0.375758
C_OSR2	15473	0.48194	2254	0.48426	2254	-0.00747	4.84726e-13
C_OVOL1	1839	0.65589	340.5	0.66738	346	-0.04527	3.99863e-17
C_PAX1	2769.67	0.719003	579	0.710367	580	-0.0507433	9.86146e-32
C_PAX3	3188	0.49349	466	0.49736	472	-0.05702	2.58835e-57
C_PAX5	4203	0.82706	1043	0.80911	1049	-0.0072	4.22377e-06
C_PAX6	5366	0.37284	539	0.37472	540	0.00266	0.0137047
C_PBX1	7794	0.48956	856	0.48613	887	-0.00774	6.30802e-12
C_PHOX2B	16874.7	0.229307	769.667	0.231917	784.667	-0.00194333	0.19197
C_PITX3	6326.33	0.368742	597	0.370837	610.778	-0.00717444	0.0444173
C_PKNOX1	13388	0.58164	2139	0.580895	2177	-0.017005	3.36705e-20
C_PLAG1	15644	0.75421	3694	0.72743	3654	0.05419	1.06782e-85
C_PLAGL2	8288	0.58501	1550	0.58345	1558	-0.02217	3.16625e-36
C_POU2F1::SOX2	17698	0.25114	998	0.25415	1027	-0.01302	1.35264e-34
C_POU2F3	16653.5	0.308155	1191.5	0.31115	1207	-0.014995	5.32584e-35
C_POU3F3	15206.8	0.313301	1093.25	0.314499	1088.12	-0.0099975	0.00193708
C_POU4F3	16930.3	0.23318	809.667	0.235923	809.667	-0.0065	1.69633e-07
C_POU6F2	8147	0.300995	592.5	0.305275	612	-0.020685	1.18874e-28
C_PPARA::RXRA	10981	0.38223	1181	0.38022	1168	0.02412	1.30831e-54
C_PPARD	9895.62	0.498443	1456.75	0.488434	1425.12	0.01321	6.32994e-13
C_PPARG	7757	0.38865	854	0.39	862	0.01023	1.84224e-20
C_PRDM1	24333	0.39001	2730	0.39377	2746	-0.01259	4.82955e-37
C_PRDM9	45845	0.66385	9736	0.65533	9664	0.02122	2.00568e-67
C_PROX1	3873	0.50916	581	0.50922	579	-0.01086	7.00296e-07
C_Pax7	10240	0.236515	481.5	0.23989	486	-0.014905	1.30637e-11
C_Plagl1	16526	0.72941	3697	0.71077	3656	0.02361	2.05829e-54
C_Pou5f1::Sox2	20468	0.26826	1281	0.27195	1286	-0.01299	1.71269e-34
C_Pparg::Rxra	17497	0.46814	2379	0.46227	2365	0.01515	5.4227e-38
C_Prdm14	6775	0.42872	788	0.42193	781	0.05415	1.72287e-66
C_Prdm15	13806	0.42456	1729	0.42322	1739	0.00756	1.73571e-17
C_Prdm4	10816	0.40831	1283	0.41152	1291	-0.0126	8.80584e-23
C_Prdm5	16421	0.43469	2068	0.43653	2043	-0.02255	1.06709e-50
C_Ptf1A	9956.5	0.38148	1071.5	0.38123	1057.5	0.01253	1.57461e-16
C_RARA	9492	0.36011	917	0.36186	932	-0.0098	4.64194e-23
C_RARA::RXRA	9063	0.44986	1178	0.4468	1160	0.01571	6.06826e-28
C_RARA::RXRG	8498	0.50044	1195	0.49179	1185	0.00658	2.8511e-07
C_RBPJ	15861	0.52908	2540	0.52585	2524	0.00519	1.11897e-10
C_REL	7744	0.567585	1347	0.561535	1345.5	-0.0014	2.84394e-08
C_RELB	7172	0.47482	996	0.47727	1005	-0.00799	1.05788e-15
C_REST	12035	0.51638	1957	0.51031	1930	0.03675	3.74031e-63
C_RFX2	4730	0.863765	1246	0.848965	1260	0.0492325	4.62708e-46
C_RFX4	2995	0.79612	773	0.79145	775	0.0261	1.35187e-23
C_RFX7	4311	0.72122	994	0.71601	971	0.03173	7.38223e-38
C_RORA	7880	0.356037	751.667	0.358517	764	-0.00487333	3.46746e-13
C_RORB	6994	0.35977	650	0.35881	652	0.02469	6.99908e-33
C_RREB1	23864	0.5618	4123	0.54782	4072	0.06386	1.15526e-99
C_RUNX3	11236	0.38921	1258	0.38675	1227	0.06406	5.31739e-88
C_RXRA::VDR	5113	0.47041	721	0.47209	709	-0.01148	1.50717e-13
C_RXRG	4446.25	0.575452	777.25	0.562397	771.75	0.0090575	0.0152425
C_Rarb	9362.2	0.388246	1005.8	0.38816	987.6	-0.00766	2.0397e-21
C_Rarg	10218	0.42045	1261	0.41646	1245	0.01766	3.61705e-34
C_Rfx6	8262	0.6376	1616	0.63148	1616	0.03662	3.14782e-54
C_Rhox11	7872	0.34558	749	0.34705	750	0.02096	3.17623e-36
C_SATB1	13051	0.24067	638	0.24364	645	-0.00635	1.14632e-12
C_SCRT1	8769.5	0.38097	952	0.378865	919	0.034015	3.00759e-55
C_SIX2	10001.7	0.362287	995.667	0.364817	993.667	-0.000376667	0.135711
C_SMAD3	2567	0.48936	367.5	0.48766	348	-0.00055	1.62106e-17
C_SOX12	4799	0.40317	560	0.40342	545	0.00535	0.000285795
C_SOX14	5388	0.36376	519	0.36568	521	-0.00499	0.00955477
C_SOX15	17284	0.316745	1409.5	0.319315	1427	-0.000665	0.252976
C_SOX2	8691.33	0.344197	792	0.350087	790.333	-0.02027	9.79403e-28
C_SOX21	9117.5	0.313205	667	0.31296	682.5	0.000115	0.530728
C_SOX4	17324	0.360783	1713.33	0.36199	1714	0.00905	6.07149e-19
C_SP3	29113.6	1.58299	13311.8	1.46411	13088.6	0.199306	3.85163e-145
C_SP5	42424	0.84616	11705	0.82541	11654	0.03853	5.39469e-89
C_SPDEF	4306	1.0439	1505	1.0427	1509	-0.00202	0.583685
C_SPIC	17496	0.408	2038	0.40993	2048	0.03255	7.67141e-74
C_SREBF1	8167	0.5247	1243.5	0.52472	1237	-0.003825	3.37583e-05
C_SREBF2	4644	0.77373	947	0.786675	970.5	-0.071575	1.10067e-65
C_SRF	4408	0.42309	506	0.41862	521	-0.0135	1.21472e-12
C_SRY	15118	0.27683	1021	0.28036	1030	-0.00676	3.79205e-12
C_STAT1::STAT2	31959	0.33	2913	0.33408	2948	-0.00921	1.9632e-25
C_Six3	5660	0.29468	389	0.3	395	-0.03294	1.81353e-43
C_Smad4	8467	0.472405	1210.5	0.472015	1209	0.005625	0.0454478
C_Sox17	9292	0.332968	805.8	0.33735	811.6	-0.024132	1.49415e-33
C_Spi1	33601.5	0.461255	4567.5	0.464195	4601	0.02172	4.05272e-49
C_Spz1	7809	0.44823	1051	0.44439	1051	0.01959	5.85587e-30
C_Stat2	44080	0.29624	3415	0.29927	3435	-0.00933	1.04631e-33
C_Stat4	15234.3	0.44337	1944.33	0.444387	1960.33	0.00406667	1.66725e-08
C_Stat5a	13652	0.40112	1571	0.40442	1595	-0.02189	5.12381e-43
C_Stat5b	15213	0.436065	1912.5	0.436505	1913	-0.0031	0.352791
C_Stat6	13991	0.31923	1172	0.32153	1162	-0.003	0.000153918
C_TAL1::TCF3	8933	0.40092	1102	0.40896	1112	-0.01534	2.60605e-28
C_TBP	9664	0.37001	903	0.37339	901	-0.0059	4.94085e-06
C_TBX19	3977.5	0.350855	399	0.353415	397	0.01868	2.57328e-16
C_TBX3	9513.25	0.385896	1032.75	0.387244	1033.62	0.0168937	0.000792582
C_TBX4	7770	0.434924	992.6	0.43375	986.8	0.036474	4.35505e-42
C_TCF3	12908	0.486015	2002.12	0.479415	1972.38	0.03456	1.80631e-55
C_TCF7	11059	0.35298	1029	0.3558	1039	-0.00739	1.48249e-15
C_TCF7L1	14563	0.34436	1370	0.34672	1366	-0.01324	3.38353e-29
C_TCFL5	6579	1.32535	2922	1.29069	2913	0.05529	1.44682e-63
C_TEAD4	9432.75	0.363607	890.5	0.365465	893.25	-0.0052225	0.0579977
C_TFAP2A	10249.7	0.693787	2204	0.679489	2208.29	0.0161286	3.27488e-13
C_TFAP2C	7671.33	0.74251	1826	0.724747	1814	0.0357733	8.05337e-50
C_TFAP4	6470	0.429045	900	0.43725	900.5	-0.024195	3.35097e-29
C_TFAP4::FLI1	11488	0.55833	2137	0.56439	2117	-0.02083	2.35112e-43
C_TFCP2	3010	0.47316	451	0.47901	459	0.00195	0.064749
C_TGIF2LX	6345	0.412208	763.4	0.420786	774	-0.046842	7.52903e-55
C_THAP1	18259	0.56764	3214	0.55671	3154	0.04099	7.91799e-74
C_THRA	14256	0.44063	1860	0.43804	1806	0.01543	2.44048e-34
C_THRB	6814.5	0.49426	994.5	0.491735	999.5	0.002515	2.72372e-05
C_TP53	3935	0.47377	550	0.47337	546	-0.00402	0.000312135
C_TP63	4054	0.50137	602	0.50323	593	-0.03674	5.69602e-44
C_TP73	4004	0.5011	593	0.49963	590	-0.00337	0.890684
C_Tcf21	8768.5	0.45137	1227	0.458775	1237.5	-0.023345	2.62773e-32
C_Tfcp2l1	10564	0.55824	1855	0.5546	1865	0.01969	1.57256e-38
C_Thap11	10641	0.88289	2822	0.87205	2798	0.04294	1.09663e-59
C_VAX1	6200.89	0.293974	412	0.299026	431.222	-0.0123011	5.5234e-06
C_VENTX	4587	0.37692	461	0.37649	447	0.01684	6.85329e-23
C_VEZF1	4769	0.63895	1009	0.62822	1026	0.0018	0.0112063
C_Wt1	31725	0.8661	8902	0.83726	8786	0.08345	5.99915e-119
C_XBP1	3070	0.84301	823	0.85278	837	-0.05842	2.37602e-54
C_YY2	5881	1.22871	2703	1.2138	2702	0.01211	4.55363e-20
C_Yy1	14889	0.5242	2440	0.5242	2458	-0.00059	0.520373
C_ZBED1	1002	0.91127	286	0.90993	284	-0.03239	2.88465e-14
C_ZBED2	3241	0.65025	705	0.65128	725	-0.0571	9.25728e-56
C_ZBTB12	8908	0.47993	1280	0.47627	1294	0.01065	2.14695e-13
C_ZBTB14	12447	1.25342	5084	1.20267	5045	0.07368	1.94213e-95
C_ZBTB18	12507	0.39113	1490	0.397885	1483	-0.01505	3.63933e-28
C_ZBTB26	14989	0.39009	1650	0.39052	1674	0.0132	6.14163e-32
C_ZBTB32	7410	0.30376	583	0.3033	579	0.01757	1.66615e-26
C_ZBTB33	3642	1.2821	1540	1.28407	1561	-0.0601	3.10348e-53
C_ZBTB6	13702	0.53394	2242	0.53213	2230	-0.01033	9.30453e-21
C_ZBTB7B	4803.5	0.622655	928	0.612085	922.5	0.00975	0.000282791
C_ZFP14	24772	0.62226	4826	0.6176	4845	0.00894	7.62785e-28
C_ZFP42	11279	0.70332	2783	0.70426	2773	0.00581	1.18302e-11
C_ZFP57	2980	0.87175	895	0.85066	876	0.01673	5.09645e-13
C_ZIC1	8842	0.755697	2189.67	0.740937	2197.67	0.0274367	3.9003e-41
C_ZIM3	27320	0.30919	2265	0.31097	2280	0.00587	1.34799e-13
C_ZKSCAN1	5648	0.49505	803	0.4824	777	0.03534	1.32854e-45
C_ZKSCAN3	9214	0.59159	1627	0.57791	1596	0.02712	5.12779e-47
C_ZKSCAN5	26293	0.57276	4612	0.57275	4609	0.00752	4.64918e-21
C_ZNF135	20320	0.45699	2627	0.45474	2622	-0.02829	2.29215e-54
C_ZNF136	10192	0.31001	800	0.31095	790	0.007	2.4666e-07
C_ZNF140	10530	0.48822	1473	0.48537	1505	0.00969	1.28407e-16
C_ZNF148	39297	0.98699	12724	0.948795	12639	0.056175	4.27531e-81
C_ZNF16	13419	0.49706	1951	0.49668	1951	0.00112	0.0502738
C_ZNF189	15669	0.4408	2059	0.43678	2032	0.01797	9.02357e-44
C_ZNF211	8466	0.24093	428	0.24365	431	0.0094	1.63441e-15
C_ZNF214	9427	0.34527	845	0.34829	854	-0.0083	5.88619e-13
C_ZNF24	13518	0.32382	1081	0.32621	1114	-0.00726	1.4138e-14
C_ZNF257	27774	0.64033	5370	0.62908	5377	0.01035	8.50097e-33
C_ZNF263	31028	0.7326	7300	0.72191	7291	0.02798	1.6707e-76
C_ZNF274	8261	0.41376	949	0.41755	1002	-0.02555	3.12657e-39
C_ZNF281	47685	1.05668	15771	1.00992	15652	0.08303	5.7882e-125
C_ZNF282	8849	0.45119	1156	0.45039	1153	-0.0046	0.00027937
C_ZNF317	15542	0.38974	1812	0.39428	1822	-0.0008	0.242225
C_ZNF320	22372	0.70948	4905	0.69069	4866	0.02158	1.26916e-53
C_ZNF324	13223	0.40316	1517	0.40439	1533	0.00409	1.26627e-06
C_ZNF331	15803	0.55084	2769	0.542	2704	0.03431	7.29985e-73
C_ZNF341	11005	0.52348	1778	0.5221	1783	0.00203	0.00478666
C_ZNF343	8920	0.80239	2278	0.79226	2298	0.00602	4.20373e-09
C_ZNF354A	39890	0.22238	1756	0.22498	1783	-0.00117	0.000539348
C_ZNF354C	12762	0.41618	1472	0.41505	1455	0.01132	2.08832e-21
C_ZNF382	9383	0.39268	1061	0.39342	1036	0.02559	1.07811e-51
C_ZNF384	31213	0.25818	1912	0.25914	1885	-0.00243	0.0272446
C_ZNF410	6634	0.35828	653	0.35795	653	-0.00344	0.000229402
C_ZNF416	13095	0.47697	1905	0.47762	1917	0.0038	7.61522e-05
C_ZNF418	16941	0.37061	1791	0.37391	1783	0.01378	1.16254e-33
C_ZNF449	12626	0.65706	2586	0.64385	2575	0.0288	1.8327e-56
C_ZNF454	20553	0.72331	4930	0.71736	4865	-0.02711	3.48637e-63
C_ZNF460	37185	0.75199	8873	0.73681	8894	0.00225	1.29854e-05
C_ZNF528	12296	0.48215	1766	0.47992	1755	0.00028	0.97673
C_ZNF530	32840	0.82125	8286	0.79196	8203	0.03328	2.86627e-79
C_ZNF549	17789	0.54685	3180	0.54081	3113	0.02352	1.62908e-53
C_ZNF574	10230	0.78948	2474	0.76697	2468	0.03333	1.21756e-62
C_ZNF582	12050	0.36313	1215	0.36779	1219	-0.01192	7.8864e-20
C_ZNF610	23029	1.05639	8314	1.03006	8376	-0.00382	4.04402e-10
C_ZNF652	11219	0.3412	1035	0.34346	1042	0.00437	1.14755e-07
C_ZNF667	9389	0.39128	1066	0.39038	1052	0.01631	3.65742e-24
C_ZNF669	4256	0.78382	1033	0.77703	1039	-0.03107	1.30751e-39
C_ZNF675	14860	0.38331	1621	0.38629	1642	-0.01183	6.95609e-24
C_ZNF680	20702	0.31143	1657	0.31529	1658	-0.01418	2.03344e-38
C_ZNF682	13342	0.9194	3562	0.86852	3524	0.07075	2.21845e-93
C_ZNF684	10997	0.55856	1822	0.54653	1771	0.03581	1.98497e-58
C_ZNF692	11401	0.65356	2325	0.64472	2315	-0.0026	0.000104009
C_ZNF701	25602	0.61831	5006	0.61188	4948	0.013	4.57335e-33
C_ZNF707	13603	0.59917	2479	0.59027	2457	0.00981	1.03321e-16
C_ZNF708	12448	0.56297	2199	0.55948	2156	0.01307	6.59545e-24
C_ZNF740	15723	0.83177	4169	0.80666	4145	0.05604	3.02298e-84
C_ZNF75D	10950	0.46404	1514	0.46003	1489	0.03137	1.59957e-59
C_ZNF76	9314.5	0.825785	2345	0.808965	2304.5	0.045035	1.03461e-57
C_ZNF768	20425	0.49187	2920	0.48793	2915	0.01887	6.9801e-49
C_ZNF784	3580	0.50828	537	0.5024	520	0.02979	1.44547e-34
C_ZNF8	9068	0.26497	553	0.26635	551	-0.00652	3.44226e-14
C_ZNF816	12545	0.55244	2055	0.5465	2056	0.01189	5.51491e-20
C_ZNF85	10929	0.34691	1038	0.3529	1043	-0.0215	3.23947e-44
C_ZNF93	23818	0.87397	7732	0.87242	7803	-0.03021	2.02871e-68
C_ZSCAN29	3420	0.53105	548	0.52166	558	0.00422	0.0388309
C_ZSCAN31	6430	0.51906	1050	0.52139	1052	0.00291	0.402512
C_ZSCAN4	13044	0.39948	1556	0.39655	1528	0.05443	3.62589e-86
C_Zfp335	12253	0.4656	1707	0.46582	1702	0.01577	5.29579e-30
C_Zfx	22696	0.99026	6831	0.94352	6864	0.0407	3.49009e-81
C_Zic2	19407.3	0.538613	3380	0.537433	3378.67	0.0231167	1.4732e-43
C_Znf423	7141	0.56169	1220	0.54834	1199	0.03995	5.52864e-49

## Sheet: FP-sgControl(PBS)vs sgEGR1(PBS)
output_prefix	name	motif_id	cluster	total_tfbs	sgControl_PBS_mean_score	sgControl_PBS_bound	sgEGR1_PBS_mean_score	sgEGR1_PBS_bound	sgControl_PBS_sgEGR1_PBS_change	sgControl_PBS_sgEGR1_PBS_pvalue
Arnt_MA0004.1	Arnt	MA0004.1	C_Arnt	8243	1.01225	2544	1.01685	2531	-0.01381	9.68349e-24
AhrArnt_MA0006.1	Ahr::Arnt	MA0006.1	C_Ahr::Arnt	11404	0.78636	2803	0.79193	2801	-0.02651	2.3112e-55
Ddit3Cebpa_MA0019.1	Ddit3::Cebpa	MA0019.1	C_Ddit3::Cebpa	5323	0.39091	538	0.3905	517	0.00956	3.7624e-09
Mecom_MA0029.1	Mecom	MA0029.1	C_Mecom	15653	0.34809	1442	0.34333	1382	0.07438	3.81511e-96
FOXF2_MA0030.1	FOXF2	MA0030.1	C_Foxj3	12544	0.33669	1034	0.33322	1013	0.04879	4.90322e-72
FOXD1_MA0031.1	FOXD1	MA0031.1	C_Foxj3	12767	0.32388	996	0.32241	995	0.0205	1.11838e-37
Foxq1_MA0040.1	Foxq1	MA0040.1	C_Foxq1	14275	0.29643	989	0.29468	962	0.02759	7.26461e-56
IRF2_MA0051.1	IRF2	MA0051.1	C_IRF2	12978	0.37631	1276	0.37479	1218	0.03902	2.07028e-65
MAXMYC_MA0059.1	MAX::MYC	MA0059.1	C_MYC	4842	0.79435	1162	0.79401	1142	-0.00176	0.248929
PPARG_MA0066.1	PPARG	MA0066.1	C_PPARG	7441	0.3912	785	0.394	739	-0.01087	2.12195e-15
PAX6_MA0069.1	PAX6	MA0069.1	C_PAX6	5171	0.3797	501	0.38102	481	-0.00378	0.000112855
PBX1_MA0070.1	PBX1	MA0070.1	C_PBX1	7500	0.49238	794	0.49626	788	0.0055	6.13021e-08
RORA_MA0071.1	RORA	MA0071.1	C_RORA	7878	0.3681	744	0.37033	729	-0.01865	6.48618e-37
RORA_MA0072.1	RORA	MA0072.1	C_RORA	7860	0.36081	718	0.36144	696	-0.00601	1.55889e-10
RREB1_MA0073.1	RREB1	MA0073.1	C_RREB1	23021	0.5704	3940	0.57594	3931	-0.03168	1.13563e-69
RXRAVDR_MA0074.1	RXRA::VDR	MA0074.1	C_RXRA::VDR	4954	0.4821	675	0.48506	654	-0.00199	0.287018
SOX9_MA0077.1	SOX9	MA0077.1	C_SOX8	6644	0.3535	549	0.35216	536	0.03351	4.113e-46
SRY_MA0084.1	SRY	MA0084.1	C_SRY	14629	0.28638	935	0.28393	882	0.05469	1.21609e-88
TAL1TCF3_MA0091.1	TAL1::TCF3	MA0091.1	C_TAL1::TCF3	8580	0.41728	998	0.4139	972	0.032	6.5907e-46
Hand1Tcf3_MA0092.1	Hand1::Tcf3	MA0092.1	C_Hand1::Tcf3	8911	0.40883	1002	0.4094	972	-0.0037	9.05601e-07
REL_MA0101.1	REL	MA0101.1	C_REL	6996	0.5766	1200	0.5802	1199	-0.0139	2.56003e-20
RELA_MA0107.1	RELA	MA0107.1	C_REL	8228	0.58109	1430	0.58534	1428	-0.0008	0.886785
TBP_MA0108.2	TBP	MA0108.2	C_TBP	9433	0.38321	844	0.38227	845	0.03657	1.02099e-57
Spz1_MA0111.1	Spz1	MA0111.1	C_Spz1	7493	0.45493	963	0.45745	948	-0.01946	1.48807e-27
NR1H2RXRA_MA0115.1	NR1H2::RXRA	MA0115.1	C_NR1H2::RXRA	8098	0.44418	959	0.44678	941	-0.00954	3.3602e-12
Znf423_MA0116.1	Znf423	MA0116.1	C_Znf423	6817	0.5672	1123	0.57312	1111	-0.03617	2.23199e-52
NFICTLX1_MA0119.1	NFIC::TLX1	MA0119.1	C_NFIB	8658	0.56764	1438	0.56625	1430	0.01981	3.22024e-37
Nobox_MA0125.1	Nobox	MA0125.1	C_Dlx3	6507	0.33485	467	0.33684	453	0.01219	5.2852e-13
ZNF354C_MA0130.1	ZNF354C	MA0130.1	C_ZNF354C	12159	0.42392	1346	0.42772	1356	-0.02302	1.48964e-47
Lhx3_MA0135.1	Lhx3	MA0135.1	C_Lhx3	15762	0.23402	691	0.23254	660	0.04757	3.38648e-76
CTCF_MA0139.1	CTCF	MA0139.1	C_CTCF	26611	0.69598	5888	0.71448	6069	-0.10231	9.39427e-125
Pou5f1Sox2_MA0142.1	Pou5f1::Sox2	MA0142.1	C_Pou5f1::Sox2	19804	0.27501	1153	0.27274	1120	0.04594	5.60629e-88
EWSR1-FLI1_MA0149.1	EWSR1-FLI1	MA0149.1	C_EWSR1-FLI1	31870	0.57513	5533	0.57939	5452	-0.02401	2.23392e-62
REST_MA0138.2	REST	MA0138.2	C_REST	11445	0.52623	1798	0.5305	1807	-0.00915	2.31043e-15
Runx1_MA0002.2	Runx1	MA0002.2	C_Bcl11B	14804	0.43263	1779	0.42734	1705	0.07503	1.22992e-97
PpargRxra_MA0065.2	Pparg::Rxra	MA0065.2	C_Pparg::Rxra	16838	0.47256	2213	0.47978	2224	-0.04349	1.90092e-78
Arid3a_MA0151.1	Arid3a	MA0151.1	C_Arid3a	14680	0.26084	795	0.2591	761	0.0421	4.50724e-80
INSM1_MA0155.1	INSM1	MA0155.1	C_INSM1	13600	0.67516	2733	0.68295	2718	-0.03177	3.57086e-64
RARARXRA_MA0159.1	RARA::RXRA	MA0159.1	C_RARA::RXRA	8745	0.45706	1106	0.46052	1088	-0.03429	8.87961e-55
PLAG1_MA0163.1	PLAG1	MA0163.1	C_PLAG1	14996	0.7568	3504	0.76686	3507	-0.05428	1.79321e-79
Nr2e3_MA0164.1	Nr2e3	MA0164.1	C_Nr2e3	4784	0.41028	544	0.41128	536	0.02151	6.68034e-28
ARNTHIF1A_MA0259.1	ARNT::HIF1A	MA0259.1	C_HIF1A	2377	0.78369	563	0.78615	548	0.03155	1.74952e-28
Tfcp2l1_MA0145.2	Tfcp2l1	MA0145.2	C_Tfcp2l1	10080	0.57064	1749	0.57756	1726	-0.03063	9.4604e-51
Zfx_MA0146.2	Zfx	MA0146.2	C_Zfx	21838	0.97012	6604	0.97521	6542	0.02945	9.4523e-62
DUX4_MA0468.1	DUX4	MA0468.1	C_DUX4	11106	0.35984	918	0.35936	897	0.01074	8.89276e-19
FOS_MA0476.1	FOS	MA0476.1	C_FOSL1::JUN	12673	0.47704	1818	0.49904	1900	-0.18142	1.1598e-133
FOSL2_MA0478.1	FOSL2	MA0478.1	C_FOSL1::JUN	13569	0.47366	1949	0.49442	2005	-0.17127	1.11405e-130
FOXH1_MA0479.1	FOXH1	MA0479.1	C_FOXH1	10272	0.33937	804	0.34115	821	-0.00807	5.8337e-09
Gfi1B_MA0483.1	Gfi1B	MA0483.1	C_Gfi1B	12747	0.44924	1367	0.44856	1362	0.02458	3.36428e-53
JUN_MA0488.1	JUN	MA0488.1	C_FOSL1::JUN	9947	0.58883	1606	0.59273	1593	-0.01097	1.74469e-20
JUND_MA0492.1	JUND	MA0492.1	C_FOSL1::JUN	9356	0.59451	1528	0.59747	1508	0.00912	3.1768e-11
Nr1h3Rxra_MA0494.1	Nr1h3::Rxra	MA0494.1	C_Nr1h3::Rxra	9653	0.37418	918	0.37646	886	-0.00776	7.25037e-14
MEF2C_MA0497.1	MEF2C	MA0497.1	C_MEF2A	27571	0.25567	1433	0.25341	1372	0.0563	1.03655e-99
MAFNFE2_MA0501.1	MAF::NFE2	MA0501.1	C_MAFG::NFE2L1	13335	0.45323	1733	0.46188	1734	-0.06666	9.14798e-87
NR2C2_MA0504.1	NR2C2	MA0504.1	C_PPARD	14508	0.61528	2640	0.62161	2657	-0.03593	2.32643e-62
Sox6_MA0515.1	Sox6	MA0515.1	C_SOX15	15864	0.35727	1441	0.35673	1420	0.02955	7.06438e-59
STAT1STAT2_MA0517.1	STAT1::STAT2	MA0517.1	C_STAT1::STAT2	30930	0.34276	2737	0.33991	2668	0.06139	1.67335e-105
Stat4_MA0518.1	Stat4	MA0518.1	C_Stat4	15213	0.44158	1851	0.44427	1845	0.01104	1.99823e-23
Stat5aStat5b_MA0519.1	Stat5a::Stat5b	MA0519.1	C_Stat5b	14149	0.43872	1722	0.44214	1695	-0.00698	5.85726e-13
Stat6_MA0520.1	Stat6	MA0520.1	C_Stat6	13523	0.32862	1087	0.32791	1054	0.02856	1.46183e-54
TCF7L2_MA0523.1	TCF7L2	MA0523.1	C_Lef1	15427	0.32256	1209	0.32108	1170	0.04335	1.88845e-73
ZBTB33_MA0527.1	ZBTB33	MA0527.1	C_ZBTB33	3576	1.31015	1537	1.30721	1519	0.04399	5.88103e-44
ELK4_MA0076.2	ELK4	MA0076.2	C_ETS1	11194	1.3173	4952	1.30983	4877	0.08197	4.21948e-94
ESR2_MA0258.2	ESR2	MA0258.2	C_ESR2	9214	0.45791	1154	0.4642	1154	-0.05526	1.68402e-79
Nfe2l2_MA0150.2	Nfe2l2	MA0150.2	C_MAFG::NFE2L1	12287	0.48464	1734	0.49555	1741	-0.07547	2.88049e-100
STAT1_MA0137.3	STAT1	MA0137.3	C_Stat4	13319	0.46004	1720	0.46293	1691	0.00576	4.60581e-06
STAT3_MA0144.2	STAT3	MA0144.2	C_Stat4	15804	0.45533	1992	0.45882	1979	-0.00665	9.37451e-16
GATA1TAL1_MA0140.2	GATA1::TAL1	MA0140.2	C_GATA1::TAL1	17054	0.5325	2988	0.51598	2820	0.14318	3.88349e-128
Bach1Mafk_MA0591.1	Bach1::Mafk	MA0591.1	C_MAFK	11500	0.57566	2043	0.58884	2046	-0.08976	4.38946e-102
FOXP2_MA0593.1	FOXP2	MA0593.1	C_Foxj3	21947	0.33341	1788	0.33132	1759	0.04595	4.85653e-83
SREBF1_MA0595.1	SREBF1	MA0595.1	C_SREBF1	7531	0.56801	1186	0.57277	1177	-0.04589	8.71349e-61
SREBF2_MA0596.1	SREBF2	MA0596.1	C_SREBF1	7910	0.49216	1078	0.49875	1065	-0.04075	2.13482e-57
KLF5_MA0599.1	KLF5	MA0599.1	C_KLF5	51280	1.27517	20181	1.29131	20376	-0.04395	4.15122e-98
Arid3b_MA0601.1	Arid3b	MA0601.1	C_Arid3b	15232	0.22033	576	0.21857	559	0.04855	1.47956e-83
Arid5a_MA0602.1	Arid5a	MA0602.1	C_Arid5a	12881	0.22363	507	0.22239	483	0.03543	2.76897e-63
Arntl_MA0603.1	Arntl	MA0603.1	C_ARNT2	4244	1.18753	1464	1.19487	1474	-0.01504	6.29228e-13
Atf1_MA0604.1	Atf1	MA0604.1	C_Atf1	2106	1.41846	866	1.42179	880	0.03617	4.10749e-34
Creb3l2_MA0608.1	Creb3l2	MA0608.1	C_Creb3l2	4132	1.16021	1469	1.16323	1457	-0.01499	2.81453e-19
DMRT3_MA0610.1	DMRT3	MA0610.1	C_DMRTC2	6139	0.29721	401	0.29588	384	0.01696	5.32774e-24
FOXG1_MA0613.1	FOXG1	MA0613.1	C_Foxj3	13423	0.34394	1128	0.34151	1134	0.03511	2.43033e-63
Foxj2_MA0614.1	Foxj2	MA0614.1	C_Foxj3	11840	0.37284	1134	0.37136	1130	0.02842	2.39967e-50
Gmeb1_MA0615.1	Gmeb1	MA0615.1	C_Gmeb1	1074	0.9544	279	0.97031	279	0.0442	1.26938e-20
LBX1_MA0618.1	LBX1	MA0618.1	C_VAX2	7303	0.29935	448	0.29925	438	0.01667	1.51213e-30
LIN54_MA0619.1	LIN54	MA0619.1	C_LIN54	14427	0.30151	1030	0.29968	1000	0.0317	5.33693e-55
mix-a_MA0621.1	mix-a	MA0621.1	C_VAX2	5489	0.24677	250	0.24584	245	0.02323	2.45333e-29
Mlxip_MA0622.1	Mlxip	MA0622.1	C_Arnt	4406	0.84722	1145	0.85641	1146	-0.02527	3.54236e-32
Npas2_MA0626.1	Npas2	MA0626.1	C_Npas2	3714	0.68115	793	0.68569	786	-0.03561	7.6607e-39
POU6F1_MA0628.1	POU6F1	MA0628.1	C_VAX2	4612	0.24474	203	0.24507	204	0.01095	3.9179e-11
Rhox11_MA0629.1	Rhox11	MA0629.1	C_Rhox11	7627	0.35185	673	0.35209	658	0.02732	1.21429e-43
SHOX_MA0630.1	SHOX	MA0630.1	C_VAX2	5631	0.33324	391	0.33331	389	0.01197	9.08442e-17
Six3_MA0631.1	Six3	MA0631.1	C_Six3	5545	0.29924	357	0.29953	352	0.00508	2.56613e-05
ALX3_MA0634.1	ALX3	MA0634.1	C_VAX2	6631	0.30049	387	0.3014	388	0.00772	1.9584e-11
Ar_MA0007.3	Ar	MA0007.3	C_NR3C1	4051	0.44859	506	0.45215	488	-0.00042	0.505059
BARHL2_MA0635.1	BARHL2	MA0635.1	C_BARHL2	5477	0.32688	408	0.32315	403	0.05006	6.11157e-59
BHLHE41_MA0636.1	BHLHE41	MA0636.1	C_ARNT2	2957	1.36767	1165	1.3758	1168	-0.00697	1.48557e-06
CREB3_MA0638.1	CREB3	MA0638.1	C_CREB3	3390	1.17732	1190	1.17445	1170	0.00361	0.0557978
DBP_MA0639.1	DBP	MA0639.1	C_NFIL3	3347	0.49859	432	0.50006	420	0.05157	3.0439e-54
ELF4_MA0641.1	ELF4	MA0641.1	C_ELF2	8312	1.18295	3257	1.17566	3230	0.07582	1.4342e-88
EN1_MA0027.2	EN1	MA0027.2	C_VAX2	4616	0.3672	372	0.36847	367	0.00345	0.000304461
Esrrg_MA0643.1	Esrrg	MA0643.1	C_Esrrg	8008	0.39119	820	0.39409	787	-0.00607	3.4913e-05
ETV6_MA0645.1	ETV6	MA0645.1	C_EHF	10367	1.12135	3710	1.11844	3661	0.06754	6.81016e-86
FLI1_MA0475.2	FLI1	MA0475.2	C_ETS1	6377	1.4398	3069	1.42848	3050	0.08342	7.72721e-82
FOXI1_MA0042.2	FOXI1	MA0042.2	C_Foxj3	6700	0.38372	675	0.38357	676	0.01079	2.32103e-12
FOXL1_MA0033.2	FOXL1	MA0033.2	C_Foxj3	13679	0.34298	1147	0.34098	1145	0.03467	2.24277e-64
GCM1_MA0646.1	GCM1	MA0646.1	C_GCM1	3318	0.54682	570	0.5529	561	-0.02464	1.91643e-23
GRHL1_MA0647.1	GRHL1	MA0647.1	C_GRHL2	4011	0.36456	400	0.36238	381	0.05224	8.5444e-52
GSC_MA0648.1	GSC	MA0648.1	C_OTX2	5007	0.42527	588	0.42175	549	0.04067	8.45494e-48
HEY2_MA0649.1	HEY2	MA0649.1	C_HEY1	3334	0.95533	974	0.95811	973	0.00236	0.212422
HINFP_MA0131.2	HINFP	MA0131.2	C_HINFP	4928	0.99172	1654	0.99081	1615	0.04645	6.74467e-55
HNF1A_MA0046.2	HNF1A	MA0046.2	C_HNF1A	12539	0.23587	552	0.23464	521	0.04366	1.58275e-71
HNF1B_MA0153.2	HNF1B	MA0153.2	C_HNF1A	9101	0.24644	422	0.24619	399	0.03392	1.27446e-56
HSF1_MA0486.2	HSF1	MA0486.2	C_HSF2	7553	0.39077	758	0.39181	747	-0.01761	7.70769e-25
IRF8_MA0652.1	IRF8	MA0652.1	C_Irf1	8047	0.47394	1142	0.47264	1094	0.0532	3.96162e-67
IRF9_MA0653.1	IRF9	MA0653.1	C_Irf1	10319	0.40783	1186	0.40717	1146	0.05399	4.18827e-81
ISX_MA0654.1	ISX	MA0654.1	C_VAX2	6097	0.322	401	0.32219	400	0.01894	2.68174e-31
JDP2_MA0655.1	JDP2	MA0655.1	C_FOSL1::JUN	9091	0.4521	1211	0.47318	1274	-0.17268	8.50742e-122
JDP2_MA0656.1	JDP2	MA0656.1	C_FOSL1::JUN	4035	1.15219	1359	1.15465	1345	0.01695	1.26678e-17
KLF13_MA0657.1	KLF13	MA0657.1	C_KLF13	8920	1.37807	3492	1.39383	3527	-0.0061	1.29622e-08
LHX6_MA0658.1	LHX6	MA0658.1	C_VAX2	4301	0.31156	300	0.30997	291	0.0233	3.07053e-27
MEF2B_MA0660.1	MEF2B	MA0660.1	C_MEF2A	11801	0.27627	707	0.27562	689	0.02924	5.6908e-51
MEOX1_MA0661.1	MEOX1	MA0661.1	C_VAX2	5568	0.30328	368	0.30424	363	0.00366	0.00156468
MIXL1_MA0662.1	MIXL1	MA0662.1	C_VAX2	5967	0.30898	367	0.30823	367	0.01431	5.78102e-21
MLX_MA0663.1	MLX	MA0663.1	C_ARNT2	3182	1.27739	1175	1.28769	1181	-0.04252	7.74377e-42
MLXIPL_MA0664.1	MLXIPL	MA0664.1	C_ARNT2	3229	1.21837	1136	1.22594	1134	-0.0221	1.7801e-27
MSC_MA0665.1	MSC	MA0665.1	C_Tcf21	9720	0.45861	1281	0.45795	1244	0.01496	9.25537e-27
MYF6_MA0667.1	MYF6	MA0667.1	C_MYF6	6829	0.43026	798	0.42751	769	0.04052	9.21597e-56
NEUROG2_MA0669.1	NEUROG2	MA0669.1	C_Atoh1	5612	0.36771	580	0.36516	546	0.01805	1.69665e-23
NFIA_MA0670.1	NFIA	MA0670.1	C_NFIA	8486	0.38458	864	0.383	837	0.03431	3.59658e-55
NFIX_MA0671.1	NFIX	MA0671.1	C_NFIA	7296	0.38327	743	0.38161	728	0.02937	4.79632e-50
NHLH1_MA0048.2	NHLH1	MA0048.2	C_Ascl2	10359	0.63569	2127	0.63384	2098	0.00209	0.620856
NKX2-3_MA0672.1	NKX2-3	MA0672.1	C_Nkx2-1	7328	0.40306	768	0.4052	756	0.00458	0.000301295
NKX2-8_MA0673.1	NKX2-8	MA0673.1	C_Nkx2-1	6986	0.40347	742	0.4058	729	-0.00445	0.0111395
NKX6-1_MA0674.1	NKX6-1	MA0674.1	C_VAX2	8360	0.27273	455	0.27167	447	0.02066	4.70596e-32
NKX6-2_MA0675.1	NKX6-2	MA0675.1	C_VAX2	8359	0.27271	454	0.27167	447	0.02072	9.7852e-37
Nr2e1_MA0676.1	Nr2e1	MA0676.1	C_Nr2e1	11290	0.33392	921	0.33476	890	0.01579	1.82453e-31
Nr2f6_MA0677.1	Nr2f6	MA0677.1	C_PPARD	9285	0.45902	1154	0.46393	1167	-0.03249	1.13013e-57
OLIG2_MA0678.1	OLIG2	MA0678.1	C_Atoh1	3509	0.32582	312	0.32426	288	0.00231	0.00683888
PAX4_MA0068.2	PAX4	MA0068.2	C_VAX2	3112	0.30526	204	0.30433	200	0.02703	1.49176e-23
POU4F2_MA0683.1	POU4F2	MA0683.1	C_POU4F3	15625	0.24847	738	0.24752	738	0.03089	6.13084e-62
Rxra_MA0512.2	Rxra	MA0512.2	C_PPARD	8540	0.48657	1119	0.49201	1145	-0.0343	2.29529e-50
SPDEF_MA0686.1	SPDEF	MA0686.1	C_SPDEF	4191	1.0668	1475	1.0656	1457	0.02225	9.25759e-33
SPIC_MA0687.1	SPIC	MA0687.1	C_SPIC	16859	0.41884	1910	0.41648	1837	0.05374	2.22158e-93
SRF_MA0083.3	SRF	MA0083.3	C_SRF	4206	0.42988	479	0.4279	460	-0.01327	7.28938e-12
TBXT_MA0009.2	TBXT	MA0009.2	C_TBX19	3461	0.37684	327	0.37948	334	-0.00086	0.678115
TBX2_MA0688.1	TBX2	MA0688.1	C_TBX3	8256	0.36814	772	0.37068	779	0.00986	1.55411e-17
TBX20_MA0689.1	TBX20	MA0689.1	C_TBX3	8927	0.38311	887	0.38608	883	0.00162	0.577996
TFAP4_MA0691.1	TFAP4	MA0691.1	C_TFAP4	7832	0.50468	1173	0.50321	1152	-0.00151	0.771686
TFEB_MA0692.1	TFEB	MA0692.1	C_ARNT2	6047	0.95801	1654	0.96422	1673	-0.04349	7.80212e-58
ZBTB7B_MA0694.1	ZBTB7B	MA0694.1	C_ZBTB7B	4437	0.62828	840	0.62913	803	0.01181	2.28206e-12
ZBTB7C_MA0695.1	ZBTB7C	MA0695.1	C_ZBTB7B	4849	0.6595	992	0.66037	964	0.01121	7.8182e-13
ZIC1_MA0696.1	ZIC1	MA0696.1	C_ZIC1	8821	0.73673	2032	0.74174	2070	-0.03722	6.191e-60
ZBTB18_MA0698.1	ZBTB18	MA0698.1	C_ZBTB18	12590	0.4008	1402	0.40079	1361	0.00359	0.00203996
LBX2_MA0699.1	LBX2	MA0699.1	C_VAX2	5919	0.33787	415	0.33899	412	0.01786	7.96304e-21
Lhx4_MA0704.1	Lhx4	MA0704.1	C_VAX2	5028	0.2726	267	0.27205	272	0.01679	3.68225e-21
Lhx8_MA0705.1	Lhx8	MA0705.1	C_VAX2	3547	0.41051	343	0.4138	340	-0.0156	4.37888e-16
MEOX2_MA0706.1	MEOX2	MA0706.1	C_VAX2	7386	0.26855	391	0.26782	382	0.02009	1.73339e-26
Msx3_MA0709.1	Msx3	MA0709.1	C_Dlx3	5892	0.36885	468	0.37135	461	0.00149	0.93275
NOTO_MA0710.1	NOTO	MA0710.1	C_VAX2	7348	0.29019	435	0.29027	419	0.00405	0.0269804
Nkx3-1_MA0124.2	Nkx3-1	MA0124.2	C_ISL2	6914	0.39042	702	0.39287	677	-0.00648	0.000158725
OTX1_MA0711.1	OTX1	MA0711.1	C_OTX2	3437	0.41195	376	0.41247	358	0.00328	0.0756635
PDX1_MA0132.2	PDX1	MA0132.2	C_VAX2	5204	0.26722	269	0.26642	261	0.01512	2.90905e-24
PHOX2A_MA0713.1	PHOX2A	MA0713.1	C_PHOX2B	11325	0.25692	634	0.25548	589	0.04078	4.16039e-66
PITX3_MA0714.1	PITX3	MA0714.1	C_OTX2	5765	0.39425	589	0.39268	554	0.01672	4.08012e-21
PROP1_MA0715.1	PROP1	MA0715.1	C_PHOX2B	12926	0.23395	605	0.23197	573	0.04631	5.20207e-74
PRRX1_MA0716.1	PRRX1	MA0716.1	C_VAX2	6232	0.32287	408	0.32227	403	0.02954	2.06709e-36
RAX2_MA0717.1	RAX2	MA0717.1	C_VAX2	5527	0.33174	379	0.33237	377	0.01557	4.26282e-22
RAX_MA0718.1	RAX	MA0718.1	C_VAX2	6115	0.32919	415	0.32968	406	0.0238	8.60311e-31
RHOXF1_MA0719.1	RHOXF1	MA0719.1	C_OTX2	5825	0.33926	466	0.34047	449	-0.00154	0.0402985
Shox2_MA0720.1	Shox2	MA0720.1	C_VAX2	6037	0.33093	409	0.33065	405	0.02499	4.99992e-37
UNCX_MA0721.1	UNCX	MA0721.1	C_VAX2	5028	0.34193	361	0.3428	358	0.01488	6.43034e-18
VAX1_MA0722.1	VAX1	MA0722.1	C_VAX1	6112	0.26885	322	0.26865	320	0.01396	9.84638e-18
VENTX_MA0724.1	VENTX	MA0724.1	C_VENTX	4481	0.38182	415	0.38389	409	0.00626	2.9917e-10
VSX1_MA0725.1	VSX1	MA0725.1	C_VAX2	5464	0.31337	332	0.31478	330	0.00845	2.92989e-10
VSX2_MA0726.1	VSX2	MA0726.1	C_VAX2	5464	0.33842	375	0.33984	373	0.01167	8.6404e-16
ESR1_MA0112.3	ESR1	MA0112.3	C_ESR1	5241	0.46547	664	0.46984	677	-0.03757	1.66747e-47
ESRRB_MA0141.3	ESRRB	MA0141.3	C_Esrrg	8678	0.3742	820	0.37572	804	-0.00528	3.93448e-05
NR2F1_MA0017.2	NR2F1	MA0017.2	C_Nr1H2	9884	0.45167	1223	0.45742	1206	-0.05313	3.28488e-74
NR3C1_MA0113.3	NR3C1	MA0113.3	C_NR3C1	4003	0.40971	447	0.41127	429	-0.00862	2.69589e-08
NR3C2_MA0727.1	NR3C2	MA0727.1	C_NR3C1	4196	0.4198	471	0.42204	455	-0.01586	7.95098e-16
Nr2F6_MA0728.1	Nr2F6	MA0728.1	C_Rarb	9220	0.38973	948	0.39342	933	-0.02271	1.87875e-38
RARA_MA0729.1	RARA	MA0729.1	C_RARA	9124	0.36684	837	0.36841	803	-0.00941	2.7356e-14
RARA_MA0730.1	RARA	MA0730.1	C_Rarb	7906	0.4604	1000	0.46736	974	-0.05549	8.24649e-75
BCL6B_MA0731.1	BCL6B	MA0731.1	C_BCL6B	8660	0.41479	942	0.41592	926	0.00921	1.43929e-12
EGR2_MA0472.2	EGR2	MA0472.2	C_EGR1	7057	1.14294	2530	1.13752	2496	0.06583	2.57584e-77
EGR3_MA0732.1	EGR3	MA0732.1	C_EGR1	11817	1.25915	4685	1.25924	4658	0.04332	9.51382e-70
EGR4_MA0733.1	EGR4	MA0733.1	C_EGR1	9186	1.08738	3109	1.08818	3113	0.0187	2.21543e-36
GLIS1_MA0735.1	GLIS1	MA0735.1	C_GLIS1	3739	0.71474	835	0.72159	836	-0.03826	1.50892e-39
GLIS2_MA0736.1	GLIS2	MA0736.1	C_GLIS2	4833	0.76779	1173	0.77247	1170	-0.02208	3.75308e-29
GLIS3_MA0737.1	GLIS3	MA0737.1	C_GLIS3	4386	0.60554	804	0.60997	802	-0.02738	2.2531e-35
HIC2_MA0738.1	HIC2	MA0738.1	C_HIC2	6472	0.46828	809	0.47009	785	-0.01123	2.16251e-11
Hic1_MA0739.1	Hic1	MA0739.1	C_Hic1	6884	0.44622	866	0.44944	864	-0.01669	1.5829e-25
KLF16_MA0741.1	KLF16	MA0741.1	C_SP3	33179	1.37832	13950	1.39447	14057	-0.04032	2.27095e-93
SP8_MA0747.1	SP8	MA0747.1	C_SP3	23893	1.38453	9787	1.40052	9854	-0.03515	9.38685e-69
ZBED1_MA0749.1	ZBED1	MA0749.1	C_ZBED1	988	0.92482	278	0.92143	276	0.06378	4.35115e-40
ZIC4_MA0751.1	ZIC4	MA0751.1	C_ZIC1	7984	0.72585	1812	0.73028	1839	-0.03645	4.32275e-50
ZNF143_MA0088.2	ZNF143	MA0088.2	C_ZNF76	7977	0.71729	1646	0.72402	1640	-0.02076	1.94166e-34
ZNF410_MA0752.1	ZNF410	MA0752.1	C_ZNF410	6440	0.36099	585	0.36479	588	-0.01455	3.35297e-20
CUX2_MA0755.1	CUX2	MA0755.1	C_ONECUT1	3185	0.33699	255	0.33472	247	0.0625	3.80178e-55
ONECUT3_MA0757.1	ONECUT3	MA0757.1	C_ONECUT1	14039	0.24741	667	0.24553	652	0.05065	6.45619e-81
E2F7_MA0758.1	E2F7	MA0758.1	C_E2F7	5673	0.58144	983	0.5821	967	0.01926	2.14454e-30
ERF_MA0760.1	ERF	MA0760.1	C_ETS1	6894	1.25702	2852	1.25193	2815	0.05651	4.52087e-71
ETS1_MA0098.3	ETS1	MA0098.3	C_ETS1	7300	1.2665	3067	1.25705	3034	0.06939	5.22694e-77
ETV2_MA0762.1	ETV2	MA0762.1	C_ETV2	7827	0.88715	2218	0.88381	2187	0.05045	6.16052e-67
ETV3_MA0763.1	ETV3	MA0763.1	C_ETS1	5746	1.40232	2654	1.3959	2627	0.05301	3.66341e-65
GCM2_MA0767.1	GCM2	MA0767.1	C_GCM2	3002	0.5731	514	0.5763	516	-0.02852	4.76386e-27
HSF2_MA0770.1	HSF2	MA0770.1	C_HSF2	8469	0.37597	796	0.37646	788	-0.0034	0.00100447
HSF4_MA0771.1	HSF4	MA0771.1	C_HSF2	7100	0.42962	822	0.4294	803	-0.00245	0.947315
IRF7_MA0772.1	IRF7	MA0772.1	C_Irf1	18856	0.32385	1503	0.32303	1473	0.05051	4.85244e-83
MEF2D_MA0773.1	MEF2D	MA0773.1	C_MEF2A	14547	0.26602	810	0.26505	783	0.02999	9.12051e-56
MEIS1_MA0498.2	MEIS1	MA0498.2	C_MEIS3	3665	0.51825	526	0.52049	499	-0.00055	0.558905
MEIS2_MA0774.1	MEIS2	MA0774.1	C_MEIS3	7394	0.56402	1173	0.56728	1147	-0.01805	1.19567e-30
MEIS3_MA0775.1	MEIS3	MA0775.1	C_MEIS3	8277	0.52194	1213	0.5239	1176	-0.01185	5.08006e-16
MYBL1_MA0776.1	MYBL1	MA0776.1	C_MYBL1	1681	0.53812	271	0.53312	267	0.05479	2.1348e-37
MYBL2_MA0777.1	MYBL2	MA0777.1	C_MYBL2	1765	0.52048	263	0.52	261	0.01812	5.36862e-10
NFKB1_MA0105.4	NFKB1	MA0105.4	C_NFKB1	4298	0.52318	652	0.53442	653	-0.0609	2.37737e-62
NFKB2_MA0778.1	NFKB2	MA0778.1	C_NFKB1	4537	0.54817	739	0.55343	738	-0.02309	2.12601e-27
PAX1_MA0779.1	PAX1	MA0779.1	C_PAX1	2676	0.66694	520	0.66965	508	-0.01283	3.56331e-10
PAX3_MA0780.1	PAX3	MA0780.1	C_Pax7	5429	0.25003	270	0.24958	263	0.04059	4.38264e-45
PAX9_MA0781.1	PAX9	MA0781.1	C_PAX1	3046	0.66603	580	0.66593	560	0.00832	0.000170176
PKNOX2_MA0783.1	PKNOX2	MA0783.1	C_TGIF2LX	7591	0.39517	803	0.39696	774	-0.00187	0.00519132
POU2F1_MA0785.1	POU2F1	MA0785.1	C_POU3F3	14801	0.31329	1001	0.31112	955	0.04897	6.53828e-82
POU3F1_MA0786.1	POU3F1	MA0786.1	C_POU3F3	17131	0.29825	1114	0.29599	1053	0.04711	1.51032e-77
POU3F2_MA0787.1	POU3F2	MA0787.1	C_POU3F3	15582	0.31244	1082	0.3096	1002	0.04921	5.35829e-81
POU3F3_MA0788.1	POU3F3	MA0788.1	C_POU3F3	19401	0.27542	1107	0.27307	1034	0.05249	1.28772e-84
POU3F4_MA0789.1	POU3F4	MA0789.1	C_POU3F3	10612	0.35726	866	0.35556	823	0.04209	2.12567e-63
POU4F1_MA0790.1	POU4F1	MA0790.1	C_POU4F3	16702	0.22775	671	0.22712	665	0.03504	3.93967e-66
POU4F3_MA0791.1	POU4F3	MA0791.1	C_POU4F3	16948	0.23258	716	0.23216	706	0.03328	1.1596e-66
POU5F1B_MA0792.1	POU5F1B	MA0792.1	C_POU3F3	12808	0.34126	1000	0.33966	961	0.04868	8.60486e-82
POU6F2_MA0793.1	POU6F2	MA0793.1	C_POU6F2	8213	0.29892	526	0.2981	519	0.01893	2.55197e-32
PROX1_MA0794.1	PROX1	MA0794.1	C_PROX1	3743	0.51936	536	0.51974	526	0.02493	1.68588e-24
RFX2_MA0600.2	RFX2	MA0600.2	C_RFX2	4416	0.85794	1136	0.85535	1122	0.07328	8.39498e-76
SMAD3_MA0795.1	SMAD3	MA0795.1	C_SMAD3	2875	0.46005	343	0.46537	349	-0.05014	6.61335e-44
TGIF1_MA0796.1	TGIF1	MA0796.1	C_TGIF2LX	6652	0.40139	733	0.40321	706	0.007	1.53104e-05
TGIF2_MA0797.1	TGIF2	MA0797.1	C_TGIF2LX	6682	0.40561	739	0.40603	708	0.01612	8.44746e-25
RFX5_MA0510.2	RFX5	MA0510.2	C_RFX2	4762	0.85984	1236	0.8603	1218	0.06522	7.29028e-72
RUNX2_MA0511.2	RUNX2	MA0511.2	C_Bcl11B	6324	0.50722	916	0.49639	889	0.14301	6.8135e-107
EOMES_MA0800.1	EOMES	MA0800.1	C_TBX3	8529	0.35924	755	0.36051	757	0.02249	2.61061e-35
MGA_MA0801.1	MGA	MA0801.1	C_TBX4	7293	0.44271	895	0.44838	917	-0.04018	2.08589e-59
TBR1_MA0802.1	TBR1	MA0802.1	C_TBX3	8182	0.37239	768	0.37486	781	0.01461	5.22283e-20
TBX15_MA0803.1	TBX15	MA0803.1	C_TBX4	7202	0.46213	933	0.46813	946	-0.03691	7.49258e-56
TBX19_MA0804.1	TBX19	MA0804.1	C_TBX19	4188	0.33452	348	0.33446	346	0.01081	6.4691e-15
TBX1_MA0805.1	TBX1	MA0805.1	C_TBX4	8257	0.43889	983	0.44477	995	-0.03896	1.04692e-61
TBX4_MA0806.1	TBX4	MA0806.1	C_TBX4	6307	0.42302	703	0.4269	717	-0.01626	1.67503e-24
TBX5_MA0807.1	TBX5	MA0807.1	C_TBX4	8166	0.4384	980	0.44369	987	-0.03719	8.80715e-55
TEAD3_MA0808.1	TEAD3	MA0808.1	C_TEAD4	5720	0.41655	636	0.41871	618	-0.00211	0.00528184
TFAP2A_MA0810.1	TFAP2A	MA0810.1	C_TFAP2A	10229	0.74338	2324	0.75126	2336	-0.0205	4.50567e-40
TFAP2B_MA0811.1	TFAP2B	MA0811.1	C_TFAP2A	8045	0.65877	1586	0.66758	1604	-0.0314	5.73557e-49
TFAP2B_MA0812.1	TFAP2B	MA0812.1	C_TFAP2A	8229	0.72265	1855	0.72254	1861	0.02565	4.33785e-46
TFAP2B_MA0813.1	TFAP2B	MA0813.1	C_TFAP2C	7954	0.72534	1800	0.73036	1786	0.00555	4.10964e-07
TFAP2C_MA0524.2	TFAP2C	MA0524.2	C_TFAP2A	7911	0.65409	1545	0.66261	1572	-0.02466	6.99571e-43
TFAP2C_MA0815.1	TFAP2C	MA0815.1	C_TFAP2C	7009	0.76016	1658	0.7649	1649	0.01064	2.39312e-14
Ascl2_MA0816.1	Ascl2	MA0816.1	C_Ascl2	13232	0.54833	2276	0.54571	2224	0.01602	4.9114e-33
Atoh1_MA0461.2	Atoh1	MA0461.2	C_Atoh1	4798	0.36032	467	0.35724	445	0.02485	4.3389e-31
BHLHE40_MA0464.2	BHLHE40	MA0464.2	C_ARNT2	2850	1.20709	1000	1.21847	1007	-0.01087	1.96493e-06
BHLHE23_MA0817.1	BHLHE23	MA0817.1	C_Atoh1	4108	0.30287	333	0.30084	309	0.01114	1.36334e-14
FIGLA_MA0820.1	FIGLA	MA0820.1	C_FIGLA	9201	0.41724	1092	0.42146	1079	-0.03349	8.36008e-58
HES7_MA0822.1	HES7	MA0822.1	C_HES7	2984	0.747	664	0.74852	656	0.01308	1.24743e-12
HEY1_MA0823.1	HEY1	MA0823.1	C_HEY1	3603	0.93302	1037	0.93812	1033	-0.02506	7.03405e-21
MAX_MA0058.3	MAX	MA0058.3	C_MYC	4162	1.02672	1295	1.02774	1293	-0.00618	2.00233e-06
MNT_MA0825.1	MNT	MA0825.1	C_Arnt	3980	0.85401	1028	0.86113	1026	-0.02304	2.05759e-27
OLIG1_MA0826.1	OLIG1	MA0826.1	C_Atoh1	3706	0.31636	324	0.31464	302	0.00632	0.000267193
OLIG3_MA0827.1	OLIG3	MA0827.1	C_Atoh1	4244	0.32609	353	0.32415	330	0.01509	1.3506e-17
Tcf21_MA0832.1	Tcf21	MA0832.1	C_Tcf21	7135	0.47624	986	0.47295	947	0.04594	4.64475e-59
ATF7_MA0834.1	ATF7	MA0834.1	C_FOSL1::JUN	3303	1.27134	1210	1.27486	1208	0.01738	6.71407e-17
CEBPG_MA0838.1	CEBPG	MA0838.1	C_CEBPA	2618	0.57496	401	0.58121	396	0.02675	1.49239e-26
CREB3L1_MA0839.1	CREB3L1	MA0839.1	C_CREB3	3877	0.82037	939	0.82586	925	-0.0123	3.10244e-16
Creb5_MA0840.1	Creb5	MA0840.1	C_FOSL1::JUN	4270	1.07845	1327	1.0779	1311	0.03777	3.07009e-47
Mafb_MA0117.2	Mafb	MA0117.2	C_MAFF	9561	0.4059	1015	0.40605	996	0.01247	3.49191e-17
NFE2_MA0841.1	NFE2	MA0841.1	C_FOSL1::JUN	7555	0.46789	1040	0.49047	1099	-0.18087	1.68023e-125
TEF_MA0843.1	TEF	MA0843.1	C_NFIL3	3984	0.3982	379	0.39659	367	0.0696	3.21104e-73
XBP1_MA0844.1	XBP1	MA0844.1	C_XBP1	2920	0.86757	766	0.87008	762	-0.01434	2.23916e-11
FOXB1_MA0845.1	FOXB1	MA0845.1	C_FOXC2	17889	0.27538	1039	0.27432	1022	0.03196	1.89982e-64
FOXC1_MA0032.2	FOXC1	MA0032.2	C_FOXC2	21196	0.2747	1250	0.27256	1211	0.04043	2.5263e-79
FOXC2_MA0846.1	FOXC2	MA0846.1	C_FOXC2	24148	0.27663	1424	0.27394	1395	0.04666	1.62901e-87
FOXO4_MA0848.1	FOXO4	MA0848.1	C_Foxj3	8765	0.38488	866	0.38254	874	0.0307	5.84013e-49
FOXO6_MA0849.1	FOXO6	MA0849.1	C_Foxj3	8765	0.38488	866	0.38254	874	0.0307	5.84013e-49
FOXP3_MA0850.1	FOXP3	MA0850.1	C_Foxj3	8765	0.38488	866	0.38254	874	0.0307	5.84013e-49
Foxj3_MA0851.1	Foxj3	MA0851.1	C_Foxj3	20501	0.29481	1380	0.29239	1353	0.04366	6.08111e-82
Alx4_MA0853.1	Alx4	MA0853.1	C_VAX2	5797	0.31024	372	0.31048	367	0.02319	6.19535e-36
Alx1_MA0854.1	Alx1	MA0854.1	C_VAX2	6377	0.29035	375	0.28841	361	0.0284	7.24775e-39
RXRB_MA0855.1	RXRB	MA0855.1	C_PPARD	8730	0.48405	1143	0.48976	1162	-0.04099	7.91344e-60
RXRG_MA0856.1	RXRG	MA0856.1	C_PPARD	8457	0.47198	1062	0.47678	1076	-0.03466	1.17991e-52
Rarb_MA0857.1	Rarb	MA0857.1	C_Rarb	9921	0.35953	904	0.36121	890	-0.00941	3.94762e-20
Rarb_MA0858.1	Rarb	MA0858.1	C_Rarb	7859	0.42776	869	0.43279	861	-0.046	4.83306e-61
Rarg_MA0859.1	Rarg	MA0859.1	C_Rarb	9262	0.35905	847	0.3622	832	-0.02607	2.72365e-45
Rarg_MA0860.1	Rarg	MA0860.1	C_Rarg	9723	0.42507	1149	0.42859	1104	-0.02262	7.84289e-42
TP63_MA0525.2	TP63	MA0525.2	C_TP63	3857	0.51295	554	0.51332	547	0.02462	1.09427e-27
TP53_MA0106.3	TP53	MA0106.3	C_TP53	3730	0.48109	494	0.4821	495	0.012	4.99763e-09
TP73_MA0861.1	TP73	MA0861.1	C_TP73	3845	0.5079	543	0.50964	540	0.00781	2.41275e-05
GMEB2_MA0862.1	GMEB2	MA0862.1	C_GMEB2	1109	0.95648	287	0.97301	290	0.06777	1.22928e-41
MTF1_MA0863.1	MTF1	MA0863.1	C_MTF1	4950	0.61088	881	0.61183	863	-0.00765	1.38801e-07
E2F1_MA0024.3	E2F1	MA0024.3	C_E2F1	1540	0.97281	504	0.97462	506	-0.00599	3.13311e-05
SOX21_MA0866.1	SOX21	MA0866.1	C_SOX21	9978	0.30344	661	0.30274	633	0.02297	4.63647e-37
Sox1_MA0870.1	Sox1	MA0870.1	C_SOX21	7666	0.32586	547	0.32644	539	0.01609	8.7793e-23
TFAP2A_MA0872.1	TFAP2A	MA0872.1	C_TFAP2C	7329	0.73428	1672	0.73875	1658	0.00942	2.22649e-15
ELK1_MA0028.2	ELK1	MA0028.2	C_ETS1	6088	1.64286	3347	1.63516	3329	0.08296	3.74576e-86
HOXD12_MA0873.1	HOXD12	MA0873.1	C_HOXC10	4066	0.38004	405	0.37819	388	0.05501	4.38307e-60
Arx_MA0874.1	Arx	MA0874.1	C_VAX2	5861	0.28167	331	0.2824	312	0.01975	1.90695e-22
BARX1_MA0875.1	BARX1	MA0875.1	C_Dlx3	5637	0.36355	462	0.36451	455	0.02267	9.99414e-34
BSX_MA0876.1	BSX	MA0876.1	C_Dlx3	5422	0.37788	431	0.38028	430	0.01509	8.65535e-20
Dlx3_MA0880.1	Dlx3	MA0880.1	C_Dlx3	6825	0.28412	366	0.28363	366	0.03023	7.97802e-46
Dlx4_MA0881.1	Dlx4	MA0881.1	C_Dlx3	6015	0.31284	398	0.31319	391	0.023	3.77674e-33
DLX6_MA0882.1	DLX6	MA0882.1	C_Dlx3	6952	0.28433	389	0.28496	388	0.0174	2.52517e-24
Dmbx1_MA0883.1	Dmbx1	MA0883.1	C_Dmbx1	6846	0.33329	548	0.32965	524	0.05612	2.48547e-67
EMX2_MA0886.1	EMX2	MA0886.1	C_VAX2	4381	0.29395	262	0.295	258	0.0062	0.0897372
EVX1_MA0887.1	EVX1	MA0887.1	C_VAX2	4797	0.30104	333	0.30102	311	0.01503	1.60077e-21
EVX2_MA0888.1	EVX2	MA0888.1	C_VAX2	4523	0.28836	284	0.28944	274	0.00649	0.0264342
GBX1_MA0889.1	GBX1	MA0889.1	C_VAX2	4274	0.40034	382	0.40411	377	0.00177	0.0692916
GBX2_MA0890.1	GBX2	MA0890.1	C_VAX2	5696	0.34703	432	0.34833	418	0.0148	2.9497e-18
GSC2_MA0891.1	GSC2	MA0891.1	C_OTX2	5643	0.39853	591	0.39572	552	0.0333	1.82565e-44
GSX1_MA0892.1	GSX1	MA0892.1	C_VAX2	6956	0.29588	410	0.29651	401	0.00203	0.0507345
HESX1_MA0894.1	HESX1	MA0894.1	C_VAX2	6160	0.33677	432	0.33712	422	0.02726	2.47591e-36
HMBOX1_MA0895.1	HMBOX1	MA0895.1	C_HMBOX1	4841	0.42881	504	0.42684	471	0.03654	1.32555e-47
Hmx1_MA0896.1	Hmx1	MA0896.1	C_Hmx3	8010	0.31329	537	0.3123	534	0.03697	2.56289e-57
Hmx2_MA0897.1	Hmx2	MA0897.1	C_Hmx3	10838	0.28948	621	0.28793	621	0.03978	5.86267e-64
Hmx3_MA0898.1	Hmx3	MA0898.1	C_Hmx3	11526	0.27011	613	0.26811	610	0.03929	1.43603e-65
HOXA10_MA0899.1	HOXA10	MA0899.1	C_HOXA10	14713	0.27132	806	0.27048	759	0.03586	4.15326e-67
HOXB3_MA0903.1	HOXB3	MA0903.1	C_VAX2	7238	0.28767	420	0.28877	417	0.00165	0.0750082
HOXC10_MA0905.1	HOXC10	MA0905.1	C_HOXC10	7021	0.28884	458	0.286	427	0.04549	3.70087e-62
HOXC12_MA0906.1	HOXC12	MA0906.1	C_HOXC10	5482	0.32362	414	0.32192	396	0.05161	2.28112e-61
HOXC13_MA0907.1	HOXC13	MA0907.1	C_HOXC13	6420	0.33967	540	0.33957	521	0.02733	5.4447e-44
HOXD11_MA0908.1	HOXD11	MA0908.1	C_HOXC10	6710	0.28377	422	0.28231	402	0.04631	1.08114e-66
Hoxa11_MA0911.1	Hoxa11	MA0911.1	C_HOXC10	5349	0.30316	383	0.30216	346	0.03846	3.61052e-51
ISL2_MA0914.1	ISL2	MA0914.1	C_ISL2	5662	0.37022	527	0.3696	514	0.02225	2.08702e-31
FOXK1_MA0852.2	FOXK1	MA0852.2	C_Foxj3	15032	0.35519	1348	0.35336	1334	0.02705	3.24713e-54
GATA2_MA0036.3	GATA2	MA0036.3	C_GATA6	22497	0.47672	3446	0.4621	3264	0.14582	6.81304e-138
HIF1A_MA1106.1	HIF1A	MA1106.1	C_HIF1A	2365	0.77284	562	0.77203	551	0.01994	7.04435e-18
MYC_MA0147.3	MYC	MA0147.3	C_MYC	5514	0.98737	1695	0.9895	1678	-0.00475	0.00110097
MYB_MA0100.3	MYB	MA0100.3	C_MYB	7568	0.45555	984	0.45456	951	0.0319	1.08433e-46
MYCN_MA0104.4	MYCN	MA0104.4	C_MYC	3695	1.04172	1217	1.04005	1204	0.01599	1.90427e-12
NEUROD1_MA1109.1	NEUROD1	MA1109.1	C_Neurod2	12419	0.4408	1537	0.44153	1501	-0.00282	0.0110804
NFIC_MA0161.2	NFIC	MA0161.2	C_NFIC	10263	0.41087	1136	0.41203	1106	0.01736	7.85984e-35
NFYA_MA0060.3	NFYA	MA0060.3	C_NFYC	9188	1.78451	3854	1.79873	3840	0.00113	0.00778988
NR2F2_MA1111.1	NR2F2	MA1111.1	C_Nr1H2	9873	0.38687	992	0.38943	966	-0.01696	4.11166e-29
PAX5_MA0014.3	PAX5	MA0014.3	C_PAX5	4007	0.83033	998	0.8431	989	-0.03193	3.74064e-39
PBX3_MA1114.1	PBX3	MA1114.1	C_PBX3	12873	0.6091	2117	0.61523	2066	-0.04033	6.40773e-70
POU5F1_MA1115.1	POU5F1	MA1115.1	C_POU3F3	15915	0.31396	1072	0.31225	1059	0.03812	6.30242e-70
RBPJ_MA1116.1	RBPJ	MA1116.1	C_RBPJ	15351	0.54128	2425	0.54558	2411	-0.01864	9.80141e-41
RELB_MA1117.1	RELB	MA1117.1	C_RELB	6986	0.49113	968	0.49527	963	0.00204	0.00423183
SIX1_MA1118.1	SIX1	MA1118.1	C_SIX2	8338	0.38044	825	0.38095	782	0.01305	8.80016e-18
SIX2_MA1119.1	SIX2	MA1119.1	C_SIX2	11757	0.34968	1029	0.35025	991	-0.00104	0.296458
SOX10_MA0442.2	SOX10	MA0442.2	C_SOX4	14982	0.37765	1478	0.3787	1450	0.01275	1.50854e-27
SOX13_MA1120.1	SOX13	MA1120.1	C_SOX2	8204	0.36077	716	0.36239	704	0.01093	1.13036e-12
TEAD2_MA1121.1	TEAD2	MA1121.1	C_TEAD4	9644	0.3723	907	0.37442	877	-0.00149	0.257941
TFDP1_MA1122.1	TFDP1	MA1122.1	C_E2F6	10519	1.21608	4053	1.22248	4031	0.00823	1.00831e-11
ZBTB7A_MA0750.2	ZBTB7A	MA0750.2	C_ETS1	12658	1.25733	5305	1.25253	5229	0.06647	8.13668e-93
ZEB1_MA0103.3	ZEB1	MA0103.3	C_ASCL1	13916	0.52447	2235	0.53262	2230	-0.05374	9.23695e-87
ZNF24_MA1124.1	ZNF24	MA1124.1	C_ZNF24	13014	0.32709	967	0.32861	957	0.00149	0.559544
ZNF384_MA1125.1	ZNF384	MA1125.1	C_ZNF384	30195	0.266	1738	0.26282	1687	0.07137	4.11791e-110
ZNF282_MA1154.1	ZNF282	MA1154.1	C_ZNF282	8611	0.46214	1105	0.46417	1082	-0.01385	7.48288e-23
ZSCAN4_MA1155.1	ZSCAN4	MA1155.1	C_ZSCAN4	12624	0.40428	1416	0.40676	1390	-0.03969	2.11495e-62
FOSJUN_MA0099.3	FOS::JUN	MA0099.3	C_FOSL1::JUN	11326	0.50378	1745	0.5274	1834	-0.19819	3.81297e-133
FOSJUN_MA1126.1	FOS::JUN	MA1126.1	C_FOSL1::JUN	6219	0.70308	1205	0.70439	1201	0.01034	4.47264e-11
FOSBJUN_MA1127.1	FOSB::JUN	MA1127.1	C_FOSL1::JUN	4914	0.99746	1404	0.99698	1391	0.02797	9.854e-36
FOSL1JUN_MA1128.1	FOSL1::JUN	MA1128.1	C_FOSL1::JUN	12285	0.50169	1871	0.52398	1964	-0.18349	3.67323e-132
FOSL1JUN_MA1129.1	FOSL1::JUN	MA1129.1	C_FOSL1::JUN	3224	1.22463	1130	1.22621	1123	0.03263	1.5916e-32
FOSL2JUN_MA1130.1	FOSL2::JUN	MA1130.1	C_FOSL1::JUN	11318	0.50343	1744	0.5276	1834	-0.20023	5.45801e-133
FOSL2JUN_MA1131.1	FOSL2::JUN	MA1131.1	C_FOSL1::JUN	5280	0.9852	1500	0.98931	1485	0.00069	0.103771
JUNJUNB_MA1132.1	JUN::JUNB	MA1132.1	C_FOSL1::JUN	9582	0.531	1508	0.55378	1585	-0.18289	1.11476e-125
JUNJUNB_MA1133.1	JUN::JUNB	MA1133.1	C_FOSL1::JUN	4835	0.99978	1379	1.00064	1364	0.0173	1.31075e-18
FOSJUNB_MA1134.1	FOS::JUNB	MA1134.1	C_FOSL1::JUN	10734	0.49435	1633	0.51956	1719	-0.20767	1.1765e-132
FOSBJUNB_MA1135.1	FOSB::JUNB	MA1135.1	C_FOSL1::JUN	11131	0.49237	1676	0.51666	1756	-0.20158	4.28109e-141
FOSBJUNB_MA1136.1	FOSB::JUNB	MA1136.1	C_FOSL1::JUN	3682	1.18233	1249	1.18318	1236	0.02093	4.35625e-21
FOSL1JUNB_MA1137.1	FOSL1::JUNB	MA1137.1	C_FOSL1::JUN	11828	0.46331	1646	0.4846	1724	-0.1741	1.74276e-129
FOSL2JUNB_MA1138.1	FOSL2::JUNB	MA1138.1	C_FOSL1::JUN	11094	0.4885	1650	0.51247	1732	-0.1992	2.68164e-131
FOSL2JUNB_MA1139.1	FOSL2::JUNB	MA1139.1	C_FOSL1::JUN	3625	1.12493	1174	1.12697	1166	0.018	1.95151e-17
FOSJUND_MA1141.1	FOS::JUND	MA1141.1	C_FOSL1::JUN	12092	0.5093	1882	0.53283	1973	-0.19752	1.02235e-137
FOSL1JUND_MA1142.1	FOSL1::JUND	MA1142.1	C_FOSL1::JUN	11721	0.4564	1574	0.47628	1654	-0.16262	7.63334e-130
FOSL1JUND_MA1143.1	FOSL1::JUND	MA1143.1	C_FOSL1::JUND	4791	0.95293	1288	0.95655	1283	0.0126	2.17964e-10
FOSL2JUND_MA1144.1	FOSL2::JUND	MA1144.1	C_FOSL1::JUN	10776	0.5013	1657	0.52599	1737	-0.20456	4.10028e-136
FOSL2JUND_MA1145.1	FOSL2::JUND	MA1145.1	C_FOSL1::JUN	5181	0.97923	1448	0.98172	1436	0.00757	2.49264e-08
NR1H4RXRA_MA1146.1	NR1H4::RXRA	MA1146.1	C_NR1H4::RXRA	4596	0.4138	487	0.42069	502	-0.029	1.44564e-39
NR4A2RXRA_MA1147.1	NR4A2::RXRA	MA1147.1	C_NR1H4::RXRA	3887	0.46842	514	0.47391	513	-0.02373	2.26995e-30
PPARARXRA_MA1148.1	PPARA::RXRA	MA1148.1	C_PPARA::RXRA	10657	0.38731	1077	0.3898	1069	0.00023	0.930061
RARARXRG_MA1149.1	RARA::RXRG	MA1149.1	C_RARA::RXRG	8131	0.50173	1122	0.50978	1105	-0.05977	2.56758e-76
RORB_MA1150.1	RORB	MA1150.1	C_RORB	6797	0.36265	600	0.36404	583	-0.00613	2.04037e-07
RORC_MA1151.1	RORC	MA1151.1	C_RORA	6939	0.35717	622	0.35793	604	0.00856	3.22053e-10
SOX15_MA1152.1	SOX15	MA1152.1	C_SOX15	17604	0.29726	1143	0.29683	1131	0.04221	1.10641e-76
Smad4_MA1153.1	Smad4	MA1153.1	C_Smad4	6323	0.42816	721	0.42924	710	0.00309	0.00338975
IRF3_MA1418.1	IRF3	MA1418.1	C_IRF3	17425	0.38628	1822	0.38422	1769	0.04917	7.947e-81
IRF4_MA1419.1	IRF4	MA1419.1	C_Irf1	7280	0.45868	985	0.45716	949	0.05402	8.90332e-72
IRF5_MA1420.1	IRF5	MA1420.1	C_IRF5	6365	0.47785	902	0.47787	880	0.0466	1.6665e-65
TCF7L1_MA1421.1	TCF7L1	MA1421.1	C_TCF7L1	14108	0.35357	1280	0.35254	1247	0.03553	2.18558e-65
ARGFX_MA1463.1	ARGFX	MA1463.1	C_VAX2	6597	0.28466	351	0.2845	355	0.02442	8.87498e-34
ARNT2_MA1464.1	ARNT2	MA1464.1	C_ARNT2	3964	1.2681	1482	1.27531	1490	-0.01055	1.43107e-09
ATF6_MA1466.1	ATF6	MA1466.1	C_CREB3	3748	0.91281	1019	0.91638	1006	-0.00482	0.146419
ATOH7_MA1468.1	ATOH7	MA1468.1	C_Atoh1	5537	0.38135	569	0.37762	545	0.00477	0.000330839
BACH2_MA1101.2	BACH2	MA1101.2	C_FOSL1::JUN	8860	0.45077	1179	0.47041	1224	-0.15777	1.19991e-124
BACH2_MA1470.1	BACH2	MA1470.1	C_BACH2	4518	0.53236	631	0.5323	617	0.05819	2.85532e-64
BARX2_MA1471.1	BARX2	MA1471.1	C_BARX2	13719	0.24392	642	0.24246	621	0.04208	1.9731e-67
CDX4_MA1473.1	CDX4	MA1473.1	C_HOXA10	10654	0.30746	719	0.30636	677	0.03344	4.44529e-59
CREB3L4_MA1474.1	CREB3L4	MA1474.1	C_CREB3	3961	1.05891	1268	1.05961	1248	-0.01663	1.03608e-16
CREB3L4_MA1475.1	CREB3L4	MA1475.1	C_FOSL1::JUN	3027	1.67018	1496	1.67401	1500	0.02699	2.65225e-26
DMRTA2_MA1478.1	DMRTA2	MA1478.1	C_DMRTC2	7598	0.28765	484	0.28621	454	0.02782	1.1165e-41
DMRTC2_MA1479.1	DMRTC2	MA1479.1	C_DMRTC2	8324	0.29105	512	0.29038	492	0.02889	6.74249e-47
DPRX_MA1480.1	DPRX	MA1480.1	C_DPRX	5566	0.38917	563	0.38761	561	0.05048	5.98973e-70
DRGX_MA1481.1	DRGX	MA1481.1	C_VAX2	5912	0.27692	324	0.27819	328	-0.00164	0.248672
ETS2_MA1484.1	ETS2	MA1484.1	C_ETS1	6797	1.27468	2907	1.26617	2872	0.06117	1.45249e-73
FERD3L_MA1485.1	FERD3L	MA1485.1	C_FERD3L	7659	0.63978	1556	0.64045	1530	-0.00275	0.0110626
FOXN3_MA1489.1	FOXN3	MA1489.1	C_Foxj3	7222	0.31234	516	0.30985	515	0.03534	1.28959e-53
HES6_MA1493.1	HES6	MA1493.1	C_HES6	3947	0.66239	759	0.66819	747	-0.02883	3.88828e-33
HNF4A_MA1494.1	HNF4A	MA1494.1	C_HNF4A	6890	0.44645	836	0.45114	834	-0.03319	1.10869e-52
HOXA1_MA1495.1	HOXA1	MA1495.1	C_VAX2	4652	0.24641	210	0.24596	206	0.01255	5.57595e-11
HOXA4_MA1496.1	HOXA4	MA1496.1	C_VAX1	6649	0.28425	396	0.28519	393	-0.001	0.0703299
HOXA6_MA1497.1	HOXA6	MA1497.1	C_HOXA6	6006	0.29145	374	0.2919	356	0.01114	1.16829e-10
HOXB4_MA1499.1	HOXB4	MA1499.1	C_VAX1	6560	0.27161	366	0.27184	365	0.00894	5.244e-09
HOXB6_MA1500.1	HOXB6	MA1500.1	C_HOXA6	5405	0.30297	361	0.30258	347	0.02028	1.34846e-32
HOXB7_MA1501.1	HOXB7	MA1501.1	C_HOXA6	5076	0.32737	364	0.32806	356	0.01003	7.95222e-06
HOXB8_MA1502.1	HOXB8	MA1502.1	C_HOXA6	5194	0.35723	442	0.35705	422	0.009	1.77279e-09
HOXB9_MA1503.1	HOXB9	MA1503.1	C_HOXC10	4237	0.34519	368	0.34358	338	0.03543	3.2127e-45
HOXC4_MA1504.1	HOXC4	MA1504.1	C_VAX1	7660	0.26279	393	0.26385	390	0.00059	0.0169243
HOXC8_MA1505.1	HOXC8	MA1505.1	C_VAX2	4333	0.26151	231	0.26092	224	0.01437	1.21832e-11
HOXD10_MA1506.1	HOXD10	MA1506.1	C_HOXC10	4734	0.36841	451	0.36759	428	0.04099	6.71754e-46
HOXD4_MA1507.1	HOXD4	MA1507.1	C_VAX1	7327	0.26695	395	0.26708	382	0.00548	6.88222e-05
IKZF1_MA1508.1	IKZF1	MA1508.1	C_IKZF1	24701	0.4254	2866	0.42492	2787	0.02707	1.79235e-63
IRF6_MA1509.1	IRF6	MA1509.1	C_IRF6	3040	0.59926	540	0.59969	532	0.02181	3.65205e-21
KLF11_MA1512.1	KLF11	MA1512.1	C_SP3	24143	1.39948	10179	1.41459	10227	-0.03052	6.35761e-70
KLF15_MA1513.1	KLF15	MA1513.1	C_KLF5	39762	1.60793	19877	1.62026	19935	0.0045	3.03739e-10
KLF17_MA1514.1	KLF17	MA1514.1	C_KLF17	15977	0.72689	3536	0.73631	3537	-0.05253	5.03218e-79
KLF2_MA1515.1	KLF2	MA1515.1	C_KLF2	32316	1.45877	14289	1.47629	14410	-0.03182	3.14788e-82
KLF3_MA1516.1	KLF3	MA1516.1	C_KLF2	16247	1.3046	6467	1.31907	6482	-0.02253	5.69216e-45
KLF6_MA1517.1	KLF6	MA1517.1	C_KLF2	15728	1.1657	5384	1.18136	5439	-0.05137	1.70818e-85
LHX5_MA1519.1	LHX5	MA1519.1	C_VAX2	5346	0.27993	291	0.27852	287	0.02741	7.52796e-34
MAF_MA1520.1	MAF	MA1520.1	C_MAFA	5758	0.46968	813	0.47392	775	-0.01948	3.25807e-31
MAFA_MA1521.1	MAFA	MA1521.1	C_MAFA	5607	0.56271	985	0.56732	961	-0.02518	2.3092e-33
MAZ_MA1522.1	MAZ	MA1522.1	C_ZNF148	28920	0.86349	8036	0.87486	8030	-0.0623	5.65538e-106
MSANTD3_MA1523.1	MSANTD3	MA1523.1	C_MSANTD3	8297	0.53721	1299	0.5414	1304	-0.03803	2.55011e-52
NFIC_MA1527.1	NFIC	MA1527.1	C_NFIB	7627	0.59804	1372	0.59817	1359	0.00984	1.0528e-12
NFIX_MA1528.1	NFIX	MA1528.1	C_NFIB	8104	0.61611	1522	0.61521	1512	0.02029	5.69351e-32
NHLH2_MA1529.1	NHLH2	MA1529.1	C_NHLH2	9210	0.68953	2043	0.68883	2014	0.0009	0.141114
NKX6-3_MA1530.1	NKX6-3	MA1530.1	C_NKX6-3	7162	0.31671	522	0.31705	506	-0.00022	0.842566
NR1D1_MA1531.1	NR1D1	MA1531.1	C_NR1D1	7420	0.47994	988	0.48597	978	-0.05092	2.60797e-69
NR1I2_MA1533.1	NR1I2	MA1533.1	C_NR1I2	5222	0.51048	767	0.51157	756	-0.0119	4.87886e-15
NR1I3_MA1534.1	NR1I3	MA1534.1	C_NR1I3	7980	0.35457	693	0.35628	686	-0.00803	7.2546e-10
NR2C1_MA1535.1	NR2C1	MA1535.1	C_Nr1H2	8102	0.43612	949	0.44139	935	-0.04966	1.05137e-68
NR2C2_MA1536.1	NR2C2	MA1536.1	C_Nr1H2	7478	0.39749	798	0.40076	773	-0.0438	6.64408e-65
NR2F1_MA1537.1	NR2F1	MA1537.1	C_PPARD	8784	0.50765	1243	0.51421	1244	-0.02783	3.7543e-48
NR2F1_MA1538.1	NR2F1	MA1538.1	C_NR1H4::RXRA	4596	0.46766	629	0.47232	632	-0.03617	4.31707e-47
NR2F6_MA1539.1	NR2F6	MA1539.1	C_NR1H4::RXRA	4122	0.4617	547	0.46843	547	-0.04727	1.5738e-53
NR6A1_MA1541.1	NR6A1	MA1541.1	C_NR6A1	8986	0.38049	860	0.3821	846	-0.00607	4.46427e-08
OSR1_MA1542.1	OSR1	MA1542.1	C_OSR1	5038	0.50932	748	0.51356	759	-0.01675	3.09314e-23
OVOL1_MA1544.1	OVOL1	MA1544.1	C_OVOL1	2219	0.55822	344	0.55559	337	0.04531	1.17787e-37
OVOL2_MA1545.1	OVOL2	MA1545.1	C_OVOL1	1408	0.77539	304	0.77705	304	0.01997	5.17823e-08
PAX3_MA1546.1	PAX3	MA1546.1	C_PAX3	3054	0.50397	426	0.50784	420	0.0001	0.471563
PLAGL2_MA1548.1	PLAGL2	MA1548.1	C_PLAGL2	8020	0.60223	1477	0.60782	1451	-0.03011	1.32159e-51
POU6F1_MA1549.1	POU6F1	MA1549.1	C_POU6F2	7662	0.31391	536	0.31343	525	0.01397	1.30522e-17
PPARD_MA1550.1	PPARD	MA1550.1	C_PPARD	9186	0.46501	1157	0.46968	1178	-0.0242	2.6553e-45
RARB_MA1552.1	RARB	MA1552.1	C_RXRG	3990	0.59842	698	0.60712	696	-0.03212	2.50002e-33
RARG_MA1553.1	RARG	MA1553.1	C_RXRG	3903	0.47445	529	0.47987	524	-0.01761	1.42054e-16
RFX7_MA1554.1	RFX7	MA1554.1	C_RFX7	4173	0.73712	953	0.73643	924	0.04079	3.9802e-47
RXRB_MA1555.1	RXRB	MA1555.1	C_RXRG	4050	0.58803	707	0.59373	693	-0.02676	2.79361e-31
RXRG_MA1556.1	RXRG	MA1556.1	C_RXRG	4902	0.66278	953	0.67134	952	-0.04301	5.49537e-53
SMAD5_MA1557.1	SMAD5	MA1557.1	C_SMAD3	2116	0.51322	291	0.52109	298	-0.04571	3.49197e-35
SNAI1_MA1558.1	SNAI1	MA1558.1	C_ASCL1	10950	0.45658	1430	0.46157	1405	-0.04751	1.878e-78
SNAI3_MA1559.1	SNAI3	MA1559.1	C_ASCL1	11384	0.43679	1417	0.44157	1381	-0.04402	1.0851e-66
SOHLH2_MA1560.1	SOHLH2	MA1560.1	C_Arnt	2777	0.81802	686	0.823	685	-0.01743	3.28342e-15
SOX12_MA1561.1	SOX12	MA1561.1	C_SOX12	4604	0.41689	527	0.4183	515	0.01196	8.67814e-15
SOX14_MA1562.1	SOX14	MA1562.1	C_SOX14	5301	0.37049	482	0.36991	475	0.02085	3.28702e-25
SP9_MA1564.1	SP9	MA1564.1	C_SP3	30192	1.66005	14980	1.67705	15046	-0.0158	7.61556e-47
TBX18_MA1565.1	TBX18	MA1565.1	C_TBX3	11712	0.458	1450	0.46027	1434	0.00314	0.000926878
TCF21_MA1568.1	TCF21	MA1568.1	C_TCF21	4047	0.41683	466	0.41989	462	-0.00898	8.01055e-08
TFAP2E_MA1569.1	TFAP2E	MA1569.1	C_TFAP2A	6870	0.74055	1570	0.73914	1569	0.01792	5.43289e-26
TFAP4_MA1570.1	TFAP4	MA1570.1	C_TFAP4	4622	0.37817	472	0.37653	466	-0.00328	0.0566038
TGIF2LX_MA1571.1	TGIF2LX	MA1571.1	C_TGIF2LX	4610	0.46339	594	0.46461	573	0.00668	4.54332e-05
TGIF2LY_MA1572.1	TGIF2LY	MA1572.1	C_TGIF2LX	4451	0.47136	585	0.47197	563	0.00851	9.91327e-10
THRB_MA1574.1	THRB	MA1574.1	C_PPARD	8697	0.51946	1261	0.52623	1278	-0.02993	1.14812e-47
THRB_MA1575.1	THRB	MA1575.1	C_THRB	4343	0.50202	629	0.50818	626	-0.04215	7.25081e-43
THRB_MA1576.1	THRB	MA1576.1	C_THRB	8722	0.49978	1200	0.50385	1186	-0.01763	2.62415e-34
TLX2_MA1577.1	TLX2	MA1577.1	C_VAX2	5187	0.35343	402	0.35506	398	0.00261	0.220904
VEZF1_MA1578.1	VEZF1	MA1578.1	C_VEZF1	4620	0.65738	988	0.66605	1000	-0.05443	8.55508e-61
ZBTB26_MA1579.1	ZBTB26	MA1579.1	C_ZBTB26	14500	0.39891	1548	0.40033	1502	-0.00519	2.64311e-07
ZBTB32_MA1580.1	ZBTB32	MA1580.1	C_ZBTB32	7078	0.30597	524	0.30612	501	0.01451	7.13663e-24
ZBTB6_MA1581.1	ZBTB6	MA1581.1	C_ZBTB6	13113	0.5434	2070	0.54629	2053	-0.0287	4.38714e-53
ZFP57_MA1583.1	ZFP57	MA1583.1	C_ZFP57	2917	0.86966	853	0.87259	840	0.03795	4.9166e-37
ZIC5_MA1584.1	ZIC5	MA1584.1	C_ZIC1	8561	0.84491	2305	0.85144	2339	-0.02951	2.10127e-46
ZKSCAN1_MA1585.1	ZKSCAN1	MA1585.1	C_ZKSCAN1	5421	0.4926	715	0.49962	722	-0.03082	3.20281e-39
ZNF135_MA1587.1	ZNF135	MA1587.1	C_ZNF135	19067	0.47474	2470	0.47673	2407	-0.01141	3.22132e-23
ZNF136_MA1588.1	ZNF136	MA1588.1	C_ZNF136	9771	0.3181	733	0.32021	725	-0.00625	1.2052e-09
ZNF140_MA1589.1	ZNF140	MA1589.1	C_ZNF140	10134	0.4969	1387	0.4993	1352	0.00123	0.00174948
ZNF274_MA1592.1	ZNF274	MA1592.1	C_ZNF274	7962	0.42111	903	0.42199	887	-0.00785	1.79066e-10
ZNF317_MA1593.1	ZNF317	MA1593.1	C_ZNF317	14928	0.39842	1633	0.39777	1578	0.00363	2.0064e-08
ZNF382_MA1594.1	ZNF382	MA1594.1	C_ZNF382	9159	0.39646	953	0.39501	944	0.01413	1.33235e-23
ZNF460_MA1596.1	ZNF460	MA1596.1	C_ZNF460	35357	0.77022	8573	0.77294	8462	0.00637	6.90869e-18
ZNF528_MA1597.1	ZNF528	MA1597.1	C_ZNF528	11895	0.48788	1640	0.49013	1618	-0.0138	9.58444e-30
ZNF682_MA1599.1	ZNF682	MA1599.1	C_ZNF682	12873	0.88839	3342	0.89968	3348	-0.02346	2.77887e-47
ZNF684_MA1600.1	ZNF684	MA1600.1	C_ZNF684	10481	0.55915	1669	0.56719	1627	-0.03409	5.85193e-55
ZSCAN29_MA1602.1	ZSCAN29	MA1602.1	C_ZSCAN29	3245	0.533	500	0.53592	494	-0.006	0.00708383
Dmrt1_MA1603.1	Dmrt1	MA1603.1	C_Dmrt1	9984	0.28578	633	0.28348	598	0.0437	7.99815e-70
Ebf2_MA1604.1	Ebf2	MA1604.1	C_EBF3	10563	0.49519	1470	0.49859	1456	-0.02949	6.75521e-55
Foxf1_MA1606.1	Foxf1	MA1606.1	C_Foxj3	15118	0.33178	1213	0.32959	1208	0.03565	6.4147e-63
Foxl2_MA1607.1	Foxl2	MA1607.1	C_Foxj3	21217	0.2893	1369	0.28712	1317	0.03617	1.64787e-73
Isl1_MA1608.1	Isl1	MA1608.1	C_Isl1	5105	0.38164	468	0.38253	457	-0.01607	3.57215e-18
Plagl1_MA1615.1	Plagl1	MA1615.1	C_Plagl1	15803	0.7323	3448	0.73724	3448	-0.02594	7.3282e-61
Prdm15_MA1616.1	Prdm15	MA1616.1	C_Prdm15	13532	0.43279	1604	0.4333	1595	0.00828	4.04606e-16
Ptf1a_MA1618.1	Ptf1a	MA1618.1	C_Neurod2	11998	0.39566	1300	0.39347	1275	0.00714	2.22615e-10
Ptf1A_MA1619.1	Ptf1A	MA1619.1	C_MYOD1	8297	0.52951	1321	0.5286	1297	0.00155	0.0664617
Ptf1A_MA1620.1	Ptf1A	MA1620.1	C_Ptf1A	9820	0.39306	1007	0.39741	1013	-0.04448	6.66519e-63
Rbpjl_MA1621.1	Rbpjl	MA1621.1	C_Ptf1A	9818	0.39066	995	0.39448	993	-0.04106	1.44468e-61
Stat2_MA1623.1	Stat2	MA1623.1	C_Stat2	42717	0.30706	3173	0.30397	3058	0.05393	2.06448e-109
Stat5a_MA1624.1	Stat5a	MA1624.1	C_Stat5a	13128	0.41577	1521	0.41869	1493	-0.01333	1.73762e-27
Stat5b_MA1625.1	Stat5b	MA1625.1	C_Stat5b	15317	0.45066	1887	0.45409	1870	-0.00895	1.32226e-19
Wt1_MA1627.1	Wt1	MA1627.1	C_Wt1	30732	0.87131	8559	0.87597	8556	-0.01297	1.59525e-42
Zic1Zic2_MA1628.1	Zic1::Zic2	MA1628.1	C_Zic2	18200	0.55114	3032	0.55793	3018	-0.04687	2.58358e-80
Zic2_MA1629.1	Zic2	MA1629.1	C_Zic2	17473	0.52774	2741	0.53304	2734	-0.05748	3.82276e-88
ASCL1_MA1100.2	ASCL1	MA1100.2	C_Ascl2	11061	0.5632	1948	0.56182	1916	-0.00118	0.138466
ATF3_MA0605.2	ATF3	MA0605.2	C_FOSL1::JUN	3418	1.30446	1298	1.30769	1292	0.00705	1.4014e-07
BATFJUN_MA0462.2	BATF::JUN	MA0462.2	C_FOSL1::JUN	13459	0.46081	1857	0.48134	1921	-0.16979	2.34933e-130
BCL6_MA0463.2	BCL6	MA0463.2	C_BCL6	8049	0.4158	917	0.4165	884	0.01504	1.49146e-23
E2F2_MA0864.2	E2F2	MA0864.2	C_E2F4	1976	0.88735	550	0.88767	543	0.02719	2.64363e-20
E2F3_MA0469.3	E2F3	MA0469.3	C_E2F3	1330	0.70972	280	0.71591	278	-0.04689	9.72059e-38
E2F4_MA0470.2	E2F4	MA0470.2	C_E2F4	1997	0.94617	603	0.94457	603	0.0331	4.98496e-31
EMX1_MA0612.2	EMX1	MA0612.2	C_VAX2	3968	0.34286	287	0.34527	278	-0.00155	0.907667
GATA5_MA0766.2	GATA5	MA0766.2	C_GATA6	16394	0.53017	2875	0.5154	2729	0.14223	1.5079e-124
GFI1_MA0038.2	GFI1	MA0038.2	C_GFI1	8729	0.55462	1102	0.55766	1094	0.00368	6.16669e-05
GSX2_MA0893.2	GSX2	MA0893.2	C_VAX1	5873	0.32676	432	0.32784	411	-0.00612	3.26673e-07
HES1_MA1099.2	HES1	MA1099.2	C_HEY1	4287	1.1935	1615	1.19666	1614	0.01831	2.31253e-19
HES2_MA0616.2	HES2	MA0616.2	C_HEY1	3790	1.07724	1261	1.08136	1267	0.00139	0.856488
HOXA2_MA0900.2	HOXA2	MA0900.2	C_VAX2	4336	0.26602	223	0.2676	221	-0.00037	0.702857
HOXA5_MA0158.2	HOXA5	MA0158.2	C_VAX1	3855	0.32253	286	0.32634	282	-0.03328	5.78693e-44
HOXA9_MA0594.2	HOXA9	MA0594.2	C_HOXC10	2330	0.40215	251	0.40373	230	0.01555	1.16206e-11
HOXB2_MA0902.2	HOXB2	MA0902.2	C_VAX1	3868	0.39199	354	0.39672	346	-0.02005	2.39189e-28
HOXB5_MA0904.2	HOXB5	MA0904.2	C_VAX2	3550	0.2809	204	0.28296	200	-0.01516	1.18709e-11
HOXC9_MA0485.2	HOXC9	MA0485.2	C_HOXC10	4415	0.35141	387	0.34934	364	0.0403	8.07213e-44
HOXD3_MA0912.2	HOXD3	MA0912.2	C_VAX1	5340	0.30581	353	0.30735	342	-0.00817	1.77433e-10
HOXD8_MA0910.2	HOXD8	MA0910.2	C_HOXA6	4657	0.36535	406	0.36524	391	0.00868	5.33717e-10
HOXD9_MA0913.2	HOXD9	MA0913.2	C_HOXA10	11451	0.2971	734	0.29565	696	0.04567	2.66749e-65
JUNB_MA1140.2	JUNB	MA1140.2	C_FOSL1::JUN	3524	1.28608	1325	1.28777	1318	0.02649	1.02718e-33
LHX9_MA0701.2	LHX9	MA0701.2	C_VAX2	4668	0.3793	376	0.38266	371	0.00124	0.442425
LMX1A_MA0702.2	LMX1A	MA0702.2	C_VAX2	5172	0.25727	244	0.25675	247	0.01741	4.50686e-23
LMX1B_MA0703.2	LMX1B	MA0703.2	C_VAX2	9819	0.22768	382	0.22768	383	0.03639	1.23566e-57
NEUROG1_MA0623.2	NEUROG1	MA0623.2	C_Atoh1	2851	0.35772	269	0.35578	250	-0.00679	0.00470786
NRL_MA0842.2	NRL	MA0842.2	C_MAFF	8076	0.40736	868	0.40804	844	0.02061	7.68386e-38
PITX1_MA0682.2	PITX1	MA0682.2	C_OTX2	5706	0.39734	593	0.39541	559	0.01837	1.28202e-27
PRRX2_MA0075.3	PRRX2	MA0075.3	C_VAX2	5011	0.34415	351	0.3451	346	0.0182	5.98001e-19
SOX4_MA0867.2	SOX4	MA0867.2	C_SOX4	15479	0.37072	1485	0.37079	1459	0.03439	3.6493e-63
SOX8_MA0868.2	SOX8	MA0868.2	C_SOX8	9714	0.33281	766	0.33285	743	0.02572	8.97656e-49
SP3_MA0746.2	SP3	MA0746.2	C_SP3	31173	1.67497	15569	1.69337	15643	-0.02503	3.80746e-69
TCFL5_MA0632.2	TCFL5	MA0632.2	C_TCFL5	6432	1.3354	2891	1.33495	2867	0.0488	9.29925e-60
TFEC_MA0871.2	TFEC	MA0871.2	C_ARNT2	5750	1.0793	1822	1.08604	1827	-0.02245	2.51139e-32
ZNF740_MA0753.2	ZNF740	MA0753.2	C_ZNF740	15224	0.8371	4013	0.84834	4053	-0.06011	3.34682e-89
Nkx3-2_MA0122.3	Nkx3-2	MA0122.3	C_ISL2	9861	0.31649	759	0.31687	711	0.01334	1.89951e-26
DMRTA1_MA1707.1	DMRTA1	MA1707.1	C_DMRTC2	8088	0.28385	504	0.28188	472	0.03783	1.12152e-57
ETV7_MA1708.1	ETV7	MA1708.1	C_EHF	12654	0.93715	3654	0.9315	3607	0.05215	4.82286e-80
ZIM3_MA1709.1	ZIM3	MA1709.1	C_ZIM3	26367	0.3184	2098	0.31578	1982	0.04992	9.6138e-90
ZNF257_MA1710.1	ZNF257	MA1710.1	C_ZNF257	26548	0.65311	5142	0.65895	5102	-0.03654	5.80703e-82
ZNF343_MA1711.1	ZNF343	MA1711.1	C_ZNF343	8669	0.81367	2223	0.81732	2186	0.00088	0.0202536
ZNF454_MA1712.1	ZNF454	MA1712.1	C_ZNF454	19933	0.7387	4697	0.74235	4644	0.01014	2.93622e-25
ZNF610_MA1713.1	ZNF610	MA1713.1	C_ZNF610	22507	1.06664	8179	1.06696	8111	0.03579	1.94269e-72
ZNF675_MA1714.1	ZNF675	MA1714.1	C_ZNF675	14491	0.39113	1500	0.3917	1473	0.01014	4.11204e-19
ZNF707_MA1715.1	ZNF707	MA1715.1	C_ZNF707	13104	0.60627	2321	0.6133	2326	-0.03974	2.65066e-72
ZNF76_MA1716.1	ZNF76	MA1716.1	C_ZNF76	10001	0.92879	2761	0.93598	2747	-0.02235	1.4936e-41
ZNF784_MA1717.1	ZNF784	MA1717.1	C_ZNF784	3467	0.51999	525	0.52672	520	-0.03274	6.75832e-34
ZNF8_MA1718.1	ZNF8	MA1718.1	C_ZNF8	8866	0.2679	480	0.26589	455	0.03774	2.44937e-63
ZNF816_MA1719.1	ZNF816	MA1719.1	C_ZNF816	12054	0.56266	1956	0.56918	1926	-0.03619	1.41341e-60
ZNF85_MA1720.1	ZNF85	MA1720.1	C_ZNF85	10472	0.3571	971	0.35561	916	0.0069	4.71756e-15
ZNF93_MA1721.1	ZNF93	MA1721.1	C_ZNF93	23214	0.90511	7639	0.90249	7500	0.0421	1.70951e-80
ZSCAN31_MA1722.1	ZSCAN31	MA1722.1	C_ZSCAN31	6130	0.53427	958	0.53424	935	0.01277	8.79643e-14
PRDM9_MA1723.1	PRDM9	MA1723.1	C_PRDM9	44460	0.67971	9371	0.68464	9274	-0.02381	5.03339e-71
Rfx6_MA1724.1	Rfx6	MA1724.1	C_Rfx6	8005	0.64635	1541	0.64868	1523	0.01391	1.35004e-21
ASCL1_MA1631.1	ASCL1	MA1631.1	C_ASCL1	14982	0.53237	2467	0.53714	2445	-0.04527	1.80083e-76
ATF2_MA1632.1	ATF2	MA1632.1	C_FOSL1::JUN	9295	0.60832	1513	0.61141	1500	-0.01622	6.4868e-32
BATF_MA1634.1	BATF	MA1634.1	C_FOSL1::JUN	13368	0.45983	1835	0.48051	1894	-0.16531	4.91508e-130
BHLHE22_MA1635.1	BHLHE22	MA1635.1	C_Ascl2	10427	0.62196	2103	0.61971	2067	0.00626	7.72867e-10
CEBPG_MA1636.1	CEBPG	MA1636.1	C_CEBPG	10560	0.33255	848	0.33171	796	0.01059	7.04965e-17
EBF3_MA1637.1	EBF3	MA1637.1	C_EBF3	10518	0.51246	1509	0.51702	1514	-0.03471	2.11025e-60
HAND2_MA1638.1	HAND2	MA1638.1	C_Neurod2	11896	0.4155	1337	0.41511	1326	-0.00068	0.158747
MEIS1_MA1639.1	MEIS1	MA1639.1	C_MEIS2	10077	0.30607	679	0.30622	651	0.01958	8.87396e-40
MEIS2_MA1640.1	MEIS2	MA1640.1	C_MEIS2	13906	0.2583	739	0.25774	700	0.03561	5.3487e-65
MYF5_MA1641.1	MYF5	MA1641.1	C_MYOD1	8043	0.53725	1311	0.53698	1289	0.00287	0.0353156
NEUROG2_MA1642.1	NEUROG2	MA1642.1	C_Neurod2	11798	0.41916	1372	0.4199	1348	-0.00868	1.23439e-13
NFIB_MA1643.1	NFIB	MA1643.1	C_NFIB	11072	0.5268	1736	0.52623	1699	0.01641	5.83693e-29
NFYC_MA1644.1	NFYC	MA1644.1	C_NFYC	9681	1.5844	3594	1.59865	3572	-0.00059	0.442555
NKX2-2_MA1645.1	NKX2-2	MA1645.1	C_NKX2-2	9372	0.43142	1076	0.43347	1060	-0.00875	2.91937e-12
OSR2_MA1646.1	OSR2	MA1646.1	C_OSR2	14893	0.4921	2085	0.49396	2046	-0.00036	0.526866
TCF12_MA1648.1	TCF12	MA1648.1	C_ASCL1	13608	0.56532	2430	0.57132	2400	-0.04117	1.15243e-68
ZBTB12_MA1649.1	ZBTB12	MA1649.1	C_ZBTB12	8549	0.48602	1185	0.48771	1163	-0.00397	0.0147179
ZBTB14_MA1650.1	ZBTB14	MA1650.1	C_ZBTB14	12121	1.24431	4973	1.24558	4953	0.03449	3.04688e-60
ZFP42_MA1651.1	ZFP42	MA1651.1	C_ZFP42	10910	0.72445	2651	0.72364	2641	0.0189	1.9306e-36
ZKSCAN5_MA1652.1	ZKSCAN5	MA1652.1	C_ZKSCAN5	25152	0.59092	4358	0.59522	4353	-0.01645	2.03398e-50
ZNF148_MA1653.1	ZNF148	MA1653.1	C_ZNF148	47553	1.10616	16863	1.11583	16920	-0.03308	1.28776e-89
ZNF16_MA1654.1	ZNF16	MA1654.1	C_ZNF16	12778	0.50673	1786	0.51261	1787	-0.02741	2.14403e-50
ZNF341_MA1655.1	ZNF341	MA1655.1	C_ZNF341	10531	0.53383	1653	0.53559	1617	0.01595	1.07358e-29
ZNF449_MA1656.1	ZNF449	MA1656.1	C_ZNF449	12057	0.66441	2442	0.6723	2425	-0.01944	2.84986e-37
ZNF652_MA1657.1	ZNF652	MA1657.1	C_ZNF652	10992	0.34975	978	0.34799	925	0.03747	4.43508e-62
FOXA3_MA1683.1	FOXA3	MA1683.1	C_Foxj3	14501	0.32584	1151	0.32467	1143	0.02027	4.36422e-41
ZNF189_MA1725.1	ZNF189	MA1725.1	C_ZNF189	15085	0.44454	1888	0.44604	1843	-0.00496	1.85825e-12
ZNF331_MA1726.1	ZNF331	MA1726.1	C_ZNF331	15079	0.55165	2482	0.55571	2450	-0.02366	6.92146e-50
ZNF417_MA1727.1	ZNF417	MA1727.1	C_E2F1	5427	0.92454	1669	0.92972	1681	-0.00081	0.299618
ZNF549_MA1728.1	ZNF549	MA1728.1	C_ZNF549	16922	0.55225	2844	0.55758	2853	-0.01033	5.94342e-25
ZNF680_MA1729.1	ZNF680	MA1729.1	C_ZNF680	20090	0.3214	1541	0.32127	1479	0.02699	4.25306e-61
ZNF708_MA1730.1	ZNF708	MA1730.1	C_ZNF708	11946	0.5674	2007	0.57003	1979	-0.02747	1.31467e-51
ZNF768_MA1731.1	ZNF768	MA1731.1	C_ZNF768	19542	0.49553	2671	0.50098	2687	-0.045	2.4352e-75
ATF4_MA0833.2	ATF4	MA0833.2	C_CEBPG	9278	0.36596	849	0.36625	820	0.00804	8.9452e-13
BATF3_MA0835.2	BATF3	MA0835.2	C_FOSL1::JUN	14058	0.4402	1807	0.45899	1862	-0.15165	1.14079e-126
CDX2_MA0465.2	CDX2	MA0465.2	C_HOXA10	17188	0.28141	1007	0.28123	963	0.02279	2.08172e-56
CEBPA_MA0102.4	CEBPA	MA0102.4	C_CEBPA	10409	0.30003	699	0.30103	670	0.01909	2.06661e-36
CEBPD_MA0836.2	CEBPD	MA0836.2	C_CEBPA	8890	0.3401	717	0.3407	690	0.01527	3.49474e-22
CREB1_MA0018.4	CREB1	MA0018.4	C_FOSL1::JUN	10391	0.56228	1558	0.56374	1529	-0.00618	1.18392e-05
CTCFL_MA1102.2	CTCFL	MA1102.2	C_CTCFL	21438	0.97365	6840	0.98744	6900	-0.04396	3.46474e-84
E2F6_MA0471.2	E2F6	MA0471.2	C_E2F6	24573	0.98203	7603	0.98643	7552	-0.00406	4.16621e-07
EBF1_MA0154.4	EBF1	MA0154.4	C_EBF1	11306	0.5009	1584	0.50636	1572	-0.0326	2.66759e-65
EGR1_MA0162.4	EGR1	MA0162.4	C_EGR1	22117	1.157	8146	1.16018	8122	0.01102	7.82352e-39
EHF_MA0598.3	EHF	MA0598.3	C_EHF	21733	0.56042	3546	0.55868	3455	0.04077	1.26492e-76
ELF1_MA0473.3	ELF1	MA0473.3	C_EHF	21533	0.61159	3924	0.61181	3831	0.02059	1.51141e-52
ELF3_MA0640.2	ELF3	MA0640.2	C_EHF	23771	0.53974	3747	0.53928	3633	0.02258	1.47254e-58
ESRRA_MA0592.3	ESRRA	MA0592.3	C_Esrrg	9779	0.38344	998	0.38582	964	-0.01923	5.97551e-34
ETV1_MA0761.2	ETV1	MA0761.2	C_EHF	21661	0.55721	3475	0.5568	3402	0.03047	1.69257e-68
FOSL1_MA0477.2	FOSL1	MA0477.2	C_FOSL1::JUN	12176	0.47896	1763	0.50111	1849	-0.18142	2.50991e-133
FOXA1_MA0148.4	FOXA1	MA0148.4	C_Foxj3	15454	0.29748	1074	0.29628	1070	0.01967	8.38359e-44
FOXA2_MA0047.3	FOXA2	MA0047.3	C_Foxj3	14051	0.31766	1066	0.31624	1051	0.02085	1.80239e-42
FOXK2_MA1103.2	FOXK2	MA1103.2	C_Foxj3	14690	0.33325	1184	0.33155	1186	0.02973	1.21617e-63
FOXP1_MA0481.3	FOXP1	MA0481.3	C_Foxj3	15006	0.32459	1161	0.32276	1158	0.03032	6.40978e-57
GABPA_MA0062.3	GABPA	MA0062.3	C_EHF	21432	0.57417	3581	0.57375	3509	0.02854	1.5764e-68
GATA1_MA0035.4	GATA1	MA0035.4	C_GATA6	15226	0.43593	2038	0.42374	1935	0.11779	1.53412e-114
GATA4_MA0482.2	GATA4	MA0482.2	C_GATA6	23844	0.45364	3350	0.44149	3183	0.11921	6.26007e-132
GATA6_MA1104.2	GATA6	MA1104.2	C_GATA6	24326	0.4154	3058	0.40352	2911	0.12591	1.91495e-129
GRHL2_MA1105.2	GRHL2	MA1105.2	C_GRHL2	9605	0.34149	817	0.3399	788	0.03408	1.68104e-53
HLF_MA0043.3	HLF	MA0043.3	C_NFIL3	8237	0.34854	690	0.34692	661	0.0454	1.40596e-64
HNF4A_MA0114.4	HNF4A	MA0114.4	C_HNF4A	10559	0.39978	1118	0.40423	1100	-0.02544	3.97636e-48
HNF4G_MA0484.2	HNF4G	MA0484.2	C_HNF4A	10528	0.40363	1124	0.40832	1112	-0.02738	7.26754e-51
HOXB13_MA0901.2	HOXB13	MA0901.2	C_HOXB13	25174	0.27219	1325	0.27095	1269	0.04732	1.07863e-90
JUNB_MA0490.2	JUNB	MA0490.2	C_FOSL1::JUN	12107	0.43463	1535	0.45503	1606	-0.16659	2.43849e-130
JUND_MA0491.2	JUND	MA0491.2	C_FOSL1::JUN	11653	0.45564	1584	0.47773	1654	-0.1791	2.0631e-129
KLF4_MA0039.4	KLF4	MA0039.4	C_KLF5	46998	1.22316	17693	1.23856	17883	-0.04731	2.6738e-102
KLF9_MA1107.2	KLF9	MA1107.2	C_KLF9	28572	0.91	7699	0.92309	7777	-0.05509	1.2938e-97
LHX2_MA0700.2	LHX2	MA0700.2	C_Dlx3	7461	0.32295	491	0.324	485	0.01255	1.7744e-20
MAFF_MA0495.3	MAFF	MA0495.3	C_MAFF	14564	0.32125	1113	0.32075	1082	0.02289	2.98209e-50
MAFK_MA0496.3	MAFK	MA0496.3	C_MAFK	14781	0.4831	2077	0.49513	2097	-0.0895	5.08775e-109
MEF2A_MA0052.4	MEF2A	MA0052.4	C_MEF2A	31188	0.2412	1487	0.2393	1418	0.05008	1.59328e-93
MITF_MA0620.3	MITF	MA0620.3	C_ARNT2	5042	0.78322	1093	0.78826	1092	-0.04626	2.03793e-52
MXI1_MA1108.2	MXI1	MA1108.2	C_MXI1	8797	0.36416	830	0.36571	805	-0.02634	7.69786e-47
MYOD1_MA0499.2	MYOD1	MA0499.2	C_MYOD1	11853	0.47355	1605	0.47572	1555	-0.02216	6.10247e-43
MYOG_MA0500.2	MYOG	MA0500.2	C_Ascl2	9597	0.58162	1774	0.57822	1746	0.01739	4.64488e-31
MZF1_MA0056.2	MZF1	MA0056.2	C_MZF1	8094	0.44519	955	0.45057	949	-0.02092	6.28062e-37
MAFGNFE2L1_MA0089.2	MAFG::NFE2L1	MA0089.2	C_MAFG::NFE2L1	13599	0.45233	1809	0.46287	1806	-0.08555	6.00542e-102
NFIL3_MA0025.2	NFIL3	MA0025.2	C_NFIL3	10568	0.31377	746	0.31364	715	0.04616	1.69357e-74
NFYB_MA0502.2	NFYB	MA0502.2	C_NFYB	9625	1.77089	4032	1.789	4016	-0.00227	0.129041
NKX2-5_MA0063.2	NKX2-5	MA0063.2	C_NKX2-5	7687	0.38791	758	0.38959	744	-0.00164	0.164414
NR4A1_MA1112.2	NR4A1	MA1112.2	C_NR4A1	13515	0.35671	1225	0.35812	1182	0.00345	6.34609e-07
ONECUT1_MA0679.2	ONECUT1	MA0679.2	C_ONECUT1	16849	0.24209	738	0.24204	732	0.03048	1.55413e-58
OTX2_MA0712.2	OTX2	MA0712.2	C_OTX2	8765	0.32064	673	0.31992	624	0.01487	6.41106e-24
PBX2_MA1113.2	PBX2	MA1113.2	C_MEIS2	13599	0.26243	737	0.26196	703	0.03077	1.56743e-60
PHOX2B_MA0681.2	PHOX2B	MA0681.2	C_PHOX2B	24956	0.21767	945	0.21554	894	0.05196	4.91071e-88
PKNOX1_MA0782.2	PKNOX1	MA0782.2	C_PBX3	12057	0.56868	1782	0.57457	1750	-0.05074	1.26765e-74
POU2F3_MA0627.2	POU2F3	MA0627.2	C_POU3F3	16578	0.31465	1126	0.31222	1091	0.04454	7.13666e-81
PRDM1_MA0508.3	PRDM1	MA0508.3	C_PRDM1	23500	0.40401	2591	0.40441	2504	0.00855	7.1976e-25
RUNX3_MA0684.2	RUNX3	MA0684.2	C_RUNX3	10655	0.39907	1108	0.39491	1073	0.07362	2.52013e-93
SCRT1_MA0743.2	SCRT1	MA0743.2	C_SCRT1	8464	0.36978	809	0.37018	786	-0.00636	8.73587e-09
SCRT2_MA0744.2	SCRT2	MA0744.2	C_SCRT1	8558	0.40337	906	0.40498	880	-0.01561	6.15378e-28
SNAI2_MA0745.2	SNAI2	MA0745.2	C_ASCL1	10287	0.41167	1145	0.41642	1134	-0.04656	7.60935e-73
SOX2_MA0143.4	SOX2	MA0143.4	C_SOX2	8664	0.33943	706	0.34187	692	0.00813	1.01518e-09
SPIB_MA0081.2	SPIB	MA0081.2	C_Spi1	29102	0.49408	4078	0.49188	3966	0.03903	1.81269e-84
SREBF1_MA0829.2	SREBF1	MA0829.2	C_SREBF2	5901	0.63289	1010	0.63784	1011	-0.0477	4.39934e-62
TCF3_MA0522.3	TCF3	MA0522.3	C_ASCL1	12533	0.54502	2113	0.55135	2090	-0.04826	4.99868e-77
TCF4_MA0830.2	TCF4	MA0830.2	C_ASCL1	13114	0.50475	1993	0.51141	1977	-0.05481	2.48294e-83
TCF7_MA0769.2	TCF7	MA0769.2	C_TCF7	10702	0.3648	962	0.36349	960	0.02567	6.31169e-51
TEAD1_MA0090.3	TEAD1	MA0090.3	C_TEAD4	9899	0.36525	921	0.36807	880	-0.00425	0.00019663
TEAD4_MA0809.2	TEAD4	MA0809.2	C_TEAD4	10905	0.34478	905	0.34646	870	0.00223	0.0295357
TFAP2A_MA0003.4	TFAP2A	MA0003.4	C_TFAP2A	12822	0.61914	2347	0.62505	2352	-0.02445	3.53096e-47
TFAP2C_MA0814.2	TFAP2C	MA0814.2	C_TFAP2A	14751	0.75052	3405	0.7538	3424	0.00077	0.894793
TWIST1_MA1123.2	TWIST1	MA1123.2	C_ZBTB18	11492	0.40185	1267	0.40086	1251	0.00142	0.871309
USF1_MA0093.3	USF1	MA0093.3	C_ARNT2	8567	0.64858	1542	0.65447	1544	-0.05033	3.56752e-72
YY2_MA0748.2	YY2	MA0748.2	C_YY2	5806	1.24726	2647	1.24635	2653	0.04269	1.38125e-54
ZNF263_MA0528.2	ZNF263	MA0528.2	C_ZNF263	30005	0.74706	7028	0.75399	6985	-0.03846	9.02539e-84
CREM_MA0609.2	CREM	MA0609.2	C_FOSL1::JUN	3968	1.19255	1375	1.19649	1370	-0.01603	1.53514e-14
Foxn1_MA1684.1	Foxn1	MA1684.1	C_Foxn1	19441	0.91382	5889	0.91922	5879	0.0014	0.351403
BNC2_MA1928.1	BNC2	MA1928.1	C_FOSL1::JUN	12451	0.48237	1816	0.50325	1889	-0.1766	3.60802e-134
CTCF_MA1929.1	CTCF	MA1929.1	C_CTCF	20899	0.62637	4162	0.63889	4237	-0.07309	1.33872e-103
CTCF_MA1930.1	CTCF	MA1930.1	C_CTCF	19097	0.61864	3624	0.63418	3690	-0.0869	1.37442e-106
ELK1HOXA1_MA1931.1	ELK1::HOXA1	MA1931.1	C_ELK1::HOXA1	6043	1.07203	2103	1.0708	2096	0.04017	1.28608e-48
ELK1HOXB13_MA1932.1	ELK1::HOXB13	MA1932.1	C_ELK1::HOXB13	5169	0.79474	1302	0.79813	1284	0.00026	0.54613
ELK1SREBF2_MA1933.1	ELK1::SREBF2	MA1933.1	C_ELK1::SREBF2	5088	1.24376	1986	1.24317	1959	0.02649	1.13425e-38
ERFFIGLA_MA1934.1	ERF::FIGLA	MA1934.1	C_ETV2::FIGLA	8993	0.6434	1811	0.64629	1783	-0.01509	1.74347e-27
ERFFOXI1_MA1935.1	ERF::FOXI1	MA1935.1	C_ERF::FOXI1	14339	0.54487	2283	0.54214	2236	0.04967	2.06465e-80
ERFFOXO1_MA1936.1	ERF::FOXO1	MA1936.1	C_ERF::FOXO1	13794	0.48037	1870	0.48025	1846	0.01908	1.08009e-43
ERFHOXB13_MA1937.1	ERF::HOXB13	MA1937.1	C_ERF::HOXB13	7333	0.46179	928	0.46029	902	0.03339	1.08156e-46
ERFNHLH1_MA1938.1	ERF::NHLH1	MA1938.1	C_ERF::NHLH1	10484	0.70283	2408	0.70746	2386	-0.01453	1.03797e-31
ERFSREBF2_MA1939.1	ERF::SREBF2	MA1939.1	C_ERF::SREBF2	4467	0.79644	1053	0.79624	1030	0.02244	3.07453e-26
ETV2DRGX_MA1940.1	ETV2::DRGX	MA1940.1	C_FLI1::DRGX	6315	0.48869	854	0.48832	839	0.03143	2.9282e-43
ETV2FIGLA_MA1941.1	ETV2::FIGLA	MA1941.1	C_ETV2::FIGLA	10391	0.69283	2210	0.69447	2168	0.00386	1.90813e-07
ETV2FOXI1_MA1942.1	ETV2::FOXI1	MA1942.1	C_ERF::FOXI1	14523	0.53237	2218	0.53127	2169	0.0307	1.64801e-59
ETV2HOXB13_MA1943.1	ETV2::HOXB13	MA1943.1	C_ETV2::HOXB13	5052	0.47818	684	0.48054	685	0.01264	8.0285e-15
ETV5DRGX_MA1944.1	ETV5::DRGX	MA1944.1	C_FLI1::DRGX	8385	0.53969	1277	0.54094	1243	0.03488	2.47689e-54
ETV5FIGLA_MA1945.1	ETV5::FIGLA	MA1945.1	C_ETV2::FIGLA	12872	0.64626	2567	0.64819	2539	-0.00857	1.8355e-18
ETV5FOXI1_MA1946.1	ETV5::FOXI1	MA1946.1	C_ERF::FOXI1	11290	0.52522	1722	0.52424	1681	0.03914	8.47942e-65
ETV5FOXO1_MA1947.1	ETV5::FOXO1	MA1947.1	C_ETV5::FOXO1	12513	0.44049	1526	0.44129	1502	0.00985	2.94952e-24
ETV5HOXA2_MA1948.1	ETV5::HOXA2	MA1948.1	C_ETV5::HOXA2	5417	0.52598	810	0.52593	777	0.01031	4.43912e-07
FLI1DRGX_MA1949.1	FLI1::DRGX	MA1949.1	C_FLI1::DRGX	6244	0.5592	1030	0.5578	1010	0.03533	4.74399e-53
FLI1FOXI1_MA1950.1	FLI1::FOXI1	MA1950.1	C_ERF::FOXI1	14783	0.46015	1863	0.45856	1828	0.03734	4.99091e-69
FOS_MA1951.1	FOS	MA1951.1	C_FOSL1::JUN	3993	1.12778	1310	1.12757	1302	0.0213	6.51444e-23
FOXJ2ELF1_MA1952.1	FOXJ2::ELF1	MA1952.1	C_ERF::FOXI1	17969	0.46596	2342	0.4635	2272	0.04694	7.90027e-79
FOXO1ELF1_MA1953.1	FOXO1::ELF1	MA1953.1	C_ERF::FOXI1	15758	0.41162	1705	0.41039	1671	0.03002	3.29504e-60
FOXO1ELK1_MA1954.1	FOXO1::ELK1	MA1954.1	C_ERF::FOXI1	16276	0.47888	2177	0.47697	2116	0.04241	3.59702e-79
FOXO1ELK3_MA1955.1	FOXO1::ELK3	MA1955.1	C_ERF::FOXI1	12563	0.47093	1621	0.46821	1600	0.04672	7.47392e-70
FOXO1FLI1_MA1956.1	FOXO1::FLI1	MA1956.1	C_ERF::FOXI1	14803	0.42784	1690	0.42663	1647	0.05131	1.20364e-76
HOXB2ELK1_MA1957.1	HOXB2::ELK1	MA1957.1	C_HOXB2::ELK1	5631	0.87904	1608	0.87681	1583	0.03729	1.15288e-50
HOXD12ELK1_MA1958.1	HOXD12::ELK1	MA1958.1	C_HOXD12::ELK1	6951	0.46101	914	0.46277	881	0.02453	1.95481e-39
KLF7_MA1959.1	KLF7	MA1959.1	C_KLF5	39064	1.59539	18982	1.61173	19068	-0.01563	6.89554e-51
MGAEVX1_MA1960.1	MGA::EVX1	MA1960.1	C_MGA::EVX1	9697	0.35278	841	0.35224	801	0.01462	8.29489e-27
PATZ1_MA1961.1	PATZ1	MA1961.1	C_KLF5	57218	1.26315	22888	1.27344	22939	-0.02384	4.01845e-77
POU2F1SOX2_MA1962.1	POU2F1::SOX2	MA1962.1	C_POU2F1::SOX2	17206	0.25722	919	0.25457	868	0.0522	3.85844e-85
SATB1_MA1963.1	SATB1	MA1963.1	C_SATB1	12642	0.24507	574	0.2459	550	0.02412	1.29604e-48
SMAD2_MA1964.1	SMAD2	MA1964.1	C_Smad4	9850	0.53379	1492	0.53863	1495	-0.00573	4.14853e-10
SP5_MA1965.1	SP5	MA1965.1	C_SP5	41453	0.85686	11434	0.86582	11439	-0.04897	5.9312e-100
TFAP4ETV1_MA1966.1	TFAP4::ETV1	MA1966.1	C_ETV2::FIGLA	11285	0.77388	2771	0.77413	2712	0.01532	7.14627e-32
TFAP4FLI1_MA1967.1	TFAP4::FLI1	MA1967.1	C_TFAP4::FLI1	11045	0.57692	2009	0.57773	1978	-0.00469	2.67289e-06
TFCP2_MA1968.1	TFCP2	MA1968.1	C_TFCP2	2799	0.50128	421	0.5012	418	0.02912	3.27967e-27
THRA_MA1969.1	THRA	MA1969.1	C_THRA	13453	0.45047	1671	0.45342	1624	-0.02757	4.00076e-61
TRPS1_MA1970.1	TRPS1	MA1970.1	C_GATA6	23395	0.42684	3057	0.41421	2912	0.13302	1.8383e-130
ZBED2_MA1971.1	ZBED2	MA1971.1	C_ZBED2	3172	0.67037	682	0.66994	669	0.05776	4.23795e-57
ZFP14_MA1972.1	ZFP14	MA1972.1	C_ZFP14	23917	0.63714	4625	0.64241	4629	-0.0296	2.73344e-60
ZKSCAN3_MA1973.1	ZKSCAN3	MA1973.1	C_ZKSCAN3	8730	0.59281	1501	0.59794	1478	-0.01951	2.8879e-31
ZNF211_MA1974.1	ZNF211	MA1974.1	C_ZNF211	8166	0.24652	389	0.2445	366	0.04051	2.34573e-58
ZNF214_MA1975.1	ZNF214	MA1975.1	C_ZNF214	9098	0.35297	788	0.35261	749	0.01564	4.11429e-31
ZNF320_MA1976.1	ZNF320	MA1976.1	C_ZNF320	21492	0.71769	4690	0.72497	4656	-0.03773	5.03776e-75
ZNF324_MA1977.1	ZNF324	MA1977.1	C_ZNF324	12649	0.41542	1425	0.41687	1397	0.01024	4.41554e-19
ZNF354A_MA1978.1	ZNF354A	MA1978.1	C_ZNF354A	38897	0.22848	1616	0.2256	1534	0.0616	1.59209e-107
ZNF416_MA1979.1	ZNF416	MA1979.1	C_ZNF416	12390	0.49066	1749	0.4946	1718	-0.00748	5.12678e-12
ZNF418_MA1980.1	ZNF418	MA1980.1	C_ZNF418	16279	0.38083	1668	0.37986	1597	0.01559	2.92227e-34
ZNF530_MA1981.1	ZNF530	MA1981.1	C_ZNF530	31694	0.82033	7942	0.83007	7979	-0.03291	3.74244e-83
ZNF574_MA1982.1	ZNF574	MA1982.1	C_ZNF574	9805	0.78556	2368	0.7957	2349	-0.02601	7.77278e-47
ZNF582_MA1983.1	ZNF582	MA1983.1	C_ZNF582	11766	0.3736	1122	0.37377	1121	0.02368	4.1106e-46
ZNF667_MA1984.1	ZNF667	MA1984.1	C_ZNF667	9055	0.39497	966	0.39659	944	-0.0087	1.35376e-11
ZNF669_MA1985.1	ZNF669	MA1985.1	C_ZNF669	4099	0.79839	972	0.80894	987	-0.02599	2.2772e-32
ZNF692_MA1986.1	ZNF692	MA1986.1	C_ZNF692	10889	0.66593	2193	0.66909	2176	-0.01168	2.91306e-21
ZNF701_MA1987.1	ZNF701	MA1987.1	C_ZNF701	24843	0.63126	4788	0.63706	4757	-0.02828	1.49878e-64
Atf3_MA1988.1	Atf3	MA1988.1	C_FOSL1::JUN	13723	0.46911	1930	0.49031	2002	-0.17723	1.4513e-132
Bcl11B_MA1989.1	Bcl11B	MA1989.1	C_Bcl11B	15605	0.37699	1528	0.37242	1454	0.08346	1.01576e-105
Gli1_MA1990.1	Gli1	MA1990.1	C_Gli1	9417	0.51095	1384	0.51395	1370	-0.0313	2.40519e-55
Hnf1A_MA1991.1	Hnf1A	MA1991.1	C_Lef1	12918	0.35598	1156	0.35527	1137	0.02643	4.5411e-47
Ikzf3_MA1992.1	Ikzf3	MA1992.1	C_EHF	22733	0.6142	4111	0.61459	4041	0.0172	2.33219e-45
Neurod2_MA1993.1	Neurod2	MA1993.1	C_Ascl2	9325	0.57671	1662	0.5755	1633	0.01774	2.96862e-33
Nkx2-1_MA1994.1	Nkx2-1	MA1994.1	C_Nkx2-1	9527	0.33485	763	0.33514	713	0.02276	5.96217e-33
Npas4_MA1995.1	Npas4	MA1995.1	C_Npas4	2347	0.70272	461	0.70648	463	-0.03359	1.93511e-27
Nr1H2_MA1996.1	Nr1H2	MA1996.1	C_Nr1H2	10855	0.4135	1192	0.41663	1171	-0.03863	7.26215e-63
Olig2_MA1997.1	Olig2	MA1997.1	C_Ascl2	9446	0.56887	1656	0.56649	1624	0.02042	5.53469e-36
Prdm14_MA1998.1	Prdm14	MA1998.1	C_Prdm14	6543	0.43408	736	0.43683	725	0.00275	0.00166424
Prdm5_MA1999.1	Prdm5	MA1999.1	C_Prdm5	15794	0.44895	1957	0.45088	1903	-0.00406	1.66215e-06
Six4_MA2001.1	Six4	MA2001.1	C_SIX2	8822	0.38779	890	0.38996	857	-0.00011	0.000599117
Zfp335_MA2002.1	Zfp335	MA2002.1	C_Zfp335	11836	0.46716	1557	0.46962	1541	-0.02321	4.39353e-41
NKX2-4_MA2003.1	NKX2-4	MA2003.1	C_Nkx2-1	7963	0.42461	928	0.42611	914	-0.00413	0.0699879
Gata3_MA0037.4	Gata3	MA0037.4	C_GATA6	24270	0.43032	3211	0.41893	3062	0.121	1.49649e-131
FOXD3_MA0041.2	FOXD3	MA0041.2	C_FOXD3	29596	0.26103	1580	0.25796	1528	0.05153	9.35146e-96
Irf1_MA0050.3	Irf1	MA0050.3	C_Irf1	35730	0.30138	2526	0.29878	2453	0.04806	2.21885e-96
PAX2_MA0067.2	PAX2	MA0067.2	C_PAX1	2169	0.86168	547	0.86356	532	0.00185	0.0784421
Sox17_MA0078.2	Sox17	MA0078.2	C_SOX8	12021	0.34464	983	0.34376	946	0.0257	3.68122e-51
SP1_MA0079.5	SP1	MA0079.5	C_KLF5	46084	1.40147	20198	1.41289	20211	-0.01122	1.44735e-39
Spi1_MA0080.6	Spi1	MA0080.6	C_Spi1	35317	0.46227	4568	0.46051	4421	0.03403	6.65194e-84
Sox5_MA0087.2	Sox5	MA0087.2	C_SOX8	9391	0.36441	846	0.36454	835	0.01365	1.60851e-23
Yy1_MA0095.3	Yy1	MA0095.3	C_Yy1	14525	0.53297	2341	0.53384	2297	0.01737	2.15385e-34
Elf5_MA0136.3	Elf5	MA0136.3	C_Elf5	24820	0.46313	3214	0.46222	3143	0.02616	6.33457e-62
Nfatc2_MA0152.2	Nfatc2	MA0152.2	C_Nfatc2	20768	0.32219	1531	0.31883	1500	0.05502	4.53867e-91
FEV_MA0156.3	FEV	MA0156.3	C_ETS1	6331	1.50148	3193	1.49027	3167	0.08628	2.01061e-82
Foxo3_MA0157.3	Foxo3	MA0157.3	C_Foxj3	17432	0.33157	1410	0.32892	1393	0.03914	4.13621e-69
NR4A2_MA0160.2	NR4A2	MA0160.2	C_NR4A1	9297	0.38985	957	0.39291	929	-0.0143	1.18321e-25
CEBPB_MA0466.3	CEBPB	MA0466.3	C_CEBPA	1507	0.59088	241	0.60367	234	0.01173	8.83188e-06
Crx_MA0467.2	Crx	MA0467.2	C_OTX2	8372	0.3336	678	0.33266	622	0.0191	3.5981e-29
Erg_MA0474.3	Erg	MA0474.3	C_EHF	22478	0.58994	3895	0.59006	3797	0.02669	5.18228e-65
Foxo1_MA0480.2	Foxo1	MA0480.2	C_Foxj3	17377	0.34634	1476	0.34458	1457	0.03184	4.15229e-68
Jun_MA0489.2	Jun	MA0489.2	C_FOSL1::JUN	13003	0.47685	1872	0.49871	1945	-0.1828	1.96586e-137
KLF1_MA0493.2	KLF1	MA0493.2	C_KLF5	44084	1.33625	17942	1.35247	18121	-0.03677	7.97841e-92
Nr5A2_MA0505.2	Nr5A2	MA0505.2	C_NR5A1	10535	0.39291	1102	0.394	1064	-0.00528	6.35488e-09
Nrf1_MA0506.2	Nrf1	MA0506.2	C_Nrf1	11128	1.57206	5889	1.5796	5859	0.03348	2.18233e-59
POU2F2_MA0507.2	POU2F2	MA0507.2	C_POU3F3	13208	0.33935	1008	0.33757	954	0.04033	4.14865e-67
RFX1_MA0509.3	RFX1	MA0509.3	C_RFX2	4493	0.86535	1176	0.86365	1166	0.05576	1.36285e-63
Sox3_MA0514.2	Sox3	MA0514.2	C_SOX2	8100	0.36121	720	0.36369	704	0.00737	5.68911e-07
SP2_MA0516.3	SP2	MA0516.3	C_KLF5	44709	1.6026	21986	1.61698	22021	-0.00826	3.6274e-29
Tcf12_MA0521.2	Tcf12	MA0521.2	C_MYOD1	8075	0.53206	1303	0.53057	1281	0.00642	6.70983e-05
USF2_MA0526.4	USF2	MA0526.4	C_ARNT2	3498	1.32581	1341	1.33408	1344	-0.02335	1.17139e-25
Nfat5_MA0606.2	Nfat5	MA0606.2	C_Nfatc2	21312	0.31219	1518	0.30971	1484	0.05367	2.12032e-90
BHLHA15_MA0607.2	BHLHA15	MA0607.2	C_Atoh1	3101	0.38197	325	0.37971	314	0.02335	1.8808e-25
Dux_MA0611.2	Dux	MA0611.2	C_Dux	8373	0.32891	597	0.32912	584	0.02017	2.0021e-34
Nfatc1_MA0624.2	Nfatc1	MA0624.2	C_Nfatc2	17283	0.35546	1514	0.35288	1482	0.04935	7.7771e-90
NFATC3_MA0625.2	NFATC3	MA0625.2	C_Nfatc2	12645	0.39575	1288	0.3925	1267	0.06611	2.46104e-87
Twist2_MA0633.2	Twist2	MA0633.2	C_Ascl2	9803	0.57169	1729	0.56951	1695	0.01309	2.02478e-23
EN2_MA0642.2	EN2	MA0642.2	C_Dlx3	4899	0.40251	448	0.40545	438	0.00602	5.77141e-07
ESX1_MA0644.2	ESX1	MA0644.2	C_VAX2	5527	0.33175	379	0.33238	377	0.01545	6.82035e-22
Hoxa13_MA0650.3	Hoxa13	MA0650.3	C_HOXB13	16235	0.31824	1092	0.31654	1056	0.0332	1.3657e-64
HOXC11_MA0651.2	HOXC11	MA0651.2	C_HOXC10	4190	0.36201	390	0.3626	375	0.04267	2.58159e-52
Mafg_MA0659.3	Mafg	MA0659.3	C_MAFK	11652	0.50443	1770	0.51458	1774	-0.08144	1.27981e-98
MSX1_MA0666.2	MSX1	MA0666.2	C_Dlx3	5440	0.37661	444	0.37876	434	0.00694	1.81006e-08
Neurod2_MA0668.2	Neurod2	MA0668.2	C_Neurod2	12542	0.43615	1516	0.4354	1478	0.00736	7.58567e-09
Pax7_MA0680.2	Pax7	MA0680.2	C_Pax7	14518	0.23554	626	0.23422	597	0.03807	6.26108e-70
SP4_MA0685.2	SP4	MA0685.2	C_KLF5	47225	1.42899	20835	1.44317	20878	-0.02675	1.95798e-76
TBX21_MA0690.2	TBX21	MA0690.2	C_TBX3	8437	0.393	877	0.39639	882	0.00195	0.00136991
Vdr_MA0693.3	Vdr	MA0693.3	C_NR1I3	9535	0.35775	850	0.3605	848	-0.02353	4.00314e-39
Zic3_MA0697.2	Zic3	MA0697.2	C_Zic2	19621	0.56216	3393	0.56803	3384	-0.0453	1.01834e-89
MNX1_MA0707.2	MNX1	MA0707.2	C_MNX1	6452	0.28629	371	0.2855	373	0.03899	1.07132e-48
MSX2_MA0708.2	MSX2	MA0708.2	C_Dlx3	5875	0.36785	466	0.37002	453	0.00961	3.90847e-13
VAX2_MA0723.2	VAX2	MA0723.2	C_VAX2	4801	0.25324	221	0.25267	222	0.01984	2.16471e-27
Gli2_MA0734.3	Gli2	MA0734.3	C_Gli1	9600	0.54147	1524	0.54453	1511	-0.03035	5.5829e-53
KLF14_MA0740.2	KLF14	MA0740.2	C_KLF5	42621	1.49915	19673	1.51204	19757	-0.01632	1.50206e-55
KLF12_MA0742.2	KLF12	MA0742.2	C_KLF5	42245	1.56842	20379	1.58353	20426	-0.01526	4.93442e-48
CUX1_MA0754.2	CUX1	MA0754.2	C_ONECUT1	3301	0.3462	261	0.34589	253	0.04216	2.24813e-37
ONECUT2_MA0756.2	ONECUT2	MA0756.2	C_ONECUT2	2064	0.41644	207	0.41664	194	0.02942	6.24754e-26
ELK3_MA0759.2	ELK3	MA0759.2	C_ETS1	6452	1.73833	3794	1.72734	3760	0.09479	5.37314e-85
ETV4_MA0764.3	ETV4	MA0764.3	C_ETS1	6098	1.63496	3366	1.62625	3344	0.08384	6.42459e-85
ETV5_MA0765.3	ETV5	MA0765.3	C_ETS1	5570	1.61549	3048	1.60696	3032	0.07882	5.04238e-79
Lef1_MA0768.2	Lef1	MA0768.2	C_Lef1	12705	0.34293	1053	0.34289	1015	0.01646	1.73363e-35
POU1F1_MA0784.2	POU1F1	MA0784.2	C_POU3F3	14662	0.32178	1052	0.31952	981	0.04277	1.69671e-69
RFX3_MA0798.3	RFX3	MA0798.3	C_RFX2	4610	0.91221	1282	0.91525	1274	0.04006	7.559e-49
RFX4_MA0799.2	RFX4	MA0799.2	C_RFX4	2906	0.8188	760	0.81855	743	0.0257	5.86612e-22
BHLHE22_MA0818.2	BHLHE22	MA0818.2	C_Atoh1	2340	0.34188	217	0.34007	201	0.00447	0.405036
CLOCK_MA0819.2	CLOCK	MA0819.2	C_Npas2	4500	0.58575	788	0.58766	763	-0.03129	4.18032e-34
HES5_MA0821.2	HES5	MA0821.2	C_HEY1	2383	0.78707	603	0.78848	595	0.0083	9.8116e-07
SREBF2_MA0828.2	SREBF2	MA0828.2	C_SREBF2	2909	0.99998	818	1.00665	807	-0.03148	2.92195e-31
TFE3_MA0831.3	TFE3	MA0831.3	C_ARNT2	4065	1.21954	1432	1.22645	1444	-0.03582	2.18108e-40
CEBPE_MA0837.2	CEBPE	MA0837.2	C_CEBPA	1721	0.5393	250	0.54991	244	-0.00451	0.00252261
FOXD2_MA0847.3	FOXD2	MA0847.3	C_FOXE1	19891	0.29083	1292	0.2878	1258	0.04527	4.4096e-87
E2F8_MA0865.2	E2F8	MA0865.2	C_E2F8	3734	0.98632	1185	0.98527	1189	0.02239	2.44036e-25
Sox11_MA0869.2	Sox11	MA0869.2	C_SOX4	19743	0.36262	1824	0.36236	1765	0.02721	1.20198e-56
BARHL1_MA0877.3	BARHL1	MA0877.3	C_BARHL2	4345	0.34087	343	0.33941	337	0.03671	4.94524e-42
CDX1_MA0878.3	CDX1	MA0878.3	C_HOXA10	10026	0.328	743	0.32743	710	0.03758	2.30583e-60
DLX1_MA0879.2	DLX1	MA0879.2	C_Dlx3	5472	0.38976	477	0.39181	465	0.02104	7.81427e-25
DUXA_MA0884.2	DUXA	MA0884.2	C_DUXA	5699	0.27807	340	0.27775	322	0.0303	2.81391e-45
Dlx2_MA0885.2	Dlx2	MA0885.2	C_HOXA6	7547	0.32695	548	0.3268	530	0.02079	8.55279e-35
Hoxd13_MA0909.3	Hoxd13	MA0909.3	C_Hoxd13	8551	0.36587	700	0.36715	669	0.02186	9.92327e-41
Nr1H4_MA1110.2	Nr1H4	MA1110.2	C_Nr1H2	10500	0.42775	1187	0.43287	1178	-0.04387	2.95757e-67
Atoh1_MA1467.2	Atoh1	MA1467.2	C_Neurod2	11342	0.42605	1348	0.42705	1321	-0.00949	5.72602e-19
Bhlha15_MA1472.2	Bhlha15	MA1472.2	C_MYOD1	8091	0.53301	1293	0.53161	1263	0.01367	1.48783e-22
Dlx5_MA1476.2	Dlx5	MA1476.2	C_HOXA6	7865	0.31045	537	0.31061	512	0.02354	1.25375e-39
ELF2_MA1483.2	ELF2	MA1483.2	C_ELF2	9363	1.03822	3168	1.02989	3140	0.08147	1.06276e-90
FOXE1_MA1487.2	FOXE1	MA1487.2	C_FOXE1	25763	0.28192	1606	0.27893	1516	0.04825	7.84085e-89
GLI3_MA1491.2	GLI3	MA1491.2	C_GLI3	5661	0.59884	1013	0.60294	1000	-0.01463	2.00028e-16
HOXA7_MA1498.2	HOXA7	MA1498.2	C_VAX2	5845	0.3086	384	0.3078	382	0.02128	2.29996e-30
KLF10_MA1511.2	KLF10	MA1511.2	C_KLF5	42797	1.53699	20112	1.5518	20194	-0.01431	3.79837e-49
Lhx1_MA1518.2	Lhx1	MA1518.2	C_Lhx1	5032	0.29289	314	0.29143	295	0.03449	2.81609e-45
Msgn1_MA1524.2	Msgn1	MA1524.2	C_Msgn1	10260	0.38635	1014	0.3892	1014	-0.01098	2.21342e-25
NFATC4_MA1525.2	NFATC4	MA1525.2	C_Nfatc2	11504	0.42235	1308	0.41763	1270	0.07927	1.49829e-92
NR1D2_MA1532.2	NR1D2	MA1532.2	C_NR1D1	7031	0.44791	860	0.45415	856	-0.05122	5.83277e-68
PITX2_MA1547.2	PITX2	MA1547.2	C_OTX2	5702	0.395	584	0.39327	546	0.01636	2.08141e-26
SOX18_MA1563.2	SOX18	MA1563.2	C_SOX8	7866	0.32471	595	0.32504	582	0.00964	1.51312e-15
TBX3_MA1566.2	TBX3	MA1566.2	C_TBX3	7499	0.4026	779	0.40542	800	0.00599	5.62839e-09
Tbx6_MA1567.2	Tbx6	MA1567.2	C_TBX3	11652	0.42864	1339	0.43216	1342	-0.00609	1.35633e-08
Thap11_MA1573.2	Thap11	MA1573.2	C_Thap11	10265	0.89263	2718	0.89897	2698	-0.00758	1.57857e-12
ZNF75D_MA1601.2	ZNF75D	MA1601.2	C_ZNF75D	10647	0.46924	1425	0.47254	1392	-0.02705	3.46383e-44
ZNF281_MA1630.2	ZNF281	MA1630.2	C_ZNF281	46740	1.04362	15418	1.05413	15470	-0.03694	9.48098e-96
BACH1_MA1633.2	BACH1	MA1633.2	C_FOSL1::JUN	12152	0.51225	1897	0.53443	1977	-0.18645	1.71883e-130
Prdm4_MA1647.2	Prdm4	MA1647.2	C_Prdm4	10599	0.4161	1199	0.41702	1190	0.00281	0.0147049
THAP1_MA0597.2	THAP1	MA0597.2	C_THAP1	17331	0.57059	2941	0.57605	2910	-0.03144	1.1895e-69
NR5A1_MA1540.2	NR5A1	MA1540.2	C_NR5A1	11698	0.36022	1056	0.36095	1032	-0.00222	7.69616e-06

## Sheet: C-sgControl(PBS) vs sgEGR1(PBS)
cluster	total_tfbs	sgControl_PBS_mean_score	sgControl_PBS_bound	sgEGR1_PBS_mean_score	sgEGR1_PBS_bound	sgControl_PBS_sgEGR1_PBS_change	sgControl_PBS_sgEGR1_PBS_pvalue
C_ARNT2	4449.58	1.12838	1358.83	1.13597	1364.83	-0.0274792	2.87661e-07
C_ASCL1	12596.8	0.497121	1903.75	0.502925	1882.75	-0.0476675	1.37078e-67
C_Ahr::Arnt	11404	0.78636	2803	0.79193	2801	-0.02651	2.3112e-55
C_Arid3a	14680	0.26084	795	0.2591	761	0.0421	4.50724e-80
C_Arid3b	15232	0.22033	576	0.21857	559	0.04855	1.47956e-83
C_Arid5a	12881	0.22363	507	0.22239	483	0.03543	2.76897e-63
C_Arnt	4851.5	0.882875	1350.75	0.889347	1347	-0.0198875	8.20854e-16
C_Ascl2	10406.2	0.583509	1909.38	0.58135	1875.38	0.0114787	0.0949152
C_Atf1	2106	1.41846	866	1.42179	880	0.03617	4.10749e-34
C_Atoh1	3980.6	0.346209	374.9	0.343947	353	0.010356	0.0417181
C_BACH2	4518	0.53236	631	0.5323	617	0.05819	2.85532e-64
C_BARHL2	4911	0.333875	375.5	0.33128	370	0.043385	2.47262e-42
C_BARX2	13719	0.24392	642	0.24246	621	0.04208	1.9731e-67
C_BCL6	8049	0.4158	917	0.4165	884	0.01504	1.49146e-23
C_BCL6B	8660	0.41479	942	0.41592	926	0.00921	1.43929e-12
C_Bcl11B	12244.3	0.438947	1407.67	0.43205	1349.33	0.1005	4.09972e-98
C_CEBPA	5029	0.469054	461.6	0.475304	446.8	0.013666	0.000506288
C_CEBPG	9919	0.349255	848.5	0.34898	808	0.009315	4.47295e-13
C_CREB3	3744	0.992352	1104	0.994075	1087.25	-0.007535	0.0505541
C_CTCF	22202.3	0.646997	4558	0.662517	4665.33	-0.0874333	4.46698e-104
C_CTCFL	21438	0.97365	6840	0.98744	6900	-0.04396	3.46474e-84
C_Creb3l2	4132	1.16021	1469	1.16323	1457	-0.01499	2.81453e-19
C_DMRTC2	7537.25	0.28994	475.25	0.288587	450.5	0.027875	1.33194e-24
C_DPRX	5566	0.38917	563	0.38761	561	0.05048	5.98973e-70
C_DUX4	11106	0.35984	918	0.35936	897	0.01074	8.89276e-19
C_DUXA	5699	0.27807	340	0.27775	322	0.0303	2.81391e-45
C_Ddit3::Cebpa	5323	0.39091	538	0.3905	517	0.00956	3.7624e-09
C_Dlx3	6033.08	0.348842	442.25	0.3504	434.917	0.0148525	0.0777292
C_Dmbx1	6846	0.33329	548	0.32965	524	0.05612	2.48547e-67
C_Dmrt1	9984	0.28578	633	0.28348	598	0.0437	7.99815e-70
C_Dux	8373	0.32891	597	0.32912	584	0.02017	2.0021e-34
C_E2F1	3483.5	0.948675	1086.5	0.95217	1093.5	-0.0034	0.149825
C_E2F3	1330	0.70972	280	0.71591	278	-0.04689	9.72059e-38
C_E2F4	1986.5	0.91676	576.5	0.91612	573	0.030145	1.32182e-20
C_E2F6	17546	1.09905	5828	1.10445	5791.5	0.002085	2.08316e-07
C_E2F7	5673	0.58144	983	0.5821	967	0.01926	2.14454e-30
C_E2F8	3734	0.98632	1185	0.98527	1189	0.02239	2.44036e-25
C_EBF1	11306	0.5009	1584	0.50636	1572	-0.0326	2.66759e-65
C_EBF3	10540.5	0.503825	1489.5	0.507805	1485	-0.0321	3.37762e-55
C_EGR1	12544.2	1.16162	4617.5	1.16128	4597.25	0.0347175	5.55814e-37
C_EHF	19818	0.678419	3738.11	0.677212	3659.56	0.0340589	2.59133e-46
C_ELF2	8837.5	1.11058	3212.5	1.10278	3185	0.078645	7.22415e-89
C_ELK1::HOXA1	6043	1.07203	2103	1.0708	2096	0.04017	1.28608e-48
C_ELK1::HOXB13	5169	0.79474	1302	0.79813	1284	0.00026	0.54613
C_ELK1::SREBF2	5088	1.24376	1986	1.24317	1959	0.02649	1.13425e-38
C_ERF::FOXI1	14700.4	0.47976	1957.89	0.47799	1913.33	0.0415833	2.19725e-60
C_ERF::FOXO1	13794	0.48037	1870	0.48025	1846	0.01908	1.08009e-43
C_ERF::HOXB13	7333	0.46179	928	0.46029	902	0.03339	1.08156e-46
C_ERF::NHLH1	10484	0.70283	2408	0.70746	2386	-0.01453	1.03797e-31
C_ERF::SREBF2	4467	0.79644	1053	0.79624	1030	0.02244	3.07453e-26
C_ESR1	5241	0.46547	664	0.46984	677	-0.03757	1.66747e-47
C_ESR2	9214	0.45791	1154	0.4642	1154	-0.05526	1.68402e-79
C_ETS1	7292.08	1.44567	3462.83	1.43732	3428	0.0748858	3.05285e-66
C_ETV2	7827	0.88715	2218	0.88381	2187	0.05045	6.16052e-67
C_ETV2::FIGLA	10885.2	0.689092	2339.75	0.69077	2300.5	-0.00112	4.77032e-08
C_ETV2::HOXB13	5052	0.47818	684	0.48054	685	0.01264	8.0285e-15
C_ETV5::FOXO1	12513	0.44049	1526	0.44129	1502	0.00985	2.94952e-24
C_ETV5::HOXA2	5417	0.52598	810	0.52593	777	0.01031	4.43912e-07
C_EWSR1-FLI1	31870	0.57513	5533	0.57939	5452	-0.02401	2.23392e-62
C_Elf5	24820	0.46313	3214	0.46222	3143	0.02616	6.33457e-62
C_Esrrg	8821.67	0.382943	879.333	0.38521	851.667	-0.0101933	2.47526e-05
C_FERD3L	7659	0.63978	1556	0.64045	1530	-0.00275	0.0110626
C_FIGLA	9201	0.41724	1092	0.42146	1079	-0.03349	8.36008e-58
C_FLI1::DRGX	6981.33	0.529193	1053.67	0.52902	1030.67	0.03388	9.76067e-44
C_FOSL1::JUN	8897.22	0.718938	1545.07	0.732299	1582.41	-0.0970417	0.00225615
C_FOSL1::JUND	4791	0.95293	1288	0.95655	1283	0.0126	2.17964e-10
C_FOXC2	21077.7	0.27557	1237.67	0.273607	1209.33	0.0396833	6.33272e-65
C_FOXD3	29596	0.26103	1580	0.25796	1528	0.05153	9.35146e-96
C_FOXE1	22827	0.286375	1449	0.283365	1387	0.04676	2.244e-87
C_FOXH1	10272	0.33937	804	0.34115	821	-0.00807	5.8337e-09
C_Foxj3	13945.3	0.338739	1129.45	0.336786	1120.86	0.0311827	1.05501e-13
C_Foxn1	19441	0.91382	5889	0.91922	5879	0.0014	0.351403
C_Foxq1	14275	0.29643	989	0.29468	962	0.02759	7.26461e-56
C_GATA1::TAL1	17054	0.5325	2988	0.51598	2820	0.14318	3.88349e-128
C_GATA6	21421.7	0.452717	3005	0.439913	2856.57	0.129283	2.1916e-115
C_GCM1	3318	0.54682	570	0.5529	561	-0.02464	1.91643e-23
C_GCM2	3002	0.5731	514	0.5763	516	-0.02852	4.76386e-27
C_GFI1	8729	0.55462	1102	0.55766	1094	0.00368	6.16669e-05
C_GLI3	5661	0.59884	1013	0.60294	1000	-0.01463	2.00028e-16
C_GLIS1	3739	0.71474	835	0.72159	836	-0.03826	1.50892e-39
C_GLIS2	4833	0.76779	1173	0.77247	1170	-0.02208	3.75308e-29
C_GLIS3	4386	0.60554	804	0.60997	802	-0.02738	2.2531e-35
C_GMEB2	1109	0.95648	287	0.97301	290	0.06777	1.22928e-41
C_GRHL2	6808	0.353025	608.5	0.35114	584.5	0.04316	4.35625e-52
C_Gfi1B	12747	0.44924	1367	0.44856	1362	0.02458	3.36428e-53
C_Gli1	9508.5	0.52621	1454	0.52924	1440.5	-0.030825	2.80348e-53
C_Gmeb1	1074	0.9544	279	0.97031	279	0.0442	1.26938e-20
C_HES6	3947	0.66239	759	0.66819	747	-0.02883	3.88828e-33
C_HES7	2984	0.747	664	0.74852	656	0.01308	1.24743e-12
C_HEY1	3479.4	0.989232	1098	0.992546	1096.4	0.00106	0.213782
C_HIC2	6472	0.46828	809	0.47009	785	-0.01123	2.16251e-11
C_HIF1A	2371	0.778265	562.5	0.77909	549.5	0.025745	3.52218e-18
C_HINFP	4928	0.99172	1654	0.99081	1615	0.04645	6.74467e-55
C_HMBOX1	4841	0.42881	504	0.42684	471	0.03654	1.32555e-47
C_HNF1A	10820	0.241155	487	0.240415	460	0.03879	6.37229e-57
C_HNF4A	9325.67	0.41662	1026	0.42123	1015.33	-0.02867	1.32791e-48
C_HOXA10	12806.4	0.297058	801.8	0.29623	761	0.035068	4.17279e-57
C_HOXA6	5964.29	0.325967	433.143	0.326034	416.286	0.01478	1.13638e-06
C_HOXB13	20704.5	0.295215	1208.5	0.293745	1162.5	0.04026	6.82849e-65
C_HOXB2::ELK1	5631	0.87904	1608	0.87681	1583	0.03729	1.15288e-50
C_HOXC10	4853.4	0.34086	392.9	0.339742	369.4	0.041182	1.16206e-12
C_HOXC13	6420	0.33967	540	0.33957	521	0.02733	5.4447e-44
C_HOXD12::ELK1	6951	0.46101	914	0.46277	881	0.02453	1.95481e-39
C_HSF2	7707.33	0.398787	792	0.399223	779.333	-0.00782	0.316106
C_Hand1::Tcf3	8911	0.40883	1002	0.4094	972	-0.0037	9.05601e-07
C_Hic1	6884	0.44622	866	0.44944	864	-0.01669	1.5829e-25
C_Hmx3	10124.7	0.29096	590.333	0.289447	588.333	0.03868	8.54297e-58
C_Hoxd13	8551	0.36587	700	0.36715	669	0.02186	9.92327e-41
C_IKZF1	24701	0.4254	2866	0.42492	2787	0.02707	1.79235e-63
C_INSM1	13600	0.67516	2733	0.68295	2718	-0.03177	3.57086e-64
C_IRF2	12978	0.37631	1276	0.37479	1218	0.03902	2.07028e-65
C_IRF3	17425	0.38628	1822	0.38422	1769	0.04917	7.947e-81
C_IRF5	6365	0.47785	902	0.47787	880	0.0466	1.6665e-65
C_IRF6	3040	0.59926	540	0.59969	532	0.02181	3.65205e-21
C_ISL2	7479	0.359043	662.667	0.35978	634	0.00970333	5.29082e-05
C_Irf1	16046.4	0.393136	1468.4	0.391756	1423	0.051956	7.92341e-68
C_Isl1	5105	0.38164	468	0.38253	457	-0.01607	3.57215e-18
C_KLF13	8920	1.37807	3492	1.39383	3527	-0.0061	1.29622e-08
C_KLF17	15977	0.72689	3536	0.73631	3537	-0.05253	5.03218e-79
C_KLF2	21430.3	1.30969	8713.33	1.32557	8777	-0.03524	1.89739e-45
C_KLF5	45340.6	1.44489	20062.2	1.45901	20150.8	-0.02126	2.53116e-11
C_KLF9	28572	0.91	7699	0.92309	7777	-0.05509	1.2938e-97
C_LIN54	14427	0.30151	1030	0.29968	1000	0.0317	5.33693e-55
C_Lef1	13683.3	0.34049	1139.33	0.339747	1107.33	0.0287467	5.77878e-36
C_Lhx1	5032	0.29289	314	0.29143	295	0.03449	2.81609e-45
C_Lhx3	15762	0.23402	691	0.23254	660	0.04757	3.38648e-76
C_MAFA	5682.5	0.516195	899	0.52062	868	-0.02233	1.64058e-31
C_MAFF	10733.7	0.37817	998.667	0.37828	974	0.0186567	1.16397e-17
C_MAFG::NFE2L1	13073.7	0.4634	1758.67	0.473433	1760.33	-0.0758933	3.04933e-87
C_MAFK	12644.3	0.521063	1963.33	0.53285	1972.33	-0.0869	4.26749e-99
C_MEF2A	21276.8	0.25979	1109.25	0.258345	1065.5	0.0414025	1.42272e-51
C_MEIS2	12527.3	0.2756	718.333	0.275307	684.667	0.0286533	2.95799e-40
C_MEIS3	6445.33	0.534737	970.667	0.537223	940.667	-0.01015	0.186302
C_MGA::EVX1	9697	0.35278	841	0.35224	801	0.01462	8.29489e-27
C_MNX1	6452	0.28629	371	0.2855	373	0.03899	1.07132e-48
C_MSANTD3	8297	0.53721	1299	0.5414	1304	-0.03803	2.55011e-52
C_MTF1	4950	0.61088	881	0.61183	863	-0.00765	1.38801e-07
C_MXI1	8797	0.36416	830	0.36571	805	-0.02634	7.69786e-47
C_MYB	7568	0.45555	984	0.45456	951	0.0319	1.08433e-46
C_MYBL1	1681	0.53812	271	0.53312	267	0.05479	2.1348e-37
C_MYBL2	1765	0.52048	263	0.52	261	0.01812	5.36862e-10
C_MYC	4553.25	0.96254	1342.25	0.962825	1329.25	0.000825	0.0625079
C_MYF6	6829	0.43026	798	0.42751	769	0.04052	9.21597e-56
C_MYOD1	8871.8	0.521076	1366.6	0.520696	1337	0.00047	0.0203689
C_MZF1	8094	0.44519	955	0.45057	949	-0.02092	6.28062e-37
C_Mecom	15653	0.34809	1442	0.34333	1382	0.07438	3.81511e-96
C_Msgn1	10260	0.38635	1014	0.3892	1014	-0.01098	2.21342e-25
C_NFIA	7891	0.383925	803.5	0.382305	782.5	0.03184	2.39818e-50
C_NFIB	8865.25	0.577148	1517	0.576465	1500	0.0165875	2.63201e-13
C_NFIC	10263	0.41087	1136	0.41203	1106	0.01736	7.85984e-35
C_NFIL3	6534	0.389775	561.75	0.389302	540.75	0.0531825	7.60974e-55
C_NFKB1	4417.5	0.535675	695.5	0.543925	695.5	-0.041995	1.063e-27
C_NFYB	9625	1.77089	4032	1.789	4016	-0.00227	0.129041
C_NFYC	9434.5	1.68446	3724	1.69869	3706	0.00027	0.225173
C_NHLH2	9210	0.68953	2043	0.68883	2014	0.0009	0.141114
C_NKX2-2	9372	0.43142	1076	0.43347	1060	-0.00875	2.91937e-12
C_NKX2-5	7687	0.38791	758	0.38959	744	-0.00164	0.164414
C_NKX6-3	7162	0.31671	522	0.31705	506	-0.00022	0.842566
C_NR1D1	7225.5	0.463925	924	0.47006	917	-0.05107	3.04678e-68
C_NR1H2::RXRA	8098	0.44418	959	0.44678	941	-0.00954	3.3602e-12
C_NR1H4::RXRA	4300.25	0.452895	544.25	0.458838	548.5	-0.0340425	5.67487e-31
C_NR1I2	5222	0.51048	767	0.51157	756	-0.0119	4.87886e-15
C_NR1I3	8757.5	0.35616	771.5	0.35839	767	-0.01578	3.6273e-10
C_NR3C1	4083.33	0.426033	474.667	0.428487	457.333	-0.0083	0.168353
C_NR4A1	11406	0.37328	1091	0.375515	1055.5	-0.005425	3.17305e-07
C_NR5A1	11116.5	0.376565	1079	0.377475	1048	-0.00375	3.85126e-06
C_NR6A1	8986	0.38049	860	0.3821	846	-0.00607	4.46427e-08
C_Neurod2	11999.2	0.42222	1401.67	0.422077	1374.83	-0.001195	0.0283046
C_Nfatc2	16702.4	0.361588	1431.8	0.35831	1400.6	0.060684	4.94281e-88
C_Nkx2-1	7951	0.391497	800.25	0.393062	778	0.00469	0.0203572
C_Npas2	4107	0.63345	790.5	0.636675	774.5	-0.03345	2.0902e-34
C_Npas4	2347	0.70272	461	0.70648	463	-0.03359	1.93511e-27
C_Nr1H2	9448.67	0.4189	1056.83	0.423083	1038.17	-0.0410083	6.85276e-30
C_Nr1h3::Rxra	9653	0.37418	918	0.37646	886	-0.00776	7.25037e-14
C_Nr2e1	11290	0.33392	921	0.33476	890	0.01579	1.82453e-31
C_Nr2e3	4784	0.41028	544	0.41128	536	0.02151	6.68034e-28
C_Nrf1	11128	1.57206	5889	1.5796	5859	0.03348	2.18233e-59
C_ONECUT1	9343.5	0.293173	480.25	0.292045	471	0.0464475	5.62032e-38
C_ONECUT2	2064	0.41644	207	0.41664	194	0.02942	6.24754e-26
C_OSR1	5038	0.50932	748	0.51356	759	-0.01675	3.09314e-23
C_OSR2	14893	0.4921	2085	0.49396	2046	-0.00036	0.526866
C_OTX2	6024.67	0.379538	570.889	0.378261	534.778	0.0179033	0.0128847
C_OVOL1	1813.5	0.666805	324	0.66632	320.5	0.03264	2.58911e-08
C_PAX1	2630.33	0.73155	549	0.733047	533.333	-0.000886667	0.0262041
C_PAX3	3054	0.50397	426	0.50784	420	0.0001	0.471563
C_PAX5	4007	0.83033	998	0.8431	989	-0.03193	3.74064e-39
C_PAX6	5171	0.3797	501	0.38102	481	-0.00378	0.000112855
C_PBX1	7500	0.49238	794	0.49626	788	0.0055	6.13021e-08
C_PBX3	12465	0.58889	1949.5	0.5949	1908	-0.045535	3.20393e-70
C_PHOX2B	16402.3	0.23618	728	0.23433	685.333	0.04635	1.3868e-66
C_PLAG1	14996	0.7568	3504	0.76686	3507	-0.05428	1.79321e-79
C_PLAGL2	8020	0.60223	1477	0.60782	1451	-0.03011	1.32159e-51
C_POU2F1::SOX2	17206	0.25722	919	0.25457	868	0.0522	3.85844e-85
C_POU3F3	15069.8	0.318766	1042.8	0.316656	991.3	0.045431	2.12609e-64
C_POU4F3	16425	0.236267	708.333	0.2356	703	0.03307	2.04378e-62
C_POU6F2	7937.5	0.306415	531	0.305765	522	0.01645	6.52612e-18
C_PPARA::RXRA	10657	0.38731	1077	0.3898	1069	0.00023	0.930061
C_PPARD	9523.38	0.501127	1347.38	0.506776	1363.38	-0.0325413	3.3382e-46
C_PPARG	7441	0.3912	785	0.394	739	-0.01087	2.12195e-15
C_PRDM1	23500	0.40401	2591	0.40441	2504	0.00855	7.1976e-25
C_PRDM9	44460	0.67971	9371	0.68464	9274	-0.02381	5.03339e-71
C_PROX1	3743	0.51936	536	0.51974	526	0.02493	1.68588e-24
C_Pax7	9973.5	0.242785	448	0.2419	430	0.03933	2.19132e-45
C_Plagl1	15803	0.7323	3448	0.73724	3448	-0.02594	7.3282e-61
C_Pou5f1::Sox2	19804	0.27501	1153	0.27274	1120	0.04594	5.60629e-88
C_Pparg::Rxra	16838	0.47256	2213	0.47978	2224	-0.04349	1.90092e-78
C_Prdm14	6543	0.43408	736	0.43683	725	0.00275	0.00166424
C_Prdm15	13532	0.43279	1604	0.4333	1595	0.00828	4.04606e-16
C_Prdm4	10599	0.4161	1199	0.41702	1190	0.00281	0.0147049
C_Prdm5	15794	0.44895	1957	0.45088	1903	-0.00406	1.66215e-06
C_Ptf1A	9819	0.39186	1001	0.395945	1003	-0.04277	7.55667e-62
C_RARA	9124	0.36684	837	0.36841	803	-0.00941	2.7356e-14
C_RARA::RXRA	8745	0.45706	1106	0.46052	1088	-0.03429	8.87961e-55
C_RARA::RXRG	8131	0.50173	1122	0.50978	1105	-0.05977	2.56758e-76
C_RBPJ	15351	0.54128	2425	0.54558	2411	-0.01864	9.80141e-41
C_REL	7612	0.578845	1315	0.58277	1313.5	-0.00735	0.443392
C_RELB	6986	0.49113	968	0.49527	963	0.00204	0.00423183
C_REST	11445	0.52623	1798	0.5305	1807	-0.00915	2.31043e-15
C_RFX2	4570.25	0.873835	1207.5	0.873638	1195	0.05858	1.88975e-49
C_RFX4	2906	0.8188	760	0.81855	743	0.0257	5.86612e-22
C_RFX7	4173	0.73712	953	0.73643	924	0.04079	3.9802e-47
C_RORA	7559	0.362027	694.667	0.363233	676.333	-0.00536667	1.59314e-10
C_RORB	6797	0.36265	600	0.36404	583	-0.00613	2.04037e-07
C_RREB1	23021	0.5704	3940	0.57594	3931	-0.03168	1.13563e-69
C_RUNX3	10655	0.39907	1108	0.39491	1073	0.07362	2.52013e-93
C_RXRA::VDR	4954	0.4821	675	0.48506	654	-0.00199	0.287018
C_RXRG	4211.25	0.58092	721.75	0.588015	716.25	-0.029875	3.55136e-17
C_Rarb	8833.6	0.399294	913.6	0.403396	898	-0.031936	7.89524e-21
C_Rarg	9723	0.42507	1149	0.42859	1104	-0.02262	7.84289e-42
C_Rfx6	8005	0.64635	1541	0.64868	1523	0.01391	1.35004e-21
C_Rhox11	7627	0.35185	673	0.35209	658	0.02732	1.21429e-43
C_SATB1	12642	0.24507	574	0.2459	550	0.02412	1.29604e-48
C_SCRT1	8511	0.386575	857.5	0.38758	833	-0.010985	4.36793e-09
C_SIX2	9639	0.372637	914.667	0.37372	876.667	0.00396667	0.0990189
C_SMAD3	2495.5	0.486635	317	0.49323	323.5	-0.047925	1.74598e-35
C_SOX12	4604	0.41689	527	0.4183	515	0.01196	8.67814e-15
C_SOX14	5301	0.37049	482	0.36991	475	0.02085	3.28702e-25
C_SOX15	16734	0.327265	1292	0.32678	1275.5	0.03588	3.53219e-59
C_SOX2	8322.67	0.353803	714	0.355983	700	0.00881	1.89976e-07
C_SOX21	8822	0.31465	604	0.31459	586	0.01953	4.38965e-23
C_SOX4	16734.7	0.37033	1595.67	0.370617	1558	0.0247833	5.02846e-28
C_SOX8	9127.2	0.344014	747.8	0.34367	728.4	0.021644	3.02625e-16
C_SP3	28516	1.49947	12893	1.516	12965.4	-0.029364	1.52311e-47
C_SP5	41453	0.85686	11434	0.86582	11439	-0.04897	5.9312e-100
C_SPDEF	4191	1.0668	1475	1.0656	1457	0.02225	9.25759e-33
C_SPIC	16859	0.41884	1910	0.41648	1837	0.05374	2.22158e-93
C_SREBF1	7720.5	0.530085	1132	0.53576	1121	-0.04332	1.06785e-57
C_SREBF2	4405	0.816435	914	0.822245	909	-0.03959	1.46097e-31
C_SRF	4206	0.42988	479	0.4279	460	-0.01327	7.28938e-12
C_SRY	14629	0.28638	935	0.28393	882	0.05469	1.21609e-88
C_STAT1::STAT2	30930	0.34276	2737	0.33991	2668	0.06139	1.67335e-105
C_Six3	5545	0.29924	357	0.29953	352	0.00508	2.56613e-05
C_Smad4	8086.5	0.480975	1106.5	0.483935	1102.5	-0.00132	0.00169487
C_Spi1	32209.5	0.478175	4323	0.476195	4193.5	0.03653	4.23231e-84
C_Spz1	7493	0.45493	963	0.45745	948	-0.01946	1.48807e-27
C_Stat2	42717	0.30706	3173	0.30397	3058	0.05393	2.06448e-109
C_Stat4	14778.7	0.452317	1854.33	0.45534	1838.33	0.00338333	1.53527e-06
C_Stat5a	13128	0.41577	1521	0.41869	1493	-0.01333	1.73762e-27
C_Stat5b	14733	0.44469	1804.5	0.448115	1782.5	-0.007965	2.92863e-13
C_Stat6	13523	0.32862	1087	0.32791	1054	0.02856	1.46183e-54
C_TAL1::TCF3	8580	0.41728	998	0.4139	972	0.032	6.5907e-46
C_TBP	9433	0.38321	844	0.38227	845	0.03657	1.02099e-57
C_TBX19	3824.5	0.35568	337.5	0.35697	340	0.004975	0.339058
C_TBX3	9149.25	0.39564	953.375	0.398296	957.25	0.00669625	0.0725366
C_TBX4	7445	0.44103	898.8	0.446374	912.4	-0.0339	3.35005e-25
C_TCF21	4047	0.41683	466	0.41989	462	-0.00898	8.01055e-08
C_TCF7	10702	0.3648	962	0.36349	960	0.02567	6.31169e-51
C_TCF7L1	14108	0.35357	1280	0.35254	1247	0.03553	2.18558e-65
C_TCFL5	6432	1.3354	2891	1.33495	2867	0.0488	9.29925e-60
C_TEAD4	9042	0.37472	842.25	0.376915	811.25	-0.001405	0.0732389
C_TFAP2A	9836.71	0.698443	2090.29	0.70314	2102.57	-0.00809571	0.127828
C_TFAP2C	7430.67	0.739927	1710	0.74467	1697.67	0.00853667	1.36988e-07
C_TFAP4	6227	0.441425	822.5	0.43987	809	-0.002395	0.414145
C_TFAP4::FLI1	11045	0.57692	2009	0.57773	1978	-0.00469	2.67289e-06
C_TFCP2	2799	0.50128	421	0.5012	418	0.02912	3.27967e-27
C_TGIF2LX	5997.2	0.427384	690.8	0.428556	664.8	0.007288	0.00105041
C_THAP1	17331	0.57059	2941	0.57605	2910	-0.03144	1.1895e-69
C_THRA	13453	0.45047	1671	0.45342	1624	-0.02757	4.00076e-61
C_THRB	6532.5	0.5009	914.5	0.506015	906	-0.02989	1.31208e-34
C_TP53	3730	0.48109	494	0.4821	495	0.012	4.99763e-09
C_TP63	3857	0.51295	554	0.51332	547	0.02462	1.09427e-27
C_TP73	3845	0.5079	543	0.50964	540	0.00781	2.41275e-05
C_Tcf21	8427.5	0.467425	1133.5	0.46545	1095.5	0.03045	4.62768e-27
C_Tfcp2l1	10080	0.57064	1749	0.57756	1726	-0.03063	9.4604e-51
C_Thap11	10265	0.89263	2718	0.89897	2698	-0.00758	1.57857e-12
C_VAX1	5916	0.300171	366.333	0.301651	359	-0.00440556	0.0097026
C_VAX2	5606.21	0.305125	345.132	0.305528	340.132	0.0137517	0.0540109
C_VENTX	4481	0.38182	415	0.38389	409	0.00626	2.9917e-10
C_VEZF1	4620	0.65738	988	0.66605	1000	-0.05443	8.55508e-61
C_Wt1	30732	0.87131	8559	0.87597	8556	-0.01297	1.59525e-42
C_XBP1	2920	0.86757	766	0.87008	762	-0.01434	2.23916e-11
C_YY2	5806	1.24726	2647	1.24635	2653	0.04269	1.38125e-54
C_Yy1	14525	0.53297	2341	0.53384	2297	0.01737	2.15385e-34
C_ZBED1	988	0.92482	278	0.92143	276	0.06378	4.35115e-40
C_ZBED2	3172	0.67037	682	0.66994	669	0.05776	4.23795e-57
C_ZBTB12	8549	0.48602	1185	0.48771	1163	-0.00397	0.0147179
C_ZBTB14	12121	1.24431	4973	1.24558	4953	0.03449	3.04688e-60
C_ZBTB18	12041	0.401325	1334.5	0.400825	1306	0.002505	0.436674
C_ZBTB26	14500	0.39891	1548	0.40033	1502	-0.00519	2.64311e-07
C_ZBTB32	7078	0.30597	524	0.30612	501	0.01451	7.13663e-24
C_ZBTB33	3576	1.31015	1537	1.30721	1519	0.04399	5.88103e-44
C_ZBTB6	13113	0.5434	2070	0.54629	2053	-0.0287	4.38714e-53
C_ZBTB7B	4643	0.64389	916	0.64475	883.5	0.01151	1.53194e-12
C_ZFP14	23917	0.63714	4625	0.64241	4629	-0.0296	2.73344e-60
C_ZFP42	10910	0.72445	2651	0.72364	2641	0.0189	1.9306e-36
C_ZFP57	2917	0.86966	853	0.87259	840	0.03795	4.9166e-37
C_ZIC1	8455.33	0.769163	2049.67	0.774487	2082.67	-0.0343933	7.00566e-47
C_ZIM3	26367	0.3184	2098	0.31578	1982	0.04992	9.6138e-90
C_ZKSCAN1	5421	0.4926	715	0.49962	722	-0.03082	3.20281e-39
C_ZKSCAN3	8730	0.59281	1501	0.59794	1478	-0.01951	2.8879e-31
C_ZKSCAN5	25152	0.59092	4358	0.59522	4353	-0.01645	2.03398e-50
C_ZNF135	19067	0.47474	2470	0.47673	2407	-0.01141	3.22132e-23
C_ZNF136	9771	0.3181	733	0.32021	725	-0.00625	1.2052e-09
C_ZNF140	10134	0.4969	1387	0.4993	1352	0.00123	0.00174948
C_ZNF148	38236.5	0.984825	12449.5	0.995345	12475	-0.04769	6.43881e-90
C_ZNF16	12778	0.50673	1786	0.51261	1787	-0.02741	2.14403e-50
C_ZNF189	15085	0.44454	1888	0.44604	1843	-0.00496	1.85825e-12
C_ZNF211	8166	0.24652	389	0.2445	366	0.04051	2.34573e-58
C_ZNF214	9098	0.35297	788	0.35261	749	0.01564	4.11429e-31
C_ZNF24	13014	0.32709	967	0.32861	957	0.00149	0.559544
C_ZNF257	26548	0.65311	5142	0.65895	5102	-0.03654	5.80703e-82
C_ZNF263	30005	0.74706	7028	0.75399	6985	-0.03846	9.02539e-84
C_ZNF274	7962	0.42111	903	0.42199	887	-0.00785	1.79066e-10
C_ZNF281	46740	1.04362	15418	1.05413	15470	-0.03694	9.48098e-96
C_ZNF282	8611	0.46214	1105	0.46417	1082	-0.01385	7.48288e-23
C_ZNF317	14928	0.39842	1633	0.39777	1578	0.00363	2.0064e-08
C_ZNF320	21492	0.71769	4690	0.72497	4656	-0.03773	5.03776e-75
C_ZNF324	12649	0.41542	1425	0.41687	1397	0.01024	4.41554e-19
C_ZNF331	15079	0.55165	2482	0.55571	2450	-0.02366	6.92146e-50
C_ZNF341	10531	0.53383	1653	0.53559	1617	0.01595	1.07358e-29
C_ZNF343	8669	0.81367	2223	0.81732	2186	0.00088	0.0202536
C_ZNF354A	38897	0.22848	1616	0.2256	1534	0.0616	1.59209e-107
C_ZNF354C	12159	0.42392	1346	0.42772	1356	-0.02302	1.48964e-47
C_ZNF382	9159	0.39646	953	0.39501	944	0.01413	1.33235e-23
C_ZNF384	30195	0.266	1738	0.26282	1687	0.07137	4.11791e-110
C_ZNF410	6440	0.36099	585	0.36479	588	-0.01455	3.35297e-20
C_ZNF416	12390	0.49066	1749	0.4946	1718	-0.00748	5.12678e-12
C_ZNF418	16279	0.38083	1668	0.37986	1597	0.01559	2.92227e-34
C_ZNF449	12057	0.66441	2442	0.6723	2425	-0.01944	2.84986e-37
C_ZNF454	19933	0.7387	4697	0.74235	4644	0.01014	2.93622e-25
C_ZNF460	35357	0.77022	8573	0.77294	8462	0.00637	6.90869e-18
C_ZNF528	11895	0.48788	1640	0.49013	1618	-0.0138	9.58444e-30
C_ZNF530	31694	0.82033	7942	0.83007	7979	-0.03291	3.74244e-83
C_ZNF549	16922	0.55225	2844	0.55758	2853	-0.01033	5.94342e-25
C_ZNF574	9805	0.78556	2368	0.7957	2349	-0.02601	7.77278e-47
C_ZNF582	11766	0.3736	1122	0.37377	1121	0.02368	4.1106e-46
C_ZNF610	22507	1.06664	8179	1.06696	8111	0.03579	1.94269e-72
C_ZNF652	10992	0.34975	978	0.34799	925	0.03747	4.43508e-62
C_ZNF667	9055	0.39497	966	0.39659	944	-0.0087	1.35376e-11
C_ZNF669	4099	0.79839	972	0.80894	987	-0.02599	2.2772e-32
C_ZNF675	14491	0.39113	1500	0.3917	1473	0.01014	4.11204e-19
C_ZNF680	20090	0.3214	1541	0.32127	1479	0.02699	4.25306e-61
C_ZNF682	12873	0.88839	3342	0.89968	3348	-0.02346	2.77887e-47
C_ZNF684	10481	0.55915	1669	0.56719	1627	-0.03409	5.85193e-55
C_ZNF692	10889	0.66593	2193	0.66909	2176	-0.01168	2.91306e-21
C_ZNF701	24843	0.63126	4788	0.63706	4757	-0.02828	1.49878e-64
C_ZNF707	13104	0.60627	2321	0.6133	2326	-0.03974	2.65066e-72
C_ZNF708	11946	0.5674	2007	0.57003	1979	-0.02747	1.31467e-51
C_ZNF740	15224	0.8371	4013	0.84834	4053	-0.06011	3.34682e-89
C_ZNF75D	10647	0.46924	1425	0.47254	1392	-0.02705	3.46383e-44
C_ZNF76	8989	0.82304	2203.5	0.83	2193.5	-0.021555	9.70831e-35
C_ZNF768	19542	0.49553	2671	0.50098	2687	-0.045	2.4352e-75
C_ZNF784	3467	0.51999	525	0.52672	520	-0.03274	6.75832e-34
C_ZNF8	8866	0.2679	480	0.26589	455	0.03774	2.44937e-63
C_ZNF816	12054	0.56266	1956	0.56918	1926	-0.03619	1.41341e-60
C_ZNF85	10472	0.3571	971	0.35561	916	0.0069	4.71756e-15
C_ZNF93	23214	0.90511	7639	0.90249	7500	0.0421	1.70951e-80
C_ZSCAN29	3245	0.533	500	0.53592	494	-0.006	0.00708383
C_ZSCAN31	6130	0.53427	958	0.53424	935	0.01277	8.79643e-14
C_ZSCAN4	12624	0.40428	1416	0.40676	1390	-0.03969	2.11495e-62
C_Zfp335	11836	0.46716	1557	0.46962	1541	-0.02321	4.39353e-41
C_Zfx	21838	0.97012	6604	0.97521	6542	0.02945	9.4523e-62
C_Zic2	18431.3	0.547013	3055.33	0.553	3045.33	-0.0498833	8.61192e-81
C_Znf423	6817	0.5672	1123	0.57312	1111	-0.03617	2.23199e-52

## Sheet: EGR1 Sensitive Co-factor Enrich
Motif Name	Consensus	P-value	Log P-value	q-value (Benjamini)	# of Target Sequences with Motif(of 2371)	% of Target Sequences with Motif	# of Background Sequences with Motif(of 1423)	% of Background Sequences with Motif
CTCF(Zf)/CD4+-CTCF-ChIP-Seq(Barski_et_al.)/Homer	AYAGTGCCMYCTRGTGGCCA	1e-131	-302.5	0	528	0.2227	95.2	0.0669
BORIS(Zf)/K562-CTCFL-ChIP-Seq(GSE32465)/Homer	CNNBRGCGCCCCCTGSTGGC	1e-102	-235.4	0	541	0.2282	118.4	0.0832
Bcl11a(Zf)/HSPC-BCL11A-ChIP-Seq(GSE104676)/Homer	TYTGACCASWRG	1e-16	-38.48	0	311	0.1312	114.8	0.0807
HNF6(Homeobox)/Liver-Hnf6-ChIP-Seq(ERP000394)/Homer	NTATYGATCH	1e-13	-32.08	0	86	0.0363	20.9	0.0147
REST-NRSF(Zf)/Jurkat-NRSF-ChIP-Seq/Homer	GGMGCTGTCCATGGTGCTGA	1e-12	-29.51	0	29	0.0122	3.9	0.0027
ZEB1(Zf)/PDAC-ZEB1-ChIP-Seq(GSE64557)/Homer	VCAGGTRDRY	1e-12	-28.29	0	443	0.1868	191.5	0.1346
ZEB2(Zf)/SNU398-ZEB2-ChIP-Seq(GSE103048)/Homer	GNMCAGGTGTGC	1e-11	-27.27	0	242	0.1021	91.1	0.064
Cux2(Homeobox)/Liver-Cux2-ChIP-Seq(GSE35985)/Homer	HNRAATCAAT	1e-11	-25.61	0	60	0.0253	13.7	0.0096
E2A(bHLH),near_PU.1/Bcell-PU.1-ChIP-Seq(GSE21512)/Homer	NVCACCTGBN	1e-09	-22.38	0	397	0.1674	175.1	0.1231
CTCF-SatelliteElement(Zf?)/CD4+-CTCF-ChIP-Seq(Barski_et_al.)/Homer	TGCAGTTCCMVNWRTGGCCA	1e-08	-18.67	0	39	0.0164	8.7	0.0061
Snail1(Zf)/LS174T-SNAIL1.HA-ChIP-Seq(GSE127183)/Homer	TRCACCTGCY	1e-07	-17.96	0	252	0.1063	106.8	0.075
NRF(NRF)/Promoter/Homer	STGCGCATGCGC	1e-07	-17.87	0	22	0.0093	3.3	0.0023
E2F(E2F)/Hela-CellCycle-Expression/Homer	TTSGCGCGAAAA	1e-06	-15.4	0	12	0.0051	1.9	0.0014
Ptf1a(bHLH)/Panc1-Ptf1a-ChIP-Seq(GSE47459)/Homer	ACAGCTGTTN	1e-06	-14.64	0	841	0.3547	437.9	0.3078
HEB(bHLH)/mES-Heb-ChIP-Seq(GSE53233)/Homer	VCAGCTGBNN	1e-05	-13.81	0	652	0.275	332	0.2333
Tcf12(bHLH)/GM12878-Tcf12-ChIP-Seq(GSE32465)/Homer	VCAGCTGYTG	1e-05	-12.52	0.0001	370	0.1561	177.8	0.1249
Slug(Zf)/Mesoderm-Snai2-ChIP-Seq(GSE61475)/Homer	SNGCACCTGCHS	1e-05	-11.73	0.0002	175	0.0738	75.7	0.0532
PPARa(NR),DR1/Liver-Ppara-ChIP-Seq(GSE47954)/Homer	VNAGGKCAAAGGTCA	1e-05	-11.63	0.0002	276	0.1164	128.5	0.0903
Ronin(THAP)/ES-Thap11-ChIP-Seq(GSE51522)/Homer	RACTACAACTCCCAGVAKGC	0.0001	-11.44	0.0002	14	0.0059	2.4	0.0017
NeuroD1(bHLH)/Islet-NeuroD1-ChIP-Seq(GSE30298)/Homer	GCCATCTGTT	0.0001	-11.27	0.0003	312	0.1316	148.3	0.1042
Ascl1(bHLH)/NeuralTubes-Ascl1-ChIP-Seq(GSE55840)/Homer	NNVVCAGCTGBN	0.0001	-10.71	0.0005	532	0.2244	271.9	0.1911
E2A(bHLH)/proBcell-E2A-ChIP-Seq(GSE21978)/Homer	DNRCAGCTGY	0.0001	-10.12	0.0008	467	0.197	236.8	0.1665
Tbx20(T-box)/Heart-Tbx20-ChIP-Seq(GSE29636)/Homer	GGTGYTGACAGS	0.0001	-9.604	0.0013	60	0.0253	21.9	0.0154
HNF4a(NR),DR1/HepG2-HNF4a-ChIP-Seq(GSE25021)/Homer	CARRGKBCAAAGTYCA	0.001	-9.15	0.0019	113	0.0477	47.7	0.0335
Elk1(ETS)/Hela-Elk1-ChIP-Seq(GSE31477)/Homer	HACTTCCGGY	0.001	-8.877	0.0024	134	0.0565	58	0.0408
Hnf6b(Homeobox)/LNCaP-Hnf6b-ChIP-Seq(GSE106305)/Homer	TATTGAYY	0.001	-8.715	0.0028	151	0.0637	67.9	0.0477
ZNF264(Zf)/HEK293-ZNF264.GFP-ChIP-Seq(GSE58341)/Homer	RGGGCACTAACY	0.001	-8.368	0.0038	188	0.0793	87.7	0.0616
Stat3+il21(Stat)/CD4-Stat3-ChIP-Seq(GSE19198)/Homer	SVYTTCCNGGAARB	0.001	-8.165	0.0045	157	0.0662	71.9	0.0505
GRE(NR),IR3/RAW264.7-GRE-ChIP-Seq(Unpublished)/Homer	VAGRACAKWCTGTYC	0.001	-8.106	0.0046	53	0.0224	19.3	0.0136
EBNA1(EBV-virus)/Raji-EBNA1-ChIP-Seq(GSE30709)/Homer	GGYAGCAYDTGCTDCCCNNN	0.001	-7.989	0.005	8	0.0034	1.4	0.001
RFX(HTH)/K562-RFX3-ChIP-Seq(SRA012198)/Homer	CGGTTGCCATGGCAAC	0.001	-7.708	0.0063	25	0.0105	7.8	0.0054
Unknown-ESC-element(?)/mES-Nanog-ChIP-Seq(GSE11724)/Homer	CACAGCAGGGGG	0.001	-7.614	0.0068	283	0.1194	140.2	0.0985
TR4(NR),DR1/Hela-TR4-ChIP-Seq(GSE24685)/Homer	GAGGTCAAAGGTCA	0.001	-7.561	0.0069	32	0.0135	10.8	0.0076
HOXA1(Homeobox)/mES-Hoxa1-ChIP-Seq(SRP084292)/Homer	TGATKGATGR	0.001	-7.425	0.0077	56	0.0236	21.3	0.015
Ascl2(bHLH)/ESC-Ascl2-ChIP-Seq(GSE97712)/Homer	SSRGCAGCTGCH	0.001	-7.185	0.0095	362	0.1527	185	0.1301
Brachyury(T-box)/Mesoendoderm-Brachyury-ChIP-exo(GSE54963)/Homer	ANTTMRCASBNNNGTGYKAAN	0.001	-7.175	0.0095	70	0.0295	28.5	0.0201
OCT4-SOX2-TCF-NANOG(POU,Homeobox,HMG)/mES-Oct4-ChIP-Seq(GSE11431)/Homer	ATTTGCATAACAATG	0.001	-7.093	0.0096	29	0.0122	9.3	0.0065
Rfx2(HTH)/LoVo-RFX2-ChIP-Seq(GSE49402)/Homer	GTTGCCATGGCAACM	0.001	-7.093	0.0096	29	0.0122	9.8	0.0069
Rbpj1(?)/Panc1-Rbpj1-ChIP-Seq(GSE47459)/Homer	HTTTCCCASG	0.001	-7.02	0.01	329	0.1388	167.2	0.1175
Tbr1(T-box)/Cortex-Tbr1-ChIP-Seq(GSE71384)/Homer	AAGGTGTKAA	0.01	-6.773	0.0125	326	0.1375	166.3	0.1169
Sp1(Zf)/Promoter/Homer	GGCCCCGCCCCC	0.01	-6.73	0.0128	85	0.0358	36.6	0.0257
Zic2(Zf)/ESC-Zic2-ChIP-Seq(SRP197560)/Homer	CHCAGCRGGRGG	0.01	-6.603	0.0141	202	0.0852	98.7	0.0693
TEAD3(TEA)/HepG2-TEAD3-ChIP-Seq(Encode)/Homer	TRCATTCCAG	0.01	-6.448	0.0161	227	0.0957	112.4	0.079
Elk4(ETS)/Hela-Elk4-ChIP-Seq(GSE31477)/Homer	NRYTTCCGGY	0.01	-6.246	0.0193	128	0.054	59.8	0.042
GATA3(Zf),DR8/iTreg-Gata3-ChIP-Seq(GSE20898)/Homer	AGATSTNDNNDSAGATAASN	0.01	-6.214	0.0195	13	0.0055	3.9	0.0027
PU.1-IRF(ETS:IRF)/Bcell-PU.1-ChIP-Seq(GSE21512)/Homer	MGGAAGTGAAAC	0.01	-6.066	0.0221	301	0.127	154.3	0.1084
GFY-Staf(?,Zf)/Promoter/Homer	RACTACAATTCCCAGAAKGC	0.01	-6.027	0.0225	18	0.0076	5.3	0.0037
PR(NR)/T47D-PR-ChIP-Seq(GSE31130)/Homer	VAGRACAKNCTGTBC	0.01	-5.924	0.0244	515	0.2172	277	0.1947
GFY(?)/Promoter/Homer	ACTACAATTCCC	0.01	-5.684	0.0304	20	0.0084	6.4	0.0045
Pitx1:Ebox(Homeobox,bHLH)/Hindlimb-Pitx1-ChIP-Seq(GSE41591)/Homer	YTAATTRAWWCCAGATGT	0.01	-5.616	0.0319	44	0.0186	18	0.0126
BHLHA15(bHLH)/NIH3T3-BHLHB8.HA-ChIP-Seq(GSE119782)/Homer	NAMCAGCTGK	0.01	-5.609	0.0319	438	0.1847	233.2	0.1639
Zfp809(Zf)/ES-Zfp809-ChIP-Seq(GSE70799)/Homer	GGGGCTYGKCTGGGA	0.01	-5.599	0.0319	80	0.0337	35.4	0.0248
Stat3(Stat)/mES-Stat3-ChIP-Seq(GSE11431)/Homer	CTTCCGGGAA	0.01	-5.537	0.0326	101	0.0426	46.8	0.0329
Zfp57(Zf)/H1-ZFP57.HA-ChIP-Seq(GSE115387)/Homer	NANTGCSGCA	0.01	-5.522	0.0326	70	0.0295	30.8	0.0216
Erra(NR)/HepG2-Erra-ChIP-Seq(GSE31477)/Homer	CAAAGGTCAG	0.01	-5.507	0.0326	659	0.2779	361.1	0.2538
HOXA2(Homeobox)/mES-Hoxa2-ChIP-Seq(Donaldson_et_al.)/Homer	GYCATCMATCAT	0.01	-5.435	0.0341	22	0.0093	7.2	0.005
TEAD1(TEAD)/HepG2-TEAD1-ChIP-Seq(Encode)/Homer	CYRCATTCCA	0.01	-5.378	0.0355	195	0.0822	97.4	0.0684
Zic3(Zf)/mES-Zic3-ChIP-Seq(GSE37889)/Homer	GGCCYCCTGCTGDGH	0.01	-5.349	0.0359	283	0.1194	146.9	0.1032
ETS:E-box(ETS,bHLH)/HPC7-Scl-ChIP-Seq(GSE22178)/Homer	AGGAARCAGCTG	0.01	-5.249	0.039	24	0.0101	9	0.0063
Pax8(Paired,Homeobox)/Thyroid-Pax8-ChIP-Seq(GSE26938)/Homer	GTCATGCHTGRCTGS	0.01	-5.234	0.039	117	0.0493	55.4	0.0389
CUX1(Homeobox)/K562-CUX1-ChIP-Seq(GSE92882)/Homer	TATCGATNAN	0.01	-5.095	0.044	109	0.046	51.6	0.0363
STAT4(Stat)/CD4-Stat4-ChIP-Seq(GSE22104)/Homer	NYTTCCWGGAAR	0.01	-5.054	0.0451	179	0.0755	89.9	0.0632
Pax7(Paired,Homeobox),longest/Myoblast-Pax7-ChIP-Seq(GSE25064)/Homer	NTAATTDGCYAATTANNWWD	0.01	-4.921	0.0507	6	0.0025	1.8	0.0013
NF1:FOXA1(CTF,Forkhead)/LNCAP-FOXA1-ChIP-Seq(GSE27824)/Homer	WNTGTTTRYTTTGGCA	0.01	-4.916	0.0507	9	0.0038	2.6	0.0019
THRb(NR)/HepG2-THRb.Flag-ChIP-Seq(Encode)/Homer	GGTCACCTGAGGTCA	0.01	-4.86	0.0522	234	0.0987	120.1	0.0844
MyoG(bHLH)/C2C12-MyoG-ChIP-Seq(GSE36024)/Homer	AACAGCTG	0.01	-4.755	0.0572	338	0.1426	180	0.1265
Hoxd10(Homeobox)/ChickenMSG-Hoxd10.Flag-ChIP-Seq(GSE86088)/Homer	GGCMATGAAA	0.01	-4.738	0.0572	228	0.0962	117.7	0.0827
ZNF675(Zf)/HEK293-ZNF675.GFP-ChIP-Seq(GSE58341)/Homer	ARGAGGMCAAAATGW	0.01	-4.718	0.0575	38	0.016	15.2	0.0107
ELF1(ETS)/Jurkat-ELF1-ChIP-Seq(SRA014231)/Homer	AVCCGGAAGT	0.01	-4.718	0.0575	141	0.0595	69.7	0.049
TEAD(TEA)/Fibroblast-PU.1-ChIP-Seq(Unpublished)/Homer	YCWGGAATGY	0.01	-4.718	0.0575	141	0.0595	69.3	0.0487
Srebp2(bHLH)/HepG2-Srebp2-ChIP-Seq(GSE31477)/Homer	CGGTCACSCCAC	0.01	-4.662	0.0583	48	0.0202	20.6	0.0145
AR-halfsite(NR)/LNCaP-AR-ChIP-Seq(GSE27824)/Homer	CCAGGAACAG	0.01	-4.612	0.0604	1052	0.4437	597.6	0.42
Nanog(Homeobox)/mES-Nanog-ChIP-Seq(GSE11724)/Homer	RGCCATTAAC	0.01	-4.609	0.0604	1015	0.4281	575.5	0.4045
Zac1(Zf)/Neuro2A-Plagl1-ChIP-Seq(GSE75942)/Homer	HAWGRGGCCM	0.1	-4.578	0.0608	895	0.3775	504.8	0.3548
Tbx21(T-box)/GM12878-TBX21-ChIP-Seq(Encode)/Homer	AGGTGTGAAA	0.1	-4.576	0.0608	220	0.0928	113.9	0.0801
Tbx6(T-box)/ESC-Tbx6-ChIP-Seq(GSE93524)/Homer	DAGGTGTBAA	0.1	-4.374	0.0726	274	0.1156	144.7	0.1017
Tcf21(bHLH)/ArterySmoothMuscle-Tcf21-ChIP-Seq(GSE61369)/Homer	NAACAGCTGG	0.1	-4.37	0.0726	311	0.1312	165.5	0.1163
GRE(NR),IR3/A549-GR-ChIP-Seq(GSE32465)/Homer	NRGVACABNVTGTYCY	0.1	-4.328	0.0741	31	0.0131	13	0.0091
Six4(Homeobox)/MCF7-SIX4-ChIP-Seq(Encode)/Homer	TGWAAYCTGABACCB	0.1	-4.295	0.0756	11	0.0046	3.2	0.0023
PRDM9(Zf)/Testis-DMC1-ChIP-Seq(GSE35498)/Homer	ADGGYAGYAGCATCT	0.1	-4.247	0.0783	139	0.0586	69.5	0.0489
Atoh1(bHLH)/Cerebellum-Atoh1-ChIP-Seq(GSE22111)/Homer	VNRVCAGCTGGY	0.1	-4.245	0.0783	354	0.1493	190.1	0.1336
Bcl6(Zf)/Liver-Bcl6-ChIP-Seq(GSE31578)/Homer	NNNCTTTCCAGGAAA	0.1	-4.1	0.0885	260	0.1097	137.4	0.0966
ELF3(ETS)/PDAC-ELF3-ChIP-Seq(GSE64557)/Homer	ANCAGGAAGT	0.1	-4.019	0.0949	217	0.0915	113.3	0.0797
EBF(EBF)/proBcell-EBF-ChIP-Seq(GSE21978)/Homer	DGTCCCYRGGGA	0.1	-3.975	0.098	56	0.0236	25.3	0.0178
Twist2(bHLH)/Myoblast-Twist2.Ty1-ChIP-Seq(GSE127998)/Homer	MCAGCTGBYH	0.1	-3.971	0.098	532	0.2244	294.6	0.2071
p73(p53)/Trachea-p73-ChIP-Seq(PRJNA310161)/Homer	NRRRCAWGTCCDGRCATGYY	0.1	-3.957	0.098	13	0.0055	4.6	0.0033
STAT1(Stat)/HelaS3-STAT1-ChIP-Seq(GSE12782)/Homer	NATTTCCNGGAAAT	0.1	-3.906	0.1013	50	0.0211	22.4	0.0157
DUX4(Homeobox)/Myoblasts-DUX4.V5-ChIP-Seq(GSE75791)/Homer	NWTAAYCYAATCAWN	0.1	-3.873	0.1013	8	0.0034	2.4	0.0017
Pax7(Paired,Homeobox)/Myoblast-Pax7-ChIP-Seq(GSE25064)/Homer	TAATCAATTA	0.1	-3.873	0.1013	8	0.0034	2.8	0.002
ZNF16(Zf)/HEK293-ZNF16.GFP-ChIP-Seq(GSE58341)/Homer	MACCTTCYATGGCTCCCTAKTGCCY	0.1	-3.873	0.1013	8	0.0034	2.7	0.0019
ZNF41(Zf)/HEK293-ZNF41.GFP-ChIP-Seq(GSE58341)/Homer	CCTCATGGTGYCYTWYTCCCTTGTG	0.1	-3.873	0.1013	8	0.0034	2.4	0.0017
Tgif2(Homeobox)/mES-Tgif2-ChIP-Seq(GSE55404)/Homer	TGTCANYT	0.1	-3.859	0.1013	917	0.3868	521.8	0.3667
PGR(NR)/EndoStromal-PGR-ChIP-Seq(GSE69539)/Homer	AAGAACATWHTGTTC	0.1	-3.821	0.1032	38	0.016	16.6	0.0117
E2F4(E2F)/K562-E2F4-ChIP-Seq(GSE31477)/Homer	GGCGGGAAAH	0.1	-3.815	0.1032	82	0.0346	39.5	0.0278
RXR(NR),DR1/3T3L1-RXR-ChIP-Seq(GSE13511)/Homer	TAGGGCAAAGGTCA	0.1	-3.719	0.1118	298	0.1257	160.2	0.1126
SCRT1(Zf)/HEK293-SCRT1.eGFP-ChIP-Seq(Encode)/Homer	GCAACAGGTG	0.1	-3.667	0.1166	74	0.0312	35.2	0.0248
Pknox1(Homeobox)/ES-Prep1-ChIP-Seq(GSE63282)/Homer	SCTGTCAVTCAV	0.1	-3.665	0.1166	57	0.024	26.4	0.0186
Hnf1(Homeobox)/Liver-Foxa2-Chip-Seq(GSE25694)/Homer	GGTTAAWCATTAA	0.1	-3.617	0.12	17	0.0072	6.4	0.0045
Tbox:Smad(T-box,MAD)/ESCd5-Smad2_3-ChIP-Seq(GSE29422)/Homer	AGGTGHCAGACA	0.1	-3.606	0.1201	53	0.0224	24.3	0.0171
p53(p53)/mES-cMyc-ChIP-Seq(GSE11431)/Homer	ACATGCCCGGGCAT	0.1	-3.592	0.1206	5	0.0021	1.8	0.0012
NFAT(RHD)/Jurkat-NFATC1-ChIP-Seq(Jolma_et_al.)/Homer	ATTTTCCATT	0.1	-3.506	0.1302	175	0.0738	91.3	0.0642
THRb(NR)/Liver-NR1A2-ChIP-Seq(GSE52613)/Homer	TRAGGTCA	0.1	-3.376	0.1468	1080	0.4555	621.2	0.4366
THRa(NR)/C17.2-THRa-ChIP-Seq(GSE38347)/Homer	GGTCANYTGAGGWCA	0.1	-3.308	0.1556	140	0.059	72.8	0.0511
Foxa2(Forkhead)/Liver-Foxa2-ChIP-Seq(GSE25694)/Homer	CYTGTTTACWYW	0.1	-3.268	0.1605	163	0.0687	85.5	0.0601
FXR(NR),IR1/Liver-FXR-ChIP-Seq(Chong_et_al.)/Homer	AGGTCANTGACCTB	0.1	-3.222	0.1664	127	0.0536	65.2	0.0459
EBF1(EBF)/Near-E2A-ChIP-Seq(GSE21512)/Homer	GTCCCCWGGGGA	0.1	-3.217	0.1664	350	0.1476	192.2	0.1351
Sox17(HMG)/Endoderm-Sox17-ChIP-Seq(GSE61475)/Homer	CCATTGTTYB	0.1	-3.186	0.1691	134	0.0565	69.2	0.0487
Zic(Zf)/Cerebellum-ZIC1.2-ChIP-Seq(GSE60731)/Homer	CCTGCTGAGH	0.1	-3.184	0.1691	289	0.1219	157.6	0.1108
HIF-1b(HLH)/T47D-HIF1b-ChIP-Seq(GSE59937)/Homer	RTACGTGC	0.1	-3.095	0.1819	250	0.1054	135.6	0.0953
PRDM15(Zf)/ESC-Prdm15-ChIP-Seq(GSE73694)/Homer	YCCDNTCCAGGTTTT	0.1	-3.067	0.1855	206	0.0869	110.6	0.0778
PU.1:IRF8(ETS:IRF)/pDC-Irf8-ChIP-Seq(GSE66899)/Homer	GGAAGTGAAAST	0.1	-3.043	0.1883	55	0.0232	26.6	0.0187
Nur77(NR)/K562-NR4A1-ChIP-Seq(GSE31363)/Homer	TGACCTTTNCNT	0.1	-3.038	0.1883	36	0.0152	16.8	0.0118
MyoD(bHLH)/Myotube-MyoD-ChIP-Seq(GSE21614)/Homer	RRCAGCTGYTSY	0.1	-2.998	0.1934	265	0.1118	144.9	0.1019
Ap4(bHLH)/AML-Tfap4-ChIP-Seq(GSE45738)/Homer	NAHCAGCTGD	0.1	-2.96	0.1992	391	0.1649	217.5	0.1528
EWS:FLI1-fusion(ETS)/SK_N_MC-EWS:FLI1-ChIP-Seq(SRA014231)/Homer	VACAGGAAAT	0.1	-2.95	0.1994	147	0.062	77.1	0.0542
GABPA(ETS)/Jurkat-GABPa-ChIP-Seq(GSE17954)/Homer	RACCGGAAGT	0.1	-2.892	0.2093	259	0.1092	141.2	0.0992
KLF10(Zf)/HEK293-KLF10.GFP-ChIP-Seq(GSE58341)/Homer	GGGGGTGTGTCC	0.1	-2.839	0.2189	222	0.0936	120.2	0.0845
HIC1(Zf)/Treg-ZBTB29-ChIP-Seq(GSE99889)/Homer	TGCCAGCB	0.1	-2.74	0.2397	765	0.3226	438.7	0.3084
Pbx3(Homeobox)/GM12878-PBX3-ChIP-Seq(GSE32465)/Homer	SCTGTCAMTCAN	0.1	-2.737	0.2397	65	0.0274	32.9	0.0231
Foxo3(Forkhead)/U2OS-Foxo3-ChIP-Seq(E-MTAB-2701)/Homer	DGTAAACA	0.1	-2.711	0.2426	135	0.0569	71.2	0.0501
Meis1(Homeobox)/MastCells-Meis1-ChIP-Seq(GSE48085)/Homer	VGCTGWCAVB	0.1	-2.66	0.2532	479	0.202	270.4	0.19
ZBTB12(Zf)/HEK293-ZBTB12.GFP-ChIP-Seq(GSE58341)/Homer	NGNTCTAGAACCNGV	0.1	-2.645	0.2548	81	0.0342	41.3	0.0291
Hoxa9(Homeobox)/ChickenMSG-Hoxa9.Flag-ChIP-Seq(GSE86088)/Homer	RGCAATNAAA	0.1	-2.626	0.2577	591	0.2493	336.7	0.2367
E2F7(E2F)/Hela-E2F7-ChIP-Seq(GSE32673)/Homer	VDTTTCCCGCCA	0.1	-2.512	0.2864	23	0.0097	10.7	0.0076
FOXK1(Forkhead)/HEK293-FOXK1-ChIP-Seq(GSE51673)/Homer	NVWTGTTTAC	0.1	-2.509	0.2864	183	0.0772	99.3	0.0698
ZNF669(Zf)/HEK293-ZNF669.GFP-ChIP-Seq(GSE58341)/Homer	GARTGGTCATCGCCC	0.1	-2.478	0.2917	17	0.0072	7.1	0.005
SPDEF(ETS)/VCaP-SPDEF-ChIP-Seq(SRA014231)/Homer	ASWTCCTGBT	0.1	-2.444	0.2993	233	0.0983	128.3	0.0902
ARE(NR)/LNCAP-AR-ChIP-Seq(GSE27824)/Homer	RGRACASNSTGTYCYB	0.1	-2.431	0.301	71	0.0299	37	0.026
Hoxc9(Homeobox)/Ainv15-Hoxc9-ChIP-Seq(GSE21812)/Homer	GGCCATAAATCA	0.1	-2.425	0.301	105	0.0443	55.3	0.0388
Tbx5(T-box)/HL1-Tbx5.biotin-ChIP-Seq(GSE21529)/Homer	AGGTGTCA	0.1	-2.387	0.3095	986	0.4159	572.4	0.4023
Foxa3(Forkhead)/Liver-Foxa3-ChIP-Seq(GSE77670)/Homer	BSNTGTTTACWYWGN	0.1	-2.387	0.3095	69	0.0291	35.2	0.0247
Elf4(ETS)/BMDM-Elf4-ChIP-Seq(GSE88699)/Homer	ACTTCCKGKT	1	-2.259	0.3467	297	0.1253	166.2	0.1168
Zfp281(Zf)/ES-Zfp281-ChIP-Seq(GSE81042)/Homer	CCCCTCCCCCAC	1	-2.226	0.3556	52	0.0219	26.1	0.0183
TCF4(bHLH)/SHSY5Y-TCF4-ChIP-Seq(GSE96915)/Homer	SMCATCTGKH	1	-2.184	0.3679	462	0.1949	263.3	0.185
Tcfcp2l1(CP2)/mES-Tcfcp2l1-ChIP-Seq(GSE11431)/Homer	NRAACCRGTTYRAACCRGYT	1	-2.176	0.3681	39	0.0164	19.2	0.0135
Nkx2.5(Homeobox)/HL1-Nkx2.5.biotin-ChIP-Seq(GSE21529)/Homer	RRSCACTYAA	1	-2.145	0.3769	604	0.2547	347.9	0.2445
ZNF143|STAF(Zf)/CUTLL-ZNF143-ChIP-Seq(GSE29600)/Homer	ATTTCCCAGVAKSCY	1	-2.093	0.3942	89	0.0375	47.6	0.0335
ZNF136(Zf)/HEK293-ZNF136.GFP-ChIP-Seq(GSE58341)/Homer	YTKGATAHAGTATTCTWGGTNGGCA	1	-2.084	0.3949	20	0.0084	9.7	0.0068
FOXK2(Forkhead)/U2OS-FOXK2-ChIP-Seq(E-MTAB-2204)/Homer	SCHTGTTTACAT	1	-2.065	0.3997	110	0.0464	59.5	0.0419
NFkB-p65-Rel(RHD)/ThioMac-LPS-Expression(GSE23622)/Homer	GGAAATTCCC	1	-2.015	0.4173	8	0.0034	3.1	0.0022
Duxbl(Homeobox)/NIH3T3-Duxbl.HA-ChIP-Seq(GSE119782)/Homer	TAAYCYAATCAA	1	-2	0.4176	14	0.0059	6.5	0.0045
RORg(NR)/Liver-Rorc-ChIP-Seq(GSE101115)/Homer	WAABTAGGTCAV	1	-2	0.4176	14	0.0059	6.2	0.0043
PRDM14(Zf)/H1-PRDM14-ChIP-Seq(GSE22767)/Homer	RGGTCTCTAACY	1	-1.985	0.4208	51	0.0215	26.7	0.0187
FOXP1(Forkhead)/H9-FOXP1-ChIP-Seq(GSE31006)/Homer	NYYTGTTTACHN	1	-1.883	0.463	79	0.0333	42.4	0.0298
Myf5(bHLH)/GM-Myf5-ChIP-Seq(GSE24852)/Homer	BAACAGCTGT	1	-1.845	0.4771	209	0.0881	117.4	0.0825
ETS(ETS)/Promoter/Homer	AACCGGAAGT	1	-1.832	0.4802	84	0.0354	45.2	0.0318
Tbet(T-box)/CD8-Tbet-ChIP-Seq(GSE33802)/Homer	AGGTGTGAAM	1	-1.801	0.492	272	0.1147	154.8	0.1088
NFkB-p65(RHD)/GM12787-p65-ChIP-Seq(GSE19485)/Homer	WGGGGATTTCCC	1	-1.797	0.492	117	0.0493	64.7	0.0455
MITF(bHLH)/MastCells-MITF-ChIP-Seq(GSE48085)/Homer	RTCATGTGAC	1	-1.793	0.492	318	0.1341	181.8	0.1278
ZBTB18(Zf)/HEK293-ZBTB18.GFP-ChIP-Seq(GSE58341)/Homer	AACATCTGGA	1	-1.767	0.4989	148	0.0624	82.2	0.0578
c-Myc(bHLH)/LNCAP-cMyc-ChIP-Seq(Unpublished)/Homer	VCCACGTG	1	-1.722	0.5185	113	0.0477	62.9	0.0442
Sp5(Zf)/mES-Sp5.Flag-ChIP-Seq(GSE72989)/Homer	RGKGGGCGGAGC	1	-1.705	0.5237	385	0.1624	221.9	0.156
NeuroG2(bHLH)/Fibroblast-NeuroG2-ChIP-Seq(GSE75910)/Homer	ACCATCTGTT	1	-1.68	0.5335	466	0.1965	269.3	0.1893
Hoxd12(Homeobox)/ChickenMSG-Hoxd12.Flag-ChIP-Seq(GSE86088)/Homer	HDGYAATGAAAN	1	-1.678	0.5335	366	0.1544	210.5	0.148
PRDM1(Zf)/Hela-PRDM1-ChIP-Seq(GSE31477)/Homer	ACTTTCACTTTC	1	-1.609	0.5652	107	0.0451	59.3	0.0417
PPARE(NR),DR1/3T3L1-Pparg-ChIP-Seq(GSE13511)/Homer	TGACCTTTGCCCCA	1	-1.583	0.5765	239	0.1008	136.1	0.0957
Mouse_Recombination_Hotspot(Zf)/Testis-DMC1-ChIP-Seq(GSE24438)/Homer	ACTYKNATTCGTGNTACTTC	1	-1.568	0.5815	13	0.0055	6.8	0.0048
ZNF415(Zf)/HEK293-ZNF415.GFP-ChIP-Seq(GSE58341)/Homer	GRTGMTRGAGCC	1	-1.541	0.5936	141	0.0595	79.7	0.056
Brn1(POU,Homeobox)/NPC-Brn1-ChIP-Seq(GSE35496)/Homer	TATGCWAATBAV	1	-1.518	0.6034	40	0.0169	21.6	0.0152
COUP-TFII(NR)/Artia-Nr2f2-ChIP-Seq(GSE46497)/Homer	AGRGGTCA	1	-1.512	0.6034	489	0.2062	284.1	0.1997
Foxh1(Forkhead)/hESC-FOXH1-ChIP-Seq(GSE29422)/Homer	NNTGTGGATTSS	1	-1.464	0.6292	118	0.0498	66	0.0464
Foxo1(Forkhead)/RAW-Foxo1-ChIP-Seq(Fan_et_al.)/Homer	CTGTTTAC	1	-1.458	0.6292	419	0.1767	243.3	0.171
RARg(NR)/ES-RARg-ChIP-Seq(GSE30538)/Homer	AGGTCAAGGTCA	1	-1.452	0.6292	3	0.0013	1.8	0.0013
T1ISRE(IRF)/ThioMac-Ifnb-Expression/Homer	ACTTTCGTTTCT	1	-1.452	0.6292	3	0.0013	0	0
STAT5(Stat)/mCD4+-Stat5-ChIP-Seq(GSE12346)/Homer	RTTTCTNAGAAA	1	-1.449	0.6292	59	0.0249	32.2	0.0227
ETV1(ETS)/GIST48-ETV1-ChIP-Seq(GSE22441)/Homer	AACCGGAAGT	1	-1.449	0.6292	380	0.1603	220.6	0.1551
Oct4:Sox17(POU,Homeobox,HMG)/F9-Sox17-ChIP-Seq(GSE44553)/Homer	CCATTGTATGCAAAT	1	-1.443	0.6292	29	0.0122	15.3	0.0107
Bapx1(Homeobox)/VertebralCol-Bapx1-ChIP-Seq(GSE36672)/Homer	TTRAGTGSYK	1	-1.439	0.6292	594	0.2505	347.4	0.2442
SCL(bHLH)/HPC7-Scl-ChIP-Seq(GSE13511)/Homer	AVCAGCTG	1	-1.386	0.6482	1369	0.5774	811.7	0.5705
EBF2(EBF)/BrownAdipose-EBF2-ChIP-Seq(GSE97114)/Homer	NABTCCCWDGGGAVH	1	-1.367	0.6565	257	0.1084	148.6	0.1045
EWS:ERG-fusion(ETS)/CADO_ES1-EWS:ERG-ChIP-Seq(SRA014231)/Homer	ATTTCCTGTN	1	-1.282	0.7106	183	0.0772	105.4	0.0741
Oct6(POU,Homeobox)/NPC-Pou3f1-ChIP-Seq(GSE35496)/Homer	WATGCAAATGAG	1	-1.265	0.719	70	0.0295	40	0.0281
IRF8(IRF)/BMDM-IRF8-ChIP-Seq(GSE77884)/Homer	GRAASTGAAAST	1	-1.219	0.7481	80	0.0337	45.2	0.0318
EHF(ETS)/LoVo-EHF-ChIP-Seq(GSE49402)/Homer	AVCAGGAAGT	1	-1.091	0.8455	336	0.1417	197.3	0.1387
TEAD4(TEA)/Tropoblast-Tead4-ChIP-Seq(GSE37350)/Homer	CCWGGAATGY	1	-1.09	0.8455	169	0.0713	98.4	0.0692
bHLHE40(bHLH)/HepG2-BHLHE40-ChIP-Seq(GSE31477)/Homer	KCACGTGMCN	1	-1.089	0.8455	79	0.0333	45.9	0.0323
ETV4(ETS)/HepG2-ETV4-ChIP-Seq(ENCODE)/Homer	ACCGGAAGTG	1	-1.083	0.8455	314	0.1324	184.5	0.1297
Hoxa13(Homeobox)/ChickenMSG-Hoxa13.Flag-ChIP-Seq(GSE86088)/Homer	CYHATAAAAN	1	-1.052	0.8594	458	0.1932	270.6	0.1902
E2F1(E2F)/Hela-E2F1-ChIP-Seq(GSE22478)/Homer	CWGGCGGGAA	1	-1.037	0.8676	41	0.0173	24	0.0168
Lhx2(Homeobox)/HFSC-Lhx2-ChIP-Seq(GSE48068)/Homer	TAATTAGN	1	-1.037	0.8676	219	0.0924	128.6	0.0904
Etv2(ETS)/ES-ER71-ChIP-Seq(GSE59402)/Homer	NNAYTTCCTGHN	1	-1.022	0.8711	271	0.1143	159.5	0.1121
KLF3(Zf)/MEF-Klf3-ChIP-Seq(GSE44748)/Homer	NRGCCCCRCCCHBNN	1	-1.022	0.8711	207	0.0873	121.8	0.0856
RORa(NR)/Liver-Rora-ChIP-Seq(GSE101115)/Homer	AAWCTAGGTCARDNN	1	-0.9915	0.8784	27	0.0114	15.4	0.0108
RORgt(NR)/EL4-RORgt.Flag-ChIP-Seq(GSE56019)/Homer	AAYTAGGTCA	1	-0.9915	0.8784	27	0.0114	15.1	0.0106
RORgt(NR)/EL4-RORgt.Flag-ChIP-Seq(GSE56019)/Homer	AAYTAGGTCA	1	-0.9915	0.8784	27	0.0114	15.1	0.0106
Znf263(Zf)/K562-Znf263-ChIP-Seq(GSE31477)/Homer	CVGTSCTCCC	1	-0.9893	0.8784	549	0.2315	325.4	0.2287
Hoxa11(Homeobox)/ChickenMSG-Hoxa11.Flag-ChIP-Seq(GSE86088)/Homer	TTTTATGGCM	1	-0.9885	0.8784	430	0.1814	254.8	0.1791
HNF1b(Homeobox)/PDAC-HNF1B-ChIP-Seq(GSE64557)/Homer	GTTAATNATTAA	1	-0.9693	0.8791	20	0.0084	11	0.0077
X-box(HTH)/NPC-H3K4me1-ChIP-Seq(GSE16256)/Homer	GGTTGCCATGGCAA	1	-0.9693	0.8791	20	0.0084	11.8	0.0083
Olig2(bHLH)/Neuron-Olig2-ChIP-Seq(GSE30882)/Homer	RCCATMTGTT	1	-0.9655	0.8791	510	0.2151	302.3	0.2125
IRF1(IRF)/PBMC-IRF1-ChIP-Seq(GSE43036)/Homer	GAAAGTGAAAGT	1	-0.9629	0.8791	32	0.0135	18.1	0.0127
CHR(?)/Hela-CellCycle-Expression/Homer	SRGTTTCAAA	1	-0.9501	0.8822	88	0.0371	51.3	0.0361
Twist(bHLH)/HMLE-TWIST1-ChIP-Seq(Chang_et_al)/Homer	VCAKCTGGNNNCCAGMTGBN	1	-0.9409	0.8857	37	0.0156	21.3	0.015
Oct2(POU,Homeobox)/Bcell-Oct2-ChIP-Seq(GSE21512)/Homer	ATATGCAAAT	1	-0.9233	0.8967	42	0.0177	24.3	0.017
FoxL2(Forkhead)/Ovary-FoxL2-ChIP-Seq(GSE60858)/Homer	WWTRTAAACAVG	1	-0.889	0.9233	143	0.0603	84.7	0.0595
Klf9(Zf)/GBM-Klf9-ChIP-Seq(GSE62211)/Homer	GCCACRCCCACY	1	-0.8819	0.9252	153	0.0645	90.3	0.0634
HRE(HSF)/HepG2-HSF1-ChIP-Seq(GSE31477)/Homer	BSTTCTRGAABVTTCYAGAA	1	-0.8574	0.9433	28	0.0118	16	0.0113
Gfi1b(Zf)/HPC7-Gfi1b-ChIP-Seq(GSE22178)/Homer	MAATCACTGC	1	-0.8539	0.9433	156	0.0658	92.2	0.0648
DMRT6(DM)/Testis-DMRT6-ChIP-Seq(GSE60440)/Homer	YDGHTACAWTGTADC	1	-0.8313	0.9585	38	0.016	22.4	0.0158
Mef2a(MADS)/HL1-Mef2a.biotin-ChIP-Seq(GSE21529)/Homer	CYAAAAATAG	1	-0.7824	1	83	0.035	49.6	0.0349
TCFL2(HMG)/K562-TCF7L2-ChIP-Seq(GSE29196)/Homer	ACWTCAAAGG	1	-0.7673	1	14	0.0059	8.3	0.0058
Esrrb(NR)/mES-Esrrb-ChIP-Seq(GSE11431)/Homer	KTGACCTTGA	1	-0.7323	1	156	0.0658	93.3	0.0656
Nkx6.1(Homeobox)/Islet-Nkx6.1-ChIP-Seq(GSE40975)/Homer	GKTAATGR	1	-0.7204	1	548	0.2311	328.5	0.2309
DUX(Homeobox)/C2C12-Dux-ChIP-Seq(GSE87279)/Homer	BCWGATTCAATCAAN	1	-0.6999	1	2	0.0008	0	0
LRF(Zf)/Erythroblasts-ZBTB7A-ChIP-Seq(GSE74977)/Homer	AAGACCCYYN	1	-0.6838	1	372	0.1569	223.5	0.1571
ZNF519(Zf)/HEK293-ZNF519.GFP-ChIP-Seq(GSE58341)/Homer	GAGSCCGAGC	1	-0.6528	1	50	0.0211	30.6	0.0215
Nkx2.1(Homeobox)/LungAC-Nkx2.1-ChIP-Seq(GSE43252)/Homer	RSCACTYRAG	1	-0.6443	1	731	0.3083	439.1	0.3086
Hoxd11(Homeobox)/ChickenMSG-Hoxd11.Flag-ChIP-Seq(GSE86088)/Homer	VGCCATAAAA	1	-0.6424	1	461	0.1944	277.1	0.1948
MafF(bZIP)/HepG2-MafF-ChIP-Seq(GSE31477)/Homer	HWWGTCAGCAWWTTT	1	-0.6242	1	63	0.0266	38.1	0.0268
HIF-1a(bHLH)/MCF7-HIF1a-ChIP-Seq(GSE28352)/Homer	TACGTGCV	1	-0.619	1	53	0.0224	32.4	0.0228
Sox7(HMG)/ESC-Sox7-ChIP-Seq(GSE133899)/Homer	VVRRAACAATGG	1	-0.619	1	53	0.0224	32.9	0.0231
Hand2(bHLH)/Mesoderm-Hand2-ChIP-Seq(GSE61475)/Homer	TGACANARRCCAGRC	1	-0.6168	1	121	0.051	73.7	0.0518
Unknown(Homeobox)/Limb-p300-ChIP-Seq/Homer	SSCMATWAAA	1	-0.6127	1	106	0.0447	64.1	0.045
Oct11(POU,Homeobox)/NCIH1048-POU2F3-ChIP-seq(GSE115123)/Homer	GATTTGCATA	1	-0.612	1	43	0.0181	26.4	0.0185
Rfx6(HTH)/Min6b1-Rfx6.HA-ChIP-Seq(GSE62844)/Homer	TGTTKCCTAGCAACM	1	-0.6029	1	262	0.1105	158.3	0.1113
HINFP(Zf)/K562-HINFP.eGFP-ChIP-Seq(Encode)/Homer	TWVGGTCCGC	1	-0.602	1	33	0.0139	20.3	0.0142
Foxf1(Forkhead)/Lung-Foxf1-ChIP-Seq(GSE77951)/Homer	WWATRTAAACAN	1	-0.5829	1	152	0.0641	92.8	0.0652
HOXB13(Homeobox)/ProstateTumor-HOXB13-ChIP-Seq(GSE56288)/Homer	TTTTATKRGG	1	-0.5717	1	180	0.0759	109.8	0.0772
CArG(MADS)/PUER-Srf-ChIP-Seq(Sullivan_et_al.)/Homer	CCATATATGGNM	1	-0.5549	1	54	0.0228	33.1	0.0232
Eomes(T-box)/H9-Eomes-ChIP-Seq(GSE26097)/Homer	ATTAACACCT	1	-0.5474	1	505	0.213	305.5	0.2147
DMRT1(DM)/Testis-DMRT1-ChIP-Seq(GSE64892)/Homer	TWGHWACAWTGTWDC	1	-0.5343	1	39	0.0164	24.7	0.0174
HRE(HSF)/Striatum-HSF1-ChIP-Seq(GSE38000)/Homer	TTCTAGAABNTTCTA	1	-0.5248	1	34	0.0143	21.7	0.0153
ERRg(NR)/Kidney-ESRRG-ChIP-Seq(GSE104905)/Homer	GTGACCTTGRVN	1	-0.5113	1	202	0.0852	123.5	0.0868
Tgif1(Homeobox)/mES-Tgif1-ChIP-Seq(GSE55404)/Homer	YTGWCADY	1	-0.5022	1	778	0.3281	470.5	0.3307
IRF:BATF(IRF:bZIP)/pDC-Irf8-ChIP-Seq(GSE66899)/Homer	CTTTCANTATGACTV	1	-0.498	1	24	0.0101	15.1	0.0106
PBX1(Homeobox)/MCF7-PBX1-ChIP-Seq(GSE28007)/Homer	GSCTGTCACTCA	1	-0.498	1	24	0.0101	15.9	0.0112
Sox4(HMG)/proB-Sox4-ChIP-Seq(GSE50066)/Homer	YCTTTGTTCC	1	-0.4955	1	162	0.0683	99.2	0.0697
Smad4(MAD)/ESC-SMAD4-ChIP-Seq(GSE29422)/Homer	VBSYGTCTGG	1	-0.4814	1	415	0.175	252.7	0.1776
SF1(NR)/H295R-Nr5a1-ChIP-Seq(GSE44220)/Homer	CAAGGHCANV	1	-0.4744	1	99	0.0418	61.1	0.0429
AP-2gamma(AP2)/MCF7-TFAP2C-ChIP-Seq(GSE21234)/Homer	SCCTSAGGSCAW	1	-0.4697	1	350	0.1476	213.6	0.1502
NFY(CCAAT)/Promoter/Homer	RGCCAATSRG	1	-0.4612	1	191	0.0806	117.4	0.0825
Sp2(Zf)/HEK293-Sp2.eGFP-ChIP-Seq(Encode)/Homer	YGGCCCCGCCCC	1	-0.4582	1	552	0.2328	335.7	0.2359
TEAD2(TEA)/Py2T-Tead2-ChIP-Seq(GSE55709)/Homer	CCWGGAATGY	1	-0.4523	1	97	0.0409	60.2	0.0423
E-box(bHLH)/Promoter/Homer	SSGGTCACGTGA	1	-0.4494	1	14	0.0059	9	0.0064
Rfx5(HTH)/GM12878-Rfx5-ChIP-Seq(GSE31477)/Homer	SCCTAGCAACAG	1	-0.4412	1	69	0.0291	43.6	0.0306
Srebp1a(bHLH)/HepG2-Srebp1a-ChIP-Seq(GSE31477)/Homer	RTCACSCCAY	1	-0.4412	1	69	0.0291	43.5	0.0305
PAX5(Paired,Homeobox)/GM12878-PAX5-ChIP-Seq(GSE32465)/Homer	GCAGCCAAGCRTGACH	1	-0.4306	1	95	0.0401	59.1	0.0415
FOXA1(Forkhead)/MCF7-FOXA1-ChIP-Seq(GSE26831)/Homer	WAAGTAAACA	1	-0.4066	1	170	0.0717	105.2	0.0739
Nkx2.2(Homeobox)/NPC-Nkx2.2-ChIP-Seq(GSE61673)/Homer	BTBRAGTGSN	1	-0.4065	1	512	0.2159	312.8	0.2199
Fli1(ETS)/CD8-FLI-ChIP-Seq(GSE20898)/Homer	NRYTTCCGGH	1	-0.3871	1	293	0.1236	180.1	0.1266
KLF6(Zf)/PDAC-KLF6-ChIP-Seq(GSE64557)/Homer	MKGGGYGTGGCC	1	-0.382	1	425	0.1792	260.1	0.1828
MYB(HTH)/ERMYB-Myb-ChIPSeq(GSE22095)/Homer	GGCVGTTR	1	-0.3809	1	420	0.1771	257	0.1807
Barx1(Homeobox)/Stomach-Barx1.3xFlag-ChIP-Seq(GSE69483)/Homer	AAACMATTAN	1	-0.3745	1	68	0.0287	43.1	0.0303
DLX5(Homeobox)/BasalGanglia-Dlx5-ChIP-seq(GSE124936)/Homer	SSTAATTA	1	-0.3738	1	143	0.0603	89.9	0.0632
Hoxd13(Homeobox)/ChickenMSG-Hoxd13.Flag-ChIP-Seq(GSE86088)/Homer	NCYAATAAAA	1	-0.3721	1	281	0.1185	173.2	0.1218
ELF5(ETS)/T47D-ELF5-ChIP-Seq(GSE30407)/Homer	ACVAGGAAGT	1	-0.3612	1	205	0.0865	127.4	0.0896
p53(p53)/Saos-p53-ChIP-Seq(GSE15780)/Homer	RRCATGYCYRGRCATGYYYN	1	-0.3502	1	18	0.0076	12.1	0.0085
p53(p53)/Saos-p53-ChIP-Seq/Homer	RRCATGYCYRGRCATGYYYN	1	-0.3502	1	18	0.0076	12.1	0.0085
Prop1(Homeobox)/GHFT1-PROP1.biotin-ChIP-Seq(GSE77302)/Homer	NTAATBNAATTA	1	-0.3475	1	87	0.0367	55.5	0.039
Cdx2(Homeobox)/mES-Cdx2-ChIP-Seq(GSE14586)/Homer	GYMATAAAAH	1	-0.3412	1	108	0.0456	68.1	0.0479
CDX4(Homeobox)/ZebrafishEmbryos-Cdx4.Myc-ChIP-Seq(GSE48254)/Homer	NGYCATAAAWCH	1	-0.338	1	134	0.0565	84.9	0.0597
Lhx3(Homeobox)/Neuron-Lhx3-ChIP-Seq(GSE31456)/Homer	ADBTAATTAR	1	-0.3134	1	335	0.1413	207.5	0.1458
Ets1-distal(ETS)/CD4+-PolII-ChIP-Seq(Barski_et_al.)/Homer	MACAGGAAGT	1	-0.3115	1	96	0.0405	61.6	0.0433
PAX6(Paired,Homeobox)/Forebrain-Pax6-ChIP-Seq(GSE66961)/Homer	NGTGTTCAVTSAAGCGKAAA	1	-0.3097	1	13	0.0055	9.8	0.0069
OCT:OCT(POU,Homeobox,IR1)/NPC-Brn2-ChIP-Seq(GSE35496)/Homer	ATGAATWATTCATGA	1	-0.3071	1	4	0.0017	3.5	0.0025
ZNF416(Zf)/HEK293-ZNF416.GFP-ChIP-Seq(GSE58341)/Homer	WDNCTGGGCA	1	-0.2977	1	425	0.1792	262.2	0.1843
LEF1(HMG)/H1-LEF1-ChIP-Seq(GSE64758)/Homer	CCTTTGATST	1	-0.2964	1	107	0.0451	68.8	0.0483
MYNN(Zf)/HEK293-MYNN.eGFP-ChIP-Seq(Encode)/Homer	TTCAAAWTAAAAGTC	1	-0.2909	1	41	0.0173	27.5	0.0193
MNT(bHLH)/HepG2-MNT-ChIP-Seq(Encode)/Homer	DGCACACGTG	1	-0.2836	1	278	0.1173	173.8	0.1222
Fox:Ebox(Forkhead,bHLH)/Panc1-Foxa2-ChIP-Seq(GSE47459)/Homer	NNNVCTGWGYAAACASN	1	-0.2741	1	204	0.086	128.3	0.0902
Dlx3(Homeobox)/Kerainocytes-Dlx3-ChIP-Seq(GSE89884)/Homer	NDGTAATTAC	1	-0.2561	1	106	0.0447	68.4	0.0481
KLF14(Zf)/HEK293-KLF14.GFP-ChIP-Seq(GSE58341)/Homer	RGKGGGCGKGGC	1	-0.2534	1	669	0.2822	412	0.2896
FoxD3(forkhead)/ZebrafishEmbryo-Foxd3.biotin-ChIP-seq(GSE106676)/Homer	TGTTTAYTTAGC	1	-0.2527	1	135	0.0569	86.2	0.0606
Pit1+1bp(Homeobox)/GCrat-Pit1-ChIP-Seq(GSE58009)/Homer	ATGCATAATTCA	1	-0.25	1	53	0.0224	35.4	0.0249
ERG(ETS)/VCaP-ERG-ChIP-Seq(GSE14097)/Homer	ACAGGAAGTG	1	-0.2396	1	419	0.1767	260.5	0.1831
Hoxa10(Homeobox)/ChickenMSG-Hoxa10.Flag-ChIP-Seq(GSE86088)/Homer	GGYAATGAAA	1	-0.2318	1	115	0.0485	74.6	0.0524
KLF1(Zf)/HUDEP2-KLF1-CutnRun(GSE136251)/Homer	VDGGGYGGGGCY	1	-0.2241	1	364	0.1535	227.5	0.1599
ZNF467(Zf)/HEK293-ZNF467.GFP-ChIP-Seq(GSE58341)/Homer	TGGGGAAGGGCM	1	-0.2225	1	251	0.1059	158.2	0.1112
GRHL2(CP2)/HBE-GRHL2-ChIP-Seq(GSE46194)/Homer	AAACYKGTTWDACMRGTTTB	1	-0.2122	1	76	0.0321	50.5	0.0355
GFX(?)/Promoter/Homer	ATTCTCGCGAGA	1	-0.209	1	1	0.0004	0	0
OCT:OCT(POU,Homeobox)/NPC-Brn1-ChIP-Seq(GSE35496)/Homer	ATGAATATTCATGAG	1	-0.209	1	1	0.0004	0.5	0.0004
Pax7(Paired,Homeobox),long/Myoblast-Pax7-ChIP-Seq(GSE25064)/Homer	TAATCHGATTAC	1	-0.209	1	1	0.0004	0	0
ZFP3(Zf)/HEK293-ZFP3.GFP-ChIP-Seq(GSE58341)/Homer	GGGTTTTGAAGGATGARTAGGAGTT	1	-0.209	1	1	0.0004	1.2	0.0008
ISRE(IRF)/ThioMac-LPS-Expression(GSE23622)/Homer	AGTTTCASTTTC	1	-0.2053	1	15	0.0063	11.2	0.0079
GATA3(Zf),DR4/iTreg-Gata3-ChIP-Seq(GSE20898)/Homer	AGATGKDGAGATAAG	1	-0.2049	1	18	0.0076	13.9	0.0098
LXH9(Homeobox)/Hct116-LXH9.V5-ChIP-Seq(GSE116822)/Homer	NGCTAATTAG	1	-0.2014	1	299	0.1261	188.5	0.1325
ZNF652/HepG2-ZNF652.Flag-ChIP-Seq(Encode)/Homer	TTAACCCTTTVNKKN	1	-0.1998	1	41	0.0173	28.5	0.02
GLI3(Zf)/Limb-GLI3-ChIP-Chip(GSE11077)/Homer	CGTGGGTGGTCC	1	-0.1918	1	30	0.0127	21.2	0.0149
PRDM10(Zf)/HEK293-PRDM10.eGFP-ChIP-Seq(Encode)/Homer	TGGTACATTCCA	1	-0.1873	1	157	0.0662	101.9	0.0717
bZIP:IRF(bZIP,IRF)/Th17-BatF-ChIP-Seq(GSE39756)/Homer	NAGTTTCABTHTGACTNW	1	-0.1861	1	88	0.0371	58.3	0.041
PU.1(ETS)/ThioMac-PU.1-ChIP-Seq(GSE21512)/Homer	AGAGGAAGTG	1	-0.1857	1	165	0.0696	106.5	0.0748
GLIS3(Zf)/Thyroid-Glis3.GFP-ChIP-Seq(GSE103297)/Homer	CTCCCTGGGAGGCCN	1	-0.1816	1	600	0.2531	372.9	0.2621
Nr5a2(NR)/mES-Nr5a2-ChIP-Seq(GSE19019)/Homer	BTCAAGGTCA	1	-0.1762	1	110	0.0464	72.4	0.0509
CEBP(bZIP)/ThioMac-CEBPb-ChIP-Seq(GSE21512)/Homer	ATTGCGCAAC	1	-0.1709	1	121	0.051	79.2	0.0557
E2F6(E2F)/Hela-E2F6-ChIP-Seq(GSE31477)/Homer	GGCGGGAARN	1	-0.1702	1	105	0.0443	69.2	0.0487
Phox2b(Homeobox)/CLBGA-PHOX2B-ChIP-Seq(GSE90683)/Homer	TTAATTNAATTA	1	-0.1698	1	22	0.0093	16.2	0.0114
Rfx1(HTH)/NPC-H3K4me1-ChIP-Seq(GSE16256)/Homer	KGTTGCCATGGCAA	1	-0.1693	1	45	0.019	31.9	0.0224
LXRE(NR),DR4/RAW-LXRb.biotin-ChIP-Seq(GSE21512)/Homer	RGGTTACTANAGGTCA	1	-0.1684	1	16	0.0067	12.3	0.0086
ZBTB33(Zf)/GM12878-ZBTB33-ChIP-Seq(GSE32465)/Homer	GGVTCTCGCGAGAAC	1	-0.1675	1	2	0.0008	2.8	0.0019
ZNF341(Zf)/EBV-ZNF341-ChIP-Seq(GSE113194)/Homer	GGAACAGCCG	1	-0.165	1	198	0.0835	127.2	0.0894
SpiB(ETS)/OCILY3-SPIB-ChIP-Seq(GSE56857)/Homer	AAAGRGGAAGTG	1	-0.1604	1	84	0.0354	56.9	0.04
KLF5(Zf)/LoVo-KLF5-ChIP-Seq(GSE49402)/Homer	DGGGYGKGGC	1	-0.1597	1	521	0.2197	325.4	0.2287
NF1-halfsite(CTF)/LNCaP-NF1-ChIP-Seq(Unpublished)/Homer	YTGCCAAG	1	-0.151	1	545	0.2299	340.5	0.2393
PAX5(Paired,Homeobox),condensed/GM12878-PAX5-ChIP-Seq(GSE32465)/Homer	GTCACGCTCSCTGM	1	-0.1382	1	35	0.0148	25.7	0.0181
Phox2a(Homeobox)/Neuron-Phox2a-ChIP-Seq(GSE31456)/Homer	YTAATYNRATTA	1	-0.1372	1	55	0.0232	38.9	0.0273
DLX2(Homeobox)/BasalGanglia-Dlx2-ChIP-seq(GSE124936)/Homer	NNNTAATTAS	1	-0.1349	1	300	0.1265	191.8	0.1348
Klf4(Zf)/mES-Klf4-ChIP-Seq(GSE11431)/Homer	GCCACACCCA	1	-0.1261	1	175	0.0738	114.5	0.0805
E2F3(E2F)/MEF-E2F3-ChIP-Seq(GSE71376)/Homer	BTKGGCGGGAAA	1	-0.1223	1	138	0.0582	91.2	0.0641
ETS1(ETS)/Jurkat-ETS1-ChIP-Seq(GSE17954)/Homer	ACAGGAAGTG	1	-0.1142	1	292	0.1232	187.8	0.132
Six1(Homeobox)/Myoblast-Six1-ChIP-Chip(GSE20150)/Homer	GKVTCADRTTWC	1	-0.1139	1	45	0.019	32.3	0.0227
RAR:RXR(NR),DR5/ES-RAR-ChIP-Seq(GSE56893)/Homer	RGGTCADNNAGAGGTCAV	1	-0.1101	1	8	0.0034	7.6	0.0053
FOXA1(Forkhead)/LNCAP-FOXA1-ChIP-Seq(GSE27824)/Homer	WAAGTAAACA	1	-0.1024	1	212	0.0894	138.9	0.0977
AP-2alpha(AP2)/Hela-AP2alpha-ChIP-Seq(GSE31477)/Homer	ATGCCCTGAGGC	1	-0.09493	1	271	0.1143	175.6	0.1234
Tcf7(HMG)/GM12878-TCF7-ChIP-Seq(Encode)/Homer	CTTTGATGTGSB	1	-0.09434	1	55	0.0232	39.5	0.0278
NFE2L2(bZIP)/HepG2-NFE2L2-ChIP-Seq(Encode)/Homer	AWWWTGCTGAGTCAT	1	-0.09268	1	58	0.0245	41.5	0.0292
Egr1(Zf)/K562-Egr1-ChIP-Seq(GSE32465)/Homer	TGCGTGGGYG	1	-0.09131	1	303	0.1278	196	0.1377
HIF2a(bHLH)/785_O-HIF2a-ChIP-Seq(GSE34871)/Homer	GCACGTACCC	1	-0.09097	1	61	0.0257	43.2	0.0303
ETS:RUNX(ETS,Runt)/Jurkat-RUNX1-ChIP-Seq(GSE17954)/Homer	RCAGGATGTGGT	1	-0.08737	1	35	0.0148	26.2	0.0184
ZNF382(Zf)/HEK293-ZNF382.GFP-ChIP-Seq(GSE58341)/Homer	GNCTGTASTRNTGBCTCHTT	1	-0.08505	1	5	0.0021	5.5	0.0039
USF1(bHLH)/GM12878-Usf1-ChIP-Seq(GSE32465)/Homer	SGTCACGTGR	1	-0.08494	1	131	0.0553	88.4	0.0622
ZNF189(Zf)/HEK293-ZNF189.GFP-ChIP-Seq(GSE58341)/Homer	TGGAACAGMA	1	-0.07665	1	170	0.0717	113.1	0.0795
PSE(SNAPc)/K562-mStart-Seq/Homer	WAVTCACCMTAASYDAAAAG	1	-0.07512	1	88	0.0371	61.3	0.0431
Tcf3(HMG)/mES-Tcf3-ChIP-Seq(GSE11724)/Homer	ASWTCAAAGG	1	-0.07398	1	33	0.0139	25.6	0.018
TFE3(bHLH)/MEF-TFE3-ChIP-Seq(GSE75757)/Homer	GTCACGTGACYV	1	-0.07397	1	17	0.0072	14.8	0.0104
Hoxb4(Homeobox)/ES-Hoxb4-ChIP-Seq(GSE34014)/Homer	TGATTRATGGCY	1	-0.07358	1	51	0.0215	37.7	0.0265
WT1(Zf)/Kidney-WT1-ChIP-Seq(GSE90016)/Homer	MCTCCCMCRCAB	1	-0.07316	1	248	0.1046	162.5	0.1142
Six2(Homeobox)/NephronProgenitor-Six2-ChIP-Seq(GSE39837)/Homer	GWAAYHTGAKMC	1	-0.07299	1	184	0.0776	122	0.0858
STAT6(Stat)/CD4-Stat6-ChIP-Seq(GSE22104)/Homer	ABTTCYYRRGAA	1	-0.07122	1	80	0.0337	56.7	0.0399
Lhx1(Homeobox)/EmbryoCarcinoma-Lhx1-ChIP-Seq(GSE70957)/Homer	NNYTAATTAR	1	-0.06937	1	198	0.0835	131.9	0.0927
Reverb(NR),DR2/RAW-Reverba.biotin-ChIP-Seq(GSE45914)/Homer	GTRGGTCASTGGGTCA	1	-0.06445	1	43	0.0181	32.5	0.0228
FOXM1(Forkhead)/MCF7-FOXM1-ChIP-Seq(GSE72977)/Homer	TRTTTACTTW	1	-0.06441	1	180	0.0759	120.7	0.0848
NFAT:AP1(RHD,bZIP)/Jurkat-NFATC1-ChIP-Seq(Jolma_et_al.)/Homer	SARTGGAAAAWRTGAGTCAB	1	-0.06423	1	49	0.0207	36.7	0.0258
GATA(Zf),IR3/iTreg-Gata3-ChIP-Seq(GSE20898)/Homer	NNNNNBAGATAWYATCTVHN	1	-0.06277	1	58	0.0245	42	0.0295
CLOCK(bHLH)/Liver-Clock-ChIP-Seq(GSE39860)/Homer	GHCACGTG	1	-0.06257	1	145	0.0612	98.8	0.0695
Maz(Zf)/HepG2-Maz-ChIP-Seq(GSE31477)/Homer	GGGGGGGG	1	-0.06255	1	431	0.1818	276.7	0.1945
Otx2(Homeobox)/EpiLC-Otx2-ChIP-Seq(GSE56098)/Homer	NYTAATCCYB	1	-0.06205	1	175	0.0738	117.7	0.0828
ZNF317(Zf)/HEK293-ZNF317.GFP-ChIP-Seq(GSE58341)/Homer	GTCWGCTGTYYCTCT	1	-0.06111	1	18	0.0076	16	0.0112
RBPJ:Ebox(?,bHLH)/Panc1-Rbpj1-ChIP-Seq(GSE47459)/Homer	GGGRAARRGRMCAGMTG	1	-0.05869	1	73	0.0308	52.5	0.0369
Smad2(MAD)/ES-SMAD2-ChIP-Seq(GSE29422)/Homer	CTGTCTGG	1	-0.05603	1	417	0.1759	268.7	0.1889
Arnt:Ahr(bHLH)/MCF7-Arnt-ChIP-Seq(Lo_et_al.)/Homer	TBGCACGCAA	1	-0.05527	1	138	0.0582	94.6	0.0665
Smad3(MAD)/NPC-Smad3-ChIP-Seq(GSE36673)/Homer	TWGTCTGV	1	-0.05471	1	772	0.3256	486	0.3416
Oct4(POU,Homeobox)/mES-Oct4-ChIP-Seq(GSE11431)/Homer	ATTTGCATAW	1	-0.05422	1	62	0.0261	45.1	0.0317
Isl1(Homeobox)/Neuron-Isl1-ChIP-Seq(GSE31456)/Homer	CTAATKGV	1	-0.05273	1	397	0.1674	256.9	0.1806
Pit1(Homeobox)/GCrat-Pit1-ChIP-Seq(GSE58009)/Homer	ATGMATATDC	1	-0.0512	1	147	0.062	100.9	0.0709
CEBP:CEBP(bZIP)/MEF-Chop-ChIP-Seq(GSE35681)/Homer	NTNATGCAAYMNNHTGMAAY	1	-0.04833	1	26	0.011	21.3	0.015
OCT:OCT(POU,Homeobox)/NPC-OCT6-ChIP-Seq(GSE43916)/Homer	YATGCATATRCATRT	1	-0.04757	1	12	0.0051	11.1	0.0078
c-Myc(bHLH)/mES-cMyc-ChIP-Seq(GSE11431)/Homer	VVCCACGTGG	1	-0.04741	1	156	0.0658	106.2	0.0746
Pdx1(Homeobox)/Islet-Pdx1-ChIP-Seq(SRA008281)/Homer	YCATYAATCA	1	-0.0472	1	248	0.1046	164.2	0.1154
NPAS(bHLH)/Liver-NPAS-ChIP-Seq(GSE39860)/Homer	NVCACGTG	1	-0.03991	1	427	0.1801	276.1	0.194
IRF2(IRF)/Erythroblas-IRF2-ChIP-Seq(GSE36985)/Homer	GAAASYGAAASY	1	-0.03801	1	24	0.0101	20.3	0.0143
RAR:RXR(NR),DR5/ES-RAR-ChIP-Seq(GSE56893)/Homer	AGGTCAAGGTCA	1	-0.03487	1	21	0.0089	18.2	0.0128
PAX3:FKHR-fusion(Paired,Homeobox)/Rh4-PAX3:FKHR-ChIP-Seq(GSE19063)/Homer	ACCRTGACTAATTNN	1	-0.03456	1	44	0.0186	34.8	0.0245
FOXA1:AR(Forkhead,NR)/LNCAP-AR-ChIP-Seq(GSE27824)/Homer	AGTAAACAAAAAAGAACAND	1	-0.03405	1	4	0.0017	5.3	0.0037
Nr5a2(NR)/Pancreas-LRH1-ChIP-Seq(GSE34295)/Homer	BTCAAGGTCA	1	-0.03388	1	151	0.0637	105	0.0738
Sox6(HMG)/Myotubes-Sox6-ChIP-Seq(GSE32627)/Homer	CCATTGTTNY	1	-0.03291	1	295	0.1244	195.4	0.1374
VDR(NR),DR3/GM10855-VDR+vitD-ChIP-Seq(GSE22484)/Homer	ARAGGTCANWGAGTTCANNN	1	-0.03289	1	38	0.016	30	0.0211
Brn2(POU,Homeobox)/NPC-Brn2-ChIP-Seq(GSE35496)/Homer	ATGAATATTC	1	-0.03211	1	14	0.0059	13.1	0.0092
RARa(NR)/K562-RARa-ChIP-Seq(Encode)/Homer	TTGAMCTTTG	1	-0.03162	1	653	0.2754	416.2	0.2925
PBX2(Homeobox)/K562-PBX2-ChIP-Seq(Encode)/Homer	RTGATTKATRGN	1	-0.03088	1	185	0.078	126	0.0886
Sox9(HMG)/Limb-SOX9-ChIP-Seq(GSE73225)/Homer	AGGVNCCTTTGT	1	-0.02866	1	183	0.0772	125.9	0.0885
Sox15(HMG)/CPA-Sox15-ChIP-Seq(GSE62909)/Homer	RAACAATGGN	1	-0.02716	1	200	0.0844	136.6	0.096
IRF3(IRF)/BMDM-Irf3-ChIP-Seq(GSE67343)/Homer	AGTTTCAKTTTC	1	-0.02628	1	52	0.0219	40.2	0.0282
NFkB-p50,p52(RHD)/Monocyte-p50-ChIP-Chip(Schreiber_et_al.)/Homer	GGGGGAATCCCC	1	-0.02417	1	23	0.0097	20.5	0.0144
Nkx3.1(Homeobox)/LNCaP-Nkx3.1-ChIP-Seq(GSE28264)/Homer	AAGCACTTAA	1	-0.02354	1	567	0.2391	365.6	0.257
Usf2(bHLH)/C2C12-Usf2-ChIP-Seq(GSE36030)/Homer	GTCACGTGGT	1	-0.02274	1	92	0.0388	67.1	0.0472
IRF4(IRF)/GM12878-IRF4-ChIP-Seq(GSE32465)/Homer	ACTGAAACCA	1	-0.0204	1	84	0.0354	62.5	0.0439
Mef2d(MADS)/Retina-Mef2d-ChIP-Seq(GSE61391)/Homer	GCTATTTTTAGC	1	-0.01863	1	28	0.0118	24.6	0.0173
CRE(bZIP)/Promoter/Homer	CSGTGACGTCAC	1	-0.01576	1	49	0.0207	39.8	0.028
Sox3(HMG)/NPC-Sox3-ChIP-Seq(GSE33059)/Homer	CCWTTGTY	1	-0.01576	1	349	0.1472	232.5	0.1634
Gli2(Zf)/GM2-Gli2-ChIP-Chip(GSE112702)/Homer	YSTGGGTGGTCT	1	-0.01557	1	77	0.0325	58.6	0.0412
GATA:SCL(Zf,bHLH)/Ter119-SCL-ChIP-Seq(GSE18720)/Homer	CRGCTGBNGNSNNSAGATAA	1	-0.0146	1	59	0.0249	46.5	0.0327
ZFX(Zf)/mES-Zfx-ChIP-Seq(GSE11431)/Homer	AGGCCTRG	1	-0.01444	1	427	0.1801	281.1	0.1975
COUP-TFII(NR)/K562-NR2F1-ChIP-Seq(Encode)/Homer	GKBCARAGGTCA	1	-0.01364	1	364	0.1535	242.8	0.1707
ZSCAN22(Zf)/HEK293-ZSCAN22.GFP-ChIP-Seq(GSE58341)/Homer	SMCAGTCWGAKGGAGGAGGC	1	-0.01027	1	24	0.0101	22.2	0.0156
STAT6(Stat)/Macrophage-Stat6-ChIP-Seq(GSE38377)/Homer	TTCCKNAGAA	1	-0.01025	1	83	0.035	63.3	0.0445
En1(Homeobox)/SUM149-EN1-ChIP-Seq(GSE120957)/Homer	NDCTAATTAS	1	-0.01018	1	394	0.1662	262.5	0.1845
NPAS2(bHLH)/Liver-NPAS2-ChIP-Seq(GSE39860)/Homer	KCCACGTGAC	1	-0.009955	1	303	0.1278	205.4	0.1444
DLX1(Homeobox)/BasalGanglia-Dlx1-ChIP-seq(GSE124936)/Homer	NSNNTAATTA	1	-0.009944	1	243	0.1025	167.1	0.1175
TATA-Box(TBP)/Promoter/Homer	CCTTTTAWAGSC	1	-0.009313	1	216	0.0911	150.5	0.1058
HLF(bZIP)/HSC-HLF.Flag-ChIP-Seq(GSE69817)/Homer	RTTATGYAAB	1	-0.009276	1	157	0.0662	112.9	0.0793
Tlx?(NR)/NPC-H3K4me1-ChIP-Seq(GSE16256)/Homer	CTGGCAGSCTGCCA	1	-0.009054	1	140	0.059	102	0.0717
EAR2(NR)/K562-NR2F6-ChIP-Seq(Encode)/Homer	NRBCARRGGTCA	1	-0.008883	1	342	0.1442	230.4	0.1619
Egr2(Zf)/Thymocytes-Egr2-ChIP-Seq(GSE34254)/Homer	NGCGTGGGCGGR	1	-0.008675	1	120	0.0506	88.7	0.0623
ERE(NR),IR3/MCF7-ERa-ChIP-Seq(Unpublished)/Homer	VAGGTCACNSTGACC	1	-0.008624	1	75	0.0316	59	0.0414
BMAL1(bHLH)/Liver-Bmal1-ChIP-Seq(GSE39860)/Homer	GNCACGTG	1	-0.008573	1	486	0.205	320.9	0.2255
n-Myc(bHLH)/mES-nMyc-ChIP-Seq(GSE11431)/Homer	VRCCACGTGG	1	-0.007207	1	196	0.0827	138.3	0.0972
Sox10(HMG)/SciaticNerve-Sox3-ChIP-Seq(GSE35132)/Homer	CCWTTGTYYB	1	-0.00621	1	335	0.1413	227.9	0.1602
CRX(Homeobox)/Retina-Crx-ChIP-Seq(GSE20012)/Homer	GCTAATCC	1	-0.005044	1	571	0.2408	375.2	0.2637
NRF1(NRF)/MCF7-NRF1-ChIP-Seq(Unpublished)/Homer	CTGCGCATGCGC	1	-0.004849	1	10	0.0042	12.4	0.0087
ZNF165(Zf)/WHIM12-ZNF165-ChIP-Seq(GSE65937)/Homer	AAGGKGRCGCAGGCA	1	-0.003846	1	37	0.0156	33.6	0.0236
ZNF768(Zf)/Rajj-ZNF768-ChIP-Seq(GSE111879)/Homer	RHHCAGAGAGGB	1	-0.003541	1	12	0.0051	14.1	0.0099
GSC(Homeobox)/FrogEmbryos-GSC-ChIP-Seq(DRA000576)/Homer	RGGATTAR	1	-0.00302	1	293	0.1236	203.5	0.143
ZKSCAN1(Zf)/HepG2-ZKSCAN1-ChIP-Seq(Encode)/Homer	GCACAYAGTAGGKCY	1	-0.002723	1	6	0.0025	9.6	0.0068
Nrf2(bZIP)/Lymphoblast-Nrf2-ChIP-Seq(GSE37589)/Homer	HTGCTGAGTCAT	1	-0.002663	1	70	0.0295	57.9	0.0407
GATA(Zf),IR4/iTreg-Gata3-ChIP-Seq(GSE20898)/Homer	NAGATWNBNATCTNN	1	-0.002597	1	19	0.008	20	0.0141
bHLHE41(bHLH)/proB-Bhlhe41-ChIP-Seq(GSE93764)/Homer	KCACGTGMCN	1	-0.002365	1	248	0.1046	175.5	0.1233
AMYB(HTH)/Testes-AMYB-ChIP-Seq(GSE44588)/Homer	TGGCAGTTGG	1	-0.00198	1	360	0.1518	247.2	0.1737
Pitx1(Homeobox)/Chicken-Pitx1-ChIP-Seq(GSE38910)/Homer	TAATCCCN	1	-0.001831	1	923	0.3893	595.4	0.4185
NF1(CTF)/LNCAP-NF1-ChIP-Seq(Unpublished)/Homer	CYTGGCABNSTGCCAR	1	-0.001742	1	147	0.062	111	0.078
Atf4(bZIP)/MEF-Atf4-ChIP-Seq(GSE35681)/Homer	MTGATGCAAT	1	-0.001656	1	73	0.0308	60.5	0.0426
MafA(bZIP)/Islet-MafA-ChIP-Seq(GSE30298)/Homer	TGCTGACTCA	1	-0.001481	1	294	0.124	206.3	0.145
Sox2(HMG)/mES-Sox2-ChIP-Seq(GSE11431)/Homer	BCCATTGTTC	1	-0.001321	1	155	0.0654	116.4	0.0818
ZNF711(Zf)/SHSY5Y-ZNF711-ChIP-Seq(GSE20673)/Homer	AGGCCTAG	1	-0.001295	1	565	0.2383	377.2	0.2651
EKLF(Zf)/Erythrocyte-Klf1-ChIP-Seq(GSE20478)/Homer	NWGGGTGTGGCY	1	-0.001003	1	102	0.043	81.6	0.0574
YY1(Zf)/Promoter/Homer	CAAGATGGCGGC	1	-0.000785	1	4	0.0017	8.5	0.006
Chop(bZIP)/MEF-Chop-ChIP-Seq(GSE35681)/Homer	ATTGCATCAT	1	-0.000734	1	61	0.0257	54	0.0379
Mef2b(MADS)/HEK293-Mef2b.V5-ChIP-Seq(GSE67450)/Homer	GCTATTTTTGGM	1	-0.000572	1	143	0.0603	110.7	0.0778
CEBP:AP1(bZIP)/ThioMac-CEBPb-ChIP-Seq(GSE21512)/Homer	DRTGTTGCAA	1	-0.000506	1	171	0.0721	129.4	0.0909
Gata1(Zf)/K562-GATA1-ChIP-Seq(GSE18829)/Homer	SAGATAAGRV	1	-0.000431	1	268	0.113	193.1	0.1357
Gata6(Zf)/HUG1N-GATA6-ChIP-Seq(GSE51936)/Homer	YCTTATCTBN	1	-0.000375	1	367	0.1548	257.5	0.181
MafB(bZIP)/BMM-Mafb-ChIP-Seq(GSE75722)/Homer	WNTGCTGASTCAGCANWTTY	1	-0.000322	1	147	0.062	114.8	0.0807
p63(p53)/Keratinocyte-p63-ChIP-Seq(GSE17611)/Homer	NNDRCATGYCYNRRCATGYH	1	-0.000316	1	73	0.0308	63.3	0.0445
ZNF7(Zf)/HepG2-ZNF7.Flag-ChIP-Seq(Encode)/Homer	CTGCCWVCTTTTRTA	1	-0.000135	1	85	0.0358	73.6	0.0517
Mef2c(MADS)/GM12878-Mef2c-ChIP-Seq(GSE32465)/Homer	DCYAAAAATAGM	1	-0.000125	1	75	0.0316	67	0.0471
BMYB(HTH)/Hela-BMYB-ChIP-Seq(GSE27030)/Homer	NHAACBGYYV	1	-0.000116	1	321	0.1354	231.7	0.1629
ZNF322(Zf)/HEK293-ZNF322.GFP-ChIP-Seq(GSE58341)/Homer	GAGCCTGGTACTGWGCCTGR	1	-0.000115	1	86	0.0363	74.5	0.0523
NFIL3(bZIP)/HepG2-NFIL3-ChIP-Seq(Encode)/Homer	VTTACGTAAYNNNNN	1	-0.000109	1	126	0.0531	102.8	0.0723
OCT:OCT-short(POU,Homeobox)/NPC-OCT6-ChIP-Seq(GSE43916)/Homer	ATGCATWATGCATRW	1	-8.7e-05	1	121	0.051	99.3	0.0698
ZNF692(Zf)/HEK293-ZNF692.GFP-ChIP-Seq(GSE58341)/Homer	GTGGGCCCCA	1	-7.1e-05	1	44	0.0186	44.3	0.0311
Bach1(bZIP)/K562-Bach1-ChIP-Seq(GSE31477)/Homer	AWWNTGCTGAGTCAT	1	-6.8e-05	1	64	0.027	59.4	0.0417
NF-E2(bZIP)/K562-NFE2-ChIP-Seq(GSE31477)/Homer	GATGACTCAGCA	1	-5.4e-05	1	80	0.0337	71.6	0.0503
Gata2(Zf)/K562-GATA2-ChIP-Seq(GSE18829)/Homer	BBCTTATCTS	1	-3.8e-05	1	281	0.1185	208.8	0.1468
RUNX(Runt)/HPC7-Runx1-ChIP-Seq(GSE22178)/Homer	SAAACCACAG	1	-2.2e-05	1	238	0.1004	181.8	0.1278
Gata4(Zf)/Heart-Gata4-ChIP-Seq(GSE35151)/Homer	NBWGATAAGR	1	-1.5e-05	1	393	0.1658	283.9	0.1996
Atf2(bZIP)/3T3L1-Atf2-ChIP-Seq(GSE56872)/Homer	NRRTGACGTCAT	1	-1.1e-05	1	89	0.0375	80.9	0.0569
JunD(bZIP)/K562-JunD-ChIP-Seq/Homer	ATGACGTCATCN	1	-3e-06	1	20	0.0084	28.1	0.0198
MafK(bZIP)/C2C12-MafK-ChIP-Seq(GSE36030)/Homer	GCTGASTCAGCA	1	-2e-06	1	150	0.0633	126.9	0.0892
Max(bHLH)/K562-Max-ChIP-Seq(GSE31477)/Homer	RCCACGTGGYYN	1	-2e-06	1	178	0.0751	146.4	0.1029
Npas4(bHLH)/Neuron-Npas4-ChIP-Seq(GSE127793)/Homer	NHRTCACGACDN	1	-1e-06	1	156	0.0658	131	0.0921
CREB5(bZIP)/LNCaP-CREB5.V5-ChIP-Seq(GSE137775)/Homer	VVATGACGTCAT	1	-1e-06	1	101	0.0426	93.1	0.0654
RUNX1(Runt)/Jurkat-RUNX1-ChIP-Seq(GSE29180)/Homer	AAACCACARM	1	-1e-06	1	329	0.1388	249.3	0.1753
Atf7(bZIP)/3T3L1-Atf7-ChIP-Seq(GSE56872)/Homer	NGRTGACGTCAY	1	0	1	122	0.0515	109.4	0.0769
RUNX2(Runt)/PCa-RUNX2-ChIP-Seq(GSE33889)/Homer	NWAACCACADNN	1	0	1	251	0.1059	201.9	0.1419
RUNX-AML(Runt)/CD4+-PolII-ChIP-Seq(Barski_et_al.)/Homer	GCTGTGGTTW	1	0	1	223	0.0941	183.8	0.1292
c-Jun-CRE(bZIP)/K562-cJun-ChIP-Seq(GSE31477)/Homer	ATGACGTCATCY	1	0	1	85	0.0358	85.1	0.0598
TRPS1(Zf)/MCF7-TRPS1-ChIP-Seq(GSE107013)/Homer	AGATAAGANN	1	0	1	650	0.2741	467.2	0.3284
Atf1(bZIP)/K562-ATF1-ChIP-Seq(GSE31477)/Homer	GATGACGTCA	1	0	1	167	0.0704	153.7	0.108
GATA3(Zf)/iTreg-Gata3-ChIP-Seq(GSE20898)/Homer	AGATAASR	1	0	1	521	0.2197	393.4	0.2765
AP-1(bZIP)/ThioMac-PU.1-ChIP-Seq(GSE21512)/Homer	VTGACTCATC	1	0	1	668	0.2817	763.3	0.5365
Atf3(bZIP)/GBM-ATF3-ChIP-Seq(GSE33912)/Homer	DATGASTCATHN	1	0	1	644	0.2716	759.6	0.5339
Bach2(bZIP)/OCILy7-Bach2-ChIP-Seq(GSE44420)/Homer	TGCTGAGTCA	1	0	1	257	0.1084	294.1	0.2067
BATF(bZIP)/Th17-BATF-ChIP-Seq(GSE39756)/Homer	DATGASTCAT	1	0	1	638	0.2691	752.4	0.5288
Fosl2(bZIP)/3T3L1-Fosl2-ChIP-Seq(GSE56872)/Homer	NATGASTCABNN	1	0	1	485	0.2046	616.7	0.4335
Fra1(bZIP)/BT549-Fra1-ChIP-Seq(GSE46166)/Homer	NNATGASTCATH	1	0	1	590	0.2488	729.8	0.5129
Fra2(bZIP)/Striatum-Fra2-ChIP-Seq(GSE43429)/Homer	GGATGACTCATC	1	0	1	564	0.2379	703	0.4941
Jun-AP1(bZIP)/K562-cJun-ChIP-Seq(GSE31477)/Homer	GATGASTCATCN	1	0	1	427	0.1801	527.8	0.371
JunB(bZIP)/DendriticCells-Junb-ChIP-Seq(GSE36099)/Homer	RATGASTCAT	1	0	1	608	0.2564	729	0.5124
ZNF528(Zf)/HEK293-ZNF528.GFP-ChIP-Seq(GSE58341)/Homer	AGAAATGACTTCCCT	1	0	1	0	0	0	0
