# Supplementary material for: Predictive modeling of signal-responsive cis-elements in human red blood cell precursors
Source: Nucleic Acids Res. 2026 May 21;54(10):gkag505. doi: 10.1093/nar/gkag505 (PMC13191290; doi:10.1093/nar/gkag505)
Supplement: gkag505_Supplemental_Files [file gkag505_supplemental_files.zip › Table S9.xlsx]

## Sheet: Features Selected
Transcription Factors
SPI1
ATF4
NFIC
NFYA
RBBP5
FIP1L1
BRCA1
PKNOX1
E2F8
EHMT2
CTBP1
HES1
COPS2
BCL11A
PCBP1
ZBTB11
ELF4
BRD9
SIN3B
SNRNP70
MCM7
HNRNPL
ARHGAP35
UBTF
CBFA2T2
HNRNPH1
CBX3
SIX5
YY1
ZNF407
NCOA4
RAD51
HDAC6
ZFP91
ESRRA
RBM39
MYC
NEUROD1
ELK1
MTA3
TRIM24
FOXK2
RBFOX2
BACH1
ARNT
SMARCC2
ZZZ3
ATF3
YBX1
ARID1B
SMAD2
SMARCE1
FUS
GABPA
NBN
NCOA2
TBP
SETD1A
CBX5
GABPB1
FOSL1
ZNF282
GATA1
POLR2G
RBM17
RBM25
CTCF
FOXA1
HMBOX1
NRF1
POLR2A
MEF2A
ASH1L
ATF7
BCOR
CXXC1
GATA2
JUND
POLR2AphosphoS5
PRDM10
ZNF280A
DACH1
ZNF592
SRSF9
NFE2
MTA1
JUNB
NFRKB
PCBP2
ELF1
ZBTB33
ZSCAN29
ATRX
DEAF1
ARID2
LARP7
SRSF1
DPF2
MCM3
RFX5
ZEB2
NR2F1
KDM5B
ZMYM3
KLF16
MNT
RB1
E2F1
SNIP1
MTA2
JUN
RCOR1
ARID3A
PHF21A
MYNN
MAFK
SAFB
CHAMP1
C11orf30
HDGF
NFXL1
MYBL2
RBM15
TRIP13
ZHX1
BCLAF1
AGO1
PML
SMC3
TOE1
HDAC3
USF2
PHF8
XRCC3
MAFF
ZNF830
KAT8
TAL1
NFYB
SMAD5
NR2F6
TCF7L2
XRCC5
RUNX1
ZMIZ1
ZNF274
ZNF639
HDAC1
ZKSCAN1
EZH2
BMI1
REST
SETDB1
NR3C1
HLTF
GMEB1
TCF7
EP300
ILF3
MEN1
SMARCB1
SREBF1
SUZ12
BAHD1
RBM22
IRF2
RFX1
E2F6
SAP30
IKZF1
SMAD1
ZNF184
THRA
MCM2
SIN3A
CEBPZ
MXI1
E2F7
SAFB2
NKRF
NCOA1
MCM5
KDM4B
TRIM28
BHLHE40
ZBED1
NR2C1
MLLT1
MAX
EZH1
GATAD2B
PHF20
SMARCA5
NR0B1
RBM14
RNF2
SRSF3
TAF15
CTCFL
THRAP3
U2AF2
TBL1XR1
DNMT1
AFF1
ZBTB2
STAT5A
NONO
SRSF7
YBX3
ZNF24
SP1
ZNF318
SMARCA4
ETV6
NUFIP1
POLR2AphosphoS2
TRIM25
POU5F1
ATF2
KDM6A
NCOA6
RLF
CBFA2T3
CREM
NR2F2
EED
MITF
TCF12
PTBP1
CEBPB
CUX1
CC2D1A
TAF7
U2AF1
MGA
NFATC3
ZBTB40
POLR2B
ZFP36
SOX6
FOXM1
PYGO2
THAP1
LDB1
ZC3H11A
GATAD2A
ZBTB7A
CREB3L1
RBM34
ZBTB5
CBX4
DDX20
KDM1A
KHSRP
MBD2
MEIS2
MIER1
NCOR1
CBX1
NR2C2
PHB2
HNRNPUL1
SFPQ
TEAD4
EWSR1
ZBTB8A
ZNF384
GTF2F1
HNRNPLL
CDC5L
ZNF410
HCFC1
HDAC2
ZC3H8
SKIL
CCAR2
LEF1
L3MBTL2
CSDE1
EGR1
ERF
KLF1
STAG1
ZNF316
TARDBP
E4F1
